# Supplementary material for: Integration of proteomic and transcriptomic profiles reveals multiple levels of genetic regulation of salt tolerance in cotton
Source: BMC Plant Biol. 2018 Jun 20;18:128. doi: 10.1186/s12870-018-1350-1 (PMC6011603; doi:10.1186/s12870-018-1350-1)
Supplement: Supplementary file 1 — Table S6. Primers for miRNA and target genes for qRT-PCR and stem-loop RT-PCR. (XLSX 16 kb) [file 12870_2018_1350_MOESM1_ESM.xlsx]

## Sheet: a SLRT-PCR Primers
	Table S6a: 17 miRNA gene primers for reverse transcription analysis
	RT primers	Sequence
	ghr-miR156a/b/d	GTCGTATCCAGTGCAGGGTCCGAGGTATTCGCACTGGATACGACGTGCTC
	ghr-miR7505	GTCGTATCCAGTGCAGGGTCCGAGGTATTCGCACTGGATACGACAAGGAA
	ghr-miR166b	GTCGTATCCAGTGCAGGGTCCGAGGTATTCGCACTGGATACGACGGGAAT
	ghr-miR2948-5p	GTCGTATCCAGTGCAGGGTCCGAGGTATTCGCACTGGATACGACTATGGG
	ghr-miR482a	GTCGTATCCAGTGCAGGGTCCGAGGTATTCGCACTGGATACGACTATGGG
	ghr-miR482b	GTCGTATCCAGTGCAGGGTCCGAGGTATTCGCACTGGATACGACGGCATG
	ghr-miR7495a/b	GTCGTATCCAGTGCAGGGTCCGAGGTATTCGCACTGGATACGACGAAGGA
	ghr-miR169a	GTCGTATCCAGTGCAGGGTCCGAGGTATTCGCACTGGATACGACCAGGCA
	ghr-miR2949a-5p	GTCGTATCCAGTGCAGGGTCCGAGGTATTCGCACTGGATACGACCGGCAA
	ghr-miR393	GTCGTATCCAGTGCAGGGTCCGAGGTATTCGCACTGGATACGACATCAAT
	ghr-miR7508	GTCGTATCCAGTGCAGGGTCCGAGGTATTCGCACTGGATACGACCTCTCC
	ghr-miR394a	GTCGTATCCAGTGCAGGGTCCGAGGTATTCGCACTGGATACGACGGAGGT
	novel_mir_18	GTCGTATCCAGTGCAGGGTCCGAGGTATTCGCACTGGATACGACGATATT
	novel_mir_252	GTCGTATCCAGTGCAGGGTCCGAGGTATTCGCACTGGATACGACGTTCAA
	novel_mir_50	GTCGTATCCAGTGCAGGGTCCGAGGTATTCGCACTGGATACGACGGGGAA
	novel_mir_385	GTCGTATCCAGTGCAGGGTCCGAGGTATTCGCACTGGATACGACAAGTTC
	novel_mir_325	GTCGTATCCAGTGCAGGGTCCGAGGTATTCGCACTGGATACGACTTGAAG
	Table S6b: 17 miRNA gene primers for real time PCR analysis
	Primer	Sequence
	ghr-miR156a/b/d	CCGCGTGACAGAAGAGAG
	ghr-miR7505	CCGCGTTCAGAAACCATCC
	ghr-miR166b	CCGCGTCGGACCAGGC
	ghr-miR2948-5p	CCGCGTCTTTCCTACTCC
	ghr-miR482a	CCGCGTCTTTCCTACTCC
	ghr-miR482b	CCGCGTCTTGCCTACTCC
	ghr-miR7495a/b	CCGCGCTTACTTTAGATGTC
	ghr-miR169a	CCGCGCTAGCCAAGGATG
	ghr-miR2949a-5p	CCGCGCACTTTTGAACTGG
	ghr-miR393	CCGCGTCCAAAGGGATCG
	ghr-miR7508	CCGCGCAAGAAAAGAAGTC
	ghr-miR394a	CCGCGTTGGCATTCTGTC
	novel_mir_18	CCGCGTGATTGAGCCGTG
	novel_mir_50	CCGCGACTCTCCCTCAAG
	novel_mir_252	CCGCGGTTTCACA-GCTTTC
	novel_mir_385	CCGCGTTCCACGGCTTTC
	novel_mir_325	CCGCGAGTTCCTTCAAATTC
	miRghr-R	CAGGGTCCGAGGTATTCG
	U6­F	GGGGACATCCGATAAAATTGG
	U6­R	CATTTCTCGATTTGTGCGTGTC

## Sheet: b qRT-PCR Primers
	Table S6: 20 paris of miRNA target genes specific primers used in the Real-time qPCR.
	Accession number	Gene Annotation		Primer sequence(from 5'to 3')
	GhActin	Actin keepinghouse gene AY305733	F	ATCCTCCGTCTTGACCTTG
			R	TGTCCGTCAGGCAACTCAT
	CotAD_14516	2,3-bisphosphoglycerate-independent phosphoglycerate mutase (BPG-independent PGAM) (Phosphoglyceromutase) (EC 5.4.2.12) (PGAM-I)	F	GAAAACGTATCGCCGTCGTG
			R	GAGCACCCTGTTTGAGGGAA
	CotAD_58692	Tetratricopeptide repeat (TPR)-like superfamily protein	F	TGTTTGGCTCTTCCTGCTCA
			R	GCATCAACATTTCGGGGTTCT
	CotAD_22690	Protein TRANSPORT INHIBITOR RESPONSE 1 (Weak ethylene-insensitive protein 1)	F	TAGTGGGCTTGAGGTGCTTG
			R	GGACACATTTGGCTCTGCAC
	CotAD_65807	Disease resistance RPP13-like protein 4	F	CTGAAGATATACTAGCGGATTGCC
			R	TGGTTGGAACAAAAGAGTCCCA
	CotAD_70822	Scarecrow-like protein 6 (AtSCL6) (GRAS family protein 22) (AtGRAS-22) (SCL6-IV)	F	CGAGTCCACCAACGTCTTCA
			R	CCACATTTTCCCGTCCCTGT
	CotAD_13048	Squamosa promoter-binding-like protein 16	F	TTGGATGGGAGGTGTGAAAGT
			R	GTGATGAAGCGGTGGTTTGTAA
	CotAD_57683	Homeobox-leucine zipper protein ATHB-8 (HD-ZIP protein ATHB-8) (Homeodomain transcription factor ATHB-8)	F	TATCGTGATTGCCGAGCTGT
			R	CATCCGGCCTCCAAAACTTG
	CotAD_73370	FAD/NAD(P)-binding oxidoreductase family protein	F	TCTCAGGAAGAGAGGAACCATTG
			R	AGCCGAGGTCGAAATACAAGC
	CotAD_60441	Transketolase, chloroplastic (Fragment)	F	CTCGCTGGTTACGACAGTGAAG
			R	TGCAATACCCTGACCAAGAGG
	CotAD_47834	E3 ubiquitin-protein ligase mib1 (EC 6.3.2.-) (Mind bomb homolog 1)	F	TCCAATCCCTCTCAGGCAGA
			R	TGGTTATCTGTGGCATGGCT
	CotAD_64892	Vacuolar amino acid transporter 1	F	GGAATCATCCTTCACTCTTCCTCT
			R	GCATTAAGCCCATTGAAACAGG
	CotAD_22110	Uncharacterized protein YKR070W	F	GACAAGGACGGGAGTTTTCCAA
			R	TGCACAACCAACGGCGAAAT
	CotAD_43408	Pollen receptor-like kinase 1 (AtPRK1) (EC 2.7.11.1)	F	CCACGGACACCTGAAATCCT
			R	GCCACCATCAGCTTCTTTGC
	CotAD_54908	Histone-lysine N-methyltransferase setd3 (EC 2.1.1.43) (SET domain-containing protein 3)	F	ATCCCCACTCTCTCCCACTT
			R	TCCAGAGGCGACAAGACCTA
	CotAD_58971	Pentatricopeptide repeat-containing protein At1g62930, chloroplastic	F	TTGTTTGGGAGCATGGGAGA
			R	TAGTTGTTGCGAAGGAACCC
	CotAD_28624	Pentatricopeptide repeat-containing protein At1g12300, mitochondrial	F	CTTGCCTAATAGTTGCTGTT
			R	TTCCGTAAGAAGTTGTGTTG
	CotAD_29411	Cysteine--tRNA ligase	F	GAGCGTGTTGCTGTTGACTC
			R	AAGGCTCCCCTTCTTTTGCG
	CotAD_15755	Squamosa promoter-binding-like protein 6	F	ACGGGCAGTCGTCTTTCTTT
			R	CTGAGCGTGAAACCCCAGAT
	CotAD_32799	Chitinase 10 (EC 3.2.1.14) (Pathogenesis related (PR)-3 chitinase 10)	F	TAATCGGACGGCGGGATATG
			R	ACGGCTTTTGATTCGCACAG

## Sheet: c AS gene primers
	Table S6c: Three genes specific primers used for RT-PCR to validate the AS events .
	Gene ID		Primer sequence(from 5'to 3')	Tm
	CotAD_03482 (exon7-exon11)	F	GAGCAGCCAAACCGAGCCAT	64 ℃
		R	AGATGCTGCGTCCCACCATG	64 ℃
	CotAD_50371 (exon1-exon2)	F	ACTCCATTCTTCAGCTCAGC	60 ℃
		R	GGTATCAGACAGAGCTAAGC	60 ℃
	CotAD_06353 (exon10-exon14)	F	GGCTGCTGATTTGAACACCG	60℃
		R	TCCCTATCCGCCTGACAAGA	60℃
