# Supplementary material for: Integration of proteomic and transcriptomic profiles reveals multiple levels of genetic regulation of salt tolerance in cotton
Source: BMC Plant Biol. 2018 Jun 20;18:128. doi: 10.1186/s12870-018-1350-1 (PMC6011603; doi:10.1186/s12870-018-1350-1)
Supplement: Supplementary file 4 — Table S2. Summary of mRNA-seq data. (XLSX 2064 kb) [file 12870_2018_1350_MOESM4_ESM.xlsx]

## Sheet: S2-a SE4_SE0
Gene ID	NO.	geneLength	SE0-Expression	SE4-Expression	SE0-RPKM	SE4-RPKM	log2 Ratio(SE4/SE0)	Up-Down-Regulation(SE4/SE0)	P-value	FDR
CotAD_00002	1	2715	928	3684	108.719	359.23	1.72431	Up	1.47766e-283	1.25116e-280
CotAD_00042	2	204	9	50	14.0326	64.8878	2.20916	Up	1.1775e-06	1.37807e-05
CotAD_00048	3	1572	134	66	27.1131	11.1151	-1.28646	Down	8.5528e-10	1.4675e-08
CotAD_00050	4	2070	500	241	76.8292	30.8226	-1.31766	Down	1.23247e-33	6.98739e-32
CotAD_00054	5	963	133	45	43.9291	12.3711	-1.8282	Down	2.25278e-15	5.84178e-14
CotAD_00065	6	1458	397	145	86.6083	26.3289	-1.71786	Down	2.26646e-39	1.53524e-37
CotAD_00069	7	1155	23	75	6.33392	17.191	1.44049	Up	7.92056e-06	8.10344e-05
CotAD_00077	8	1629	214	119	41.7849	19.3397	-1.11142	Down	5.12124e-12	1.05931e-10
CotAD_00084	9	1713	0	24	0.001	3.70917	11.8569	Up	5.32022e-07	6.53476e-06
CotAD_00096	10	942	253	1681	85.4272	472.432	2.46734	Up	4.34604e-205	2.35103e-202
CotAD_00106	11	825	43	107	16.5783	34.3362	1.05043	Up	2.89546e-05	0.000268449
CotAD_00112	12	558	54	10	30.7812	4.74448	-2.69773	Down	1.39116e-10	2.55225e-09
CotAD_00116	13	369	7	103	6.0339	73.8982	3.61438	Up	1.30751e-19	4.30848e-18
CotAD_00130	14	1887	23	77	3.87688	10.8029	1.47845	Up	3.91646e-06	4.22672e-05
CotAD_00134	15	2481	34	6	4.35892	0.640247	-2.76727	Down	2.77956e-07	3.54954e-06
CotAD_00137	16	2103	131	68	19.8134	8.56037	-1.21073	Down	7.39714e-09	1.14058e-07
CotAD_00145	17	1140	64	30	17.8567	6.9669	-1.35788	Down	1.01986e-05	0.000102562
CotAD_00161	18	2826	66	172	7.42845	16.1131	1.1171	Up	2.3273e-08	3.40391e-07
CotAD_00165	19	1296	123	45	30.1875	9.19243	-1.71543	Down	3.14154e-13	7.17653e-12
CotAD_00169	20	1491	1098	453	234.235	80.4347	-1.54207	Down	1.11954e-90	1.99109e-88
CotAD_00170	21	417	96	29	73.2254	18.4113	-1.99175	Down	9.94418e-13	2.17227e-11
CotAD_00200	22	1134	11	126	3.08536	29.4158	3.25308	Up	8.63718e-22	3.19477e-20
CotAD_00237	23	3039	42	189	4.39587	16.4647	1.90516	Up	3.57702e-18	1.09443e-16
CotAD_00243	24	4812	13	50	0.859299	2.75085	1.67865	Up	5.00662e-05	0.000445925
CotAD_00244	25	1089	14	51	4.08909	12.3984	1.6003	Up	7.48514e-05	0.000644284
CotAD_00251	26	885	61	236	21.9237	70.5979	1.68714	Up	3.76156e-19	1.21483e-17
CotAD_00255	27	771	115	292	47.4428	100.265	1.07956	Up	1.31889e-12	2.85228e-11
CotAD_00282	28	1542	97	48	20.0085	8.241	-1.27972	Down	2.0514e-07	2.66156e-06
CotAD_00294	29	1068	58	146	17.2736	36.1913	1.06707	Up	7.19614e-07	8.66674e-06
CotAD_00296	30	471	75	34	50.6485	19.1109	-1.40613	Down	9.15728e-07	1.08508e-05
CotAD_00304	31	723	111	60	48.8328	21.9703	-1.1523	Down	3.14908e-07	3.98873e-06
CotAD_00349	32	429	3	28	2.22429	17.2792	2.95762	Up	2.479e-05	0.000232998
CotAD_00351	33	723	8	61	3.51948	22.3365	2.66597	Up	1.98684e-09	3.25834e-08
CotAD_00360	34	741	8	54	3.43398	19.2929	2.49012	Up	5.77468e-08	8.03279e-07
CotAD_00365	35	1185	44	127	11.8103	28.3732	1.26448	Up	1.25624e-07	1.67681e-06
CotAD_00372	36	711	62	28	27.7363	10.4258	-1.41161	Down	7.69254e-06	7.89504e-05
CotAD_00377	37	1605	54	19	10.7015	3.13402	-1.77173	Down	8.42636e-07	1.00459e-05
CotAD_00407	38	1470	107	278	23.1522	50.0669	1.1127	Up	1.34164e-12	2.89666e-11
CotAD_00408	39	603	1	21	0.527484	9.21987	4.12755	Up	3.59812e-05	0.000328204
CotAD_00411	40	768	267	75	110.58	25.8537	-2.09665	Down	6.2615e-35	3.70075e-33
CotAD_00418	41	3303	81	328	7.80015	26.2899	1.75293	Up	2.26268e-27	1.02595e-25
CotAD_00421	42	366	85	32	73.8694	23.1468	-1.67416	Down	2.71396e-09	4.40809e-08
CotAD_00434	43	1257	67	25	16.9538	5.26535	-1.687	Down	1.12666e-07	1.51266e-06
CotAD_00437	44	1818	100	44	17.4958	6.4074	-1.44919	Down	6.47432e-09	1.00306e-07
CotAD_00470	45	1431	67	166	14.8923	30.7108	1.04418	Up	2.04444e-07	2.65341e-06
CotAD_00471	46	1554	93	294	19.0352	50.0863	1.39574	Up	3.33232e-18	1.02037e-16
CotAD_00503	47	4260	362	150	27.0287	9.3219	-1.5358	Down	7.03028e-31	3.67547e-29
CotAD_00515	48	1173	420	124	113.888	27.9864	-2.02482	Down	1.17193e-51	1.09725e-49
CotAD_01012	49	1278	24	77	5.9732	15.9508	1.41705	Up	7.73092e-06	7.92608e-05
CotAD_01020	50	534	41	9	24.4213	4.46194	-2.4524	Down	1.27128e-07	1.69572e-06
CotAD_01021	51	462	326	2173	224.441	1245.2	2.47197	Up	4.0463e-265	2.91851e-262
CotAD_01034	52	990	27	126	8.67471	33.6944	1.95762	Up	5.56164e-13	1.24067e-11
CotAD_01042	53	1194	3443	1157	917.19	256.538	-1.83805	Down	0	0
CotAD_01044	54	1107	121	33	34.7668	7.89204	-2.13924	Down	4.6453e-17	1.3442e-15
CotAD_01054	55	516	94	237	57.9435	121.597	1.06938	Up	2.33994e-10	4.20768e-09
CotAD_01085	56	1464	150	429	32.5894	77.5781	1.25125	Up	3.9541e-22	1.47659e-20
CotAD_01101	57	387	39	468	32.0539	320.153	3.32019	Up	1.58844e-78	2.37042e-76
CotAD_01111	58	1170	1124	382	305.567	86.4371	-1.82177	Down	2.1198e-117	4.94396e-115
CotAD_01125	59	939	930	2378	315.024	670.454	1.08968	Up	8.02382e-93	1.46723e-90
CotAD_01144	60	1539	52	145	10.7471	24.9432	1.2147	Up	4.33116e-08	6.11655e-07
CotAD_01145	61	831	49	122	18.7552	38.8671	1.05126	Up	7.767e-06	7.96097e-05
CotAD_01184	62	1371	135	80	31.3201	15.4481	-1.01966	Down	3.29078e-07	4.1547e-06
CotAD_01192	63	354	97	298	87.1556	222.862	1.35449	Up	1.10747e-17	3.32831e-16
CotAD_01208	64	423	283	146	212.801	91.3767	-1.2196	Down	1.18702e-17	3.55641e-16
CotAD_01238	65	978	97	357	31.5471	96.639	1.6151	Up	1.31676e-26	5.77549e-25
CotAD_01252	66	1608	177	455	35.0117	74.9115	1.09735	Up	2.74516e-19	8.93243e-18
CotAD_01263	67	2976	226	1055	24.1547	93.8518	1.95808	Up	1.01422e-97	1.95558e-95
CotAD_01303	68	768	121	69	50.113	23.7854	-1.07511	Down	4.45482e-07	5.51353e-06
CotAD_01320	69	1098	65	331	18.8294	79.8084	2.08355	Up	2.62024e-34	1.51869e-32
CotAD_01323	70	1704	152	566	28.3727	87.9366	1.63196	Up	7.61002e-42	5.60308e-40
CotAD_01411	71	792	23	244	9.23696	81.5619	3.14241	Up	1.11385e-39	7.65136e-38
CotAD_01415	72	387	5	56	4.10947	38.3089	3.22066	Up	2.8415e-10	5.08143e-09
CotAD_01421	73	966	69	34	22.7195	9.31804	-1.28583	Down	1.11441e-05	0.000111039
CotAD_01503	74	450	127	663	89.7672	390.053	2.11941	Up	1.57379e-68	2.02303e-66
CotAD_01504	75	282	14	90	15.7908	84.4921	2.41973	Up	4.15292e-12	8.6591e-11
CotAD_01506	76	1296	117	441	28.7149	90.0858	1.6495	Up	1.93875e-33	1.0928e-31
CotAD_01575	77	2544	264	139	33.0076	14.4651	-1.19022	Down	5.37824e-16	1.45268e-14
CotAD_01613	78	975	9	46	2.93606	12.4904	2.08887	Up	6.94168e-06	7.17927e-05
CotAD_01629	79	1167	39	169	10.6297	38.3388	1.85071	Up	7.83328e-16	2.09834e-14
CotAD_01682	80	870	27	90	9.87123	27.3871	1.4722	Up	6.31674e-07	7.68126e-06
CotAD_01692	81	855	40	174	14.8806	53.8773	1.85625	Up	2.55598e-16	7.09066e-15
CotAD_01699	82	1350	147	419	34.6346	82.1681	1.24636	Up	1.58079e-21	5.765e-20
CotAD_01708	83	753	798	355	337.081	124.812	-1.43334	Down	1.08593e-59	1.18809e-57
CotAD_01715	84	2109	26	237	3.92124	29.7505	2.92353	Up	4.56492e-36	2.79999e-34
CotAD_01717	85	1113	6	43	1.71468	10.2281	2.57653	Up	8.84888e-07	1.0511e-05
CotAD_01738	86	1038	2	33	0.612857	8.41665	3.77962	Up	3.18116e-07	4.02544e-06
CotAD_01767	87	486	0	17	0.001	9.26052	13.1769	Up	3.68942e-05	0.000335511
CotAD_01776	88	3018	22	167	2.31862	14.6494	2.6595	Up	1.52257e-23	5.99623e-22
CotAD_01782	89	1539	53	161	10.9538	27.6956	1.33823	Up	4.87008e-10	8.52516e-09
CotAD_01807	90	606	11	161	5.7736	70.3358	3.60672	Up	6.8769e-30	3.47855e-28
CotAD_01816	91	1857	415	142	71.0825	20.2441	-1.81199	Down	3.75426e-44	2.94215e-42
CotAD_01822	92	1581	285	60	57.3376	10.0471	-2.5127	Down	4.48904e-46	3.72801e-44
CotAD_01868	93	858	1	78	0.370714	24.0675	6.02063	Up	1.23188e-19	4.07303e-18
CotAD_01892	94	960	90	355	29.8193	97.8994	1.71505	Up	1.15109e-28	5.57633e-27
CotAD_01893	95	2205	46	127	6.63553	15.2482	1.20035	Up	3.886e-07	4.84339e-06
CotAD_01931	96	834	19	120	7.24626	38.0924	2.39419	Up	1.55082e-15	4.06207e-14
CotAD_01942	97	900	6	78	2.12049	22.9443	3.43567	Up	1.40794e-14	3.50401e-13
CotAD_01996	98	810	271	146	106.417	47.7189	-1.15709	Down	1.00948e-15	2.68934e-14
CotAD_02004	99	2091	106	55	16.1242	6.96356	-1.21133	Down	1.98203e-07	2.57498e-06
CotAD_02018	100	906	76	40	26.6816	11.6884	-1.19077	Down	1.41662e-05	0.000139052
CotAD_02046	101	1665	65	204	12.4173	32.4369	1.38529	Up	6.10982e-13	1.35906e-11
CotAD_02069	102	1356	18	62	4.22221	12.1047	1.5195	Up	2.4813e-05	0.00023299
CotAD_02087	103	2010	58	174	9.17822	22.918	1.32019	Up	1.50418e-10	2.7557e-09
CotAD_02110	104	2001	285	157	45.3027	20.7719	-1.12497	Down	8.58214e-16	2.29578e-14
CotAD_02111	105	1173	21	79	5.6944	17.83	1.64669	Up	4.28892e-07	5.31834e-06
CotAD_02122	106	1935	2	44	0.328757	6.01997	4.19466	Up	6.86946e-10	1.18809e-08
CotAD_02124	107	2001	62	33	9.85533	4.36606	-1.17457	Down	0.00010605	0.000884292
CotAD_02131	108	912	65	222	22.6697	64.4438	1.50728	Up	1.2648e-15	3.33533e-14
CotAD_02153	109	960	52	17	17.2289	4.68814	-1.87775	Down	4.90898e-07	6.05638e-06
CotAD_02182	110	1611	121	29	23.89	4.76569	-2.32565	Down	8.95724e-19	2.82949e-17
CotAD_02188	111	1470	59	166	12.7662	29.896	1.22763	Up	3.37126e-09	5.40804e-08
CotAD_02205	112	780	38	136	15.4959	46.1601	1.57477	Up	1.12211e-10	2.07921e-09
CotAD_02221	113	702	0	45	0.001	16.9706	14.0508	Up	1.59531e-12	3.43101e-11
CotAD_02229	114	3102	14	112	1.43553	9.55871	2.73523	Up	1.10154e-16	3.12483e-15
CotAD_02263	115	1557	50	277	10.2143	47.0993	2.20512	Up	5.6929e-31	2.98429e-29
CotAD_02283	116	909	73	39	25.5438	11.3586	-1.16919	Down	2.75748e-05	0.000256879
CotAD_02296	117	1626	85	410	16.6274	66.7554	2.00532	Up	3.50878e-40	2.4624e-38
CotAD_02312	118	3000	59	16	6.25543	1.41196	-2.14741	Down	4.67336e-09	7.34259e-08
CotAD_02315	119	573	87	45	48.2938	20.7913	-1.21586	Down	2.31284e-06	2.59231e-05
CotAD_02324	120	2565	203	91	25.173	9.39241	-1.42231	Down	3.26978e-16	8.96233e-15
CotAD_02359	121	1689	22	123	4.14304	19.2796	2.21831	Up	1.23579e-14	3.08346e-13
CotAD_02361	122	774	30	5	12.3284	1.71022	-2.84973	Down	9.92882e-07	1.1701e-05
CotAD_02392	123	1758	76	193	13.7506	29.0644	1.07976	Up	8.42644e-09	1.29061e-07
CotAD_02406	124	1914	33	8	5.48401	1.10655	-2.30916	Down	5.0735e-06	5.36978e-05
CotAD_02413	125	2100	170	77	25.7488	9.70721	-1.40737	Down	1.27695e-13	2.99433e-12
CotAD_02433	126	1065	5	70	1.4933	17.4009	3.54258	Up	1.65156e-13	3.8381e-12
CotAD_02470	127	534	57	29	33.9516	14.3774	-1.23968	Down	0.000105249	0.000878183
CotAD_02483	128	870	257	129	93.9594	39.2549	-1.25917	Down	6.2881e-17	1.80483e-15
CotAD_02501	129	1296	177	88	43.4405	17.9763	-1.27294	Down	2.65832e-12	5.63017e-11
CotAD_02537	130	1326	137	43	32.8627	8.58515	-1.93654	Down	5.82764e-17	1.67513e-15
CotAD_02548	131	762	278	32	116.042	11.1178	-3.38371	Down	8.7815e-61	9.85679e-59
CotAD_02552	132	1290	17	2	4.19166	0.410453	-3.35223	Down	8.37462e-05	0.000714061
CotAD_02556	133	408	83	3	64.706	1.94663	-5.05485	Down	5.7899e-25	2.3965e-23
CotAD_02568	134	1239	270	89	69.3137	19.017	-1.86585	Down	1.91874e-30	9.91155e-29
CotAD_02570	135	288	2	37	2.20884	34.012	3.94468	Up	3.46958e-08	4.97375e-07
CotAD_02574	136	1476	53	148	11.4213	26.5459	1.21676	Up	3.00624e-08	4.3431e-07
CotAD_02592	137	1875	14	88	2.37494	12.4252	2.38731	Up	1.05073e-11	2.12157e-10
CotAD_02607	138	1329	50	295	11.9666	58.7652	2.29595	Up	1.85357e-34	1.07914e-32
CotAD_02616	139	2352	1451	539	196.226	60.67	-1.69346	Down	2.20286e-136	6.26271e-134
CotAD_02617	140	1749	411	171	74.7444	25.8839	-1.52991	Down	1.19847e-34	7.01945e-33
CotAD_02619	141	2004	276	133	43.8064	17.5702	-1.31801	Down	2.72896e-19	8.88715e-18
CotAD_02623	142	2004	194	49	30.7915	6.47323	-2.24997	Down	4.33384e-28	2.0411e-26
CotAD_02638	143	1302	8	169	1.95436	34.3636	4.13611	Up	1.59276e-34	9.28691e-33
CotAD_02641	144	585	84	41	45.672	18.5546	-1.29954	Down	1.00472e-06	1.18334e-05
CotAD_02648	145	1485	166	1169	35.5556	208.406	2.55125	Up	1.14619e-148	3.54309e-146
CotAD_02653	146	1905	0	38	0.001	5.28094	12.3666	Up	1.1063e-10	2.05089e-09
CotAD_02669	147	1821	167	82	29.1698	11.9214	-1.29092	Down	6.4736e-12	1.33056e-10
CotAD_02671	148	843	4	43	1.50924	13.504	3.16149	Up	4.95026e-08	6.93054e-07
CotAD_02694	149	900	0	27	0.001	7.94226	12.9553	Up	8.64802e-08	1.17404e-06
CotAD_02716	150	4041	122	543	9.60279	35.5741	1.8893	Up	7.68166e-49	6.76907e-47
CotAD_02727	151	681	71	364	33.1618	141.507	2.09328	Up	8.71184e-38	5.59007e-36
CotAD_02729	152	627	78	310	39.5689	130.893	1.72595	Up	1.95413e-25	8.20165e-24
CotAD_02730	153	765	17	64	7.06829	22.1484	1.64777	Up	5.55176e-06	5.84262e-05
CotAD_02739	154	1266	35	105	8.79348	21.9573	1.32019	Up	6.9693e-07	8.41175e-06
CotAD_02740	155	348	313	184	286.083	139.979	-1.03123	Down	4.07646e-15	1.04319e-13
CotAD_02752	156	477	87	32	58.0133	17.7605	-1.70771	Down	1.03478e-09	1.7623e-08
CotAD_02776	157	624	212	88	108.063	37.3354	-1.53326	Down	1.07782e-18	3.39094e-17
CotAD_02791	158	1437	43	17	9.51784	3.13195	-1.60357	Down	4.34664e-05	0.000390897
CotAD_02873	159	495	98	46	62.972	24.6023	-1.35592	Down	4.72754e-08	6.64021e-07
CotAD_02947	160	1107	149	455	42.812	108.814	1.34578	Up	5.84518e-26	2.5018e-24
CotAD_02950	161	1740	9	122	1.6452	18.5624	3.49604	Up	2.04486e-22	7.68777e-21
CotAD_02961	162	333	210	1399	200.586	1112.23	2.47116	Up	2.67426e-171	1.10808e-168
CotAD_02962	163	441	7	37	5.04878	22.2119	2.13733	Up	4.62878e-05	0.000414928
CotAD_02974	164	837	92	27	34.9614	8.54007	-2.03344	Down	1.47907e-12	3.1863e-11
CotAD_02979	165	1665	66	34	12.6083	5.40614	-1.2217	Down	3.67172e-05	0.000334369
CotAD_03018	166	2415	138	31	18.1756	3.39834	-2.4191	Down	3.64698e-22	1.36321e-20
CotAD_03023	167	624	23	74	11.7238	31.3957	1.42112	Up	1.12167e-05	0.000111734
CotAD_03024	168	1923	250	119	41.3511	16.3829	-1.33574	Down	5.91666e-18	1.80037e-16
CotAD_03043	169	2151	83	202	12.2734	24.8619	1.0184	Up	1.91644e-08	2.82419e-07
CotAD_03061	170	1386	500	239	114.745	45.6518	-1.32969	Down	4.32936e-34	2.48342e-32
CotAD_03065	171	1335	74	33	17.631	6.54418	-1.42983	Down	7.8872e-07	9.44064e-06
CotAD_03073	172	1347	29	108	6.84789	21.2265	1.63214	Up	3.89594e-09	6.17343e-08
CotAD_03098	173	1851	311	868	53.4417	124.147	1.21601	Up	2.489e-41	1.79194e-39
CotAD_03104	174	606	79	44	41.4649	19.2222	-1.10912	Down	2.90388e-05	0.000269165
CotAD_03106	175	339	156	85	146.37	66.3807	-1.14078	Down	1.77727e-09	2.92945e-08
CotAD_03142	176	1995	10	67	1.59435	8.89109	2.47939	Up	1.48082e-09	2.47326e-08
CotAD_03149	177	1545	119	69	24.4988	11.8234	-1.05106	Down	8.902e-07	1.05709e-05
CotAD_03160	178	531	131	66	78.4699	32.9058	-1.2538	Down	2.78476e-09	4.51368e-08
CotAD_03161	179	1161	147	86	40.2728	19.6105	-1.03818	Down	6.36134e-08	8.80796e-07
CotAD_03179	180	1038	46	171	14.0957	43.6136	1.62952	Up	1.17583e-13	2.76555e-12
CotAD_03246	181	645	71	4	35.0127	1.64181	-4.41452	Down	5.03846e-20	1.70646e-18
CotAD_03249	182	780	237	98	96.6452	33.2625	-1.5388	Down	8.05688e-21	2.84762e-19
CotAD_03250	183	789	323	160	130.212	53.6866	-1.27823	Down	2.42812e-21	8.80567e-20
CotAD_03260	184	1758	36	10	6.51344	1.50593	-2.11277	Down	6.43448e-06	6.68667e-05
CotAD_03288	185	1509	195	109	41.1029	19.1232	-1.10392	Down	5.67872e-11	1.08051e-09
CotAD_03308	186	945	22	203	7.40487	56.8705	2.94113	Up	2.8122e-31	1.49227e-29
CotAD_03320	187	351	7	39	6.34333	29.4158	2.21328	Up	1.88784e-05	0.000181599
CotAD_03322	188	900	222	101	78.458	29.7099	-1.40097	Down	3.18828e-17	9.32985e-16
CotAD_03324	189	2412	91	603	12.0003	66.1855	2.46345	Up	1.43981e-74	2.01724e-72
CotAD_03326	190	732	33	92	14.3393	33.2736	1.2144	Up	1.36472e-05	0.000134297
CotAD_03336	191	1566	264	1101	53.6215	186.131	1.79543	Up	6.56694e-91	1.17328e-88
CotAD_03351	192	741	246	799	105.595	285.464	1.43477	Up	1.10281e-48	9.65242e-47
CotAD_03388	193	417	1003	2718	765.053	1725.58	1.17345	Up	7.00766e-119	1.68482e-116
CotAD_03408	194	1149	25	3	6.92064	0.691232	-3.32366	Down	1.6034e-06	1.84166e-05
CotAD_03411	195	174	43	110	78.6042	167.366	1.09033	Up	1.23944e-05	0.00012265
CotAD_03423	196	1710	152	76	28.2731	11.7663	-1.26477	Down	1.13364e-10	2.09659e-09
CotAD_03425	197	390	38	287	30.9917	194.823	2.65221	Up	2.6079e-39	1.7604e-37
CotAD_03433	198	897	6	34	2.12758	10.0348	2.23773	Up	6.09494e-05	0.000535028
CotAD_03434	199	1167	154	83	41.9736	18.8291	-1.15652	Down	1.49862e-09	2.50084e-08
CotAD_03461	200	2445	33	94	4.29301	10.1782	1.24542	Up	7.29844e-06	7.52228e-05
CotAD_03476	201	1608	121	30	23.9346	4.93922	-2.27674	Down	2.49748e-18	7.70185e-17
CotAD_03493	202	897	68	238	24.1125	70.2437	1.54258	Up	3.62912e-17	1.05564e-15
CotAD_03496	203	6186	105	266	5.39891	11.384	1.07627	Up	1.46955e-11	2.93225e-10
CotAD_03497	204	237	424	2959	569.042	3305.37	2.5382	Up	0	0
CotAD_03506	205	1428	3226	619	718.559	114.759	-2.64651	Down	0	0
CotAD_03507	206	2370	110	30	14.7629	3.35116	-2.13924	Down	1.22147e-15	3.22762e-14
CotAD_03515	207	339	36	150	33.7776	117.142	1.79412	Up	1.10466e-13	2.60445e-12
CotAD_03518	208	339	119	34	111.654	26.5523	-2.07212	Down	3.48798e-16	9.53357e-15
CotAD_03551	209	684	71	32	33.0163	12.3856	-1.41452	Down	1.61028e-06	1.84847e-05
CotAD_03552	210	1182	134	59	36.059	13.2147	-1.44822	Down	1.8254e-11	3.62003e-10
CotAD_03585	211	789	339	160	136.662	53.6866	-1.34798	Down	4.15454e-24	1.66305e-22
CotAD_03587	212	546	75	6	43.6913	2.90925	-3.90863	Down	1.7793e-19	5.84333e-18
CotAD_03597	213	798	32	85	12.7548	28.1993	1.14462	Up	6.6896e-05	0.000582632
CotAD_03602	214	1419	459	237	102.886	44.217	-1.21838	Down	1.31042e-27	6.01173e-26
CotAD_03613	215	1305	68	12	16.5739	2.43441	-2.76727	Down	2.59098e-13	5.94673e-12
CotAD_03621	216	1245	8	48	2.04384	10.2069	2.32019	Up	9.54542e-07	1.12833e-05
CotAD_03624	217	723	134	46	58.9513	16.8439	-1.8073	Down	2.94636e-15	7.59482e-14
CotAD_03667	218	1404	50	125	11.3274	23.5703	1.05716	Up	5.43056e-06	5.7259e-05
CotAD_03687	219	915	4	48	1.39048	13.8881	3.32019	Up	3.56678e-09	5.70524e-08
CotAD_03713	220	1062	10	49	2.99504	12.215	2.02801	Up	5.16856e-06	5.46445e-05
CotAD_03736	221	2136	34	111	5.06296	13.7577	1.44218	Up	4.8626e-08	6.81026e-07
CotAD_03739	222	180	30	128	53.0121	188.261	1.82834	Up	3.79962e-12	7.95225e-11
CotAD_03741	223	774	53	200	21.7802	68.4088	1.65117	Up	5.29258e-16	1.43153e-14
CotAD_03742	224	774	12	77	4.93136	26.3374	2.41705	Up	1.57536e-10	2.87934e-09
CotAD_03750	225	1824	47	17	8.19596	2.46744	-1.7319	Down	6.22714e-06	6.48678e-05
CotAD_03754	226	1119	529	277	150.367	65.5349	-1.19815	Down	8.79874e-31	4.56328e-29
CotAD_03770	227	1128	29	78	8.1774	18.3066	1.16265	Up	0.000111423	0.00092612
CotAD_03777	228	2472	36	99	4.63213	10.6025	1.19466	Up	8.329e-06	8.47899e-05
CotAD_03778	229	441	70	215	50.4878	129.069	1.35414	Up	3.74112e-13	8.51127e-12
CotAD_03781	230	1959	62	198	10.0666	26.758	1.41039	Up	6.6181e-13	1.46709e-11
CotAD_03795	231	1476	91	319	19.6102	57.2173	1.54485	Up	1.50016e-22	5.69491e-21
CotAD_03805	232	615	101	35	52.2364	15.0666	-1.7937	Down	9.65096e-12	1.95575e-10
CotAD_03806	233	1065	99	252	29.5673	62.6432	1.08315	Up	4.00718e-11	7.74185e-10
CotAD_03841	234	693	133	79	61.0443	30.1798	-1.01627	Down	4.32622e-07	5.36289e-06
CotAD_03842	235	984	12	51	3.87894	13.7214	1.82269	Up	1.44937e-05	0.000142016
CotAD_03843	236	1245	55	320	14.0514	68.0461	2.2758	Up	7.14358e-37	4.50219e-35
CotAD_03847	237	423	2	30	1.50389	18.776	3.64212	Up	1.65071e-06	1.8921e-05
CotAD_03875	238	1092	242	641	70.4887	155.403	1.14055	Up	3.96436e-28	1.87161e-26
CotAD_03903	239	873	10	99	3.64345	30.0223	3.04266	Up	1.99008e-16	5.55638e-15
CotAD_03911	240	594	222	129	118.876	57.4945	-1.04796	Down	2.08082e-11	4.09944e-10
CotAD_03920	241	1176	29	6	7.84363	1.35072	-2.53779	Down	6.3795e-06	6.63308e-05
CotAD_03921	242	774	1	124	0.410947	42.4135	6.68943	Up	1.53925e-31	8.2579e-30
CotAD_03926	243	2274	103	61	14.407	7.1017	-1.02053	Down	8.13522e-06	8.29473e-05
CotAD_03954	244	639	30	179	14.933	74.1609	2.31216	Up	1.18155e-21	4.33744e-20
CotAD_03972	245	1620	42	5	8.24633	0.817105	-3.33516	Down	3.3522e-10	5.95643e-09
CotAD_03975	246	642	5	42	2.4772	17.3196	2.80562	Up	3.74514e-07	4.68582e-06
CotAD_03986	247	867	73	34	26.7812	10.382	-1.36713	Down	2.1405e-06	2.40885e-05
CotAD_03988	248	1995	42	147	6.69627	19.5073	1.54258	Up	3.88694e-11	7.52074e-10
CotAD_04012	249	1218	131	396	34.2098	86.0738	1.33116	Up	1.91729e-22	7.22211e-21
CotAD_04022	250	603	46	152	24.2643	66.7343	1.4596	Up	1.09443e-10	2.02985e-09
CotAD_04035	251	3432	91	571	8.43375	44.0465	2.38478	Up	3.8122e-68	4.85233e-66
CotAD_04082	252	1938	147	83	24.1263	11.3383	-1.0894	Down	1.84308e-08	2.7202e-07
CotAD_04106	253	495	388	219	249.318	117.128	-1.0899	Down	5.67942e-20	1.92021e-18
CotAD_04115	254	969	50	10	16.4124	2.73212	-2.5867	Down	1.66726e-09	2.7645e-08
CotAD_04123	255	693	1	29	0.45898	11.0787	4.59321	Up	3.7677e-07	4.71102e-06
CotAD_04136	256	1458	122	709	26.6151	128.739	2.27413	Up	1.15596e-79	1.77959e-77
CotAD_04143	257	1236	50	122	12.867	26.1315	1.02211	Up	1.24211e-05	0.000122883
CotAD_04158	258	924	70	218	24.0964	62.4608	1.37413	Up	1.39063e-13	3.24722e-12
CotAD_04187	259	1455	77	34	16.8327	6.18641	-1.44409	Down	3.85844e-07	4.81058e-06
CotAD_04189	260	423	11	46	8.2714	28.7899	1.79936	Up	4.58318e-05	0.000411125
CotAD_04192	261	600	47	17	24.9157	7.50102	-1.7319	Down	6.22714e-06	6.48505e-05
CotAD_04214	262	495	146	79	93.8154	42.2518	-1.15081	Down	4.58226e-09	7.214e-08
CotAD_04218	263	1446	8644	1364	1901.4	249.729	-2.92863	Down	0	0
CotAD_04219	264	321	104	17	103.052	14.0206	-2.87775	Down	2.0734e-20	7.134e-19
CotAD_04221	265	2052	31	145	4.80519	18.7074	1.96094	Up	9.18112e-15	2.31304e-13
CotAD_04237	266	666	320	191	152.828	75.9245	-1.00927	Down	6.20378e-15	1.57517e-13
CotAD_04264	267	507	11	139	6.90099	72.5821	3.39474	Up	9.09044e-25	3.73091e-23
CotAD_04265	268	291	12	133	13.1164	120.999	3.20555	Up	1.21536e-22	4.62276e-21
CotAD_04266	269	711	63	32	28.1837	11.9153	-1.24205	Down	4.414e-05	0.000396497
CotAD_04276	270	951	1	23	0.334461	6.4028	4.25879	Up	1.16025e-05	0.000115223
CotAD_04291	271	645	52	147	25.6431	60.3366	1.23446	Up	2.33818e-08	3.41854e-07
CotAD_04305	272	2514	28	85	3.54258	8.9511	1.33727	Up	6.74396e-06	6.98964e-05
CotAD_04335	273	1740	26	105	4.75281	15.9758	1.74904	Up	1.10273e-09	1.87066e-08
CotAD_04336	274	957	23	117	7.64438	32.3666	2.08203	Up	4.92322e-13	1.10394e-11
CotAD_04340	275	837	13	81	4.9402	25.6202	2.37464	Up	8.14492e-11	1.52738e-09
CotAD_04365	276	555	157	86	89.9774	41.0231	-1.13313	Down	1.93082e-09	3.17181e-08
CotAD_04410	277	1503	13	71	2.75113	12.5061	2.18454	Up	7.5845e-09	1.16901e-07
CotAD_04417	278	297	90	868	96.3857	773.724	3.00493	Up	1.91943e-131	5.15585e-129
CotAD_04501	279	1077	8	92	2.36266	22.6149	3.25879	Up	2.8292e-16	7.80414e-15
CotAD_04537	280	1557	30	93	6.12857	15.8131	1.3675	Up	1.64447e-06	1.8855e-05
CotAD_04538	281	963	18	63	5.94529	17.3196	1.54258	Up	1.7228e-05	0.000166422
CotAD_04558	282	303	43	352	45.139	307.555	2.7684	Up	4.83414e-50	4.39918e-48
CotAD_04564	283	375	105	55	89.0604	38.8288	-1.19766	Down	2.90056e-07	3.69679e-06
CotAD_04574	284	489	34	179	22.1155	96.9097	2.13158	Up	9.52658e-20	3.1768e-18
CotAD_04590	285	1473	1439	552	310.731	99.2109	-1.6471	Down	4.81406e-130	1.26691e-127
CotAD_04609	286	1968	282	727	45.5775	97.7985	1.10149	Up	4.67536e-30	2.37419e-28
CotAD_04614	287	1260	31	85	7.8256	17.8596	1.19042	Up	3.90448e-05	0.000354158
CotAD_04622	288	759	156	19	65.3747	6.62727	-3.30224	Down	4.85744e-34	2.78224e-32
CotAD_04625	289	393	309	97	250.088	65.3435	-1.93632	Down	2.58374e-36	1.60245e-34
CotAD_04630	290	1272	145	387	36.2583	80.5465	1.15151	Up	7.71968e-18	2.33442e-16
CotAD_04631	291	312	35	102	35.6812	86.5503	1.27837	Up	1.84048e-06	2.08993e-05
CotAD_04637	292	1506	70	175	14.7843	30.7635	1.05716	Up	7.07386e-08	9.73224e-07
CotAD_04665	293	2514	10	76	1.26521	8.00334	2.66123	Up	1.97654e-11	3.90584e-10
CotAD_04675	294	228	47	115	65.5676	133.532	1.02613	Up	2.0906e-05	0.000199234
CotAD_04693	295	636	306	131	153.035	54.5302	-1.48873	Down	3.1289e-25	1.30619e-23
CotAD_04705	296	2841	63	34	7.05336	3.16833	-1.15459	Down	0.000116049	0.000959859
CotAD_04714	297	2442	47	17	6.12179	1.843	-1.7319	Down	6.22714e-06	6.49026e-05
CotAD_04722	298	663	152	86	72.9217	34.3406	-1.08643	Down	1.13983e-08	1.71942e-07
CotAD_04732	299	759	232	134	97.2238	46.7397	-1.05666	Down	5.33258e-12	1.10185e-10
CotAD_04749	300	1344	154	81	36.4458	15.9554	-1.19171	Down	5.96124e-10	1.03654e-08
CotAD_04760	301	1206	12440	6584	3280.95	1445.32	-1.18272	Down	0	0
CotAD_04762	302	1515	55	20	11.5472	3.49494	-1.7242	Down	1.07707e-06	1.26358e-05
CotAD_04770	303	948	68	243	22.8154	67.8611	1.57258	Up	5.99942e-18	1.82413e-16
CotAD_04776	304	1095	32	6	9.29528	1.45064	-2.67981	Down	9.86154e-07	1.16287e-05
CotAD_04798	305	573	68	32	37.7469	14.7849	-1.35223	Down	5.75726e-06	6.04256e-05
CotAD_04799	306	552	249	630	143.479	302.151	1.07444	Up	2.7245e-25	1.13859e-23
CotAD_05095	307	522	180	60	109.68	30.4301	-1.84973	Down	1.3779e-20	4.79606e-19
CotAD_05108	308	1305	140	54	34.1228	10.9548	-1.63917	Down	5.15228e-14	1.24721e-12
CotAD_05118	309	1374	136	33	31.4832	6.35843	-2.30784	Down	9.73554e-21	3.4192e-19
CotAD_05119	310	1788	123	58	21.8808	8.58783	-1.3493	Down	1.07311e-09	1.82359e-08
CotAD_05132	311	2229	137	335	19.5496	39.7885	1.02522	Up	3.18456e-13	7.26203e-12
CotAD_05146	312	903	19	61	6.69256	17.884	1.41804	Up	7.08976e-05	0.000613642
CotAD_05158	313	408	76	34	59.2489	22.0618	-1.42523	Down	5.95522e-07	7.27116e-06
CotAD_05195	314	186	45	13	76.9531	18.5035	-2.05618	Down	6.83576e-07	8.26081e-06
CotAD_05235	315	540	9476	5142	5581.59	2520.93	-1.14672	Down	0	0
CotAD_05300	316	477	34	106	22.6719	58.8316	1.37569	Up	2.67752e-07	3.42485e-06
CotAD_05305	317	795	58	26	23.2053	8.65823	-1.42231	Down	1.35791e-05	0.000133795
CotAD_05314	318	1281	106	56	26.3198	11.5734	-1.18534	Down	3.18904e-07	4.0341e-06
CotAD_05315	319	900	39	13	13.7832	3.82405	-1.84973	Down	1.68562e-05	0.000163235
CotAD_05329	320	450	14	0	9.8956	0.001	-13.2726	Down	1.44682e-05	0.000141838
CotAD_05334	321	1026	33	111	10.2304	28.6417	1.48525	Up	2.45384e-08	3.57689e-07
CotAD_05343	322	339	101	47	94.7651	36.7046	-1.36839	Down	2.35328e-08	3.43803e-07
CotAD_05346	323	1125	36	113	10.1783	26.5919	1.38548	Up	9.15416e-08	1.23973e-06
CotAD_05371	324	1863	20	102	3.41463	14.4947	2.08573	Up	1.48565e-11	2.96134e-10
CotAD_05386	325	885	357	189	128.307	56.5381	-1.18231	Down	6.98892e-21	2.4769e-19
CotAD_05414	326	579	46	19	25.27	8.68756	-1.5404	Down	3.99626e-05	0.000361557
CotAD_05426	327	1701	41	101	7.66666	15.7195	1.03589	Up	5.94138e-05	0.000523317
CotAD_05438	328	1818	20	110	3.49915	16.0185	2.19466	Up	4.48844e-13	1.00935e-11
CotAD_05447	329	1548	97	37	19.9309	6.32781	-1.65523	Down	2.88402e-10	5.15274e-09
CotAD_05454	330	528	119	38	71.6869	19.0534	-1.91166	Down	1.08584e-14	2.71802e-13
CotAD_05486	331	2478	50	17	6.41793	1.81623	-1.82116	Down	1.37494e-06	1.59193e-05
CotAD_05495	332	897	43	104	15.2476	30.6947	1.00941	Up	6.61738e-05	0.000576729
CotAD_05496	333	1269	226	917	56.6465	191.307	1.75583	Up	9.03266e-74	1.24756e-71
CotAD_05513	334	2238	186	73	26.435	8.63546	-1.6141	Down	9.10956e-18	2.74195e-16
CotAD_05544	335	864	3	31	1.10442	9.49885	3.10446	Up	5.258e-06	5.54696e-05
CotAD_05549	336	528	28	8	16.8675	4.01124	-2.07212	Down	8.8987e-05	0.00075396
CotAD_05555	337	573	65	312	36.0816	144.153	1.99826	Up	8.13008e-31	4.23907e-29
CotAD_05574	338	1293	192	34	47.2312	6.96151	-2.76227	Down	6.14734e-35	3.6388e-33
CotAD_05578	339	999	88	318	28.0184	84.2722	1.58868	Up	2.39614e-23	9.37962e-22
CotAD_05601	340	1281	21	64	5.21431	13.2268	1.34291	Up	9.30488e-05	0.000784959
CotAD_05631	341	1194	112	324	29.836	71.8395	1.26773	Up	2.11976e-17	6.26423e-16
CotAD_05633	342	1161	391	1510	107.12	344.324	1.68454	Up	1.16919e-113	2.60221e-111
CotAD_05652	343	1155	38	124	10.4647	28.4225	1.4415	Up	7.98512e-09	1.22784e-07
CotAD_05662	344	1374	51	178	11.8062	34.297	1.53854	Up	3.755e-13	8.53288e-12
CotAD_05665	345	966	48	18	15.8049	4.93308	-1.67981	Down	7.8547e-06	8.04663e-05
CotAD_05671	346	1371	267	95	61.9442	18.3446	-1.75561	Down	8.3147e-28	3.86917e-26
CotAD_05717	347	1272	99	28	24.7557	5.82765	-2.08677	Down	8.1357e-14	1.931e-12
CotAD_05758	348	621	63	33	32.2683	14.0684	-1.19766	Down	7.22622e-05	0.000623514
CotAD_05763	349	1647	169	548	32.6377	88.0866	1.43238	Up	7.89698e-34	4.48367e-32
CotAD_05827	350	1107	31	10	8.90719	2.39153	-1.89704	Down	9.83488e-05	0.00082538
CotAD_05835	351	825	346	171	133.398	54.8738	-1.28155	Down	7.79326e-23	3.00237e-21
CotAD_05843	352	993	35	12	11.211	3.1993	-1.80909	Down	6.04648e-05	0.000531493
CotAD_05855	353	3237	374	189	36.7498	15.4576	-1.24942	Down	1.17755e-23	4.64683e-22
CotAD_05900	354	3468	46	583	4.21896	44.5054	3.39902	Up	1.91819e-99	3.85111e-97
CotAD_05991	355	2139	144	73	21.413	9.03514	-1.24487	Down	5.733e-10	9.98634e-09
CotAD_06001	356	1530	157	88	32.6388	15.227	-1.09996	Down	4.61156e-09	7.25427e-08
CotAD_06003	357	1581	379	208	76.249	34.8301	-1.13038	Down	1.21227e-20	4.22333e-19
CotAD_06024	358	645	7	122	3.45195	50.0752	3.85861	Up	4.0417e-24	1.62122e-22
CotAD_06035	359	342	35	98	32.5513	75.8618	1.22066	Up	6.50436e-06	6.75569e-05
CotAD_06040	360	636	5	42	2.50057	17.483	2.80562	Up	3.74514e-07	4.68732e-06
CotAD_06069	361	1047	10	63	3.03794	15.93	2.39058	Up	9.64822e-09	1.4685e-07
CotAD_06097	362	1713	22	69	4.085	10.6639	1.38432	Up	3.24366e-05	0.000298458
CotAD_06106	363	885	38	627	13.6574	187.563	3.77962	Up	1.78023e-116	4.12726e-114
CotAD_06176	364	1692	74	40	13.911	6.25868	-1.1523	Down	3.014e-05	0.000278709
CotAD_06195	365	843	41	10	15.4697	3.14047	-2.30039	Down	3.69074e-07	4.62518e-06
CotAD_06200	366	2094	387	227	58.7842	28.6994	-1.03441	Down	2.0466e-18	6.34658e-17
CotAD_06202	367	1410	937	2520	211.372	473.156	1.16253	Up	9.17012e-109	1.93063e-106
CotAD_06211	368	651	353	188	172.473	76.4539	-1.17371	Down	1.91828e-20	6.63545e-19
CotAD_06221	369	2100	824	327	124.806	41.2241	-1.59812	Down	4.12706e-72	5.56211e-70
CotAD_06222	370	2100	406	142	61.4941	17.9016	-1.78036	Down	3.1997e-42	2.37834e-40
CotAD_06234	371	627	33	154	16.7407	65.0244	1.95762	Up	1.45666e-15	3.82314e-14
CotAD_06242	372	1020	99	442	30.8718	114.722	1.89378	Up	3.51788e-40	2.46435e-38
CotAD_06249	373	1161	308	152	84.3811	34.6605	-1.28363	Down	1.50953e-20	5.24015e-19
CotAD_06290	374	2874	102	514	11.2886	47.3477	2.06843	Up	6.2881e-52	5.91583e-50
CotAD_06323	375	3021	478	137	50.3273	12.0058	-2.0676	Down	3.8642e-60	4.28794e-58
CotAD_06327	376	4884	24	86	1.56301	4.66171	1.57653	Up	3.10346e-07	3.93351e-06
CotAD_06350	377	1041	129	557	39.4154	141.654	1.84554	Up	1.4713e-48	1.28488e-46
CotAD_06353	378	3507	35	807	3.17438	60.9201	4.26237	Up	7.96292e-163	2.95379e-160
CotAD_06379	379	7854	108	270	4.37381	9.10114	1.05716	Up	2.0328e-11	4.01092e-10
CotAD_06382	380	504	70	174	44.1768	91.399	1.04889	Up	9.31822e-08	1.26063e-06
CotAD_06399	381	1431	208	749	46.2328	138.569	1.58361	Up	1.34815e-52	1.29015e-50
CotAD_06428	382	1059	9	50	2.70317	12.4996	2.20916	Up	1.1775e-06	1.37849e-05
CotAD_06432	383	1464	2	52	0.434526	9.40341	4.43567	Up	7.3695e-12	1.50359e-10
CotAD_06448	384	1737	40	197	7.32465	30.0254	2.03535	Up	1.90018e-20	6.57867e-19
CotAD_06476	385	2424	763	2681	100.119	292.811	1.54825	Up	9.07312e-178	3.97066e-175
CotAD_06497	386	678	45	140	21.111	54.6665	1.37266	Up	3.37138e-09	5.40601e-08
CotAD_06510	387	735	34	105	14.7136	37.8203	1.36201	Up	3.74286e-07	4.68597e-06
CotAD_06541	388	663	207	692	99.3078	276.322	1.47637	Up	3.75282e-44	2.94695e-42
CotAD_06544	389	792	10	64	4.01607	21.3933	2.4133	Up	6.05604e-09	9.42753e-08
CotAD_06563	390	1068	153	1391	45.5666	344.809	2.91975	Up	1.11786e-203	5.88371e-201
CotAD_06576	391	648	109	10	53.503	4.08553	-3.71103	Down	1.1787e-26	5.18746e-25
CotAD_06601	392	603	89	50	46.9461	21.9521	-1.09665	Down	1.09195e-05	0.000109109
CotAD_06633	393	897	157	43	55.6716	12.6911	-2.13313	Down	1.27273e-21	4.659e-20
CotAD_06656	394	369	32	10	27.5836	7.17458	-1.94284	Down	5.76968e-05	0.000509461
CotAD_06662	395	453	55	18	38.6181	10.5196	-1.8762	Down	2.31972e-07	2.98878e-06
CotAD_06675	396	948	4	34	1.34208	9.49497	2.82269	Up	5.01064e-06	5.31191e-05
CotAD_06676	397	4278	13	67	0.966561	4.14626	2.10088	Up	4.40936e-08	6.22247e-07
CotAD_06678	398	1896	13	117	2.18088	16.3369	2.90516	Up	2.16104e-18	6.69081e-17
CotAD_06684	399	1218	42	5	10.968	1.08679	-3.33516	Down	3.3522e-10	5.95914e-09
CotAD_06699	400	1563	94	24	19.1291	4.06514	-2.2344	Down	2.9576e-14	7.25413e-13
CotAD_06704	401	1182	10	72	2.69097	16.1264	2.58323	Up	1.36739e-10	2.50982e-09
CotAD_06718	402	1230	41	344	10.6024	74.0417	2.80394	Up	1.40922e-49	1.26761e-47
CotAD_06719	403	1311	11	74	2.6688	14.9435	2.48525	Up	1.88612e-10	3.42643e-09
CotAD_06729	404	1497	77	342	16.3605	60.4821	1.8863	Up	2.73818e-31	1.45497e-29
CotAD_06730	405	1203	7	256	1.8508	56.3375	4.92788	Up	3.454e-57	3.6067e-55
CotAD_06733	406	1017	82	49	25.646	12.7555	-1.00761	Down	8.22634e-05	0.000702649
CotAD_06738	407	396	91	48	73.0925	32.0899	-1.1876	Down	2.11336e-06	2.379e-05
CotAD_06745	408	189	124	50	208.683	70.0376	-1.57511	Down	5.98102e-12	1.23061e-10
CotAD_06746	409	366	122	66	106.024	47.7404	-1.15111	Down	8.41068e-08	1.14461e-06
CotAD_06748	410	1026	6	34	1.86008	8.77313	2.23773	Up	6.09494e-05	0.000535269
CotAD_06764	411	402	50	141	39.5613	92.8573	1.23093	Up	4.85934e-08	6.80815e-07
CotAD_06767	412	1164	43	166	11.7501	37.7553	1.684	Up	7.35238e-14	1.74935e-12
CotAD_06789	413	1068	16	112	4.76514	27.7632	2.54258	Up	1.60262e-15	4.18928e-14
CotAD_06807	414	2421	104	60	13.6636	6.56114	-1.05832	Down	3.84784e-06	4.15842e-05
CotAD_06815	415	1608	1787	1055	353.48	173.696	-1.02507	Down	7.51608e-78	1.08827e-75
CotAD_06820	416	1548	58	16	11.9175	2.73635	-2.12275	Down	8.15814e-09	1.25198e-07
CotAD_06852	417	156	68	29	138.647	49.2149	-1.49425	Down	9.99874e-07	1.17798e-05
CotAD_06861	418	417	75	24	57.2073	15.237	-1.90863	Down	9.39158e-10	1.60435e-08
CotAD_06870	419	1569	23	120	4.66264	20.248	2.11856	Up	1.34468e-13	3.14747e-12
CotAD_06881	420	1326	278	797	66.685	159.125	1.25472	Up	6.54604e-40	4.56921e-38
CotAD_06883	421	399	1270	160	1012.41	106.162	-3.25345	Down	8.00464e-262	5.66859e-259
CotAD_06890	422	1350	76	205	17.9063	40.2016	1.16678	Up	2.6574e-10	4.75876e-09
CotAD_06901	423	2268	88	47	12.3415	5.48628	-1.16961	Down	4.0936e-06	4.40203e-05
CotAD_06949	424	1620	82	277	16.1	45.2676	1.49142	Up	7.28526e-19	2.32014e-17
CotAD_06967	425	2289	266	130	36.9626	15.0356	-1.29768	Down	3.07862e-18	9.44167e-17
CotAD_06983	426	981	21	0	6.8089	0.001	-12.7332	Down	5.77378e-08	8.0344e-07
CotAD_07038	427	936	182	14	61.8475	3.95982	-3.96521	Down	8.09994e-46	6.65579e-44
CotAD_07053	428	822	15	84	5.80425	27.0539	2.22066	Up	2.03548e-10	3.68572e-09
CotAD_07056	429	774	39	97	16.0269	33.1783	1.04974	Up	6.99356e-05	0.000606664
CotAD_07084	430	342	35	149	32.5513	115.341	1.82512	Up	6.90676e-14	1.64634e-12
CotAD_07087	431	621	14	56	7.17072	23.8737	1.73523	Up	1.08759e-05	0.000108728
CotAD_07113	432	1755	32	306	5.79962	46.1601	2.99262	Up	3.46648e-47	2.94795e-45
CotAD_07119	433	384	13	60	10.7681	41.3659	1.94168	Up	8.79562e-07	1.04573e-05
CotAD_07153	434	1068	7	116	2.08475	28.7548	3.78586	Up	1.09394e-22	4.17723e-21
CotAD_07158	435	2094	83	37	12.6075	4.67787	-1.43036	Down	1.66691e-07	2.18822e-06
CotAD_07396	436	1359	188	923	44.0012	179.806	2.03083	Up	8.45936e-90	1.48416e-87
CotAD_07411	437	630	56	22	28.2731	9.24496	-1.61269	Down	2.71204e-06	3.00345e-05
CotAD_07423	438	2253	562	1621	79.3417	190.478	1.26347	Up	3.1905e-80	4.93122e-78
CotAD_07425	439	801	168	31	66.7119	10.2459	-2.70289	Down	4.49578e-30	2.28897e-28
CotAD_07451	440	834	23	2	8.77179	0.634873	-3.78833	Down	1.23249e-06	1.43596e-05
CotAD_07452	441	2454	37	159	4.79572	17.1532	1.83866	Up	7.3564e-15	1.86418e-13
CotAD_07458	442	603	2	25	1.05497	10.976	3.37909	Up	2.47484e-05	0.000232832
CotAD_07491	443	954	244	879	81.352	243.929	1.58421	Up	1.84335e-61	2.09931e-59
CotAD_07492	444	693	16	58	7.34367	22.1573	1.59321	Up	2.47438e-05	0.000232845
CotAD_07542	445	1353	108	37	25.3894	7.2398	-1.8102	Down	1.33941e-12	2.89345e-11
CotAD_07548	446	1053	15	84	4.53095	21.119	2.22066	Up	2.03548e-10	3.68744e-09
CotAD_07579	447	1293	180	85	44.2793	17.4038	-1.34723	Down	1.67441e-13	3.88195e-12
CotAD_07585	448	507	18	0	11.2925	0.001	-13.4631	Down	6.16004e-07	7.50477e-06
CotAD_07611	449	1305	168	39	40.9473	7.91183	-2.37169	Down	4.56926e-26	1.9665e-24
CotAD_07615	450	1053	337	174	101.795	43.7465	-1.21843	Down	1.07266e-20	3.75035e-19
CotAD_07626	451	474	250	58	167.76	32.3946	-2.37257	Down	4.81876e-38	3.1281e-36
CotAD_07657	452	1158	183	22	50.2654	5.02964	-3.32104	Down	7.09822e-40	4.94577e-38
CotAD_07795	453	2661	132	65	15.7781	6.46683	-1.2868	Down	1.13304e-09	1.91956e-08
CotAD_08025	454	2121	3	39	0.449891	4.86796	3.43567	Up	7.63392e-08	1.04511e-06
CotAD_08052	455	1860	87	253	14.8776	36.0106	1.27528	Up	5.08614e-14	1.23273e-12
CotAD_08053	456	306	2	97	2.07891	83.9215	5.33514	Up	3.51854e-23	1.3677e-21
CotAD_08054	457	903	1	176	0.35224	51.5998	7.19466	Up	4.57034e-45	3.69316e-43
CotAD_08090	458	720	43	8	18.996	2.94158	-2.69103	Down	1.15388e-08	1.73993e-07
CotAD_08091	459	867	52	14	19.077	4.27496	-2.15785	Down	3.53944e-08	5.06085e-07
CotAD_08095	460	780	23	558	9.37907	189.392	4.33579	Up	2.57562e-114	5.79872e-112
CotAD_08115	461	1362	165	64	38.5331	12.4402	-1.63109	Down	3.76788e-16	1.02698e-14
CotAD_08125	462	1395	21	91	4.78819	17.2699	1.85071	Up	3.86736e-09	6.13064e-08
CotAD_08179	463	2424	21	68	2.75558	7.42676	1.43038	Up	2.36472e-05	0.000223552
CotAD_08185	464	1821	50	17	8.73347	2.47151	-1.82116	Down	1.37494e-06	1.59146e-05
CotAD_08442	465	867	1031	79	378.239	24.123	-3.97082	Down	2.01306e-252	1.32893e-249
CotAD_08445	466	2295	774	369	107.272	42.5664	-1.33348	Down	4.6967e-52	4.44009e-50
CotAD_08460	467	1986	299	1837	47.8871	244.88	2.35436	Up	4.16392e-212	2.38501e-209
CotAD_08471	468	2496	68	495	8.66545	52.5029	2.59905	Up	3.07982e-65	3.74862e-63
CotAD_08498	469	849	27	164	10.1154	51.1398	2.33789	Up	3.34616e-20	1.14124e-18
CotAD_08502	470	1341	297	178	70.4457	35.141	-1.00336	Down	7.58252e-14	1.803e-12
CotAD_08544	471	936	419	131	142.385	37.0526	-1.94215	Down	7.72906e-49	6.79547e-47
CotAD_08547	472	963	3	35	0.990881	9.62198	3.27955	Up	6.43482e-07	7.81752e-06
CotAD_08552	473	750	160	68	67.8555	24.0033	-1.49924	Down	4.76762e-14	1.15697e-12
CotAD_08590	474	1497	57	23	12.111	4.06751	-1.5741	Down	3.30654e-06	3.61455e-05
CotAD_08595	475	1533	3367	1069	698.598	184.611	-1.91997	Down	0	0
CotAD_08618	476	1482	296	162	63.5287	28.9394	-1.13437	Down	1.51844e-16	4.27634e-15
CotAD_08619	477	1122	278	153	78.8095	36.1012	-1.12632	Down	1.80849e-15	4.71164e-14
CotAD_08639	478	1476	54	153	11.6368	27.4428	1.23773	Up	1.1258e-08	1.69956e-07
CotAD_08662	479	972	204	624	66.756	169.958	1.34821	Up	4.21814e-35	2.51212e-33
CotAD_08667	480	441	42	15	30.2927	9.00483	-1.7502	Down	1.70857e-05	0.000165376
CotAD_08671	481	534	89	25	53.0121	12.3943	-2.09665	Down	1.24941e-12	2.70954e-11
CotAD_08704	482	456	1	21	0.697528	12.1921	4.12755	Up	3.59812e-05	0.000328281
CotAD_08712	483	1095	12	47	3.48573	11.3634	1.70486	Up	7.15864e-05	0.000618779
CotAD_08769	484	1131	12	88	3.37478	20.5988	2.6097	Up	8.54836e-13	1.87472e-11
CotAD_08818	485	570	8	80	4.46418	37.1568	3.05716	Up	1.4393e-13	3.35484e-12
CotAD_09033	486	2337	1	40	0.136103	4.53131	5.05716	Up	6.46628e-10	1.12085e-08
CotAD_09065	487	858	642	1750	237.999	539.975	1.18194	Up	4.54252e-78	6.65138e-76
CotAD_09066	488	729	1052	340	459.002	123.474	-1.8943	Down	5.5436e-116	1.27762e-113
CotAD_09092	489	1080	447	1297	131.647	317.936	1.27206	Up	3.29166e-65	3.98158e-63
CotAD_09095	490	1938	76	41	12.4734	5.60084	-1.15515	Down	2.26444e-05	0.000214959
CotAD_09109	491	2271	51	373	7.14298	43.4825	2.60584	Up	1.08628e-49	9.79387e-48
CotAD_09171	492	3057	30	119	3.12142	10.3056	1.72316	Up	1.31127e-10	2.41478e-09
CotAD_09172	493	627	11	306	5.58023	129.204	4.53319	Up	4.54526e-65	5.46399e-63
CotAD_09192	494	831	9	51	3.44483	16.2477	2.23773	Up	7.50412e-07	9.0098e-06
CotAD_09196	495	537	15	113	8.88472	55.7092	2.64852	Up	2.66504e-16	7.37744e-15
CotAD_09197	496	513	39	194	24.181	100.117	2.04974	Up	2.50766e-20	8.59022e-19
CotAD_09198	497	1902	10	49	1.67231	6.82038	2.02801	Up	5.16856e-06	5.46296e-05
CotAD_09245	498	1953	77	9	12.5405	1.22001	-3.36163	Down	9.0269e-18	2.72127e-16
CotAD_09258	499	1437	3	32	0.664035	5.89544	3.15027	Up	3.12014e-06	3.42617e-05
CotAD_09327	500	1242	8	38	2.04878	8.1	1.98316	Up	8.19412e-05	0.000700665
CotAD_09346	501	3480	11	227	1.0054	17.2691	4.10235	Up	1.1266e-45	9.21848e-44
CotAD_09349	502	3477	22	131	2.01254	9.97446	2.30922	Up	3.3917e-16	9.28344e-15
CotAD_09367	503	999	3	32	0.955174	8.48023	3.15027	Up	3.12014e-06	3.42714e-05
CotAD_09379	504	2532	159	92	19.9738	9.61938	-1.05409	Down	1.22619e-08	1.84043e-07
CotAD_09437	505	564	1	23	0.563959	10.7962	4.25879	Up	1.16025e-05	0.000115252
CotAD_09440	506	732	23	99	9.99409	35.8053	1.84102	Up	9.03758e-10	1.54795e-08
CotAD_09441	507	2715	51	23	5.97485	2.24275	-1.41363	Down	4.93962e-05	0.000440562
CotAD_09448	508	291	557	199	608.82	181.044	-1.74968	Down	6.07942e-56	6.13439e-54
CotAD_09462	509	1677	42	146	7.96605	23.0485	1.53274	Up	5.56616e-11	1.06013e-09
CotAD_09468	510	2745	45	109	5.21431	10.5125	1.01156	Up	4.2609e-05	0.000383717
CotAD_09470	511	471	23	3	15.5322	1.68625	-3.20337	Down	6.26756e-06	6.52191e-05
CotAD_09484	512	1251	0	47	0.001	9.94634	13.28	Up	4.75156e-13	1.06668e-11
CotAD_09513	513	1215	129	348	33.7707	75.8273	1.16695	Up	1.66926e-16	4.68415e-15
CotAD_09517	514	1689	1	21	0.18832	3.29164	4.12755	Up	3.59812e-05	0.000328127
CotAD_09520	515	1338	29	106	6.89396	20.9736	1.60517	Up	8.2111e-09	1.25961e-07
CotAD_09522	516	2205	38	166	5.48153	19.9307	1.86234	Up	1.07393e-15	2.85518e-14
CotAD_09526	517	1434	939	487	208.278	89.9089	-1.21197	Down	2.88846e-54	2.80555e-52
CotAD_09537	518	768	11	44	4.55573	15.1675	1.73523	Up	0.000102143	0.000854831
CotAD_09541	519	1038	4	48	1.22571	12.2424	3.32019	Up	3.56678e-09	5.70758e-08
CotAD_09562	520	3003	195	817	20.6541	72.0261	1.80209	Up	3.00028e-68	3.83141e-66
CotAD_09563	521	2142	29	131	4.30631	16.191	1.91067	Up	4.5806e-13	1.02949e-11
CotAD_09568	522	1446	14	59	3.07954	10.8021	1.81052	Up	3.28862e-06	3.59698e-05
CotAD_09570	523	753	905	407	382.279	143.094	-1.41766	Down	2.30574e-66	2.86921e-64
CotAD_09578	524	783	194	583	78.8073	197.12	1.32267	Up	5.2891e-32	2.87315e-30
CotAD_09579	525	1353	189	554	44.4315	108.401	1.28673	Up	2.69808e-29	1.33869e-27
CotAD_09587	526	855	24	105	8.92836	32.5122	1.86451	Up	1.94922e-10	3.53281e-09
CotAD_09622	527	1740	70	32	12.796	4.86882	-1.39405	Down	2.47242e-06	2.75689e-05
CotAD_09649	528	1071	915	368	271.743	90.9664	-1.57884	Down	1.70547e-78	2.53535e-76
CotAD_09650	529	915	2869	481	997.323	139.17	-2.84121	Down	0	0
CotAD_09659	530	423	98	315	73.6906	197.148	1.41973	Up	7.35366e-20	2.47125e-18
CotAD_09687	531	1782	62	29	11.0665	4.30837	-1.36099	Down	1.35792e-05	0.000133728
CotAD_09702	532	1485	95	325	20.3481	57.9402	1.50967	Up	3.06576e-22	1.14816e-20
CotAD_09720	533	2307	60	310	8.27238	35.5744	2.10446	Up	1.28036e-32	7.08362e-31
CotAD_09723	534	2142	37	221	5.49426	27.3147	2.31368	Up	2.04066e-26	8.9105e-25
CotAD_09729	535	1026	11	45	3.41014	11.6115	1.76765	Up	6.85498e-05	0.000595306
CotAD_09733	536	1170	297	1101	80.7416	249.129	1.62551	Up	2.38848e-79	3.63394e-77
CotAD_09747	537	2187	67	252	9.74434	30.5053	1.64642	Up	1.03091e-19	3.42893e-18
CotAD_09754	538	1215	95	50	24.8699	10.8947	-1.19077	Down	1.19716e-06	1.39857e-05
CotAD_09787	539	2040	29	689	4.52162	89.4153	4.30561	Up	3.64926e-140	1.06868e-137
CotAD_09791	540	1467	135	80	29.2705	14.4372	-1.01966	Down	3.29078e-07	4.15605e-06
CotAD_09793	541	267	3	52	3.57385	51.5602	3.85071	Up	6.3938e-11	1.21302e-09
CotAD_09993	542	993	303	167	97.0555	44.5236	-1.12424	Down	1.11603e-16	3.16132e-15
CotAD_09996	543	1218	41	17	10.7069	3.69509	-1.53486	Down	0.000111031	0.000923455
CotAD_09999	544	1149	0	20	0.001	4.60822	12.17	Up	5.99716e-06	6.27069e-05
CotAD_10027	545	423	3	28	2.25584	17.5243	2.95762	Up	2.479e-05	0.000232942
CotAD_10035	546	807	4	44	1.57657	14.4345	3.19466	Up	2.93464e-08	4.24596e-07
CotAD_10084	547	1182	245	87	65.9288	19.4861	-1.75846	Down	1.05999e-25	4.49243e-24
CotAD_10099	548	825	89	217	34.3133	69.6352	1.02105	Up	5.28028e-09	8.2595e-08
CotAD_10113	549	2439	32	83	4.17316	9.00926	1.11027	Up	0.000120936	0.00099732
CotAD_10143	550	1533	127	53	26.3505	9.15286	-1.52553	Down	1.04135e-11	2.10589e-10
CotAD_10155	551	756	145	87	61.006	30.4663	-1.00174	Down	1.83878e-07	2.4025e-06
CotAD_10158	552	528	103	40	62.0483	20.0562	-1.62934	Down	1.32354e-10	2.43508e-09
CotAD_10164	553	1089	234	89	68.3462	21.6364	-1.6594	Down	8.6104e-23	3.3041e-21
CotAD_10178	554	2148	51	23	7.55201	2.83476	-1.41363	Down	4.93962e-05	0.000440461
CotAD_10372	555	477	54	12	36.0082	6.66018	-2.43469	Down	1.43676e-09	2.40586e-08
CotAD_10377	556	1314	4	50	0.968258	10.0739	3.37909	Up	1.23257e-09	2.08004e-08
CotAD_10378	557	984	58	277	18.7482	74.526	1.99099	Up	2.08496e-27	9.48681e-26
CotAD_10390	558	1086	48	314	14.0585	76.546	2.44489	Up	2.8894e-39	1.94705e-37
CotAD_10397	559	2439	87	386	11.3458	41.8985	1.88474	Up	4.46442e-35	2.65473e-33
CotAD_10409	560	1359	39	96	9.12792	18.7014	1.03479	Up	9.24246e-05	0.000780539
CotAD_10435	561	1353	53	130	12.4596	25.4371	1.02968	Up	5.62574e-06	5.91249e-05
CotAD_10436	562	1161	156	3030	42.7385	690.929	4.01493	Up	0	0
CotAD_10450	563	369	533	2088	459.439	1498.05	1.70514	Up	4.22464e-159	1.49587e-156
CotAD_10451	564	948	90	363	30.1968	101.373	1.7472	Up	5.33794e-30	2.70713e-28
CotAD_10458	565	1083	51	9	14.9785	2.20007	-2.76727	Down	2.6124e-10	4.68248e-09
CotAD_10463	566	1347	216	113	51.005	22.2092	-1.19948	Down	1.66346e-13	3.86115e-12
CotAD_10469	567	729	888	260	387.447	94.421	-2.03682	Down	4.6083e-108	9.64993e-106
CotAD_10480	568	2082	275	130	42.0125	16.5305	-1.34569	Down	8.35198e-20	2.79468e-18
CotAD_10486	569	1155	454	1275	125.026	292.248	1.22496	Up	1.40974e-60	1.57329e-58
CotAD_10494	570	708	983	513	441.618	191.826	-1.203	Down	4.44766e-56	4.51125e-54
CotAD_10507	571	1134	429	191	120.329	44.5906	-1.43217	Down	7.63432e-33	4.25392e-31
CotAD_10537	572	663	147	361	70.5229	144.151	1.03141	Up	2.9083e-14	7.1377e-13
CotAD_10540	573	942	67	227	22.623	63.7966	1.49569	Up	8.81066e-16	2.35368e-14
CotAD_10542	574	1035	15	71	4.60975	18.161	1.97809	Up	5.80958e-08	8.07557e-07
CotAD_10550	575	1602	981	355	194.775	58.6663	-1.7312	Down	9.91764e-96	1.8661e-93
CotAD_10743	576	1605	49	23	9.71063	3.79381	-1.35592	Down	0.00011672	0.000965004
CotAD_10746	577	798	8	90	3.1887	29.8581	3.22708	Up	8.06608e-16	2.15921e-14
CotAD_10753	578	1476	74	40	15.9467	7.17458	-1.1523	Down	3.014e-05	0.000278775
CotAD_10791	579	627	13	82	6.59481	34.6234	2.39234	Up	5.12786e-11	9.80486e-10
CotAD_10810	580	1197	51	203	13.552	44.8978	1.72814	Up	3.4231e-17	1.0002e-15
CotAD_10814	581	876	8	44	2.90477	13.2975	2.19466	Up	5.8834e-06	6.16001e-05
CotAD_10818	582	588	114	67	61.6672	30.1662	-1.03157	Down	2.17634e-06	2.44848e-05
CotAD_10819	583	402	288	132	227.873	86.9302	-1.3903	Down	1.19281e-21	4.37464e-20
CotAD_10835	584	486	145	678	94.8983	369.331	1.96046	Up	1.60273e-63	1.90319e-61
CotAD_10851	585	3306	70	34	6.73475	2.72269	-1.30659	Down	7.4238e-06	7.63734e-05
CotAD_10867	586	639	484	277	240.919	114.763	-1.06989	Down	7.73962e-24	3.06976e-22
CotAD_10903	587	1158	344	40	94.488	9.1448	-3.36911	Down	1.5335e-74	2.1408e-72
CotAD_10914	588	714	0	20	0.001	7.41574	12.8564	Up	5.99716e-06	6.26901e-05
CotAD_10936	589	1296	88	230	21.5975	46.9835	1.12129	Up	8.85508e-11	1.65339e-09
CotAD_10940	590	1191	962	430	256.915	95.5828	-1.42647	Down	4.43996e-71	5.92233e-69
CotAD_10943	591	1575	42	179	8.48194	30.0881	1.82673	Up	2.02048e-16	5.63723e-15
CotAD_10956	592	585	1127	140	612.766	63.3571	-3.27376	Down	6.29542e-234	3.95484e-231
CotAD_10962	593	1350	105	389	24.739	76.2849	1.62461	Up	4.40942e-29	2.17121e-27
CotAD_10972	594	1932	101	54	16.628	7.39962	-1.16809	Down	8.16786e-07	9.75261e-06
CotAD_10985	595	2847	53	26	5.92127	2.41774	-1.29225	Down	0.000112386	0.00093174
CotAD_11004	596	1239	91	51	23.3613	10.8974	-1.10014	Down	8.23628e-06	8.39557e-05
CotAD_11023	597	3210	13	51	1.28815	4.20618	1.70722	Up	3.39076e-05	0.000310599
CotAD_11037	598	594	35	12	18.7417	5.34832	-1.80909	Down	6.04648e-05	0.000531613
CotAD_11053	599	1254	398	159	100.951	33.5678	-1.58851	Down	1.99945e-35	1.20552e-33
CotAD_11058	600	660	109	416	52.5302	166.868	1.66749	Up	4.2654e-32	2.32354e-30
CotAD_11060	601	2145	25	92	3.70714	11.3549	1.61494	Up	7.13642e-08	9.80792e-07
CotAD_11064	602	444	13	90	9.31294	53.6639	2.52664	Up	1.20032e-12	2.60742e-11
CotAD_11320	603	1014	5	54	1.56841	14.0987	3.16819	Up	8.08346e-10	1.38881e-08
CotAD_11331	604	675	9	40	4.24097	15.6884	1.88723	Up	9.02778e-05	0.0007639
CotAD_11333	605	1833	38	9	6.59398	1.29988	-2.34277	Down	7.58898e-07	9.09207e-06
CotAD_11360	606	1317	66	29	15.9399	5.82955	-1.45118	Down	2.42654e-06	2.70961e-05
CotAD_11369	607	492	7	81	4.52543	43.5856	3.26773	Up	1.65793e-14	4.10259e-13
CotAD_11370	608	1782	255	33	45.5155	4.90263	-3.21473	Down	2.41852e-53	2.34326e-51
CotAD_11372	609	1278	4	113	0.995533	23.4083	4.55541	Up	7.09714e-25	2.92515e-23
CotAD_11388	610	807	17	126	6.70042	41.3352	2.62505	Up	7.28246e-18	2.20392e-16
CotAD_11418	611	1980	25	86	4.01607	11.4989	1.51764	Up	6.43988e-07	7.81879e-06
CotAD_11428	612	1203	137	63	36.2228	13.8643	-1.38552	Down	5.04908e-11	9.66847e-10
CotAD_11443	613	1728	62	17	11.4123	2.60452	-2.1315	Down	2.2485e-09	3.67198e-08
CotAD_11444	614	1728	32	8	5.89024	1.22566	-2.26477	Down	9.0994e-06	9.22229e-05
CotAD_11449	615	1344	452	123	106.971	24.2286	-2.14243	Down	1.43179e-59	1.56209e-57
CotAD_11455	616	2097	1475	606	223.728	76.5063	-1.5481	Down	7.524e-122	1.87854e-119
CotAD_11472	617	405	72	34	56.5463	22.2253	-1.34723	Down	3.2533e-06	3.56135e-05
CotAD_11676	618	1932	64	30	10.5366	4.1109	-1.35788	Down	1.01986e-05	0.000102536
CotAD_11728	619	480	39	114	25.8434	62.8762	1.28272	Up	4.19426e-07	5.20428e-06
CotAD_11730	620	504	20	1	12.6219	0.525282	-4.5867	Down	1.58385e-06	1.82082e-05
CotAD_11744	621	1422	105	62	23.4864	11.5429	-1.02482	Down	6.17098e-06	6.43862e-05
CotAD_11751	622	1515	7	41	1.46964	7.16464	2.28543	Up	7.59714e-06	7.80124e-05
CotAD_11760	623	2064	56	214	8.62988	27.449	1.66934	Up	2.89716e-17	8.48432e-16
CotAD_11761	624	378	25	97	21.0366	67.9364	1.69129	Up	1.0754e-08	1.62663e-07
CotAD_11788	625	1248	1177	351	299.977	74.4587	-2.01034	Down	3.4062e-140	1.00506e-137
CotAD_11790	626	1947	110	300	17.9702	40.7923	1.18269	Up	1.04852e-14	2.62798e-13
CotAD_11792	627	1821	62	25	10.8295	3.63457	-1.57511	Down	1.20639e-06	1.40893e-05
CotAD_11793	628	2319	49	19	6.72081	2.16908	-1.63155	Down	9.7565e-06	9.83961e-05
CotAD_12100	629	2853	76	296	8.47302	27.4671	1.69676	Up	8.07148e-24	3.19813e-22
CotAD_12102	630	999	152	69	48.3955	18.2855	-1.40417	Down	2.70894e-12	5.73427e-11
CotAD_12120	631	1464	24	80	5.21431	14.4668	1.4722	Up	2.70894e-06	3.00258e-05
CotAD_12171	632	1449	31	7	6.80487	1.27895	-2.41161	Down	5.77618e-06	6.06079e-05
CotAD_12173	633	900	255	882	90.1206	259.447	1.52551	Up	1.79313e-58	1.90821e-56
CotAD_12192	634	828	59	23	22.6646	7.35395	-1.62385	Down	1.29294e-06	1.50279e-05
CotAD_12195	635	552	88	13	50.7073	6.23487	-3.02376	Down	2.55202e-18	7.86382e-17
CotAD_12197	636	1173	124	360	33.6241	81.2508	1.27289	Up	2.80046e-19	9.10477e-18
CotAD_12261	637	1152	116	286	32.0282	65.7259	1.03712	Up	1.09252e-11	2.20252e-10
CotAD_12272	638	846	3242	824	1218.9	257.857	-2.24094	Down	0	0
CotAD_12286	639	927	85	499	29.1653	142.509	2.28874	Up	5.46882e-57	5.65e-55
CotAD_12291	640	1989	67	26	10.7144	3.46068	-1.63042	Down	2.2603e-07	2.91801e-06
CotAD_12294	641	561	352	193	199.575	91.0788	-1.13174	Down	2.56156e-19	8.35596e-18
CotAD_12314	642	201	83	35	131.344	46.0994	-1.51053	Down	4.98784e-08	6.98065e-07
CotAD_12316	643	1440	183	101	40.4218	18.5687	-1.12226	Down	1.25713e-10	2.31836e-09
CotAD_12317	644	876	148	59	53.7383	17.8308	-1.59158	Down	3.54526e-14	8.66819e-13
CotAD_12318	645	849	86	347	32.2194	108.204	1.74776	Up	9.31984e-29	4.53748e-27
CotAD_12325	646	1155	42	233	11.5663	53.4068	2.2071	Up	2.5741e-26	1.11896e-24
CotAD_12328	647	1818	276	160	48.2883	23.2996	-1.05137	Down	6.79138e-14	1.62181e-12
CotAD_12331	648	1866	160	428	27.2731	60.7233	1.15477	Up	1.19119e-19	3.94186e-18
CotAD_12374	649	1419	34	9	7.6212	1.67912	-2.18231	Down	7.71724e-06	7.91622e-05
CotAD_12400	650	1893	254	106	42.6786	14.8244	-1.52553	Down	6.12894e-22	2.27132e-20
CotAD_12449	651	1149	26	293	7.19747	67.5104	3.22955	Up	1.55165e-48	1.35202e-46
CotAD_12461	652	258	10	99	12.3284	101.587	3.04266	Up	1.99008e-16	5.56037e-15
CotAD_12465	653	675	142	778	66.9131	305.14	2.18911	Up	2.36952e-83	3.89411e-81
CotAD_12466	654	234	32	190	43.4971	214.961	2.30509	Up	8.0782e-23	3.10907e-21
CotAD_12504	655	2718	298	1271	34.8733	123.8	1.82781	Up	3.34134e-107	6.95946e-105
CotAD_12521	656	765	63	18	26.1942	6.22922	-2.07212	Down	3.25206e-09	5.22543e-08
CotAD_12532	657	918	35	97	12.127	27.9738	1.20586	Up	8.86454e-06	8.98893e-05
CotAD_12543	658	528	65	35	39.1567	17.5492	-1.15785	Down	8.69974e-05	0.000739355
CotAD_12568	659	3405	17	80	1.58803	6.22008	1.9697	Up	8.97494e-09	1.36977e-07
CotAD_12596	660	1086	26	7	7.615	1.70644	-2.15785	Down	0.000108235	0.000901358
CotAD_12654	661	417	37	106	28.2223	67.2965	1.2537	Up	1.65843e-06	1.90039e-05
CotAD_12678	662	864	69	204	25.4017	62.5085	1.29913	Up	7.17484e-12	1.46694e-10
CotAD_12680	663	510	5	38	3.11836	19.7259	2.66123	Up	2.7172e-06	3.00745e-05
CotAD_12684	664	909	36	5	12.5969	1.45623	-3.11277	Down	1.92574e-08	2.83683e-07
CotAD_12692	665	564	26	98	14.6629	46.0013	1.6495	Up	1.62564e-08	2.41668e-07
CotAD_12698	666	870	52	16	19.0112	4.86882	-1.96521	Down	2.14178e-07	2.77328e-06
CotAD_12715	667	474	127	33	85.222	18.4314	-2.20906	Down	1.63517e-18	5.11551e-17
CotAD_12724	668	960	53	25	17.5603	6.89432	-1.34883	Down	6.54178e-05	0.000571035
CotAD_12741	669	201	137	51	216.796	67.1734	-1.69038	Down	2.67174e-14	6.56955e-13
CotAD_12742	670	387	79	27	64.9296	18.4704	-1.81366	Down	1.31357e-09	2.20907e-08
CotAD_12745	671	951	33	108	11.0372	30.0653	1.44572	Up	7.01084e-08	9.65236e-07
CotAD_12777	672	1254	68	35	17.248	7.38913	-1.22295	Down	2.7524e-05	0.00025659
CotAD_12781	673	735	605	122	261.815	43.9436	-2.57482	Down	1.34146e-98	2.6522e-96
CotAD_12782	674	2070	100	248	15.3658	31.7179	1.04557	Up	1.94132e-10	3.52013e-09
CotAD_12787	675	657	93	30	45.024	12.0887	-1.89704	Down	1.10756e-11	2.23169e-10
CotAD_12851	676	1176	285	784	77.084	176.495	1.19512	Up	1.57096e-36	9.78998e-35
CotAD_12863	677	1602	69	177	13.6998	29.2505	1.09431	Up	2.49146e-08	3.62089e-07
CotAD_12907	678	1515	19	1	3.98903	0.174747	-4.5127	Down	3.33404e-06	3.64155e-05
CotAD_12912	679	5541	196	72	11.2511	3.44007	-1.70955	Down	4.08592e-20	1.38747e-18
CotAD_12926	680	3708	60	436	5.14681	31.1293	2.59652	Up	1.35645e-57	1.4279e-55
CotAD_12929	681	1197	33	0	8.76893	0.001	-13.0982	Down	4.45622e-12	9.2667e-11
CotAD_12937	682	897	1	1052	0.354596	310.489	9.77415	Up	1.09246e-274	8.6837e-272
CotAD_12944	683	1455	574	161	125.48	29.2945	-2.09876	Down	3.02054e-73	4.1425e-71
CotAD_12947	684	3099	46	174	4.72131	14.8645	1.65461	Up	3.83376e-14	9.3501e-13
CotAD_12952	685	1035	29	190	8.91219	48.6	2.4471	Up	2.2913e-24	9.28656e-23
CotAD_12954	686	1050	22	67	6.66438	16.8931	1.34189	Up	6.38168e-05	0.000557935
CotAD_12959	687	1311	161	89	39.0616	17.9726	-1.11995	Down	1.71822e-09	2.84295e-08
CotAD_12987	688	819	103	282	40.0018	91.1566	1.18828	Up	5.29234e-14	1.27873e-12
CotAD_12995	689	570	9	282	5.0222	130.978	4.70486	Up	2.38732e-61	2.70302e-59
CotAD_13048	690	909	28	91	9.79762	26.5033	1.43567	Up	8.79956e-07	1.04556e-05
CotAD_13078	691	1884	1	27	0.168828	3.79407	4.49012	Up	1.18642e-06	1.38768e-05
CotAD_13082	692	1722	63	184	11.6368	28.2883	1.28151	Up	1.20382e-10	2.22112e-09
CotAD_13092	693	4809	151	39	9.98732	2.147	-2.21777	Down	7.8434e-22	2.90392e-20
CotAD_13099	694	882	61	185	21.9982	55.5298	1.33587	Up	2.63184e-11	5.15631e-10
CotAD_13127	695	2853	422	1188	47.0476	110.24	1.22845	Up	8.29646e-57	8.52609e-55
CotAD_13172	696	1077	4	242	1.18133	59.4871	5.65409	Up	1.6173e-57	1.6979e-55
CotAD_13173	697	3384	141	601	13.253	47.0183	1.8269	Up	1.42201e-51	1.3282e-49
CotAD_13201	698	489	0	17	0.001	9.20371	13.168	Up	3.68942e-05	0.000335667
CotAD_13232	699	543	20	110	11.7154	53.631	2.19466	Up	4.48844e-13	1.00994e-11
CotAD_13274	700	2166	55	162	8.07664	19.8007	1.29372	Up	1.18052e-09	1.99826e-08
CotAD_13426	701	879	74	187	26.7775	56.3217	1.07267	Up	1.71369e-08	2.53982e-07
CotAD_13429	702	1293	142	71	34.9314	14.5373	-1.26477	Down	4.61536e-10	8.09382e-09
CotAD_13448	703	1179	38	322	10.2517	72.3044	2.81822	Up	9.62876e-47	8.10001e-45
CotAD_13473	704	1434	54	160	11.9776	29.5389	1.30227	Up	1.23517e-09	2.08353e-08
CotAD_13475	705	3669	361	1791	31.2958	129.232	2.04592	Up	3.66712e-174	1.55251e-171
CotAD_13482	706	1050	53	10	16.0551	2.52135	-2.67076	Down	2.59926e-10	4.66322e-09
CotAD_13484	707	1107	118	23	33.9048	5.50051	-2.62385	Down	6.55122e-21	2.33026e-19
CotAD_13490	708	900	150	459	53.0121	135.018	1.34876	Up	2.94848e-26	1.27742e-24
CotAD_13504	709	543	130	316	76.15	154.067	1.01664	Up	2.10518e-12	4.48548e-11
CotAD_13518	710	1488	72	35	15.3906	6.22713	-1.30541	Down	5.57426e-06	5.86472e-05
CotAD_13525	711	771	7	36	2.88782	12.3615	2.0978	Up	7.20898e-05	0.000622302
CotAD_13536	712	1998	25	76	3.97989	10.0703	1.3393	Up	2.06844e-05	0.000197218
CotAD_13565	713	2835	27	136	3.02927	12.7001	2.06781	Up	8.1427e-15	2.05674e-13
CotAD_13601	714	1479	408	49	87.7442	8.77103	-3.32249	Down	5.41176e-87	9.04647e-85
CotAD_13602	715	1545	108	34	22.2342	5.82604	-1.93219	Down	1.22257e-13	2.87028e-12
CotAD_13612	716	807	172	103	67.7925	33.7899	-1.00453	Down	1.24233e-08	1.8632e-07
CotAD_13630	717	1854	105	51	18.0138	7.28255	-1.30659	Down	3.9321e-08	5.58335e-07
CotAD_13643	718	1074	577	2069	170.883	510.01	1.57752	Up	2.30858e-141	6.9703e-139
CotAD_13695	719	1287	78	199	19.2771	40.9352	1.08645	Up	4.14106e-09	6.54321e-08
CotAD_13702	720	858	30	82	11.1214	25.3017	1.18589	Up	5.66232e-05	0.000500549
CotAD_13703	721	1455	24	89	5.24656	16.1938	1.626	Up	1.01736e-07	1.37206e-06
CotAD_13704	722	432	4	34	2.94512	20.8362	2.82269	Up	5.01064e-06	5.31046e-05
CotAD_13723	723	600	10	45	5.30121	19.8557	1.90516	Up	2.8189e-05	0.000262099
CotAD_13724	724	1350	4	28	0.942438	5.49095	2.54258	Up	9.70506e-05	0.000815187
CotAD_13725	725	2430	33	232	4.31951	25.2758	2.54882	Up	9.43356e-31	4.88601e-29
CotAD_13726	726	1650	11	55	2.12049	8.82473	2.05716	Up	1.05351e-06	1.23743e-05
CotAD_13727	727	1593	46	241	9.18478	40.052	2.12456	Up	5.52052e-26	2.36805e-24
CotAD_13834	728	726	501	250	219.497	91.1646	-1.26765	Down	8.09872e-32	4.38716e-30
CotAD_13835	729	714	1194	596	531.903	220.989	-1.26719	Down	2.19218e-73	3.01707e-71
CotAD_13842	730	2235	284	817	40.4173	96.7759	1.25968	Up	4.1312e-41	2.96328e-39
CotAD_13846	731	537	80	40	47.3852	19.7201	-1.26477	Down	2.9807e-06	3.2851e-05
CotAD_13849	732	537	169	87	100.101	42.8912	-1.22271	Down	3.57632e-11	6.94387e-10
CotAD_13855	733	765	16	1	6.6525	0.346068	-4.26477	Down	3.0683e-05	0.000283394
CotAD_13861	734	786	381	228	154.18	76.7954	-1.00553	Down	2.15422e-17	6.35642e-16
CotAD_13879	735	1845	89	53	15.3434	7.60506	-1.01258	Down	3.79442e-05	0.000344737
CotAD_13886	736	594	81	203	43.3736	90.4758	1.06072	Up	5.76144e-09	8.98328e-08
CotAD_13946	737	999	4	32	1.27356	8.48023	2.73523	Up	1.36208e-05	0.000134071
CotAD_14021	738	846	83	877	31.2057	274.443	3.13662	Up	2.38232e-138	6.87326e-136
CotAD_14036	739	2778	114	47	13.0527	4.47908	-1.54307	Down	8.22102e-11	1.54091e-09
CotAD_14045	740	408	105	3	81.857	1.94663	-5.39405	Down	3.29044e-32	1.80761e-30
CotAD_14056	741	1341	280	137	66.4134	27.0467	-1.29602	Down	4.41056e-19	1.41855e-17
CotAD_14063	742	1479	23	85	4.94637	15.2151	1.62106	Up	2.11056e-07	2.73467e-06
CotAD_14081	743	1875	10	74	1.69639	10.4485	2.62276	Up	5.2142e-11	9.96506e-10
CotAD_14101	744	1329	10	84	2.39332	16.7331	2.80562	Up	3.8662e-13	8.77533e-12
CotAD_14107	745	507	216	99	135.51	51.6952	-1.3903	Down	1.2757e-16	3.60052e-15
CotAD_14110	746	2352	1742	679	235.579	76.4285	-1.62403	Down	7.19118e-154	2.39393e-151
CotAD_14111	747	1743	159	87	29.0152	13.2143	-1.13471	Down	1.46157e-09	2.44426e-08
CotAD_14113	748	2004	173	85	27.4584	11.2291	-1.29001	Down	2.79722e-12	5.91471e-11
CotAD_14117	749	2004	184	42	29.2043	5.54849	-2.39601	Down	9.79778e-29	4.75828e-27
CotAD_14132	750	1302	16	134	3.90873	27.2469	2.80132	Up	3.65572e-20	1.24355e-18
CotAD_14137	751	621	11	65	5.63414	27.7105	2.29817	Up	1.23234e-08	1.84893e-07
CotAD_14144	752	3777	72	531	6.06334	37.2195	2.61787	Up	2.07616e-70	2.75049e-68
CotAD_14148	753	1905	1	46	0.166967	6.39272	5.25879	Up	1.94585e-11	3.84716e-10
CotAD_14153	754	1800	25	77	4.41768	11.3251	1.35816	Up	1.48004e-05	0.000144803
CotAD_14166	755	1821	204	109	35.6325	15.8467	-1.16901	Down	2.2301e-12	4.7361e-11
CotAD_14234	756	2148	92	48	13.6232	5.91602	-1.20337	Down	1.44477e-06	1.6703e-05
CotAD_14236	757	3261	146	416	14.2406	33.7727	1.24585	Up	2.26418e-21	8.22645e-20
CotAD_14294	758	1485	41	122	8.78181	21.7499	1.30842	Up	1.05372e-07	1.41864e-06
CotAD_14337	759	441	178	92	128.383	55.2296	-1.21694	Down	1.29135e-11	2.58595e-10
CotAD_14339	760	747	86	341	36.6188	120.853	1.72259	Up	9.36212e-28	4.33585e-26
CotAD_14381	761	369	28	86	24.1356	61.7014	1.35414	Up	4.8334e-06	5.14501e-05
CotAD_14436	762	3405	56	224	5.23115	17.4162	1.73523	Up	6.40574e-19	2.04842e-17
CotAD_14440	763	423	63	27	47.3725	16.8984	-1.48716	Down	2.72742e-06	3.01791e-05
CotAD_14444	764	1680	18	69	3.40792	10.8733	1.67383	Up	1.81181e-06	2.06159e-05
CotAD_14446	765	921	14	65	4.83498	18.6843	1.95024	Up	2.78624e-07	3.55691e-06
CotAD_14465	766	426	38	13	28.3727	8.07898	-1.81226	Down	2.82366e-05	0.000262416
CotAD_14473	767	600	181	440	95.952	194.144	1.01674	Up	1.05713e-16	3.00542e-15
CotAD_14516	768	1677	374	196	70.9357	30.9418	-1.19695	Down	3.3356e-22	1.24801e-20
CotAD_14561	769	2115	2511	1416	377.627	177.246	-1.09121	Down	3.5738e-120	8.80987e-118
CotAD_14570	770	1389	260	101	59.5385	19.2505	-1.62893	Down	1.58456e-24	6.46253e-23
CotAD_14576	771	1044	8	80	2.43734	20.2867	3.05716	Up	1.4393e-13	3.35283e-12
CotAD_14588	772	1455	115	369	25.1398	67.1408	1.41722	Up	5.99278e-23	2.3156e-21
CotAD_14602	773	2646	117	286	14.0644	28.6154	1.02474	Up	1.72714e-11	3.43742e-10
CotAD_14620	774	1470	192	70	41.5442	12.6068	-1.72045	Down	6.69404e-20	2.25933e-18
CotAD_14628	775	1299	33	126	8.08037	25.6794	1.66812	Up	1.00889e-10	1.87389e-09
CotAD_14858	776	786	24	80	9.71215	26.9458	1.4722	Up	2.70894e-06	3.00087e-05
CotAD_14942	777	840	87	229	32.9433	72.1737	1.13149	Up	7.1168e-11	1.34429e-09
CotAD_15554	778	1149	30	91	8.30477	20.9674	1.33613	Up	3.20336e-06	3.51359e-05
CotAD_15565	779	1227	10624	5956	2754.04	1285.09	-1.09968	Down	0	0
CotAD_15573	780	1866	137	75	23.3526	10.6408	-1.13398	Down	2.0161e-08	2.96321e-07
CotAD_15580	781	657	82	226	39.6986	91.068	1.19786	Up	1.24714e-11	2.5e-10
CotAD_15605	782	1359	27	94	6.31933	18.3118	1.53493	Up	1.51416e-07	1.99577e-06
CotAD_15635	783	429	42	15	31.14	9.25671	-1.7502	Down	1.70857e-05	0.000165417
CotAD_15665	784	594	63	23	33.735	10.251	-1.71849	Down	1.87934e-07	2.45303e-06
CotAD_15762	785	849	10	63	3.74644	19.6452	2.39058	Up	9.64822e-09	1.46907e-07
CotAD_15785	786	567	125	41	70.1219	19.1436	-1.873	Down	5.60212e-15	1.42426e-13
CotAD_15789	787	1749	51	23	9.27485	3.48146	-1.41363	Down	4.93962e-05	0.000440663
CotAD_15793	788	1413	87	23	19.5841	4.30932	-2.18415	Down	5.78888e-13	1.29062e-11
CotAD_15803	789	2757	32	661	3.69181	63.4728	4.10374	Up	2.75256e-130	7.29316e-128
CotAD_15814	790	1332	127	59	30.3268	11.7266	-1.37081	Down	3.5467e-10	6.28482e-09
CotAD_15824	791	537	84	32	49.7544	15.7761	-1.65709	Down	4.37564e-09	6.89708e-08
CotAD_15827	792	1425	35	136	7.81232	25.2666	1.69341	Up	1.10843e-11	2.23229e-10
CotAD_15842	793	1311	141	76	34.2092	15.3474	-1.15639	Down	7.35394e-09	1.13437e-07
CotAD_15847	794	1596	1	79	0.199294	13.1044	6.03901	Up	6.8058e-20	2.29506e-18
CotAD_15854	795	909	29	7	10.1475	2.03872	-2.3154	Down	1.89785e-05	0.000182382
CotAD_15870	796	201	31	86	49.056	113.273	1.2073	Up	2.86816e-05	0.000266298
CotAD_15881	797	1098	59	27	17.0913	6.51005	-1.39253	Down	1.57294e-05	0.000153238
CotAD_15898	798	927	28	126	9.60738	35.9844	1.90516	Up	1.41585e-12	3.05349e-11
CotAD_15899	799	960	16	113	5.30121	31.1623	2.55541	Up	9.95692e-16	2.65443e-14
CotAD_15906	800	1257	25	103	6.32603	21.6933	1.77787	Up	1.04075e-09	1.77091e-08
CotAD_15921	801	1518	86	49	18.0199	8.54569	-1.07632	Down	2.06544e-05	0.00019698
CotAD_15939	802	2148	2	49	0.296157	6.03927	4.34994	Up	4.05884e-11	7.83e-10
CotAD_15968	803	1527	47	142	9.79006	24.6191	1.33039	Up	6.06624e-09	9.43586e-08
CotAD_16129	804	2037	40	101	6.24591	13.1266	1.07151	Up	3.6743e-05	0.000334526
CotAD_16175	805	807	23	93	9.06527	30.5093	1.75083	Up	9.8156e-09	1.49164e-07
CotAD_16179	806	720	19	73	8.39359	26.8419	1.67713	Up	8.68066e-07	1.03332e-05
CotAD_16227	807	1266	41	126	10.3009	26.3487	1.35496	Up	2.8414e-08	4.11564e-07
CotAD_16228	808	573	8	45	4.44081	20.7913	2.22708	Up	3.75002e-06	4.06059e-05
CotAD_16234	809	2727	60	157	6.9983	15.2418	1.12296	Up	8.46504e-08	1.1512e-06
CotAD_16264	810	498	4	83	2.5548	44.1237	4.11027	Up	1.70002e-17	5.05837e-16
CotAD_16268	811	2316	71	11	9.75094	1.25741	-2.95509	Down	9.9608e-15	2.50299e-13
CotAD_16269	812	1668	87	16	16.5901	2.53949	-2.70771	Down	2.67918e-16	7.41132e-15
CotAD_16291	813	1053	303	87	91.5252	21.8733	-2.065	Down	1.11779e-38	7.44219e-37
CotAD_16294	814	441	350	4	252.439	2.40129	-6.71598	Down	5.97112e-113	1.32142e-110
CotAD_16315	815	513	38	15	23.561	7.74099	-1.60581	Down	0.000121071	0.000997802
CotAD_16333	816	1173	86	46	23.3199	10.382	-1.16747	Down	5.44088e-06	5.73368e-05
CotAD_16335	817	783	103	43	41.841	14.5388	-1.52501	Down	9.35696e-10	1.59914e-08
CotAD_16355	818	996	27	76	8.62246	20.2012	1.22827	Up	6.83076e-05	0.000593467
CotAD_16427	819	1884	50	18	8.44142	2.52938	-1.7387	Down	2.93774e-06	3.23867e-05
CotAD_16442	820	1020	6	48	1.87102	12.4584	2.73523	Up	7.67976e-08	1.05102e-06
CotAD_16446	821	1533	56	18	11.6191	3.10852	-1.9022	Down	1.37856e-07	1.83191e-06
CotAD_16450	822	891	14	56	4.99778	16.6392	1.73523	Up	1.08759e-05	0.0001087
CotAD_16460	823	336	1926	135	1823.24	106.37	-4.09935	Down	0	0
CotAD_16503	824	2148	247	93	36.5754	11.4623	-1.67398	Down	2.96668e-24	1.1974e-22
CotAD_16513	825	2589	68	205	8.35417	20.9626	1.32725	Up	2.8516e-12	6.02315e-11
CotAD_16533	826	1062	56	16	16.7722	3.98858	-2.07212	Down	2.4606e-08	3.58273e-07
CotAD_16543	827	2475	31	99	3.98394	10.5897	1.41039	Up	4.10914e-07	5.10191e-06
CotAD_16571	828	756	29	112	12.2012	39.221	1.6846	Up	8.58236e-10	1.47193e-08
CotAD_16574	829	918	202	65	69.9899	18.7454	-1.90061	Down	1.00473e-23	3.97292e-22
CotAD_16578	830	654	198	868	96.2973	351.37	1.86742	Up	6.81142e-76	9.7536e-74
CotAD_16581	831	1560	498	1546	101.539	262.366	1.36955	Up	1.97691e-86	3.27654e-84
CotAD_16589	832	651	44	18	21.498	7.32006	-1.55428	Down	5.27864e-05	0.000468332
CotAD_16601	833	1470	475	233	102.779	41.9625	-1.29237	Down	3.93076e-31	2.07451e-29
CotAD_16614	834	1902	226	120	37.7941	16.703	-1.17806	Down	1.04913e-13	2.47803e-12
CotAD_16615	835	843	372	167	140.36	52.4459	-1.42022	Down	2.3503e-28	1.12184e-26
CotAD_16680	836	1089	620	185	181.088	44.9745	-2.00951	Down	1.09676e-74	1.54216e-72
CotAD_16687	837	1170	723	365	196.553	82.5905	-1.25087	Down	2.9049e-44	2.29499e-42
CotAD_16689	838	945	118	52	39.717	14.5678	-1.44697	Down	2.98008e-10	5.31948e-09
CotAD_16691	839	1032	37	6	11.4038	1.5392	-2.88926	Down	4.04318e-08	5.72438e-07
CotAD_16705	840	1074	7	45	2.0731	11.0925	2.41973	Up	1.18686e-06	1.38779e-05
CotAD_16711	841	1797	282	169	49.9146	24.8978	-1.00344	Down	3.18276e-13	7.26217e-12
CotAD_16720	842	3141	53	22	5.36704	1.85429	-1.53326	Down	1.09597e-05	0.000109426
CotAD_16726	843	855	38	114	14.1366	35.2989	1.32019	Up	2.30044e-07	2.9659e-06
CotAD_16771	844	918	118	614	40.8852	177.071	2.11468	Up	2.0462e-63	2.41507e-61
CotAD_16783	845	759	161	2	67.47	0.697607	-6.59569	Down	2.43672e-52	2.32048e-50
CotAD_16815	846	1014	24	122	7.52835	31.8526	2.081	Up	1.58421e-13	3.68378e-12
CotAD_16817	847	1167	22	2	5.99623	0.453714	-3.7242	Down	2.51146e-06	2.79722e-05
CotAD_16823	848	1194	21	64	5.59425	14.1905	1.34291	Up	9.30488e-05	0.0007853
CotAD_16826	849	1371	460	184	106.72	35.5307	-1.5867	Down	1.28452e-40	9.12969e-39
CotAD_16852	850	1737	575	2142	105.292	326.469	1.63255	Up	1.47311e-153	4.82154e-151
CotAD_16854	851	888	166	62	59.4596	18.4842	-1.68561	Down	5.9316e-17	1.70376e-15
CotAD_16855	852	1422	45	391	10.0656	72.7947	2.8544	Up	3.7186e-57	3.86229e-55
CotAD_16866	853	840	11	79	4.16524	24.8984	2.57958	Up	1.74491e-11	3.47101e-10
CotAD_16945	854	1212	32	10	8.39796	2.18434	-1.94284	Down	5.76968e-05	0.000509346
CotAD_16946	855	768	68	241	28.1627	83.0766	1.56066	Up	1.23577e-17	3.69963e-16
CotAD_16955	856	3471	95	57	8.70554	4.34754	-1.00174	Down	2.45496e-05	0.000231353
CotAD_16958	857	468	17	101	11.5539	57.1345	2.30598	Up	9.01714e-13	1.9753e-11
CotAD_16960	858	1743	66	182	12.0441	27.6437	1.19863	Up	1.21687e-09	2.05622e-08
CotAD_16965	859	1326	28	125	6.71647	24.9568	1.89366	Up	2.1314e-12	4.53391e-11
CotAD_16979	860	1281	105	50	26.0715	10.3334	-1.33516	Down	2.31194e-08	3.38398e-07
CotAD_16989	861	1023	32	104	9.94949	26.9141	1.43567	Up	1.42993e-07	1.89694e-06
CotAD_17026	862	945	43	381	14.4732	106.737	2.88261	Up	2.78066e-56	2.8501e-54
CotAD_17027	863	1539	5	56	1.03338	9.63324	3.22066	Up	2.8415e-10	5.08377e-09
CotAD_17030	864	1437	87	28	19.257	5.15851	-1.90036	Down	4.85556e-11	9.31163e-10
CotAD_17044	865	456	322	3872	224.604	2247.98	3.32318	Up	0	0
CotAD_17097	866	1407	289	128	65.3327	24.0846	-1.4397	Down	8.08052e-23	3.10689e-21
CotAD_17114	867	1239	42	142	10.7821	30.3417	1.49266	Up	2.30666e-10	4.15551e-09
CotAD_17118	868	1005	20	101	6.32981	26.6059	2.07151	Up	2.28594e-11	4.48766e-10
CotAD_17157	869	1032	49	237	15.1023	60.7983	2.00926	Up	6.28024e-24	2.49601e-22
CotAD_17169	870	495	55	27	35.3414	14.4405	-1.29124	Down	8.40538e-05	0.000715744
CotAD_17205	871	993	18	181	5.76567	48.2561	3.06515	Up	3.8863e-29	1.91604e-27
CotAD_17214	872	1044	27	85	8.22602	21.5547	1.38973	Up	3.57104e-06	3.88624e-05
CotAD_17220	873	2424	131	72	17.1896	7.86362	-1.12827	Down	4.66324e-08	6.55935e-07
CotAD_17232	874	1509	192	92	40.4705	16.1407	-1.32617	Down	5.3732e-14	1.29586e-12
CotAD_17233	875	1191	74	43	19.7627	9.55828	-1.04796	Down	0.000112031	0.000929593
CotAD_17377	876	420	152	937	115.112	590.627	2.35921	Up	2.37768e-109	5.08837e-107
CotAD_17386	877	1416	21	70	4.71718	13.0875	1.4722	Up	1.16983e-05	0.000115998
CotAD_17389	878	1830	50	132	8.69051	19.0961	1.13577	Up	7.3277e-07	8.81701e-06
CotAD_17416	879	1482	84	260	18.0284	46.446	1.36528	Up	8.75124e-16	2.33941e-14
CotAD_17421	880	963	149	74	49.2138	20.3436	-1.27449	Down	1.34215e-10	2.46698e-09
CotAD_17422	881	957	29	184	9.63857	50.9013	2.40081	Up	3.70034e-23	1.43693e-21
CotAD_17451	882	1422	833	205	186.325	38.166	-2.28746	Down	1.82036e-117	4.27117e-115
CotAD_17464	883	1014	11	64	3.45049	16.7096	2.2758	Up	1.94227e-08	2.85901e-07
CotAD_17473	884	627	250	70	126.823	29.5565	-2.10127	Down	6.74482e-33	3.76367e-31
CotAD_17495	885	711	146	370	65.3145	137.77	1.07679	Up	1.57367e-15	4.11913e-14
CotAD_17524	886	279	278	148	316.933	140.437	-1.17426	Down	1.9426e-16	5.44333e-15
CotAD_17526	887	1623	134	64	26.2611	10.4396	-1.33086	Down	3.00494e-10	5.35404e-09
CotAD_17534	888	1740	57	340	10.4196	51.7312	2.31173	Up	8.59102e-40	5.94337e-38
CotAD_17541	889	1704	84	50	15.6796	7.76825	-1.01323	Down	6.2284e-05	0.000546005
CotAD_17543	890	1917	178	84	29.5341	11.6006	-1.34819	Down	2.21146e-13	5.09368e-12
CotAD_17552	891	2094	17	222	2.58225	28.0672	3.44218	Up	3.36458e-39	2.26333e-37
CotAD_17561	892	3384	176	859	16.5428	67.2025	2.02231	Up	2.98716e-83	4.88852e-81
CotAD_17567	893	645	24	87	11.8353	35.7094	1.59321	Up	2.14474e-07	2.77619e-06
CotAD_17574	894	3747	40	97	3.39549	6.85348	1.01321	Up	0.000111972	0.000929695
CotAD_17594	895	3315	16	108	1.53519	8.62508	2.49012	Up	1.06411e-14	2.66534e-13
CotAD_17615	896	2514	127	306	16.0681	32.224	1.00393	Up	7.71626e-12	1.57351e-10
CotAD_17616	897	2469	66	202	8.50255	21.6597	1.34905	Up	2.22e-12	4.71723e-11
CotAD_17617	898	2412	55	209	7.2529	22.9399	1.66123	Up	8.65218e-17	2.47063e-15
CotAD_17625	899	1734	109	47	19.9942	7.17582	-1.47837	Down	7.63416e-10	1.31451e-08
CotAD_17630	900	1326	48	164	11.5139	32.7434	1.50782	Up	6.50106e-12	1.33479e-10
CotAD_17656	901	2304	68	25	9.38757	2.87263	-1.70838	Down	6.93202e-08	9.55059e-07
CotAD_17657	902	822	323	53	124.985	17.0697	-2.87224	Down	4.32602e-60	4.78677e-58
CotAD_17663	903	1257	71	25	17.9659	5.26535	-1.77066	Down	1.58043e-08	2.35038e-07
CotAD_17669	904	4266	80	37	5.9648	2.29617	-1.37724	Down	6.0006e-07	7.32197e-06
CotAD_17688	905	381	22	4	18.3664	2.77944	-2.7242	Down	4.71008e-05	0.000421343
CotAD_17721	906	867	46	10	16.8758	3.05354	-2.4664	Down	1.90382e-08	2.80772e-07
CotAD_17756	907	1974	9	56	1.45018	7.51041	2.37266	Up	7.59858e-08	1.041e-06
CotAD_17919	908	948	52	381	17.447	106.399	2.60844	Up	8.90728e-51	8.24061e-49
CotAD_18014	909	453	40	15	28.0859	8.76629	-1.67981	Down	4.6023e-05	0.000412745
CotAD_18083	910	2337	208	633	28.3094	71.708	1.34085	Up	2.65238e-35	1.58935e-33
CotAD_18089	911	2727	539	282	62.8681	27.3771	-1.19936	Down	2.21858e-31	1.1821e-29
CotAD_18119	912	1572	552	192	111.69	32.3349	-1.78833	Down	3.92236e-57	4.06309e-55
CotAD_18130	913	480	37	12	24.5181	6.61855	-1.88926	Down	2.13732e-05	0.000203537
CotAD_18150	914	474	28	122	18.7891	68.1404	1.85861	Up	7.21046e-12	1.47345e-10
CotAD_18152	915	1443	68	166	14.9889	30.4554	1.02281	Up	3.2517e-07	4.11069e-06
CotAD_18302	916	2424	19	66	2.49315	7.20832	1.5317	Up	1.19288e-05	0.000118162
CotAD_18307	917	471	68	35	45.9213	19.673	-1.22295	Down	2.7524e-05	0.000256528
CotAD_18347	918	249	132	70	168.617	74.4255	-1.17988	Down	1.30431e-08	1.9524e-07
CotAD_18355	919	1593	132	70	26.3563	11.6334	-1.17988	Down	1.30431e-08	1.95165e-07
CotAD_18359	920	858	187	80	69.3236	24.6846	-1.48974	Down	4.95664e-16	1.3416e-14
CotAD_18365	921	2166	1314	370	192.958	45.2237	-2.09314	Down	1.03251e-164	3.94266e-162
CotAD_18387	922	783	99	58	40.2161	19.6105	-1.03615	Down	9.46898e-06	9.56947e-05
CotAD_18393	923	750	923	462	391.442	163.081	-1.26321	Down	7.22404e-57	7.44363e-55
CotAD_18401	924	1047	117	31	35.544	7.83859	-2.18094	Down	6.43206e-17	1.84479e-15
CotAD_18406	925	495	327	158	210.121	84.5035	-1.31414	Down	1.80151e-22	6.79253e-21
CotAD_18415	926	1590	182	60	36.4083	9.99027	-1.86567	Down	4.99992e-21	1.79155e-19
CotAD_18417	927	684	921	432	428.282	167.205	-1.35694	Down	3.07486e-63	3.60731e-61
CotAD_18418	928	1338	1609	902	382.496	178.473	-1.09973	Down	1.16702e-78	1.74823e-76
CotAD_18434	929	1539	13	58	2.68678	9.97728	1.89277	Up	2.02172e-06	2.28177e-05
CotAD_18447	930	1338	68	348	16.1651	68.8567	2.09071	Up	3.85534e-36	2.36848e-34
CotAD_18454	931	1191	72	209	19.2286	46.4577	1.27266	Up	8.56304e-12	1.74436e-10
CotAD_18465	932	2451	42	158	5.45045	17.0662	1.64669	Up	6.83368e-13	1.5123e-11
CotAD_18472	933	1044	0	20	0.001	5.07169	12.3082	Up	5.99716e-06	6.27238e-05
CotAD_18474	934	2397	30	9	3.98089	0.994025	-2.00174	Down	7.20688e-05	0.000622258
CotAD_18479	935	1254	1	103	0.253647	21.7452	6.42173	Up	4.2858e-26	1.84654e-24
CotAD_18485	936	522	52	193	31.6854	97.8835	1.62725	Up	3.31894e-15	8.53263e-14
CotAD_18489	937	2745	20	88	2.31747	8.48718	1.87273	Up	5.33154e-09	8.33634e-08
CotAD_18496	938	1857	17	80	2.91181	11.4051	1.9697	Up	8.97494e-09	1.36923e-07
CotAD_18510	939	297	563	204	602.946	181.843	-1.72934	Down	1.25932e-55	1.25767e-53
CotAD_18516	940	2700	135	53	15.9036	5.19679	-1.61367	Down	2.70858e-13	6.20568e-12
CotAD_18855	941	1941	184	44	30.1522	6.00136	-2.3289	Down	8.14196e-28	3.79786e-26
CotAD_18889	942	2388	190	826	25.3073	91.5732	1.85537	Up	1.07971e-71	1.45012e-69
CotAD_18905	943	945	33	241	11.1073	67.5162	2.60373	Up	1.29422e-32	7.15015e-31
CotAD_18926	944	1503	321	139	67.9317	24.4838	-1.47226	Down	5.58886e-26	2.39473e-24
CotAD_18927	945	864	306	169	112.651	51.784	-1.12128	Down	9.18016e-17	2.61756e-15
CotAD_18950	946	501	183	499	116.182	263.685	1.18243	Up	1.84277e-23	7.2353e-22
CotAD_18970	947	771	187	487	77.1461	167.224	1.11611	Up	4.6306e-21	1.66075e-19
CotAD_18987	948	1434	70	30	15.5266	5.53854	-1.48716	Down	7.57508e-07	9.081e-06
CotAD_19011	949	237	108	366	144.945	408.842	1.49604	Up	1.51546e-24	6.18718e-23
CotAD_19038	950	912	71	172	24.7622	49.9294	1.01175	Up	2.54462e-07	3.26343e-06
CotAD_19060	951	1893	40	10	6.72103	1.39853	-2.26477	Down	6.59758e-07	8.00278e-06
CotAD_19085	952	1428	50	421	11.137	78.0507	2.80905	Up	1.94748e-60	2.16721e-58
CotAD_19086	953	1461	128	66	27.8668	11.9596	-1.22038	Down	8.87228e-09	1.35463e-07
CotAD_19091	954	1566	101	50	20.5143	8.45281	-1.27913	Down	1.16334e-07	1.55976e-06
CotAD_19107	955	552	33	107	19.0152	51.3177	1.4323	Up	9.90868e-08	1.33865e-06
CotAD_19140	956	732	121	71	52.5776	25.6785	-1.03389	Down	1.01364e-06	1.19311e-05
CotAD_19166	957	2154	9	141	1.329	17.3299	3.70486	Up	7.06954e-27	3.13612e-25
CotAD_19171	958	399	59	23	47.0333	15.2608	-1.62385	Down	1.29294e-06	1.50324e-05
CotAD_19176	959	327	37	8	35.9899	6.47687	-2.47422	Down	4.67128e-07	5.7686e-06
CotAD_19191	960	1413	23	134	5.17741	25.1065	2.27776	Up	2.72956e-16	7.53463e-15
CotAD_19201	961	1086	67	381	19.6233	92.8791	2.24279	Up	7.24116e-43	5.48708e-41
CotAD_19217	962	1071	4	100	1.18795	24.7191	4.37909	Up	1.16663e-21	4.28671e-20
CotAD_19255	963	1362	108	64	25.2216	12.4402	-1.01966	Down	4.97904e-06	5.28128e-05
CotAD_19262	964	870	142	471	51.9153	143.326	1.46507	Up	3.04154e-30	1.56286e-28
CotAD_19264	965	1404	271	108	61.3944	20.3648	-1.59203	Down	1.03258e-24	4.229e-23
CotAD_19265	966	1629	74	11	14.449	1.7877	-3.01479	Down	1.40728e-15	3.70102e-14
CotAD_19268	967	822	28	108	10.8346	34.7836	1.68276	Up	1.77505e-09	2.92703e-08
CotAD_19310	968	1413	36348	17663	8182.1	3309.37	-1.30592	Down	0	0
CotAD_19322	969	921	12	51	4.14427	14.66	1.82269	Up	1.44937e-05	0.000141981
CotAD_19332	970	855	703	228	261.527	70.5979	-1.88926	Down	7.65148e-78	1.10377e-75
CotAD_19343	971	828	170	84	65.3048	26.8579	-1.28184	Down	5.49308e-12	1.13381e-10
CotAD_19359	972	615	129	58	66.7177	24.9675	-1.41802	Down	8.7052e-11	1.62618e-09
CotAD_19376	973	735	15	82	6.49128	29.5358	2.18589	Up	4.95848e-10	8.676e-09
CotAD_19391	974	441	191	74	137.759	44.4238	-1.63275	Down	1.74638e-18	5.44595e-17
CotAD_19463	975	1176	16	54	4.32752	12.1565	1.49012	Up	0.000107706	0.000897719
CotAD_19480	976	3966	62	23	4.97239	1.53532	-1.6954	Down	3.06216e-07	3.88495e-06
CotAD_19565	977	1452	518	270	113.472	49.2289	-1.20476	Down	1.98944e-30	1.02632e-28
CotAD_19578	978	1815	78	32	13.6692	4.66763	-1.55017	Down	7.19304e-08	9.87876e-07
CotAD_19590	979	609	13	51	6.78973	22.1705	1.70722	Up	3.39076e-05	0.000310526
CotAD_19591	980	465	131	545	89.6076	310.289	1.79192	Up	9.55648e-46	7.83611e-44
CotAD_19599	981	849	9	41	3.3718	12.785	1.92286	Up	5.93984e-05	0.0005233
CotAD_19615	982	294	212	3	229.359	2.70145	-6.40773	Down	5.48914e-68	6.96406e-66
CotAD_19621	983	1113	5	37	1.4289	8.80095	2.62276	Up	4.43146e-06	4.7457e-05
CotAD_19632	984	1836	106	44	18.3637	6.34458	-1.53326	Down	4.55162e-10	7.98923e-09
CotAD_19669	985	1014	3	28	0.941044	7.31043	2.95762	Up	2.479e-05	0.000232886
CotAD_19680	986	315	12	49	12.1171	41.1821	1.76498	Up	3.24374e-05	0.000298395
CotAD_19742	987	807	45	151	17.7364	49.5366	1.48178	Up	7.82022e-11	1.46932e-09
CotAD_19747	988	1440	123	70	27.1687	12.8694	-1.078	Down	3.37382e-07	4.25403e-06
CotAD_19750	989	369	55	141	47.4092	101.162	1.09342	Up	6.8162e-07	8.24229e-06
CotAD_19754	990	1278	27	157	6.71985	32.5231	2.27496	Up	7.96948e-19	2.52155e-17
CotAD_19756	991	1782	353	93	63.0077	13.8165	-2.18914	Down	3.6965e-48	3.18529e-46
CotAD_19757	992	495	6	52	3.85543	27.8113	2.85071	Up	1.04667e-08	1.58688e-07
CotAD_19795	993	1890	88	45	14.8097	6.30338	-1.23235	Down	1.5701e-06	1.80661e-05
CotAD_19796	994	1881	60	27	10.1459	3.80012	-1.41677	Down	1.02198e-05	0.000102697
CotAD_19812	995	2049	85	215	13.1948	27.7792	1.07403	Up	1.40171e-09	2.34919e-08
CotAD_19813	996	1014	8	53	2.50945	13.8376	2.46315	Up	9.2701e-08	1.25456e-06
CotAD_19818	997	906	77	10	27.0327	2.9221	-3.20963	Down	4.38548e-17	1.26996e-15
CotAD_19833	998	2913	14	54	1.52867	4.90768	1.68276	Up	2.37668e-05	0.000224519
CotAD_19840	999	879	77	224	27.863	67.4655	1.2758	Up	1.39365e-12	3.00727e-11
CotAD_19882	1000	1575	38	112	7.67414	18.8261	1.29466	Up	4.40056e-07	5.45157e-06
CotAD_19897	1001	900	2	48	0.706829	14.1196	4.32019	Up	7.15782e-11	1.35138e-09
CotAD_19911	1002	1227	8	39	2.07382	8.41478	2.02063	Up	5.3295e-05	0.000472737
CotAD_19974	1003	2700	286	108	33.6922	10.5897	-1.66975	Down	9.728e-28	4.49461e-26
CotAD_20010	1004	333	229	91	218.735	72.3469	-1.59618	Down	3.3666e-21	1.21413e-19
CotAD_20035	1005	1680	753	123	142.565	19.3829	-2.87876	Down	4.12934e-138	1.1826e-135
CotAD_20036	1006	1383	82	45	18.859	8.61417	-1.13047	Down	1.51797e-05	0.000148216
CotAD_20038	1007	636	265	139	132.53	57.8603	-1.19568	Down	3.70932e-16	1.01243e-14
CotAD_20044	1008	807	104	53	40.9908	17.387	-1.23729	Down	1.61634e-07	2.1247e-06
CotAD_20081	1009	504	121	478	76.3627	251.085	1.71723	Up	4.08724e-38	2.66211e-36
CotAD_20082	1010	243	69	240	90.317	261.474	1.5336	Up	3.64154e-17	1.05847e-15
CotAD_20105	1011	1989	72	40	11.5139	5.32412	-1.11277	Down	6.30378e-05	0.000551868
CotAD_20130	1012	1302	74	181	18.0779	36.8036	1.02562	Up	8.89568e-08	1.20556e-06
CotAD_20153	1013	762	17	2	7.09611	0.694861	-3.35223	Down	8.37462e-05	0.000714217
CotAD_20200	1014	915	29	94	10.081	27.1975	1.43184	Up	6.08736e-07	7.42319e-06
CotAD_20240	1015	1866	109	294	18.5798	41.7118	1.16672	Up	3.64178e-14	8.89302e-13
CotAD_20266	1016	966	14	169	4.60975	46.3162	3.32875	Up	2.42e-29	1.20379e-27
CotAD_20270	1017	2616	63	22	7.66001	2.22642	-1.78262	Down	8.94846e-08	1.21229e-06
CotAD_20274	1018	795	108	493	43.2099	164.173	1.92579	Up	1.34588e-45	1.09667e-43
CotAD_20319	1019	2661	17	62	2.03203	6.16836	1.60196	Up	1.18256e-05	0.000117199
CotAD_20540	1020	1395	0	23	0.001	4.36492	12.0917	Up	9.7484e-07	1.15023e-05
CotAD_20600	1021	1437	128	448	28.3322	82.5361	1.54258	Up	5.55282e-31	2.91478e-29
CotAD_20720	1022	564	39	316	21.9944	148.331	2.75361	Up	7.77204e-45	6.2544e-43
CotAD_20722	1023	618	17	80	8.74958	34.2708	1.9697	Up	8.97494e-09	1.3687e-07
CotAD_20728	1024	3783	18	1	1.51343	0.069982	-4.43469	Down	7.00354e-06	7.23365e-05
CotAD_20762	1025	1353	25	73	5.87718	14.2839	1.2812	Up	5.54676e-05	0.000491225
CotAD_20769	1026	1596	18	116	3.58729	19.2419	2.42329	Up	2.96556e-15	7.63926e-14
CotAD_20835	1027	405	747	8935	586.668	5840.67	3.31552	Up	0	0
CotAD_20843	1028	762	424	133	176.985	46.2083	-1.93741	Down	3.04094e-49	2.71033e-47
CotAD_20875	1029	2181	128	770	18.6673	93.4669	2.32394	Up	1.32767e-88	2.26805e-86
CotAD_20885	1030	1785	202	573	35.9948	84.9844	1.23941	Up	1.24787e-28	6.03767e-27
CotAD_20886	1031	213	46	259	68.6918	321.916	2.22848	Up	2.05542e-29	1.02768e-27
CotAD_20898	1032	1581	24	72	4.82843	12.0566	1.32019	Up	4.19524e-05	0.000378329
CotAD_20947	1033	1401	956	3697	217.043	698.609	1.6865	Up	6.4571e-276	5.23953e-273
CotAD_20949	1034	966	272	132	89.5609	36.1759	-1.30784	Down	7.99482e-19	2.52752e-17
CotAD_20959	1035	1980	487	1232	78.2331	164.728	1.07424	Up	7.0913e-48	6.09711e-46
CotAD_20986	1036	1434	69	30	15.3048	5.53854	-1.4664	Down	1.18047e-06	1.38114e-05
CotAD_20992	1037	1458	452	257	98.6069	46.6658	-1.07932	Down	1.14423e-22	4.36072e-21
CotAD_20994	1038	627	259	124	131.389	52.3573	-1.32738	Down	2.21472e-18	6.84069e-17
CotAD_20998	1039	1803	35	3	6.17446	0.440503	-3.80909	Down	1.46227e-09	2.44438e-08
CotAD_20999	1040	249	16	100	20.4384	106.322	2.37909	Up	4.43838e-13	9.99251e-12
CotAD_21010	1041	912	16	61	5.58023	17.7075	1.66597	Up	7.92906e-06	8.10787e-05
CotAD_21192	1042	1842	173	54	29.8733	7.76117	-1.94451	Down	3.91168e-21	1.4081e-19
CotAD_21198	1043	3033	63	301	6.60685	26.2734	1.99157	Up	1.16219e-29	5.84081e-28
CotAD_21201	1044	573	33	2	18.3183	0.924056	-4.30916	Down	8.7687e-10	1.50256e-08
CotAD_21218	1045	594	98	56	52.4767	24.9588	-1.07212	Down	5.85372e-06	6.13059e-05
CotAD_21252	1046	495	99	49	63.6146	26.2068	-1.27942	Down	1.54469e-07	2.03463e-06
CotAD_21270	1047	828	272	139	104.488	44.4434	-1.23329	Down	2.65918e-17	7.805e-16
CotAD_21304	1048	1851	1340	523	230.263	74.8029	-1.62212	Down	1.30249e-118	3.07458e-116
CotAD_21314	1049	1158	24	103	6.59218	23.5479	1.83677	Up	4.3726e-10	7.69234e-09
CotAD_21315	1050	1506	56	167	11.8274	29.3572	1.31158	Up	4.31148e-10	7.60198e-09
CotAD_21324	1051	1065	61	152	18.2183	37.7848	1.05242	Up	5.69454e-07	6.97254e-06
CotAD_21359	1052	951	63	25	21.0711	6.95957	-1.59819	Down	7.5686e-07	9.07882e-06
CotAD_21419	1053	2646	102	307	12.2613	30.7165	1.3249	Up	1.27502e-17	3.81418e-16
CotAD_21448	1054	510	20	3	12.4734	1.55731	-3.00174	Down	4.692e-05	0.000420209
CotAD_21495	1055	537	17	142	10.0693	70.0063	2.79751	Up	2.93448e-21	1.06124e-19
CotAD_21511	1056	345	283	158	260.912	121.244	-1.10565	Down	2.67254e-15	6.89813e-14
CotAD_21607	1057	2856	49	180	5.45713	16.6854	1.61237	Up	4.1391e-14	1.00822e-12
CotAD_21633	1058	870	13	94	4.75281	28.6043	2.58938	Up	1.77797e-13	4.11713e-12
CotAD_21639	1059	684	188	625	87.4235	241.906	1.46835	Up	9.91298e-40	6.82157e-38
CotAD_21649	1060	816	18	98	7.01631	31.795	2.18001	Up	1.04982e-11	2.12083e-10
CotAD_21693	1061	1617	24	92	4.72093	15.0626	1.67383	Up	3.26978e-08	4.6977e-07
CotAD_21705	1062	2379	84	31	11.2308	3.44977	-1.70289	Down	2.16364e-09	3.54082e-08
CotAD_21734	1063	1269	138	82	34.5895	17.107	-1.01574	Down	2.6592e-07	3.40365e-06
CotAD_21858	1064	882	74	24	26.6864	7.20386	-1.88926	Down	1.57821e-09	2.62467e-08
CotAD_21869	1065	990	559	97	179.599	25.9394	-2.79156	Down	1.04899e-99	2.11695e-97
CotAD_21878	1066	612	43	303	22.3483	131.073	2.55214	Up	9.22914e-40	6.37351e-38
CotAD_21887	1067	762	19	65	7.93095	22.583	1.50967	Up	1.71461e-05	0.000165795
CotAD_21893	1068	822	22	149	8.5129	47.9885	2.49497	Up	8.2241e-20	2.75663e-18
CotAD_21914	1069	2541	242	126	30.2927	13.1277	-1.20635	Down	4.4719e-15	1.14214e-13
CotAD_21934	1070	1074	58	30	17.1771	7.39503	-1.21586	Down	0.000116776	0.000965262
CotAD_21941	1071	1557	55	14	11.2357	2.38047	-2.23877	Down	6.46302e-09	1.0017e-07
CotAD_21960	1072	525	45	18	27.2634	9.07687	-1.5867	Down	3.30536e-05	0.000303347
CotAD_21975	1073	1740	75	14	13.71	2.13011	-2.68623	Down	3.97598e-14	9.69089e-13
CotAD_21980	1074	1809	362	1030	63.6497	150.738	1.24381	Up	2.03696e-50	1.87117e-48
CotAD_21986	1075	1593	87	212	17.3712	35.2325	1.02021	Up	8.11256e-09	1.24645e-07
CotAD_21992	1076	690	170	102	78.3658	39.1358	-1.00174	Down	1.62832e-08	2.41974e-07
CotAD_21995	1077	912	249	102	86.8423	29.6093	-1.55235	Down	4.64278e-22	1.72879e-20
CotAD_22006	1078	3192	733	233	73.0412	19.3248	-1.91825	Down	9.45874e-83	1.53504e-80
CotAD_22010	1079	1440	31	9	6.8474	1.65464	-2.04904	Down	4.15962e-05	0.000375552
CotAD_22026	1080	1056	1249	304	376.205	76.2136	-2.3034	Down	1.1261e-176	4.87339e-174
CotAD_22071	1081	1260	30	80	7.57316	16.809	1.15027	Up	0.000103942	0.000868387
CotAD_22098	1082	429	77	30	57.09	18.5134	-1.62467	Down	3.05632e-08	4.40891e-07
CotAD_22120	1083	372	67	26	57.2873	18.5035	-1.63042	Down	2.2603e-07	2.91898e-06
CotAD_22185	1084	2616	96	233	11.6724	23.5799	1.01445	Up	1.75705e-09	2.90226e-08
CotAD_22213	1085	2604	311	86	37.988	8.7434	-2.11928	Down	5.84156e-41	4.18241e-39
CotAD_22217	1086	660	19	61	9.15664	24.4686	1.41804	Up	7.08976e-05	0.000613506
CotAD_22239	1087	417	17	389	12.967	246.966	4.25139	Up	3.90444e-79	5.91728e-77
CotAD_22403	1088	372	289	110	247.105	78.2839	-1.65834	Down	9.40506e-28	4.35057e-26
CotAD_22410	1089	2406	48	170	6.34559	18.7058	1.55966	Up	7.5945e-13	1.67496e-11
CotAD_22414	1090	1026	191	581	59.2124	149.917	1.3402	Up	1.63501e-32	9.02014e-31
CotAD_22435	1091	1275	39	15	9.72929	3.11461	-1.64328	Down	7.48762e-05	0.000644213
CotAD_22438	1092	1311	65	13	15.7702	2.62521	-2.5867	Down	5.75246e-12	1.18546e-10
CotAD_22439	1093	552	194	89	111.786	42.6849	-1.38895	Down	4.64162e-15	1.18316e-13
CotAD_22450	1094	759	107	8	44.8403	2.79043	-4.00624	Down	1.03437e-27	4.77344e-26
CotAD_22468	1095	678	5	33	2.34567	12.8857	2.4577	Up	3.04552e-05	0.000281423
CotAD_22483	1096	1032	159	412	49.0054	105.692	1.10885	Up	7.04054e-18	2.13236e-16
CotAD_22509	1097	576	3	42	1.65663	19.3041	3.54258	Up	1.51704e-08	2.26041e-07
CotAD_22522	1098	1596	2504	1198	499.032	198.722	-1.32838	Down	2.85572e-163	1.06949e-160
CotAD_22528	1099	1098	244	120	70.6829	28.9336	-1.28862	Down	1.0913e-16	3.09805e-15
CotAD_22539	1100	411	2	73	1.5478	47.0223	4.92505	Up	4.1886e-17	1.21566e-15
CotAD_22550	1101	2118	20	135	3.00352	16.8745	2.49012	Up	4.84046e-18	1.47405e-16
CotAD_22565	1102	2562	456	252	56.6125	26.0402	-1.12038	Down	3.46448e-24	1.39255e-22
CotAD_22585	1103	2079	2	28	0.305986	3.56555	3.54258	Up	4.90522e-06	5.2115e-05
CotAD_22596	1104	633	6954	1187	3494.28	496.444	-2.81529	Down	0	0
CotAD_22625	1105	1722	79	36	14.5922	5.53468	-1.39863	Down	5.20904e-07	6.41235e-06
CotAD_22633	1106	303	12	95	12.5969	83.0049	2.72012	Up	2.84606e-14	6.98936e-13
CotAD_22643	1107	375	123	45	104.328	31.769	-1.71543	Down	3.14154e-13	7.18074e-12
CotAD_22651	1108	984	115	65	37.1731	17.488	-1.08789	Down	6.72912e-07	8.14711e-06
CotAD_22654	1109	489	42	127	27.3191	68.7571	1.3316	Up	3.8021e-08	5.4106e-07
CotAD_22728	1110	2007	67	331	10.6183	43.662	2.03983	Up	1.9599e-33	1.10313e-31
CotAD_22730	1111	2919	18	2	1.96139	0.181392	-3.43469	Down	4.18636e-05	0.000377703
CotAD_22731	1112	765	22	3	9.14719	1.0382	-3.13924	Down	1.23169e-05	0.000121914
CotAD_22785	1113	2478	19	66	2.43882	7.05124	1.5317	Up	1.19288e-05	0.000118132
CotAD_22801	1114	942	40	203	13.5063	57.0516	2.07864	Up	1.47476e-21	5.38842e-20
CotAD_22809	1115	795	45	132	18.0041	43.9572	1.28777	Up	4.605e-08	6.47977e-07
CotAD_22832	1116	1737	399	1653	73.0634	251.939	1.78586	Up	1.36814e-134	3.83365e-132
CotAD_22853	1117	1413	35409	18565	7970.73	3478.37	-1.1963	Down	0	0
CotAD_22854	1118	2235	148	425	21.0625	50.3424	1.2571	Up	4.37504e-22	1.63065e-20
CotAD_22867	1119	261	255	143	310.761	145.05	-1.09925	Down	8.12926e-14	1.93065e-12
CotAD_22884	1120	540	501	1432	295.101	702.057	1.25038	Up	5.73838e-70	7.55082e-68
CotAD_22895	1121	1914	18	102	2.99128	14.1085	2.23773	Up	1.77154e-12	3.79327e-11
CotAD_22900	1122	783	8	46	3.24979	15.5532	2.25879	Up	2.38322e-06	2.66583e-05
CotAD_23072	1123	852	7	155	2.61327	48.1632	4.204	Up	4.20074e-32	2.29152e-30
CotAD_23110	1124	705	50	124	22.5584	46.5646	1.04557	Up	7.17044e-06	7.39623e-05
CotAD_23115	1125	1542	48	19	9.9011	3.26206	-1.6018	Down	1.5693e-05	0.000152921
CotAD_23295	1126	540	4737	2704	2790.21	1325.67	-1.07365	Down	4.47128e-219	2.63866e-216
CotAD_23296	1127	504	74	235	46.7012	123.441	1.40229	Up	6.16596e-15	1.56659e-13
CotAD_23314	1128	1980	12	55	1.92771	7.35395	1.93163	Up	2.7843e-06	3.07822e-05
CotAD_23329	1129	522	84	2109	51.1841	1069.62	4.38526	Up	0	0
CotAD_23341	1130	924	192	474	66.0931	135.809	1.03901	Up	1.82298e-18	5.67118e-17
CotAD_23384	1131	450	248	128	175.293	75.3044	-1.21897	Down	1.20781e-15	3.19369e-14
CotAD_23389	1132	516	27	3	16.6433	1.5392	-3.43469	Down	4.04352e-07	5.02364e-06
CotAD_23393	1133	2856	64	21	7.12768	1.94663	-1.87245	Down	2.46564e-08	3.58738e-07
CotAD_23404	1134	1545	71	31	14.6169	5.31198	-1.46032	Down	8.92694e-07	1.05972e-05
CotAD_23434	1135	816	139	760	54.1815	246.573	2.18614	Up	2.4933e-81	3.94762e-79
CotAD_23447	1136	3459	41	104	3.77016	7.95986	1.07812	Up	2.55786e-05	0.000239774
CotAD_23462	1137	558	91	52	51.8721	24.6713	-1.07212	Down	1.26422e-05	0.000125007
CotAD_23515	1138	1029	36	91	11.1279	23.4126	1.0731	Up	8.88756e-05	0.000753344
CotAD_23576	1139	174	0	41	0.001	62.3817	15.9288	Up	1.79829e-11	3.57173e-10
CotAD_23578	1140	618	182	96	93.6719	41.125	-1.1876	Down	1.89921e-11	3.75875e-10
CotAD_23580	1141	1626	755	4116	147.691	670.159	2.18192	Up	0	0
CotAD_23583	1142	588	67	233	36.243	104.906	1.53333	Up	1.05582e-16	3.00389e-15
CotAD_23584	1143	339	143	66	134.172	51.5427	-1.38025	Down	2.19124e-11	4.30609e-10
CotAD_23613	1144	1173	0	42	0.001	9.47925	13.2106	Up	9.81424e-12	1.9878e-10
CotAD_23630	1145	903	691	353	243.398	103.493	-1.23379	Down	1.66137e-41	1.20053e-39
CotAD_23639	1146	720	75	265	33.1326	97.4398	1.55626	Up	3.57896e-19	1.15778e-17
CotAD_23642	1147	1833	73	184	12.6674	26.5753	1.06897	Up	2.44328e-08	3.56283e-07
CotAD_23654	1148	396	2	73	1.60643	48.8035	4.92505	Up	4.1886e-17	1.21476e-15
CotAD_23656	1149	1014	0	18	0.001	4.69956	12.1983	Up	2.0135e-05	0.000192498
CotAD_23778	1150	3246	935	520	91.6199	42.4109	-1.11122	Down	3.15134e-47	2.68581e-45
CotAD_23815	1151	1023	0	22	0.001	5.69338	12.4751	Up	1.78623e-06	2.03605e-05
CotAD_23835	1152	822	323	54	124.985	17.3918	-2.84527	Down	1.65755e-59	1.80335e-57
CotAD_23841	1153	1257	41	10	10.3747	2.10614	-2.30039	Down	3.69074e-07	4.62667e-06
CotAD_23913	1154	342	161	453	149.736	350.667	1.22768	Up	1.19887e-22	4.5645e-21
CotAD_23921	1155	2145	61	8	9.04543	0.987383	-3.19551	Down	9.37154e-14	2.21892e-12
CotAD_23926	1156	789	2	23	0.806268	7.71745	3.25879	Up	7.19472e-05	0.000621484
CotAD_23930	1157	804	4	39	1.58245	12.842	3.02063	Up	3.9358e-07	4.90232e-06
CotAD_23954	1158	1704	114	49	21.2795	7.61289	-1.48295	Down	2.84254e-10	5.08096e-09
CotAD_24017	1159	4707	16	97	1.08119	5.4557	2.33514	Up	1.76114e-12	3.77515e-11
CotAD_24019	1160	381	52	171	43.4115	118.821	1.45264	Up	8.84816e-12	1.80056e-10
CotAD_24031	1161	1722	344	78	63.5407	11.9918	-2.40563	Down	1.41934e-52	1.35495e-50
CotAD_24094	1162	816	42	213	16.3714	69.1055	2.07762	Up	1.55312e-22	5.87876e-21
CotAD_24101	1163	1152	90	667	24.8494	153.284	2.62492	Up	2.84826e-88	4.82334e-86
CotAD_24104	1164	1977	23	73	3.70039	9.7755	1.40149	Up	1.58388e-05	0.000154188
CotAD_24117	1165	1797	63	266	11.1511	39.1883	1.81323	Up	1.78032e-23	7.00421e-22
CotAD_24159	1166	924	12	188	4.13082	53.8653	3.70486	Up	2.12522e-35	1.27937e-33
CotAD_24178	1167	1590	16	72	3.20073	11.9883	1.90516	Up	9.81942e-08	1.32705e-06
CotAD_24180	1168	297	2	32	2.1419	28.5244	3.73523	Up	5.51618e-07	6.76692e-06
CotAD_24182	1169	741	5504	16557	2362.58	5915.43	1.32412	Up	0	0
CotAD_24184	1170	1413	38	106	8.55398	19.8603	1.21522	Up	2.9267e-06	3.22832e-05
CotAD_24191	1171	1380	87	217	20.0524	41.6297	1.05384	Up	2.09054e-09	3.42695e-08
CotAD_24205	1172	1125	64	19	18.0948	4.4712	-2.01684	Down	4.60436e-09	7.24587e-08
CotAD_24218	1173	1335	51	229	12.1511	45.4127	1.90201	Up	1.14137e-21	4.19786e-20
CotAD_24228	1174	3012	90	36	9.50417	3.16425	-1.5867	Down	3.90326e-09	6.18e-08
CotAD_24232	1175	1011	134	57	42.158	14.9261	-1.49797	Down	5.49908e-12	1.13445e-10
CotAD_24242	1176	939	131	318	44.3744	89.657	1.01469	Up	1.94273e-12	4.15527e-11
CotAD_24283	1177	1245	139	1534	35.5117	326.196	3.19937	Up	3.6523e-245	2.33202e-242
CotAD_24288	1178	1665	106	320	20.2497	50.8814	1.32924	Up	2.17814e-18	6.73305e-17
CotAD_24292	1179	1665	13	75	2.48345	11.9253	2.26361	Up	1.26362e-09	2.12875e-08
CotAD_24297	1180	1665	20	79	3.82069	12.5613	1.71708	Up	1.92373e-07	2.50593e-06
CotAD_24298	1181	468	34	127	23.1079	71.8424	1.63645	Up	1.51369e-10	2.77051e-09
CotAD_24315	1182	801	24	211	9.53027	69.7385	2.87137	Up	1.03135e-31	5.56371e-30
CotAD_24348	1183	450	10	84	7.06829	49.4185	2.80562	Up	3.8662e-13	8.77022e-12
CotAD_24355	1184	564	108	44	60.9076	20.6536	-1.56023	Down	1.83906e-10	3.34404e-09
CotAD_24356	1185	1200	317	1503	84.0242	331.589	1.98052	Up	1.70139e-140	5.0586e-138
CotAD_24367	1186	1665	85	45	16.238	7.15519	-1.18231	Down	4.96448e-06	5.27014e-05
CotAD_24383	1187	717	24	783	10.6468	289.112	4.76314	Up	5.40086e-169	2.16864e-166
CotAD_24386	1188	1305	6	107	1.4624	21.7068	3.89173	Up	1.97563e-21	7.19146e-20
CotAD_24391	1189	3381	81	344	7.6202	26.9362	1.82164	Up	4.29894e-30	2.19162e-28
CotAD_24423	1190	828	150	782	57.6219	250.034	2.11744	Up	1.98125e-80	3.08671e-78
CotAD_24442	1191	1239	46	133	11.809	28.4186	1.26695	Up	6.0248e-08	8.36577e-07
CotAD_24454	1192	1590	36	167	7.20165	27.8062	1.94901	Up	1.13548e-16	3.21174e-15
CotAD_24462	1193	933	85	401	28.9777	113.785	1.9733	Up	1.49279e-38	9.90503e-37
CotAD_24469	1194	1017	38	15	11.8847	3.90475	-1.60581	Down	0.000121071	0.000998013
CotAD_24624	1195	843	29	7	10.942	2.19833	-2.3154	Down	1.89785e-05	0.000182292
CotAD_24641	1196	2610	211	654	25.7139	66.3377	1.36728	Up	1.82475e-37	1.16512e-35
CotAD_24666	1197	645	40	244	19.7254	100.15	2.34404	Up	1.92704e-29	9.64733e-28
CotAD_24936	1198	1221	45	191	11.7226	41.4134	1.82081	Up	2.34188e-17	6.89447e-16
CotAD_24938	1199	417	91	249	69.4116	158.083	1.18744	Up	1.61501e-12	3.47147e-11
CotAD_24939	1200	897	84	25	29.7861	7.37854	-2.01323	Down	1.88104e-11	3.72469e-10
CotAD_25002	1201	5751	99	44	5.47543	2.0255	-1.43469	Down	9.98014e-09	1.51605e-07
CotAD_25019	1202	486	195	673	127.622	366.608	1.52236	Up	6.88946e-45	5.55564e-43
CotAD_25024	1203	684	62	27	28.8312	10.4503	-1.46408	Down	4.25514e-06	4.56566e-05
CotAD_25039	1204	1695	572	267	107.338	41.7027	-1.36395	Down	3.04228e-40	2.13888e-38
CotAD_25041	1205	1212	23	224	6.03604	48.9292	3.01902	Up	3.17608e-35	1.89441e-33
CotAD_25055	1206	1047	26	115	7.89866	29.0786	1.88028	Up	2.03658e-11	4.01431e-10
CotAD_25090	1207	1221	98	46	25.5292	9.9739	-1.35592	Down	4.72754e-08	6.63542e-07
CotAD_25094	1208	1497	576	59	122.385	10.4341	-3.55205	Down	1.36755e-129	3.5748e-127
CotAD_25131	1209	1143	13	204	3.61763	47.2505	3.70722	Up	2.5776e-38	1.69586e-36
CotAD_25155	1210	1518	2923	1335	612.468	232.826	-1.39538	Down	4.22982e-205	2.32038e-202
CotAD_25160	1211	2094	87	210	13.2151	26.5501	1.00653	Up	1.3829e-08	2.0637e-07
CotAD_25268	1212	1344	124	378	29.346	74.4587	1.34328	Up	9.04678e-22	3.33993e-20
CotAD_25305	1213	1470	53	131	11.4679	23.5927	1.04073	Up	4.27558e-06	4.58507e-05
CotAD_25317	1214	282	61	199	68.803	186.822	1.44112	Up	2.43544e-13	5.59964e-12
CotAD_25324	1215	783	207	107	84.0882	36.178	-1.21679	Down	2.8634e-13	6.54883e-12
CotAD_25338	1216	1092	354	189	103.112	45.8207	-1.17013	Down	2.09776e-20	7.21144e-19
CotAD_25345	1217	1953	42	9	6.84028	1.22001	-2.48716	Down	6.95216e-08	9.57495e-07
CotAD_25352	1218	2529	53	145	6.66582	15.179	1.18722	Up	7.48854e-08	1.02701e-06
CotAD_25648	1219	1227	84	40	21.7752	8.63055	-1.33516	Down	5.90084e-07	7.21154e-06
CotAD_25669	1220	1422	551	177	123.248	32.9531	-1.90307	Down	5.40254e-62	6.22555e-60
CotAD_25671	1221	726	383	1238	167.799	451.447	1.42783	Up	5.92332e-74	8.21023e-72
CotAD_25672	1222	798	22647	84680	9026.81	28093.2	1.63793	Up	0	0
CotAD_25699	1223	1722	3	181	0.554134	27.8271	5.65011	Up	2.698e-43	2.07267e-41
CotAD_25703	1224	1506	56	9	11.8274	1.58212	-2.9022	Down	1.06397e-11	2.14718e-10
CotAD_25717	1225	507	43	12	26.9766	6.26608	-2.10607	Down	8.2872e-07	9.88904e-06
CotAD_25722	1226	1014	60	29	18.8209	7.57152	-1.31368	Down	3.12596e-05	0.000288514
CotAD_25740	1227	1758	229	137	41.4327	20.6312	-1.00594	Down	4.73948e-11	9.09798e-10
CotAD_25754	1228	1701	27	80	5.04878	12.4511	1.30227	Up	1.89274e-05	0.000181936
CotAD_25767	1229	546	15	69	8.73826	33.4564	1.93686	Up	1.34428e-07	1.79002e-06
CotAD_25769	1230	1173	11	52	2.98278	11.7362	1.97624	Up	3.8091e-06	4.1177e-05
CotAD_25772	1231	243	54	15	70.6829	16.3421	-2.11277	Down	2.96514e-08	4.28691e-07
CotAD_25813	1232	1398	82	202	18.6566	38.2531	1.03589	Up	1.21106e-08	1.82051e-07
CotAD_25844	1233	5079	87	41	5.44838	2.13712	-1.35016	Down	2.9388e-07	3.73941e-06
CotAD_25853	1234	1368	146	77	33.9464	14.9014	-1.18781	Down	1.82878e-09	3.00926e-08
CotAD_25874	1235	1533	143	32	29.6702	5.52625	-2.42464	Down	5.67914e-23	2.19659e-21
CotAD_25889	1236	915	136	791	47.2764	228.864	2.2753	Up	9.87876e-89	1.70251e-86
CotAD_25899	1237	480	163	636	108.012	350.783	1.69938	Up	1.80858e-49	1.62309e-47
CotAD_25911	1238	729	19	60	8.28996	21.7895	1.39419	Up	0.000100258	0.000840313
CotAD_25927	1239	2094	129	377	19.5947	47.6637	1.28242	Up	2.4695e-20	8.46695e-19
CotAD_25928	1240	753	45	145	19.0083	50.9795	1.42329	Up	6.23472e-10	1.08216e-08
CotAD_25952	1241	423	117	47	87.9776	29.4158	-1.58055	Down	2.09652e-11	4.12411e-10
CotAD_25968	1242	1563	421	1144	85.6741	193.772	1.17742	Up	2.39316e-51	2.22993e-49
CotAD_25992	1243	3084	183	73	18.874	6.26659	-1.59065	Down	3.6269e-17	1.05579e-15
CotAD_25996	1244	2664	56	195	6.68622	19.3786	1.53521	Up	3.10762e-14	7.61729e-13
CotAD_26128	1245	1497	44	7	9.34883	1.23794	-2.91685	Down	1.66719e-09	2.76556e-08
CotAD_26138	1246	1089	25	6	7.30195	1.45863	-2.32366	Down	7.15678e-05	0.000618893
CotAD_26145	1247	1611	53	153	10.4642	25.1431	1.2647	Up	6.35316e-09	9.85854e-08
CotAD_26157	1248	1062	58	18	17.3712	4.48715	-1.95283	Down	4.81208e-08	6.74436e-07
CotAD_26163	1249	2205	348	203	50.1993	24.3731	-1.04238	Down	6.58844e-17	1.88686e-15
CotAD_26174	1250	678	222	76	104.148	29.6761	-1.81126	Down	2.33024e-24	9.43457e-23
CotAD_26336	1251	1377	25	74	5.77474	14.2272	1.30083	Up	4.00456e-05	0.00036214
CotAD_26338	1252	960	54	20	17.8916	5.51546	-1.69773	Down	1.75914e-06	2.00752e-05
CotAD_26389	1253	1314	28	147	6.77781	29.6173	2.12755	Up	1.97216e-16	5.5222e-15
CotAD_26391	1254	375	27	7	22.9012	4.94185	-2.2123	Down	6.09592e-05	0.000534993
CotAD_26467	1255	1161	24	159	6.57515	36.2567	2.46315	Up	9.16176e-21	3.2235e-19
CotAD_26482	1256	1263	86	284	21.6582	59.5303	1.45871	Up	9.89042e-19	3.11921e-17
CotAD_26499	1257	807	21	176	8.27699	57.738	2.80234	Up	4.59682e-26	1.97618e-24
CotAD_26510	1258	1242	20	167	5.12195	35.5974	2.79701	Up	9.33808e-25	3.82851e-23
CotAD_26532	1259	1287	79	329	19.5243	67.6769	1.79339	Up	2.8339e-28	1.34936e-26
CotAD_26548	1260	1704	256	70	47.7856	10.8756	-2.13549	Down	2.52886e-34	1.46791e-32
CotAD_26564	1261	1458	929	2422	202.668	439.784	1.11768	Up	2.32126e-98	4.54325e-96
CotAD_26565	1262	1416	150	576	33.6942	107.692	1.67634	Up	3.8838e-44	3.03755e-42
CotAD_26579	1263	621	308	112	157.756	47.7474	-1.7242	Down	4.55576e-31	2.39787e-29
CotAD_26716	1264	1392	191	496	43.6436	94.3334	1.112	Up	2.64246e-21	9.56516e-20
CotAD_26721	1265	585	32	9	17.3989	4.07295	-2.09484	Down	2.3861e-05	0.0002253
CotAD_26734	1266	669	405	215	192.555	85.0815	-1.17836	Down	2.32466e-23	9.10897e-22
CotAD_26743	1267	1428	19	3	4.23206	0.556181	-2.92773	Down	9.08822e-05	0.00076868
CotAD_26745	1268	1188	246	724	65.8636	161.341	1.29256	Up	4.85768e-38	3.14812e-36
CotAD_26750	1269	537	250	123	148.079	60.6392	-1.28804	Down	4.73902e-17	1.37031e-15
CotAD_26793	1270	1371	60	31	13.92	5.98614	-1.21746	Down	8.73842e-05	0.000742318
CotAD_26842	1271	1794	1395	545	247.331	80.4261	-1.62071	Down	3.01808e-123	7.63319e-121
CotAD_26852	1272	843	447	1140	168.658	358.014	1.08592	Up	3.5125e-45	2.84425e-43
CotAD_26951	1273	459	3	111	2.07891	64.0226	4.94468	Up	1.67073e-25	7.05019e-24
CotAD_26969	1274	2301	93	224	12.8556	25.7724	1.00343	Up	4.97542e-09	7.80143e-08
CotAD_26980	1275	1134	99	41	27.7683	9.5718	-1.53657	Down	1.60856e-09	2.67287e-08
CotAD_26997	1276	1632	22	85	4.28775	13.7886	1.68519	Up	9.61852e-08	1.30035e-06
CotAD_27016	1277	1368	15	1	3.48764	0.193525	-4.17166	Down	6.39602e-05	0.000558938
CotAD_27030	1278	2118	47	842	7.05827	105.247	3.89832	Up	1.52447e-159	5.44738e-157
CotAD_27075	1279	1536	443	121	91.7359	20.8553	-2.13707	Down	3.09172e-58	3.27227e-56
CotAD_27091	1280	2676	77	190	9.15232	18.7971	1.0383	Up	3.10198e-08	4.46981e-07
CotAD_27093	1281	558	968	3270	551.782	1551.45	1.49144	Up	5.63302e-205	3.00549e-202
CotAD_27151	1282	1038	99	56	30.3364	14.2828	-1.08677	Down	4.11544e-06	4.42308e-05
CotAD_27161	1283	1044	232	51	70.6829	12.9328	-2.45033	Down	9.4433e-37	5.93237e-35
CotAD_27192	1284	702	62	19	28.0919	7.16538	-1.97104	Down	1.34394e-08	2.00941e-07
CotAD_27194	1285	342	16	57	14.8806	44.1237	1.56812	Up	3.5926e-05	0.000327931
CotAD_27205	1286	2265	151	68	21.2049	7.94811	-1.41571	Down	2.3403e-12	4.96472e-11
CotAD_27323	1287	1011	258	123	81.1699	32.209	-1.33348	Down	1.95301e-18	6.06601e-17
CotAD_27324	1288	1218	82	235	21.4138	51.0791	1.2542	Up	7.94524e-13	1.74836e-11
CotAD_27343	1289	420	67	7	50.7402	4.41237	-3.5235	Down	3.09998e-16	8.5209e-15
CotAD_27352	1290	987	1564	3868	504.018	1037.51	1.04158	Up	2.36738e-139	6.88113e-137
CotAD_27373	1291	2313	27	312	3.71291	35.711	3.26574	Up	4.239e-52	4.01715e-50
CotAD_27374	1292	1920	38	115	6.29519	15.8569	1.33279	Up	1.65817e-07	2.17822e-06
CotAD_27384	1293	960	55	233	18.2229	64.2551	1.81806	Up	8.12834e-21	2.87027e-19
CotAD_27431	1294	1875	114	68	19.3388	9.60131	-1.0102	Down	3.2385e-06	3.54714e-05
CotAD_27472	1295	789	127	71	51.198	23.8234	-1.10371	Down	1.26201e-07	1.68393e-06
CotAD_27478	1296	360	3	45	2.65061	33.0928	3.64212	Up	2.977e-09	4.80926e-08
CotAD_27529	1297	924	56	159	19.2771	45.5563	1.24076	Up	5.42384e-09	8.47385e-08
CotAD_27561	1298	2013	138	366	21.8053	48.1349	1.14241	Up	9.30094e-17	2.65005e-15
CotAD_27608	1299	927	105	49	36.0277	13.9939	-1.36431	Down	1.34142e-08	2.00641e-07
CotAD_27640	1300	1101	119	71	34.3784	17.0724	-1.00984	Down	1.98505e-06	2.24234e-05
CotAD_27645	1301	1011	71	174	22.3375	45.5639	1.02843	Up	1.48501e-07	1.96067e-06
CotAD_27648	1302	1011	36	119	11.326	31.1615	1.46012	Up	1.16987e-08	1.76199e-07
CotAD_27683	1303	450	1000	3025	706.829	1779.65	1.33217	Up	1.72886e-160	6.35259e-158
CotAD_27685	1304	702	27	177	12.2336	66.7512	2.44795	Up	8.34922e-23	3.20704e-21
CotAD_27694	1305	1254	397	228	100.698	48.1349	-1.06488	Down	1.0701e-19	3.55624e-18
CotAD_27717	1306	342	161	509	149.736	394.017	1.39584	Up	2.11938e-30	1.0919e-28
CotAD_27737	1307	612	71	303	36.9006	131.073	1.82866	Up	8.0549e-27	3.56512e-25
CotAD_27790	1308	1467	6	113	1.30091	20.3925	3.97045	Up	7.12406e-23	2.75e-21
CotAD_27832	1309	345	74	276	68.2243	211.794	1.6343	Up	3.04974e-21	1.10087e-19
CotAD_27857	1310	1299	84	35	20.5682	7.13316	-1.5278	Down	3.18054e-08	4.57793e-07
CotAD_27877	1311	3786	38	13	3.19249	0.909046	-1.81226	Down	2.82366e-05	0.000262354
CotAD_27892	1312	696	71	32	32.4471	12.172	-1.41452	Down	1.61028e-06	1.84902e-05
CotAD_27899	1313	1611	38	103	7.50265	16.9264	1.1738	Up	7.32174e-06	7.54031e-05
CotAD_27923	1314	363	380	1002	332.969	730.776	1.13404	Up	1.13893e-42	8.58032e-41
CotAD_27924	1315	363	9	119	7.8861	86.7887	3.46012	Up	1.01845e-21	3.75642e-20
CotAD_27929	1316	1641	104	412	20.1582	66.4678	1.72129	Up	3.5514e-33	1.99027e-31
CotAD_27946	1317	744	53	179	22.6584	63.6947	1.49113	Up	1.0826e-12	2.35698e-11
CotAD_27947	1318	816	541	2049	210.879	664.775	1.65645	Up	5.33586e-150	1.7035e-147
CotAD_27950	1319	954	59	20	19.6712	5.55015	-1.82548	Down	1.45082e-07	1.92008e-06
CotAD_27955	1320	594	16	55	8.56762	24.5132	1.51659	Up	7.49614e-05	0.000644804
CotAD_27976	1321	1257	50	138	12.6521	29.0648	1.1999	Up	1.22037e-07	1.63172e-06
CotAD_27987	1322	1506	20	100	4.22407	17.5792	2.05716	Up	3.51194e-11	6.8325e-10
CotAD_28014	1323	750	3	99	1.27229	34.9459	4.77962	Up	1.72066e-22	6.50029e-21
CotAD_28021	1324	1158	47	135	12.9097	30.8637	1.25746	Up	5.72132e-08	7.96425e-07
CotAD_28030	1325	951	142	42	47.4935	11.6921	-2.0222	Down	1.77269e-18	5.52355e-17
CotAD_28036	1326	729	98	253	42.7588	91.8789	1.10351	Up	1.85449e-11	3.67398e-10
CotAD_28043	1327	2661	268	121	32.0344	12.0383	-1.412	Down	1.05866e-20	3.70473e-19
CotAD_28062	1328	2055	58	19	8.97724	2.44774	-1.87482	Down	1.09759e-07	1.47566e-06
CotAD_28065	1329	1509	352	903	74.1959	158.424	1.09438	Up	1.42931e-36	8.9358e-35
CotAD_28094	1330	1047	20	66	6.07589	16.6886	1.4577	Up	2.41724e-05	0.000228185
CotAD_28107	1331	1620	364	140	71.4682	22.8789	-1.64328	Down	4.19824e-34	2.41532e-32
CotAD_28113	1332	525	27	149	16.358	75.1363	2.19951	Up	2.82838e-17	8.28913e-16
CotAD_28123	1333	885	17	203	6.10987	60.7261	3.3131	Up	7.88596e-35	4.63973e-33
CotAD_28150	1334	894	39	2	13.8757	0.592264	-4.55017	Down	1.04553e-11	2.11325e-10
CotAD_28181	1335	987	90	241	29.0036	64.6432	1.15627	Up	1.01563e-11	2.05601e-10
CotAD_28211	1336	1212	7	50	1.83705	10.9217	2.57173	Up	1.09951e-07	1.47774e-06
CotAD_28222	1337	1647	332	891	64.1167	143.221	1.15947	Up	1.94277e-39	1.32057e-37
CotAD_28261	1338	2085	142	428	21.6625	54.3451	1.32695	Up	5.03812e-24	2.01055e-22
CotAD_28290	1339	717	546	251	242.214	92.6782	-1.38598	Down	2.07716e-39	1.40947e-37
CotAD_28298	1340	1086	111	54	32.5102	13.164	-1.3043	Down	1.68509e-08	2.50029e-07
CotAD_28301	1341	1899	251	101	42.0412	14.0805	-1.5781	Down	9.90474e-23	3.78958e-21
CotAD_28303	1342	1515	124	310	26.0337	54.1716	1.05716	Up	6.6963e-13	1.48358e-11
CotAD_28323	1343	867	227	60	83.2786	18.3212	-2.18443	Down	1.81264e-31	9.69785e-30
CotAD_28324	1344	1437	817	2790	180.839	514.009	1.50709	Up	7.40452e-178	3.27726e-175
CotAD_28326	1345	1428	111	64	24.7241	11.8652	-1.05919	Down	1.78788e-06	2.03734e-05
CotAD_28331	1346	495	357	124	229.398	66.3192	-1.79035	Down	1.31323e-37	8.41268e-36
CotAD_28333	1347	1263	10	79	2.51839	16.5595	2.71708	Up	4.56466e-12	9.47197e-11
CotAD_28337	1348	426	108	63	80.6382	39.152	-1.04238	Down	3.32928e-06	3.63737e-05
CotAD_28357	1349	1317	54	149	13.0417	29.9518	1.19951	Up	3.84336e-08	5.46532e-07
CotAD_28393	1350	1053	41	14	12.3846	3.51984	-1.81497	Down	1.32216e-05	0.000130405
CotAD_28403	1351	936	73	41	24.807	11.5966	-1.09704	Down	6.81286e-05	0.000592044
CotAD_28427	1352	228	31	3	43.2467	3.48345	-3.634	Down	2.4802e-08	3.60587e-07
CotAD_28436	1353	1143	218	122	60.6648	28.2577	-1.10222	Down	4.53076e-12	9.41166e-11
CotAD_28446	1354	1068	627	2220	186.734	550.306	1.55925	Up	4.85162e-149	1.52392e-146
CotAD_28512	1355	1437	22	88	4.86959	16.2125	1.73523	Up	3.01284e-08	4.35102e-07
CotAD_28523	1356	1005	19	60	6.01332	15.8055	1.39419	Up	0.000100258	0.000840494
CotAD_28561	1357	2367	135	479	18.141	53.5747	1.5623	Up	1.34197e-33	7.59713e-32
CotAD_28563	1358	2097	42	113	6.37056	14.266	1.16309	Up	3.07776e-06	3.3825e-05
CotAD_28564	1359	4533	55	215	3.85926	12.5567	1.70206	Up	8.93576e-18	2.69798e-16
CotAD_28602	1360	3090	208	111	21.4107	9.51015	-1.17079	Down	1.27899e-12	2.76905e-11
CotAD_28629	1361	1884	71	176	11.9868	24.7317	1.04491	Up	8.6123e-08	1.17001e-06
CotAD_28643	1362	501	175	45	111.103	23.7792	-2.22413	Down	3.80624e-25	1.58048e-23
CotAD_28656	1363	3750	70	250	5.93736	17.6495	1.57173	Up	2.0715e-18	6.41868e-17
CotAD_28676	1364	1143	36	108	10.018	25.015	1.32019	Up	4.81484e-07	5.94212e-06
CotAD_28695	1365	1764	55	166	9.91724	24.9134	1.32891	Up	3.25048e-10	5.78624e-09
CotAD_28696	1366	558	20	3	11.4005	1.42334	-3.00174	Down	4.692e-05	0.000420112
CotAD_28698	1367	564	15	226	8.45938	106.085	3.64852	Up	8.75894e-42	6.42471e-40
CotAD_28700	1368	576	23	77	12.7008	35.3909	1.47845	Up	3.91646e-06	4.22555e-05
CotAD_28708	1369	1497	45	16	9.56131	2.82957	-1.75662	Down	8.0309e-06	8.19695e-05
CotAD_28709	1370	1605	66	36	13.0796	5.93814	-1.13924	Down	9.48738e-05	0.000799144
CotAD_28739	1371	1353	21	84	4.93683	16.4363	1.73523	Up	6.26202e-08	8.67969e-07
CotAD_28746	1372	1641	43	153	8.33463	24.6834	1.56635	Up	9.21022e-12	1.87033e-10
CotAD_28751	1373	903	65	20	22.8956	5.86361	-1.96521	Down	6.3935e-09	9.91718e-08
CotAD_28772	1374	1377	43	12	9.93256	2.30712	-2.10607	Down	8.2872e-07	9.88601e-06
CotAD_28784	1375	768	55	318	22.7787	109.62	2.26675	Up	1.75006e-36	1.08886e-34
CotAD_28792	1376	3054	130	72	13.5394	6.24146	-1.11721	Down	6.68158e-08	9.22186e-07
CotAD_28796	1377	1041	27	279	8.24973	70.9539	3.10446	Up	1.1589e-44	9.26858e-43
CotAD_28803	1378	873	79	224	28.7832	67.9292	1.2388	Up	4.37506e-12	9.10279e-11
CotAD_28816	1379	789	23	86	9.27209	28.8565	1.63793	Up	1.44921e-07	1.9186e-06
CotAD_28825	1380	330	324	75	312.29	60.1686	-2.3758	Down	6.72836e-49	5.95597e-47
CotAD_28876	1381	1581	20	2	4.02369	0.334905	-3.5867	Down	1.03291e-05	0.000103634
CotAD_28880	1382	786	22	80	8.9028	26.9458	1.59773	Up	6.36464e-07	7.73709e-06
CotAD_28890	1383	2211	91	257	13.0912	30.7728	1.23306	Up	1.43369e-13	3.34376e-12
CotAD_28908	1384	1257	7	203	1.77129	42.7547	4.59321	Up	6.18304e-44	4.79728e-42
CotAD_28934	1385	1344	91	237	21.5362	46.6844	1.11618	Up	5.38816e-11	1.02874e-09
CotAD_28945	1386	465	30	81	20.5208	46.1164	1.16819	Up	7.68316e-05	0.000660016
CotAD_28954	1387	1605	5	48	0.990881	7.91752	2.99826	Up	1.7959e-08	2.6556e-07
CotAD_28970	1388	1203	110	58	29.084	12.764	-1.18815	Down	1.81178e-07	2.372e-06
CotAD_28992	1389	963	167	80	55.159	21.9931	-1.32655	Down	2.28248e-12	4.8447e-11
CotAD_28996	1390	552	80	236	46.0975	113.187	1.29595	Up	1.81629e-13	4.20337e-12
CotAD_29004	1391	1455	32	111	6.99542	20.1968	1.52965	Up	1.21044e-08	1.82029e-07
CotAD_29012	1392	429	25	149	18.5357	91.95	2.31054	Up	3.02866e-18	9.3031e-17
CotAD_29032	1393	2568	297	167	36.7865	17.2165	-1.09538	Down	9.17278e-16	2.44874e-14
CotAD_29058	1394	1413	305	172	68.6569	32.2262	-1.09117	Down	4.67986e-16	1.27022e-14
CotAD_29110	1395	936	13	51	4.41768	14.425	1.70722	Up	3.39076e-05	0.000310672
CotAD_29128	1396	1365	4307	2102	1003.62	407.683	-1.29969	Down	4.57004e-270	3.42305e-267
CotAD_29132	1397	534	51	22	30.3777	10.907	-1.47776	Down	2.71352e-05	0.000253208
CotAD_29152	1398	1479	407	1204	87.5292	215.517	1.29996	Up	1.15242e-62	1.34388e-60
CotAD_29192	1399	1401	43	7	9.76241	1.32277	-2.88368	Down	3.1859e-09	5.12759e-08
CotAD_29344	1400	897	205	82	72.6922	24.2016	-1.5867	Down	5.50616e-19	1.76655e-17
CotAD_29347	1401	2100	544	236	82.396	29.752	-1.46959	Down	9.09376e-43	6.8642e-41
CotAD_29356	1402	1188	560	320	149.933	71.311	-1.07212	Down	2.05016e-27	9.33938e-26
CotAD_29382	1403	822	22	72	8.5129	23.1891	1.44572	Up	1.14839e-05	0.000114133
CotAD_29411	1404	1557	118	59	24.1057	10.032	-1.26477	Down	1.35484e-08	2.02493e-07
CotAD_29510	1405	1263	50	163	12.592	34.167	1.4401	Up	3.63222e-11	7.0489e-10
CotAD_29511	1406	1083	19	64	5.58023	15.645	1.4873	Up	2.4569e-05	0.000231424
CotAD_29516	1407	420	58	258	43.9243	162.627	1.88848	Up	5.18788e-24	2.06608e-22
CotAD_29524	1408	393	115	30	93.0747	20.2093	-2.20337	Down	7.50868e-17	2.14725e-15
CotAD_29528	1409	744	68	26	29.0712	9.25174	-1.65179	Down	1.40506e-07	1.86522e-06
CotAD_29531	1410	759	168	19	70.4035	6.62727	-3.40916	Down	1.39231e-37	8.90462e-36
CotAD_29533	1411	456	157	75	109.512	43.5431	-1.33057	Down	9.22062e-12	1.87146e-10
CotAD_29572	1412	1128	89	392	25.0962	92.0025	1.87421	Up	2.41522e-35	1.4517e-33
CotAD_29600	1413	1470	351	185	75.948	33.3179	-1.18872	Down	1.00967e-20	3.53967e-19
CotAD_29618	1414	717	47	9	20.85	3.32312	-2.64943	Down	3.22426e-09	5.18718e-08
CotAD_29622	1415	1746	114	62	20.7676	9.40092	-1.14346	Down	2.5887e-07	3.31778e-06
CotAD_29642	1416	1230	433	201	111.972	43.2627	-1.37194	Down	3.90668e-31	2.0646e-29
CotAD_29648	1417	384	23	122	19.0512	84.1107	2.14241	Up	5.62468e-14	1.35315e-12
CotAD_29685	1418	993	27	105	8.64851	27.9939	1.69459	Up	2.50576e-09	4.07673e-08
CotAD_29702	1419	1077	4	70	1.18133	17.207	3.86451	Up	2.35014e-14	5.78973e-13
CotAD_29745	1420	615	314	86	162.398	37.0208	-2.13313	Down	1.12874e-41	8.21741e-40
CotAD_29750	1421	1539	140	402	28.9345	69.1529	1.257	Up	5.69982e-21	2.03299e-19
CotAD_29759	1422	582	18	59	9.8373	26.8381	1.44795	Up	7.26926e-05	0.00062695
CotAD_29768	1423	444	19	3	13.6112	1.7888	-2.92773	Down	9.08822e-05	0.000768513
CotAD_29769	1424	981	28	4	9.07853	1.07948	-3.07212	Down	9.37122e-07	1.10841e-05
CotAD_29799	1425	1449	60	25	13.1707	4.56767	-1.5278	Down	3.02636e-06	3.33071e-05
CotAD_29804	1426	1620	50	213	9.81706	34.8087	1.82608	Up	2.92542e-19	9.5031e-18
CotAD_29819	1427	2058	242	856	37.4022	110.116	1.55783	Up	1.66666e-58	1.78337e-56
CotAD_29821	1428	981	23	4	7.45737	1.07948	-2.78833	Down	2.4816e-05	0.000232962
CotAD_29837	1429	600	6	40	3.18073	17.6495	2.4722	Up	3.72516e-06	4.0348e-05
CotAD_29853	1430	1137	131	673	36.6469	156.703	2.09627	Up	1.32882e-68	1.71378e-66
CotAD_29858	1431	1833	25	74	4.33815	10.6879	1.30083	Up	4.00456e-05	0.000362056
CotAD_29976	1432	1131	162	70	45.5595	16.3854	-1.47534	Down	6.65722e-14	1.59173e-12
CotAD_29982	1433	2490	73	19	9.32503	2.02012	-2.20667	Down	3.185e-11	6.21506e-10
CotAD_30011	1434	1167	46	333	12.5376	75.5434	2.59105	Up	2.93326e-44	2.3127e-42
CotAD_30113	1435	2310	132	56	18.1756	6.41799	-1.50181	Down	7.21512e-12	1.47363e-10
CotAD_30141	1436	402	76	43	60.1332	28.3182	-1.08643	Down	5.52776e-05	0.000489765
CotAD_30142	1437	402	84	42	66.463	27.6596	-1.26477	Down	1.6836e-06	1.92696e-05
CotAD_30147	1438	669	178	43	84.6292	17.0163	-2.31424	Down	9.18902e-27	4.05786e-25
CotAD_30175	1439	1764	122	385	21.9982	57.781	1.39321	Up	2.59052e-23	1.011e-21
CotAD_30182	1440	2373	27	104	3.61903	11.6027	1.68078	Up	3.67354e-09	5.85676e-08
CotAD_30218	1441	2583	31	103	3.81737	10.5569	1.46753	Up	1.0278e-07	1.38518e-06
CotAD_30233	1442	1770	16	487	2.87523	72.8415	4.66301	Up	2.0086e-104	4.13931e-102
CotAD_30235	1443	1884	14	235	2.3636	33.0225	3.80439	Up	8.62372e-45	6.91122e-43
CotAD_30262	1444	1359	56	19	13.1068	3.70132	-1.8242	Down	3.06612e-07	3.88871e-06
CotAD_30361	1445	2295	27	78	3.74203	8.99777	1.26574	Up	3.61698e-05	0.000329539
CotAD_30402	1446	2961	164	59	17.617	5.27517	-1.73968	Down	1.81667e-17	5.39721e-16
CotAD_30413	1447	1158	35	142	9.6136	32.464	1.75569	Up	1.09353e-12	2.37812e-11
CotAD_30463	1448	477	36	2	24.0055	1.11003	-4.43469	Down	9.63082e-11	1.79393e-09
CotAD_30473	1449	1170	430	49	116.899	11.0875	-3.39825	Down	1.75668e-93	3.24269e-91
CotAD_30474	1450	1821	116	37	20.2616	5.37916	-1.9133	Down	2.26462e-14	5.58257e-13
CotAD_30486	1451	1824	34	99	5.92899	14.3692	1.27712	Up	2.66624e-06	2.9603e-05
CotAD_30510	1452	342	54	330	50.222	255.453	2.34666	Up	2.46184e-39	1.66469e-37
CotAD_30531	1453	699	88	435	40.0435	164.754	2.04067	Up	1.81914e-43	1.40304e-41
CotAD_30537	1454	2418	498	297	65.5088	32.5179	-1.01045	Down	2.01122e-22	7.5686e-21
CotAD_30540	1455	2157	242	42	35.6855	5.15492	-2.79132	Down	4.1564e-44	3.24424e-42
CotAD_30542	1456	1056	22	94	6.62652	23.5661	1.83039	Up	2.79642e-09	4.52881e-08
CotAD_30549	1457	1221	272	136	70.8565	29.4881	-1.26477	Down	6.09808e-18	1.85124e-16
CotAD_30550	1458	2235	179	522	25.4743	61.8324	1.27932	Up	1.83192e-27	8.36477e-26
CotAD_30564	1459	990	77	35	24.739	9.35957	-1.40227	Down	6.9063e-07	8.34088e-06
CotAD_30567	1460	897	1049	538	371.971	158.786	-1.22811	Down	1.17071e-61	1.33718e-59
CotAD_30574	1461	813	12	68	4.6948	22.1432	2.23773	Up	9.73546e-09	1.48062e-07
CotAD_30576	1462	873	18	63	6.5582	19.1051	1.54258	Up	1.7228e-05	0.000166504
CotAD_30608	1463	780	121	610	49.3421	207.042	2.06903	Up	2.44142e-61	2.75626e-59
CotAD_30612	1464	774	5	39	2.05473	13.3397	2.6987	Up	1.66171e-06	1.90358e-05
CotAD_30658	1465	1485	245	2347	52.4767	418.417	2.99519	Up	0	0
CotAD_30694	1466	939	139	440	47.0843	124.054	1.39765	Up	1.53062e-26	6.69842e-25
CotAD_30703	1467	1014	266	142	83.4392	37.0743	-1.17031	Down	1.0227e-15	2.7227e-14
CotAD_30712	1468	324	25	4	24.5427	3.26842	-2.90863	Down	6.78298e-06	7.02821e-05
CotAD_30722	1469	744	48	9	20.5208	3.20252	-2.67981	Down	1.72771e-09	2.85622e-08
CotAD_30728	1470	783	175	10	71.0891	3.38112	-4.39405	Down	2.53336e-47	2.16386e-45
CotAD_30730	1471	1035	71	24	21.8195	6.13895	-1.82955	Down	7.3509e-09	1.13435e-07
CotAD_30738	1472	1998	79	36	12.5765	4.77013	-1.39863	Down	5.20904e-07	6.41033e-06
CotAD_30745	1473	375	52	131	44.1061	92.4832	1.06821	Up	2.65344e-06	2.94693e-05
CotAD_30746	1474	963	95	275	31.3779	75.6013	1.26866	Up	5.2649e-15	1.3394e-13
CotAD_30749	1475	258	110	14	135.612	14.3658	-3.23877	Down	5.17366e-24	2.06253e-22
CotAD_30759	1476	555	363	139	208.037	66.3048	-1.64965	Down	3.39304e-34	1.95786e-32
CotAD_30781	1477	1029	118	70	36.4748	18.0097	-1.01813	Down	1.86979e-06	2.11952e-05
CotAD_30801	1478	1656	45	11	8.64328	1.75855	-2.29719	Down	1.00218e-07	1.353e-06
CotAD_30866	1479	1314	58	1	14.0397	0.201478	-6.12275	Down	4.00318e-19	1.28966e-17
CotAD_30916	1480	657	2	23	0.968258	9.26799	3.25879	Up	7.19472e-05	0.000621346
CotAD_30941	1481	1203	137	516	36.2228	113.555	1.64843	Up	8.09138e-39	5.41497e-37
CotAD_30970	1482	2310	41	17	5.64545	1.94832	-1.53486	Down	0.000111031	0.000923652
CotAD_31016	1483	1089	33	85	9.63857	20.664	1.10023	Up	0.000112134	0.00093005
CotAD_31032	1484	474	49	22	32.8809	12.2876	-1.42005	Down	6.57932e-05	0.000573541
CotAD_31042	1485	1230	2979	1173	770.357	252.473	-1.6094	Down	2.785e-258	1.93702e-255
CotAD_31053	1486	849	53	16	19.8561	4.98925	-1.99269	Down	1.25418e-07	1.67521e-06
CotAD_31146	1487	1011	321	43	100.99	11.26	-3.16493	Down	9.32172e-66	1.14534e-63
CotAD_31151	1488	1125	16	228	4.5237	53.6544	3.56812	Up	2.0708e-41	1.49362e-39
CotAD_31161	1489	2874	17	204	1.88143	18.7917	3.32019	Up	4.65822e-35	2.76575e-33
CotAD_31187	1490	1686	10	53	1.88655	8.32226	2.14122	Up	9.0261e-07	1.07052e-05
CotAD_31188	1491	888	59	153	21.1332	45.6143	1.10997	Up	1.61858e-07	2.12693e-06
CotAD_31195	1492	1560	85	267	17.3309	45.3116	1.38654	Up	1.62191e-16	4.56113e-15
CotAD_31197	1493	3018	713	125	75.1444	10.9651	-2.77674	Down	5.8828e-126	1.51741e-123
CotAD_31287	1494	2301	79	35	10.9204	4.02693	-1.43927	Down	2.91694e-07	3.71524e-06
CotAD_31289	1495	1023	11	146	3.42014	37.7833	3.46562	Up	2.18428e-26	9.51628e-25
CotAD_31302	1496	933	0	28	0.001	7.9451	12.9558	Up	4.71968e-08	6.63156e-07
CotAD_31318	1497	972	134	37	43.8495	10.0776	-2.12141	Down	1.49746e-18	4.69223e-17
CotAD_31327	1498	1389	29	102	6.64083	19.4411	1.54967	Up	3.56488e-08	5.08975e-07
CotAD_31348	1499	2445	51	134	6.63465	14.5094	1.12889	Up	6.83144e-07	8.25816e-06
CotAD_31373	1500	1611	111	287	21.9156	47.1638	1.10572	Up	7.6082e-13	1.67703e-11
CotAD_31374	1501	597	34	98	18.1147	43.4585	1.26248	Up	3.66872e-06	3.98363e-05
CotAD_31389	1502	1089	79	41	23.0742	9.96733	-1.211	Down	7.24912e-06	7.4754e-05
CotAD_31390	1503	1485	76	304	16.2785	54.1963	1.73523	Up	3.79412e-25	1.57713e-23
CotAD_31397	1504	600	82	41	43.47	18.0907	-1.26477	Down	2.23986e-06	2.51413e-05
CotAD_31401	1505	978	77	37	25.0425	10.0158	-1.3221	Down	2.0907e-06	2.35485e-05
CotAD_31405	1506	1104	6	41	1.72866	9.83191	2.50782	Up	2.31322e-06	2.59125e-05
CotAD_31417	1507	1527	21	170	4.37428	29.4736	2.7523	Up	8.8472e-25	3.63491e-23
CotAD_31420	1508	663	15	235	7.19622	93.8377	3.70486	Up	6.59066e-44	5.10337e-42
CotAD_31423	1509	429	31	82	22.9843	50.6034	1.13859	Up	9.68248e-05	0.000813642
CotAD_31425	1510	510	63	378	39.2914	196.221	2.32019	Up	2.99132e-44	2.35372e-42
CotAD_31430	1511	2328	14	556	1.91281	63.2288	5.04682	Up	4.03522e-124	1.02724e-121
CotAD_31436	1512	453	55	19	38.6181	11.104	-1.7982	Down	5.09364e-07	6.27823e-06
CotAD_31446	1513	948	32	208	10.7366	58.0869	2.43567	Up	2.10108e-26	9.16405e-25
CotAD_31450	1514	1866	2	66	0.340914	9.36387	4.77962	Up	2.3989e-15	6.21242e-14
CotAD_31463	1515	531	123	434	73.6779	216.38	1.55427	Up	2.24008e-30	1.15256e-28
CotAD_31464	1516	228	39	268	54.4072	311.188	2.51592	Up	8.35874e-35	4.91048e-33
CotAD_31470	1517	1497	17	86	3.61205	15.209	2.07403	Up	6.97676e-10	1.20612e-08
CotAD_31472	1518	1563	40	9	8.14006	1.52443	-2.41677	Down	2.31566e-07	2.98453e-06
CotAD_31489	1519	2694	42	135	4.95882	13.2666	1.41973	Up	2.61692e-09	4.25225e-08
CotAD_31506	1520	3252	1024	530	100.156	43.1468	-1.21492	Down	3.08068e-59	3.32381e-57
CotAD_31551	1521	1239	43	122	11.0388	26.0682	1.2397	Up	3.40148e-07	4.28197e-06
CotAD_31554	1522	1005	31	105	9.8112	27.6596	1.49528	Up	5.07588e-08	7.09112e-07
CotAD_31581	1523	729	25	78	10.9078	28.3263	1.37678	Up	1.05598e-05	0.00010584
CotAD_31593	1524	3783	56	225	4.70845	15.746	1.74166	Up	4.3543e-19	1.40162e-17
CotAD_31597	1525	1170	52	129	14.1366	29.1895	1.04602	Up	4.63258e-06	4.94476e-05
CotAD_31599	1526	501	205	70	130.15	36.9899	-1.81497	Down	1.13237e-22	4.31975e-21
CotAD_31653	1527	1212	149	505	39.103	110.309	1.4962	Up	2.81078e-33	1.57748e-31
CotAD_31656	1528	507	79	407	49.5616	212.525	2.10033	Up	3.09266e-42	2.30317e-40
CotAD_31661	1529	1215	262	34	68.5885	7.40842	-3.21073	Down	1.06245e-54	1.04763e-52
CotAD_31667	1530	2247	203	715	28.7356	84.2415	1.55169	Up	7.06348e-49	6.23845e-47
CotAD_31668	1531	522	1	22	0.609335	11.1577	4.19466	Up	2.04482e-05	0.000195109
CotAD_31674	1532	1341	169	509	40.0852	100.487	1.32587	Up	3.05254e-28	1.44463e-26
CotAD_31675	1533	1566	790	377	160.458	63.7342	-1.33206	Down	5.21546e-53	5.02814e-51
CotAD_31700	1534	1368	324	156	75.333	30.1899	-1.31922	Down	2.1024e-22	7.89647e-21
CotAD_31707	1535	1944	15	64	2.45427	8.71579	1.82834	Up	1.04962e-06	1.23397e-05
CotAD_31720	1536	1533	449	232	93.1603	40.0653	-1.21736	Down	5.21386e-27	2.33419e-25
CotAD_31736	1537	165	4264	1827	8219.77	2931.42	-1.4875	Down	0	0
CotAD_31738	1538	3519	164	441	14.8235	33.1774	1.16231	Up	2.14586e-20	7.37029e-19
CotAD_31740	1539	2508	167	94	21.1795	9.92255	-1.09389	Down	1.7705e-09	2.922e-08
CotAD_31749	1540	624	328	191	167.192	81.0348	-1.04489	Down	4.4195e-16	1.20122e-14
CotAD_31758	1541	2427	47	123	6.15963	13.4171	1.12316	Up	2.17648e-06	2.44793e-05
CotAD_31759	1542	450	108	45	76.3375	26.4742	-1.5278	Down	3.47286e-10	6.15958e-09
CotAD_31763	1543	1551	217	130	44.5015	22.1899	-1.00395	Down	1.62162e-10	2.95972e-09
CotAD_31765	1544	2559	121	72	15.0398	7.44878	-1.01371	Down	1.50909e-06	1.74104e-05
CotAD_31769	1545	1587	72	686	14.4305	114.438	2.98737	Up	1.20278e-103	2.45273e-101
CotAD_31885	1546	816	95	52	37.0305	16.8708	-1.13419	Down	3.01054e-06	3.31517e-05
CotAD_31895	1547	1725	160	13	29.5024	1.99516	-3.88626	Down	7.39968e-40	5.14661e-38
CotAD_31906	1548	381	48	181	40.0722	125.77	1.65011	Up	1.323e-14	3.29684e-13
CotAD_31907	1549	4518	18	117	1.26722	6.85587	2.43567	Up	1.86196e-15	4.84123e-14
CotAD_31926	1550	3366	343	192	32.4121	15.1011	-1.10187	Down	3.96448e-18	1.21108e-16
CotAD_31930	1551	1113	2	44	0.571559	10.466	4.19466	Up	6.86946e-10	1.18862e-08
CotAD_31932	1552	1281	195	107	48.4186	22.1135	-1.13063	Down	2.38458e-11	4.67894e-10
CotAD_31947	1553	507	3	38	1.88209	19.8426	3.3982	Up	1.30413e-07	1.73775e-06
CotAD_31955	1554	1905	63	25	10.5189	3.4743	-1.59819	Down	7.5686e-07	9.08162e-06
CotAD_31971	1555	795	133	429	53.2122	142.861	1.42478	Up	1.25495e-26	5.51062e-25
CotAD_31979	1556	756	17	63	7.15243	22.0618	1.62505	Up	8.11484e-06	8.28045e-05
CotAD_31980	1557	324	11	60	10.7988	49.0263	2.18269	Up	1.17311e-07	1.57231e-06
CotAD_31981	1558	537	13	152	7.70009	74.9363	3.28272	Up	3.2355e-26	1.40022e-24
CotAD_31995	1559	1869	280	127	47.6514	17.9894	-1.40537	Down	2.04356e-21	7.4318e-20
CotAD_32005	1560	519	62	20	37.9971	10.202	-1.89704	Down	3.09528e-08	4.46181e-07
CotAD_32076	1561	1239	62	24	15.9165	5.12817	-1.634	Down	6.16704e-07	7.51095e-06
CotAD_32083	1562	699	45	190	20.4768	71.9614	1.81323	Up	3.4832e-17	1.01623e-15
CotAD_32178	1563	1005	38	95	12.0266	25.0254	1.05716	Up	7.5805e-05	0.000651916
CotAD_32180	1564	1383	57	19	13.1093	3.63709	-1.84973	Down	1.83813e-07	2.40246e-06
CotAD_32214	1565	1386	936	553	214.802	105.629	-1.024	Down	1.46312e-41	1.06121e-39
CotAD_32224	1566	1479	41	187	8.81743	33.4731	1.92457	Up	3.2196e-18	9.86626e-17
CotAD_32225	1567	2409	220	2720	29.0477	298.92	3.36326	Up	0	0
CotAD_32238	1568	2313	13	54	1.7877	6.18075	1.78968	Up	1.03197e-05	0.00010362
CotAD_32259	1569	1569	150	75	30.4085	12.655	-1.26477	Down	1.50089e-10	2.75097e-09
CotAD_32269	1570	987	1257	3752	405.084	1006.4	1.31291	Up	3.02214e-194	1.47137e-191
CotAD_32278	1571	420	188	4	142.375	2.52135	-5.81936	Down	1.71132e-58	1.82614e-56
CotAD_32293	1572	1068	100	1124	29.7821	278.624	3.2258	Up	1.73304e-181	7.75862e-179
CotAD_32297	1573	378	24	77	20.1951	53.9289	1.41705	Up	7.73092e-06	7.92816e-05
CotAD_32299	1574	642	177	518	87.693	213.608	1.28443	Up	2.00832e-27	9.15949e-26
CotAD_32355	1575	414	139	20	106.793	12.7895	-3.06178	Down	1.88026e-28	9.01899e-27
CotAD_32365	1576	1023	56	161	17.4116	41.6652	1.25879	Up	2.90588e-09	4.70021e-08
CotAD_32396	1577	1356	862	113	202.197	22.0618	-3.19614	Down	2.53162e-175	1.08356e-172
CotAD_32426	1578	276	21	389	24.2012	373.133	3.94654	Up	3.2969e-75	4.7037e-73
CotAD_32428	1579	423	60	15	45.1167	9.38802	-2.26477	Down	9.99422e-10	1.70431e-08
CotAD_32451	1580	1032	31	8	9.55451	2.05226	-2.21897	Down	1.62328e-05	0.000157669
CotAD_32464	1581	1086	54	213	15.8158	51.9245	1.71505	Up	8.53722e-18	2.57964e-16
CotAD_32474	1582	1854	116	42	19.901	5.99739	-1.73043	Down	1.07438e-12	2.3417e-11
CotAD_32494	1583	969	310	874	101.757	238.787	1.2306	Up	2.3473e-42	1.75144e-40
CotAD_32503	1584	1296	50	23	12.2713	4.69835	-1.38506	Down	7.61416e-05	0.000654378
CotAD_32612	1585	1116	7	37	1.99508	8.77729	2.13733	Up	4.62878e-05	0.000415024
CotAD_32631	1586	831	37	103	14.1621	32.814	1.21228	Up	4.23314e-06	4.54331e-05
CotAD_32732	1587	528	0	99	0.001	49.6391	15.5992	Up	1.00144e-26	4.41735e-25
CotAD_32773	1588	954	456	1682	152.035	466.767	1.6183	Up	1.6515e-119	4.02027e-117
CotAD_32778	1589	1650	308	130	59.3736	20.8585	-1.50919	Down	7.09466e-26	3.0167e-24
CotAD_32784	1590	897	1565	539	554.943	159.081	-1.80258	Down	2.41306e-160	8.78376e-158
CotAD_32807	1591	1134	312	1252	87.5121	292.29	1.73985	Up	7.83596e-99	1.56514e-96
CotAD_32813	1592	1986	70	241	11.211	32.1263	1.51884	Up	5.19848e-17	1.49871e-15
CotAD_32839	1593	2274	1202	148	168.128	17.2304	-3.28654	Down	2.77772e-250	1.80316e-247
CotAD_32848	1594	2010	42	251	6.6463	33.0598	2.31446	Up	8.18e-30	4.13233e-28
CotAD_32856	1595	1530	266	713	55.2989	123.373	1.15771	Up	8.15282e-32	4.41034e-30
CotAD_32858	1596	900	298	860	105.317	252.976	1.26425	Up	2.02548e-43	1.5591e-41
CotAD_32925	1597	600	14	68	7.4217	30.0041	2.01534	Up	7.83754e-08	1.0696e-06
CotAD_32995	1598	1875	19	77	3.22314	10.8721	1.75409	Up	1.83291e-07	2.39644e-06
CotAD_33004	1599	909	31	106	10.8474	30.872	1.50895	Up	3.55628e-08	5.07934e-07
CotAD_33007	1600	1197	459	233	121.968	51.5329	-1.24293	Down	1.91781e-28	9.18781e-27
CotAD_33008	1601	1809	17	63	2.98908	9.21987	1.62505	Up	8.11484e-06	8.27828e-05
CotAD_33023	1602	1200	59	158	15.6386	34.8577	1.15637	Up	3.77024e-08	5.36722e-07
CotAD_33039	1603	441	287	135	207	81.0435	-1.35286	Down	9.2986e-21	3.26869e-19
CotAD_33050	1604	636	51	200	25.5058	83.2522	1.70666	Up	1.08166e-16	3.0729e-15
CotAD_33053	1605	1767	1778	498	320.053	74.6132	-2.10081	Down	3.17106e-223	1.92984e-220
CotAD_33054	1606	1392	1584	558	361.945	106.125	-1.77001	Down	3.22544e-158	1.13178e-155
CotAD_33057	1607	846	188	722	70.6829	225.938	1.6765	Up	6.5805e-55	6.50517e-53
CotAD_33068	1608	1200	93	352	24.6506	77.6577	1.6555	Up	3.88394e-27	1.74885e-25
CotAD_33092	1609	1470	93	40	20.123	7.20386	-1.482	Down	1.26199e-08	1.89123e-07
CotAD_33101	1610	909	26	7	9.09779	2.03872	-2.15785	Down	0.000108235	0.000901551
CotAD_33120	1611	1713	5557	1694	1031.83	261.806	-1.97864	Down	0	0
CotAD_33121	1612	2211	3917	700	563.497	83.817	-2.74909	Down	0	0
CotAD_33203	1613	225	0	21	0.001	24.7093	14.5928	Up	3.27296e-06	3.58086e-05
CotAD_33213	1614	1491	8	42	1.70663	7.45752	2.12755	Up	1.43484e-05	0.00014077
CotAD_33234	1615	705	5	42	2.25584	15.7719	2.80562	Up	3.74514e-07	4.68431e-06
CotAD_33265	1616	1467	73	214	15.8278	38.6195	1.28687	Up	3.16668e-12	6.65259e-11
CotAD_33382	1617	1950	12	46	1.95737	6.2452	1.67383	Up	0.000105757	0.000882044
CotAD_33401	1618	999	80	43	25.4713	11.3953	-1.16043	Down	1.27918e-05	0.00012639
CotAD_33403	1619	2853	82	379	9.14195	35.169	1.94373	Up	7.70358e-36	4.69557e-34
CotAD_33425	1620	1149	14	122	3.87556	28.1101	2.85861	Up	7.78666e-19	2.47174e-17
CotAD_33445	1621	1737	56	224	10.2545	34.1406	1.73523	Up	6.40574e-19	2.04674e-17
CotAD_33461	1622	993	726	1853	232.549	494.025	1.08705	Up	1.84731e-72	2.49829e-70
CotAD_33467	1623	384	16	103	13.253	71.0115	2.42173	Up	1.10559e-13	2.60505e-12
CotAD_33468	1624	2424	669	3646	87.785	398.205	2.18147	Up	0	0
CotAD_33631	1625	528	0	16	0.001	8.02249	12.9698	Up	6.76022e-05	0.000587863
CotAD_33636	1626	705	283	168	127.68	63.0875	-1.01711	Down	1.56243e-13	3.63532e-12
CotAD_33651	1627	912	5	44	1.74382	12.7726	2.87273	Up	1.3715e-07	1.8244e-06
CotAD_33743	1628	447	17	132	12.0967	78.1789	2.69216	Up	3.97942e-19	1.28307e-17
CotAD_33751	1629	1701	23	81	4.30081	12.6068	1.55152	Up	9.27444e-07	1.0983e-05
CotAD_33781	1630	1587	13	94	2.60551	15.681	2.58938	Up	1.77797e-13	4.11958e-12
CotAD_34022	1631	1308	37	169	8.99747	34.206	1.92666	Up	1.27013e-16	3.59e-15
CotAD_34041	1632	927	235	137	80.6334	39.1258	-1.04325	Down	6.4923e-12	1.3337e-10
CotAD_34064	1633	1629	45	18	8.78654	2.92533	-1.5867	Down	3.30536e-05	0.000303418
CotAD_34066	1634	735	87	19	37.6494	6.84367	-2.45979	Down	9.21892e-15	2.32106e-13
CotAD_34093	1635	1272	356	1223	89.0204	254.544	1.51571	Up	1.15949e-79	1.77799e-77
CotAD_34098	1636	1668	45	11	8.5811	1.7459	-2.29719	Down	1.00218e-07	1.35253e-06
CotAD_34129	1637	1320	246	124	59.2772	24.8697	-1.25309	Down	3.71834e-16	1.01419e-14
CotAD_34146	1638	429	112	57	83.04	35.1755	-1.23923	Down	5.2083e-08	7.26829e-07
CotAD_34207	1639	906	41	15	14.394	4.38315	-1.71543	Down	2.81216e-05	0.000261535
CotAD_34212	1640	2379	46	127	6.15021	14.1329	1.20035	Up	3.886e-07	4.84184e-06
CotAD_34230	1641	717	32	102	14.1957	37.662	1.40766	Up	2.84274e-07	3.62666e-06
CotAD_34240	1642	1941	932	234	152.727	31.9163	-2.25859	Down	3.577e-129	9.28804e-127
CotAD_34245	1643	2163	82	25	12.0582	3.05989	-1.97847	Down	5.4684e-11	1.04304e-09
CotAD_34259	1644	2103	80	25	12.0998	3.14719	-1.94284	Down	1.57291e-10	2.87621e-09
CotAD_34275	1645	1467	99	263	21.465	47.4623	1.14479	Up	1.74363e-12	3.73968e-11
CotAD_34276	1646	192	195	33	323.043	45.5025	-2.82771	Down	2.50896e-36	1.55856e-34
CotAD_34286	1647	2994	45	211	4.78065	18.6575	1.96448	Up	6.89434e-21	2.44561e-19
CotAD_34293	1648	1104	18	89	5.18597	21.3424	2.04104	Up	5.25986e-10	9.1786e-09
CotAD_34304	1649	462	45	10	30.9811	5.73035	-2.43469	Down	3.47044e-08	4.97315e-07
CotAD_34334	1650	1284	46	376	11.3951	77.5257	2.76626	Up	2.63302e-53	2.54475e-51
CotAD_34346	1651	921	74	43	25.5563	12.3604	-1.04796	Down	0.000112031	0.000929791
CotAD_34364	1652	777	266	100	108.89	34.0723	-1.6762	Down	4.8031e-26	2.06258e-24
CotAD_34477	1653	1191	57	163	15.2226	36.2325	1.25107	Up	2.75796e-09	4.47582e-08
CotAD_34478	1654	903	84	43	29.5882	12.6068	-1.23082	Down	2.77786e-06	3.07197e-05
CotAD_34491	1655	900	118	790	41.7029	232.385	2.4783	Up	7.95294e-98	1.54109e-95
CotAD_34492	1656	1353	58	251	13.6351	49.1133	1.84879	Up	8.69928e-23	3.33492e-21
CotAD_34493	1657	2298	1820	1063	251.911	122.463	-1.04057	Down	3.38522e-81	5.31657e-79
CotAD_34499	1658	1695	18	63	3.37776	9.83997	1.54258	Up	1.7228e-05	0.000166463
CotAD_34547	1659	2148	404	142	59.8238	17.5016	-1.77323	Down	8.53406e-42	6.27157e-40
CotAD_34574	1660	312	87	45	88.6934	38.1839	-1.21586	Down	2.31284e-06	2.59306e-05
CotAD_34585	1661	1893	29	8	4.87275	1.11883	-2.12275	Down	5.07796e-05	0.000451865
CotAD_34655	1662	615	22	322	11.3782	138.613	3.60672	Up	2.14872e-58	2.28039e-56
CotAD_34659	1663	975	3	30	0.978686	8.14591	3.05716	Up	8.8395e-06	8.96821e-05
CotAD_34662	1664	1545	52	218	10.7054	37.3552	1.80297	Up	2.28842e-19	7.47749e-18
CotAD_34669	1665	2388	46	126	6.12703	13.9688	1.18895	Up	5.26666e-07	6.47101e-06
CotAD_34703	1666	1350	94	508	22.1473	99.6214	2.16933	Up	2.06272e-54	2.01862e-52
CotAD_34714	1667	369	437	254	376.688	182.234	-1.04757	Down	5.40386e-21	1.93096e-19
CotAD_34719	1668	252	69	4	87.0914	4.20225	-4.37329	Down	2.1928e-19	7.18313e-18
CotAD_34721	1669	420	355	206	268.847	129.85	-1.04994	Down	2.09706e-17	6.20185e-16
CotAD_34723	1670	573	93	287	51.6244	132.602	1.36098	Up	3.38408e-17	9.89539e-16
CotAD_34725	1671	630	25	2	12.6219	0.840451	-3.90863	Down	2.94338e-07	3.74401e-06
CotAD_34772	1672	1536	78	215	16.1521	37.057	1.19802	Up	3.91202e-11	7.5655e-10
CotAD_34775	1673	1521	56	229	11.7108	39.8593	1.76708	Up	9.21764e-20	3.07906e-18
CotAD_34809	1674	1803	755	401	133.192	58.8805	-1.17764	Down	4.42416e-42	3.26976e-40
CotAD_34838	1675	1335	144	78	34.309	15.4681	-1.14929	Down	6.06014e-09	9.43014e-08
CotAD_34990	1676	1941	81	280	13.2735	38.1905	1.52466	Up	1.25739e-19	4.15388e-18
CotAD_34998	1677	1440	4	29	0.883536	5.33161	2.59321	Up	5.9699e-05	0.000525591
CotAD_35000	1678	585	27	97	14.6803	43.8974	1.58026	Up	5.06874e-08	7.08623e-07
CotAD_35009	1679	351	37	93	33.529	70.1453	1.06494	Up	8.21108e-05	0.000701499
CotAD_35025	1680	969	82	30	26.9164	8.19635	-1.71543	Down	2.78536e-09	4.51277e-08
CotAD_35063	1681	984	23	96	7.43463	25.8285	1.79663	Up	3.00358e-09	4.85018e-08
CotAD_35164	1682	1422	131	378	29.3021	70.3745	1.26405	Up	5.73186e-20	1.93626e-18
CotAD_35165	1683	513	39	165	24.181	85.1509	1.81615	Up	3.87336e-15	9.93176e-14
CotAD_35199	1684	417	3	25	2.28829	15.8718	2.79412	Up	0.000113903	0.000942716
CotAD_35215	1685	315	56	187	56.5463	157.164	1.47477	Up	5.2297e-13	1.1693e-11
CotAD_35343	1686	2061	837	497	129.174	63.8412	-1.01675	Down	6.25642e-37	3.94945e-35
CotAD_35378	1687	471	51	163	34.441	91.6199	1.41153	Up	7.03346e-11	1.32919e-09
CotAD_35380	1688	522	58	22	35.3414	11.1577	-1.66332	Down	1.04483e-06	1.22872e-05
CotAD_35384	1689	1749	267	148	48.5566	22.4024	-1.11601	Down	1.01985e-14	2.55942e-13
CotAD_35441	1690	531	153	462	91.6481	230.341	1.32959	Up	6.97614e-26	2.9728e-24
CotAD_35463	1691	2016	8	42	1.26219	5.51546	2.12755	Up	1.43484e-05	0.000140734
CotAD_35466	1692	870	108	260	39.4849	79.1183	1.00271	Up	2.98636e-10	5.32337e-09
CotAD_35518	1693	1071	0	185	0.001	45.7304	15.4809	Up	2.41146e-49	2.15917e-47
CotAD_35529	1694	447	110	440	78.273	260.596	1.73523	Up	1.05668e-35	6.4207e-34
CotAD_35543	1695	3444	9	130	0.831201	9.99317	3.58767	Up	2.76206e-24	1.11597e-22
CotAD_35545	1696	2034	52	558	8.13166	72.6283	3.15891	Up	3.23242e-89	5.59553e-87
CotAD_35552	1697	1272	490	129	122.528	26.8488	-2.19018	Down	3.1794e-66	3.94377e-64
CotAD_35569	1698	270	42	16	49.478	15.6884	-1.65709	Down	3.5258e-05	0.000322287
CotAD_35648	1699	1008	382	95	120.54	24.9509	-2.27234	Down	2.16654e-54	2.1149e-52
CotAD_35657	1700	399	8	85	6.3774	56.3987	3.14462	Up	1.09031e-14	2.7257e-13
CotAD_35662	1701	2565	53	147	6.57227	15.1724	1.20698	Up	4.08212e-08	5.77532e-07
CotAD_35669	1702	936	122	68	41.4582	19.2334	-1.10804	Down	2.04222e-07	2.65141e-06
CotAD_35777	1703	267	18	59	21.4431	58.501	1.44795	Up	7.26926e-05	0.000627088
CotAD_35778	1704	1074	50	165	14.8079	40.6727	1.4577	Up	1.82234e-11	3.61581e-10
CotAD_35804	1705	450	19	183	13.4297	107.662	3.003	Up	6.81388e-29	3.32991e-27
CotAD_35825	1706	1194	736	45	196.065	9.97771	-4.29648	Down	2.943e-191	1.41515e-188
CotAD_35958	1707	258	42	118	51.7793	121.084	1.22556	Up	6.70654e-07	8.12482e-06
CotAD_35960	1708	1002	81	25	25.7125	6.60534	-1.96076	Down	9.28692e-11	1.73319e-09
CotAD_35967	1709	663	14	55	6.71647	21.962	1.70923	Up	1.61036e-05	0.00015657
CotAD_35980	1710	1425	44	358	9.8212	66.5106	2.75961	Up	1.05354e-50	9.72379e-49
CotAD_36009	1711	465	308	1190	210.681	677.512	1.68519	Up	5.23464e-90	9.22552e-88
CotAD_36014	1712	1365	5	32	1.1651	6.20641	2.4133	Up	4.89182e-05	0.000436798
CotAD_36018	1713	1293	118	42	29.0275	8.59951	-1.7551	Down	4.03962e-13	9.1317e-12
CotAD_36033	1714	1572	64	33	12.9495	5.55756	-1.22038	Down	4.90008e-05	0.000437436
CotAD_36047	1715	405	47	21	36.9122	13.7274	-1.42704	Down	8.76528e-05	0.000744113
CotAD_36051	1716	1050	14	90	4.24097	22.6922	2.41973	Up	4.15292e-12	8.66374e-11
CotAD_36056	1717	1353	245	72	57.5963	14.0883	-2.03148	Down	6.02346e-31	3.15333e-29
CotAD_36087	1718	1935	91	244	14.9585	33.3835	1.15817	Up	7.09614e-12	1.45238e-10
CotAD_36089	1719	873	103	23	37.5275	6.97488	-2.42771	Down	5.62746e-17	1.61998e-15
CotAD_36104	1720	1620	127	17	24.9353	2.77816	-3.16599	Down	6.05144e-27	2.69369e-25
CotAD_36106	1721	2574	267	681	32.9936	70.0425	1.08605	Up	1.17075e-27	5.39001e-26
CotAD_36107	1722	1713	7	70	1.29977	10.8184	3.05716	Up	5.05278e-12	1.0457e-10
CotAD_36117	1723	639	17	173	8.46203	71.6751	3.0824	Up	4.71704e-28	2.21621e-26
CotAD_36152	1724	1344	1939	964	458.886	189.889	-1.27298	Down	7.87814e-119	1.87101e-116
CotAD_36172	1725	909	74	375	25.8937	109.217	2.07652	Up	1.67474e-38	1.10746e-36
CotAD_36174	1726	732	285	153	123.84	55.3354	-1.1622	Down	1.45823e-16	4.10974e-15
CotAD_36205	1727	1431	61	171	13.5587	31.6358	1.22235	Up	2.21332e-09	3.61757e-08
CotAD_36259	1728	1539	29	171	5.99358	29.4158	2.2951	Up	1.40167e-20	4.87008e-19
CotAD_36266	1729	1494	37	133	7.87731	23.5681	1.58106	Up	1.5993e-10	2.92036e-09
CotAD_36271	1730	2298	93	236	12.8724	27.1885	1.07871	Up	1.9108e-10	3.46802e-09
CotAD_36279	1731	726	2	24	0.876234	8.7518	3.32019	Up	4.22514e-05	0.000380673
CotAD_36298	1732	1782	24	133	4.28381	19.7591	2.20555	Up	1.29446e-15	3.40893e-14
CotAD_36334	1733	846	98	263	36.8453	82.3016	1.15944	Up	1.03858e-12	2.26746e-11
CotAD_36341	1734	1668	113	285	21.5481	45.2347	1.06987	Up	3.5155e-12	7.36949e-11
CotAD_36345	1735	687	6	52	2.77793	20.0387	2.85071	Up	1.04667e-08	1.58626e-07
CotAD_36355	1736	666	116	61	55.4001	24.2481	-1.19201	Down	7.76628e-08	1.06099e-06
CotAD_36386	1737	1287	16	61	3.95429	12.548	1.66597	Up	7.92906e-06	8.10575e-05
CotAD_36388	1738	897	37	177	13.1201	52.2401	1.99338	Up	4.58636e-18	1.39776e-16
CotAD_36391	1739	1992	199	832	31.7753	110.575	1.79905	Up	2.58416e-69	3.36624e-67
CotAD_36530	1740	522	29	84	17.6707	42.6022	1.26957	Up	1.71255e-05	0.000165679
CotAD_36531	1741	501	357	136	226.651	71.8661	-1.65709	Down	7.24724e-34	4.12077e-32
CotAD_36553	1742	1476	101	429	21.7651	76.9474	1.82185	Up	3.80274e-37	2.40834e-35
CotAD_36625	1743	267	132	66	157.249	65.4418	-1.26477	Down	1.88333e-09	3.09509e-08
CotAD_36737	1744	1758	628	357	113.623	53.7616	-1.07961	Down	7.11078e-31	3.71257e-29
CotAD_36752	1745	1122	2	41	0.566975	9.67417	4.09278	Up	3.71174e-09	5.91041e-08
CotAD_36815	1746	2076	17	57	2.60464	7.26893	1.48066	Up	7.40766e-05	0.000638179
CotAD_36819	1747	615	20	71	10.3438	30.5637	1.56305	Up	3.97796e-06	4.29071e-05
CotAD_36848	1748	1620	207	93	40.6426	15.1982	-1.4191	Down	1.88809e-16	5.29439e-15
CotAD_36857	1749	1440	125	1160	27.6105	213.264	2.94935	Up	7.06622e-172	2.95938e-169
CotAD_36876	1750	636	55	10	27.5063	4.16261	-2.7242	Down	7.42606e-11	1.40067e-09
CotAD_36877	1751	897	149	78	52.8348	23.021	-1.19854	Down	9.49438e-10	1.6212e-08
CotAD_36892	1752	186	133	64	227.439	91.094	-1.32005	Down	4.50818e-10	7.92012e-09
CotAD_36925	1753	486	37	191	24.2154	104.045	2.10321	Up	1.19027e-20	4.15411e-19
CotAD_36930	1754	1134	376	188	105.463	43.8902	-1.26477	Down	3.32906e-24	1.3395e-22
CotAD_36932	1755	621	408	199	208.975	84.8368	-1.30057	Down	3.18566e-27	1.43942e-25
CotAD_36934	1756	2475	270	655	34.6989	70.063	1.01377	Up	5.21666e-24	2.07542e-22
CotAD_36999	1757	285	2	25	2.23209	23.223	3.37909	Up	2.47484e-05	0.000232776
CotAD_37007	1758	1041	11	58	3.361	14.7503	2.13378	Up	2.84382e-07	3.62566e-06
CotAD_37011	1759	1359	0	32	0.001	6.23381	12.6059	Up	4.18694e-09	6.61034e-08
CotAD_37015	1760	1860	102	299	17.4427	42.558	1.28681	Up	1.6336e-16	4.5907e-15
CotAD_37064	1761	2322	492	193	67.3953	22.0048	-1.61483	Down	2.08138e-44	1.65107e-42
CotAD_37068	1762	243	9	57	11.7805	62.1	2.3982	Up	4.7731e-08	6.69454e-07
CotAD_37084	1763	1533	4895	756	1015.63	130.558	-2.95962	Down	0	0
CotAD_37223	1764	798	94	35	37.4672	11.6115	-1.69008	Down	2.9858e-10	5.32725e-09
CotAD_37224	1765	624	90	36	45.8759	15.2736	-1.5867	Down	3.90326e-09	6.18252e-08
CotAD_37227	1766	1065	9	105	2.68794	26.1013	3.27955	Up	1.70197e-18	5.32021e-17
CotAD_37228	1767	615	100	47	51.7192	20.2323	-1.35404	Down	3.56662e-08	5.09037e-07
CotAD_37237	1768	525	290	131	175.697	66.0594	-1.41126	Down	2.95146e-22	1.10641e-20
CotAD_37238	1769	1509	206	638	43.4215	111.932	1.36614	Up	1.51913e-36	9.48213e-35
CotAD_37240	1770	1164	63	176	17.2153	40.0297	1.21738	Up	1.45269e-09	2.43149e-08
CotAD_37250	1771	741	10	53	4.29248	18.9357	2.14122	Up	9.0261e-07	1.07019e-05
CotAD_37252	1772	1959	46	160	7.46879	21.6226	1.5336	Up	6.5203e-12	1.33804e-10
CotAD_37255	1773	441	74	229	53.3728	137.474	1.36498	Up	4.54186e-14	1.10425e-12
CotAD_37262	1774	1083	15	77	4.40544	18.8228	2.09513	Up	4.45148e-09	7.01378e-08
CotAD_37277	1775	4332	31	250	2.27614	15.2783	2.74682	Up	1.07482e-35	6.52074e-34
CotAD_37346	1776	1950	15	60	2.44671	8.14591	1.73523	Up	5.18042e-06	5.46956e-05
CotAD_37351	1777	1539	254	1247	52.4955	214.512	2.03079	Up	1.09377e-120	2.71346e-118
CotAD_37531	1778	1740	32	99	5.84962	15.0629	1.36459	Up	7.83966e-07	9.38663e-06
CotAD_37537	1779	1605	13	57	2.57629	9.40205	1.86768	Up	3.05234e-06	3.3574e-05
CotAD_37583	1780	462	3	60	2.06541	34.3821	4.05716	Up	7.49702e-13	1.65534e-11
CotAD_37598	1781	276	110	54	126.768	51.7974	-1.29124	Down	2.51686e-08	3.65644e-07
CotAD_37619	1782	2154	108	58	15.9479	7.12862	-1.16168	Down	3.82524e-07	4.77683e-06
CotAD_37638	1783	2160	39	150	5.74298	18.3849	1.67865	Up	1.31729e-12	2.85039e-11
CotAD_37673	1784	450	45	17	31.8073	10.0014	-1.66916	Down	1.66294e-05	0.000161199
CotAD_37674	1785	897	84	39	29.7861	11.5105	-1.37169	Down	3.40884e-07	4.28985e-06
CotAD_37683	1786	2040	139	78	21.6726	10.1225	-1.09831	Down	3.65146e-08	5.20574e-07
CotAD_37687	1787	366	14	67	12.1667	48.4637	1.99396	Up	1.19899e-07	1.60535e-06
CotAD_37689	1788	1689	181	53	34.086	8.30748	-2.0367	Down	2.41348e-23	9.42855e-22
CotAD_37713	1789	1032	13	60	4.00673	15.392	1.94168	Up	8.79562e-07	1.04605e-05
CotAD_37755	1790	1956	63	18	10.2447	2.43628	-2.07212	Down	3.25206e-09	5.22759e-08
CotAD_37763	1791	564	31	180	17.4827	84.4921	2.27289	Up	2.35112e-21	8.53437e-20
CotAD_37781	1792	378	16	65	13.4634	45.5244	1.7576	Up	1.66701e-06	1.90854e-05
CotAD_37794	1793	756	2	99	0.841463	34.6686	5.36459	Up	1.09001e-23	4.30578e-22
CotAD_37809	1794	1308	79	218	19.2108	44.1237	1.19963	Up	2.72594e-11	5.33531e-10
CotAD_37813	1795	459	92	34	63.7532	19.6105	-1.70087	Down	3.84728e-10	6.80198e-09
CotAD_37997	1796	429	6	212	4.44857	130.828	4.87819	Up	2.48342e-47	2.12586e-45
CotAD_38022	1797	1812	104	62	18.2558	9.0585	-1.01101	Down	8.64112e-06	8.77609e-05
CotAD_38025	1798	711	232	681	103.787	253.571	1.28876	Up	1.00673e-35	6.12671e-34
CotAD_38038	1799	2442	75	210	9.76882	22.7665	1.22066	Up	3.44196e-11	6.7064e-10
CotAD_38049	1800	666	116	57	55.4001	22.6581	-1.28986	Down	1.0789e-08	1.63003e-07
CotAD_38061	1801	687	6	70	2.77793	26.9752	3.27955	Up	9.80206e-13	2.14363e-11
CotAD_38089	1802	1182	96	54	25.8333	12.0948	-1.09484	Down	5.0591e-06	5.35599e-05
CotAD_38094	1803	1452	56	28	12.2673	5.10522	-1.26477	Down	9.43372e-05	0.000795139
CotAD_38158	1804	2424	179	107	23.4881	11.6862	-1.00712	Down	5.8458e-09	9.10752e-08
CotAD_38163	1805	780	78	36	31.8073	12.2189	-1.38025	Down	7.96288e-07	9.5283e-06
CotAD_38186	1806	2184	173	674	25.1953	81.7015	1.69721	Up	3.10948e-52	2.95393e-50
CotAD_38200	1807	2601	112	700	13.6963	71.2493	2.37909	Up	6.23912e-83	1.01677e-80
CotAD_38218	1808	2775	38	141	4.35559	13.4518	1.62685	Up	1.7759e-11	3.52906e-10
CotAD_38248	1809	1146	28	202	7.77141	46.6648	2.58609	Up	2.23516e-27	1.01465e-25
CotAD_38315	1810	1314	27	102	6.53574	20.5508	1.65277	Up	7.85158e-09	1.20779e-07
CotAD_38357	1811	1035	56	21	17.2097	5.37158	-1.67981	Down	1.35693e-06	1.57388e-05
CotAD_38359	1812	2244	24	330	3.40185	38.9327	3.51659	Up	1.34404e-58	1.44212e-56
CotAD_38362	1813	456	0	18	0.001	10.4503	13.3513	Up	2.0135e-05	0.000192451
CotAD_38363	1814	663	11	89	5.27723	35.5385	2.75153	Up	1.34603e-13	3.14685e-12
CotAD_38430	1815	336	60	1382	56.7987	1088.91	4.26088	Up	1.32681e-277	1.09953e-274
CotAD_38440	1816	3024	32	132	3.36585	11.5562	1.77962	Up	4.37402e-12	9.10549e-11
CotAD_38449	1817	957	164	526	54.5078	145.511	1.4166	Up	4.99244e-32	2.71579e-30
CotAD_38483	1818	1581	98	350	19.7161	58.6083	1.57173	Up	3.55416e-25	1.47896e-23
CotAD_38485	1819	1572	26	88	5.26075	14.8202	1.49422	Up	6.39334e-07	7.76955e-06
CotAD_38501	1820	2796	21	102	2.38896	9.65797	2.01534	Up	4.0438e-11	7.80872e-10
CotAD_38518	1821	1260	5	37	1.26219	7.77417	2.62276	Up	4.43146e-06	4.747e-05
CotAD_38519	1822	684	0	57	0.001	22.0618	14.4293	Up	1.11377e-15	2.95506e-14
CotAD_38542	1823	1323	14	102	3.36585	20.4109	2.6003	Up	1.41804e-14	3.5269e-13
CotAD_38595	1824	291	12	54	13.1164	49.1274	1.90516	Up	4.22488e-06	4.53569e-05
CotAD_38662	1825	720	85	48	37.5503	17.6495	-1.0892	Down	1.91997e-05	0.000184325
CotAD_38672	1826	543	124	56	72.6354	27.303	-1.41161	Down	2.31916e-10	4.17224e-09
CotAD_38688	1827	528	15	56	9.03616	28.0787	1.63569	Up	2.43804e-05	0.00022987
CotAD_38725	1828	1425	27	154	6.02664	28.6107	2.24713	Up	3.06032e-18	9.39294e-17
CotAD_38742	1829	1272	100	46	25.0057	9.574	-1.38506	Down	2.04942e-08	3.00991e-07
CotAD_38817	1830	393	53	15	42.8953	10.1047	-2.0858	Down	5.1541e-08	7.19523e-07
CotAD_38831	1831	1263	51	149	12.8438	31.2324	1.28197	Up	7.01464e-09	1.08332e-07
CotAD_38849	1832	1323	7	42	1.68293	8.40451	2.32019	Up	4.7969e-06	5.10756e-05
CotAD_38879	1833	327	17	2	16.5359	1.61922	-3.35223	Down	8.37462e-05	0.000713905
CotAD_38893	1834	372	19	74	16.2457	52.6637	1.69676	Up	5.9062e-07	7.21356e-06
CotAD_38895	1835	1617	59	156	11.6056	25.541	1.13799	Up	6.78628e-08	9.35311e-07
CotAD_38978	1836	594	20	1177	10.7095	524.581	5.6142	Up	5.63388e-274	4.38868e-271
CotAD_38996	1837	1269	40	144	10.0259	30.0416	1.58323	Up	2.66204e-11	5.21286e-10
CotAD_38997	1838	1344	425	221	100.581	43.5327	-1.20819	Down	2.3007e-25	9.62513e-24
CotAD_39015	1839	1893	84	415	14.1142	58.0391	2.03988	Up	1.60176e-41	1.15961e-39
CotAD_39020	1840	750	22	138	9.33014	48.7125	2.38432	Up	1.38075e-17	4.12731e-16
CotAD_39063	1841	2031	32	167	5.01149	21.7685	2.11893	Up	2.16134e-18	6.68642e-17
CotAD_39072	1842	2265	941	165	132.144	19.2858	-2.7765	Down	1.26054e-165	4.86108e-163
CotAD_39073	1843	2103	6	33	0.907483	4.1543	2.19466	Up	9.59508e-05	0.000806819
CotAD_39108	1844	1356	19	71	4.45677	13.8619	1.63705	Up	1.86071e-06	2.11045e-05
CotAD_39116	1845	465	24	1	16.4167	0.569338	-4.84973	Down	7.92486e-08	1.08076e-06
CotAD_39272	1846	1689	6	36	1.12992	5.64281	2.32019	Up	2.4325e-05	0.000229459
CotAD_39286	1847	1524	76	260	15.8619	45.166	1.50967	Up	4.3352e-18	1.32225e-16
CotAD_39307	1848	1641	10	54	1.93829	8.7118	2.16819	Up	5.79492e-07	7.08877e-06
CotAD_39362	1849	1935	356	1029	58.5188	140.785	1.26652	Up	9.32554e-52	8.7523e-50
CotAD_39521	1850	1689	39	130	7.34449	20.3768	1.4722	Up	1.95653e-09	3.21268e-08
CotAD_39559	1851	1314	163	26	39.4565	5.23843	-2.91306	Down	1.5238e-31	8.18626e-30
CotAD_39653	1852	1233	218	79	56.2367	16.9624	-1.72917	Down	1.54432e-22	5.85112e-21
CotAD_39657	1853	606	159	53	83.4548	23.154	-1.84973	Down	2.31924e-18	7.15785e-17
CotAD_39675	1854	927	196	73	67.2516	20.8481	-1.68966	Down	8.29676e-20	2.77859e-18
CotAD_39676	1855	1401	356	154	80.8236	29.1008	-1.47372	Down	1.12231e-28	5.44369e-27
CotAD_39684	1856	1320	656	143	158.073	28.6804	-2.46245	Down	2.00994e-101	4.07735e-99
CotAD_39697	1857	471	70	34	47.272	19.1109	-1.30659	Down	7.4238e-06	7.63935e-05
CotAD_39738	1858	4131	157	58	12.0885	3.71703	-1.70141	Down	2.60638e-16	7.22533e-15
CotAD_39739	1859	432	126	51	92.7712	31.2543	-1.56962	Down	4.5857e-12	9.51057e-11
CotAD_39740	1860	237	142	1023	190.575	1142.75	2.58407	Up	3.55172e-132	9.67384e-130
CotAD_39746	1861	573	253	140	140.441	64.6839	-1.11848	Down	4.54272e-14	1.10377e-12
CotAD_39747	1862	696	34	6	15.538	2.28226	-2.76727	Down	2.77956e-07	3.55071e-06
CotAD_39779	1863	3468	31	108	2.84321	8.24456	1.53592	Up	1.73539e-08	2.57101e-07
CotAD_39852	1864	1020	4	33	1.24734	8.56518	2.77962	Up	8.27276e-06	8.42835e-05
CotAD_39862	1865	1506	6	36	1.26722	6.32849	2.32019	Up	2.4325e-05	0.000229514
CotAD_39864	1866	1584	412	159	82.7311	26.5745	-1.63839	Down	3.18602e-38	2.0891e-36
CotAD_39880	1867	513	10	85	6.20025	43.8656	2.82269	Up	2.35112e-13	5.40896e-12
CotAD_39893	1868	1050	83	403	25.1429	101.611	2.01483	Up	9.36044e-40	6.45274e-38
CotAD_39921	1869	2829	39	396	4.38489	37.0583	3.07918	Up	2.79612e-62	3.24125e-60
CotAD_39946	1870	1191	31	94	8.27897	20.8948	1.33562	Up	2.20934e-06	2.48273e-05
CotAD_39956	1871	1821	31	301	5.41475	43.7602	3.01465	Up	9.15004e-47	7.71396e-45
CotAD_39972	1872	1488	30	90	6.41276	16.0126	1.32019	Up	4.45438e-06	4.76631e-05
CotAD_40044	1873	1539	17	71	3.51348	12.2136	1.79751	Up	3.60216e-07	4.52145e-06
CotAD_40056	1874	1041	32	4	9.77746	1.01726	-3.26477	Down	6.35264e-08	8.79904e-07
CotAD_40067	1875	1218	72	39	18.8023	8.47696	-1.14929	Down	4.0128e-05	0.000362717
CotAD_40074	1876	342	34	103	31.6213	79.7322	1.33427	Up	7.26656e-07	8.74614e-06
CotAD_40205	1877	1221	103	49	26.8317	10.6244	-1.33656	Down	3.06512e-08	4.41997e-07
CotAD_40237	1878	990	17	64	5.46186	17.1146	1.64777	Up	5.55176e-06	5.8442e-05
CotAD_40318	1879	666	46	8	21.969	3.18008	-2.78833	Down	1.73206e-09	2.8622e-08
CotAD_40334	1880	1728	212	839	39.0228	128.541	1.71984	Up	8.89174e-66	1.09596e-63
CotAD_40343	1881	1485	48	169	10.2811	30.1289	1.55115	Up	1.08965e-12	2.37099e-11
CotAD_40348	1882	2412	166	479	21.8906	52.5752	1.26407	Up	6.79276e-25	2.80266e-23
CotAD_40604	1883	1191	40	103	10.6825	22.8954	1.0998	Up	2.07256e-05	0.000197563
CotAD_40613	1884	1821	44	234	7.68545	34.0196	2.14616	Up	1.41723e-25	5.98696e-24
CotAD_40632	1885	1485	189	102	40.482	18.1843	-1.15459	Down	2.25116e-11	4.42161e-10
CotAD_40639	1886	519	177	755	108.476	385.126	1.82796	Up	2.09746e-64	2.49829e-62
CotAD_40640	1887	1143	14	258	3.89591	59.758	3.9391	Up	2.70786e-50	2.47578e-48
CotAD_40643	1888	1344	14	61	3.31326	12.0158	1.85861	Up	1.46002e-06	1.68643e-05
CotAD_40644	1889	1488	44	17	9.40538	3.02461	-1.63674	Down	2.696e-05	0.000251814
CotAD_40656	1890	798	94	235	37.4672	77.9629	1.05716	Up	4.06168e-10	7.16803e-09
CotAD_40664	1891	2700	5826	1017	686.33	99.7195	-2.78296	Down	0	0
CotAD_40692	1892	1299	203	56	49.7065	11.4131	-2.12275	Down	2.4011e-27	1.08618e-25
CotAD_40720	1893	936	62	30	21.0689	8.48532	-1.31208	Down	2.34314e-05	0.000221781
CotAD_40768	1894	1764	2	46	0.360627	6.9037	4.25879	Up	2.22102e-10	4.0105e-09
CotAD_40817	1895	603	132	540	69.6279	237.082	1.76765	Up	1.56486e-44	1.24642e-42
CotAD_40844	1896	5319	175	85	10.4649	4.2307	-1.30659	Down	1.26237e-12	2.7346e-11
CotAD_40867	1897	558	15	86	8.55035	40.8025	2.2546	Up	8.30006e-11	1.55348e-09
CotAD_40870	1898	663	61	25	29.2646	9.98273	-1.55165	Down	1.91486e-06	2.16745e-05
CotAD_40956	1899	1278	57	29	14.1863	6.00745	-1.23968	Down	0.000105249	0.00087856
CotAD_40972	1900	600	22	187	11.6627	82.5113	2.82269	Up	8.40816e-28	3.90799e-26
CotAD_40981	1901	780	18	69	7.34014	23.4195	1.67383	Up	1.81181e-06	2.06099e-05
CotAD_40993	1902	1548	33	10	6.78062	1.71022	-1.98724	Down	3.3635e-05	0.00030832
CotAD_41000	1903	1353	1	24	0.235087	4.69609	4.32019	Up	6.57376e-06	6.82049e-05
CotAD_41001	1904	942	409	1856	138.102	521.615	1.91725	Up	7.02898e-166	2.73772e-163
CotAD_41012	1905	3339	8	194	0.762079	15.3818	4.33514	Up	1.22762e-40	8.74124e-39
CotAD_41019	1906	1629	145	69	28.3122	11.2138	-1.33615	Down	4.93278e-11	9.45041e-10
CotAD_41161	1907	288	2	36	2.20884	33.0928	3.90516	Up	6.04932e-08	8.39683e-07
CotAD_41162	1908	444	15	153	10.7457	91.2287	3.08573	Up	5.43058e-25	2.25017e-23
CotAD_41164	1909	564	83	33	46.8086	15.4902	-1.59542	Down	1.3798e-08	2.06066e-07
CotAD_41168	1910	423	15	113	11.2792	70.723	2.64852	Up	2.66504e-16	7.38269e-15
CotAD_41223	1911	2088	143	65	21.7837	8.24149	-1.40227	Down	1.25068e-11	2.5058e-10
CotAD_41224	1912	1266	38	115	9.54721	24.0484	1.33279	Up	1.65817e-07	2.17749e-06
CotAD_41225	1913	348	243	107	222.103	81.4006	-1.44812	Down	1.36047e-19	4.47921e-18
CotAD_41249	1914	2580	40	97	4.93136	9.95348	1.01321	Up	0.000111972	0.000929893
CotAD_41263	1915	528	2	33	1.20482	16.5464	3.77962	Up	3.18116e-07	4.02675e-06
CotAD_41264	1916	1272	36	91	9.00206	18.9399	1.0731	Up	8.88756e-05	0.000753508
CotAD_41265	1917	993	47	16	15.0548	4.26573	-1.81936	Down	2.91834e-06	3.22092e-05
CotAD_41274	1918	516	108	47	66.5734	24.1141	-1.46507	Down	1.18306e-09	2.0017e-08
CotAD_41277	1919	2118	648	1566	97.3141	195.744	1.00825	Up	1.24595e-54	1.22547e-52
CotAD_41425	1920	1068	8	46	2.38257	11.4027	2.25879	Up	2.38322e-06	2.66506e-05
CotAD_41439	1921	504	174	97	109.811	50.9523	-1.1078	Down	5.4296e-10	9.47055e-09
CotAD_41447	1922	321	116	57	114.942	47.0103	-1.28986	Down	1.0789e-08	1.63066e-07
CotAD_41509	1923	717	95	55	42.1435	20.308	-1.05327	Down	1.09704e-05	0.000109505
CotAD_41531	1924	408	109	56	84.9753	36.3371	-1.2256	Down	1.0174e-07	1.37164e-06
CotAD_41532	1925	636	2	23	1.00023	9.574	3.25879	Up	7.19472e-05	0.000621622
CotAD_41646	1926	561	80	17	45.358	8.02249	-2.49924	Down	6.48202e-14	1.55174e-12
CotAD_41746	1927	1308	5	72	1.21587	14.573	3.58323	Up	5.60778e-14	1.34992e-12
CotAD_41788	1928	2163	35	128	5.14681	15.6667	1.60595	Up	2.24348e-10	4.0473e-09
CotAD_41789	1929	861	45	130	16.624	39.9727	1.26574	Up	8.69874e-08	1.18051e-06
CotAD_41797	1930	705	4	29	1.80467	10.8901	2.59321	Up	5.9699e-05	0.00052571
CotAD_41896	1931	879	112	39	40.5281	11.7462	-1.78672	Down	8.33268e-13	1.82845e-11
CotAD_41905	1932	546	4	36	2.3302	17.4555	2.90516	Up	1.82393e-06	2.07235e-05
CotAD_41943	1933	1098	522	272	151.215	65.5827	-1.20521	Down	1.14617e-30	5.92858e-29
CotAD_41946	1934	1215	8	78	2.09431	16.9958	3.02063	Up	4.01096e-13	9.07218e-12
CotAD_41977	1935	654	64	188	31.1264	76.1032	1.28982	Up	6.08858e-11	1.15624e-09
CotAD_41978	1936	1569	37	182	7.50076	30.7094	2.03357	Up	5.57936e-19	1.78856e-17
CotAD_41987	1937	798	113	570	45.0404	189.101	2.06987	Up	1.86864e-57	1.9565e-55
CotAD_42043	1938	3117	60	25	6.12267	2.12337	-1.5278	Down	3.02636e-06	3.32977e-05
CotAD_42081	1939	1194	39	143	10.3893	31.707	1.6097	Up	1.81379e-11	3.60068e-10
CotAD_42092	1940	798	22	66	8.76893	21.896	1.32019	Up	8.90784e-05	0.00075457
CotAD_42262	1941	2088	9	116	1.371	14.7079	3.42329	Up	5.04682e-21	1.8067e-19
CotAD_42263	1942	369	22	116	18.9637	83.2251	2.13378	Up	2.70212e-13	6.19452e-12
CotAD_42283	1943	2571	482	265	59.6309	27.2877	-1.12781	Down	9.89566e-26	4.19854e-24
CotAD_42326	1944	375	9	206	7.63375	145.432	4.25181	Up	1.49565e-42	1.12243e-40
CotAD_42327	1945	480	14	256	9.27712	141.196	3.92788	Up	8.1856e-50	7.39724e-48
CotAD_42357	1946	873	11	64	4.00779	19.4084	2.2758	Up	1.94227e-08	2.85793e-07
CotAD_42362	1947	1650	31	134	5.97591	21.5003	1.84712	Up	8.27514e-13	1.81787e-11
CotAD_42409	1948	1419	32	2	7.17289	0.373139	-4.26477	Down	1.82568e-09	3.00543e-08
CotAD_42420	1949	984	7	63	2.26271	16.9499	2.90516	Up	1.78811e-10	3.25292e-09
CotAD_42431	1950	1428	92	240	20.4921	44.4945	1.11856	Up	3.77344e-11	7.31567e-10
CotAD_42437	1951	918	49	127	16.9777	36.6255	1.1092	Up	1.88329e-06	2.13358e-05
CotAD_42458	1952	981	213	120	69.0617	32.3843	-1.09259	Down	1.11432e-11	2.24298e-10
CotAD_42474	1953	825	72	176	27.7591	56.4783	1.02474	Up	1.36981e-07	1.82278e-06
CotAD_42545	1954	855	74	29	27.5291	8.97955	-1.61624	Down	6.3728e-08	8.81756e-07
CotAD_42550	1955	873	24	107	8.74427	32.4483	1.89173	Up	8.63184e-11	1.61325e-09
CotAD_42643	1956	1299	49	170	11.9981	34.6468	1.52991	Up	1.56487e-12	3.36741e-11
CotAD_42673	1957	2118	17	2	2.55299	0.249992	-3.35223	Down	8.37462e-05	0.000714374
CotAD_42687	1958	609	80	47	41.783	20.4317	-1.03211	Down	7.27494e-05	0.000627301
CotAD_42693	1959	1257	50	21	12.6521	4.4229	-1.51631	Down	2.28684e-05	0.00021698
CotAD_42699	1960	1044	41	105	12.4914	26.6264	1.09192	Up	1.92178e-05	0.000184363
CotAD_42718	1961	726	202	1182	88.4996	431.026	2.28403	Up	2.5588e-132	7.0185e-130
CotAD_42724	1962	1362	147	552	34.3294	107.296	1.64408	Up	2.89626e-41	2.0813e-39
CotAD_42790	1963	2208	17	69	2.44893	8.27319	1.75629	Up	7.97476e-07	9.53959e-06
CotAD_42796	1964	1143	462	262	128.565	60.6845	-1.0831	Down	2.94514e-23	1.1471e-21
CotAD_42800	1965	549	11	45	6.37304	21.7002	1.76765	Up	6.85498e-05	0.000595438
CotAD_42801	1966	615	132	74	68.2693	31.8551	-1.09971	Down	7.79976e-08	1.06482e-06
CotAD_42821	1967	1578	127	17	25.599	2.8521	-3.16599	Down	6.05144e-27	2.69677e-25
CotAD_42825	1968	1191	137	331	36.5877	73.5765	1.00789	Up	9.19466e-13	2.01306e-11
CotAD_42836	1969	480	9	58	5.96387	31.9897	2.42329	Up	2.99182e-08	4.32387e-07
CotAD_42837	1970	1818	24	208	4.19898	30.2895	2.85071	Up	4.60272e-31	2.41932e-29
CotAD_42843	1971	1593	215	115	42.9289	19.1119	-1.16747	Down	6.076e-13	1.35231e-11
CotAD_42933	1972	747	78	46	33.2124	16.3027	-1.02661	Down	9.62658e-05	0.000809119
CotAD_42958	1973	1677	177	457	33.5712	72.145	1.10367	Up	1.5669e-19	5.15448e-18
CotAD_42959	1974	909	5	34	1.74958	9.90234	2.50076	Up	1.8897e-05	0.000181733
CotAD_42961	1975	525	1137	263	688.855	132.623	-2.37687	Down	3.01756e-167	1.18718e-164
CotAD_42964	1976	762	923	153	385.277	53.1569	-2.85757	Down	1.45523e-167	5.78365e-165
CotAD_42967	1977	618	1530	654	787.462	280.164	-1.49094	Down	1.5419e-119	3.77708e-117
CotAD_42968	1978	669	49	182	23.2968	72.0225	1.62831	Up	1.97381e-14	4.87495e-13
CotAD_43019	1979	1620	71	39	13.9402	6.37342	-1.12911	Down	5.81404e-05	0.000512913
CotAD_43020	1980	2478	97	373	12.4508	39.8502	1.67835	Up	3.42456e-29	1.69268e-27
CotAD_43048	1981	1215	103	59	26.9642	12.8558	-1.06863	Down	3.59112e-06	3.907e-05
CotAD_43074	1982	2691	17	140	2.00938	13.7733	2.77705	Up	7.88194e-21	2.78832e-19
CotAD_43104	1983	1446	15	55	3.29951	10.0697	1.6097	Up	3.56206e-05	0.000325372
CotAD_43120	1984	3216	44	109	4.35174	8.97291	1.04398	Up	2.67116e-05	0.000249614
CotAD_43137	1985	2397	29	78	3.84819	8.61488	1.16265	Up	0.000111423	0.000926318
CotAD_43140	1986	1431	35	234	7.77956	43.2911	2.47631	Up	4.65304e-30	2.36594e-28
CotAD_43155	1987	711	79	32	35.3414	11.9153	-1.56855	Down	4.54808e-08	6.40431e-07
CotAD_43160	1988	1809	43	108	7.5606	15.8055	1.06385	Up	2.18738e-05	0.000207897
CotAD_43217	1989	1761	49	173	8.85041	26.0082	1.55515	Up	5.32954e-13	1.19025e-11
CotAD_43219	1990	504	228	91	143.89	47.8006	-1.58987	Down	5.32136e-21	1.90323e-19
CotAD_43247	1991	1533	176	494	36.5172	85.3115	1.22417	Up	1.87067e-24	7.61346e-23
CotAD_43264	1992	690	40	10	18.439	3.83684	-2.26477	Down	6.59758e-07	8.00527e-06
CotAD_43267	1993	1299	4	46	0.979439	9.37501	3.25879	Up	1.02626e-08	1.55713e-07
CotAD_43332	1994	789	73	38	29.4288	12.7506	-1.20667	Down	1.71262e-05	0.000165644
CotAD_43363	1995	2703	390	129	45.8929	12.6347	-1.86087	Down	4.31466e-43	3.28868e-41
CotAD_43378	1996	2856	231	64	25.7265	5.93259	-2.11652	Down	8.6359e-31	4.49679e-29
CotAD_43418	1997	1296	904	520	221.866	106.224	-1.06258	Down	1.28332e-42	9.6494e-41
CotAD_43589	1998	2067	96	43	14.7726	5.50745	-1.42347	Down	2.02748e-08	2.97881e-07
CotAD_43596	1999	909	86	51	30.0927	14.8535	-1.01861	Down	4.71546e-05	0.000421631
[truncated: 1,171 more rows]

## Sheet: S2-b SE24_SE0
Gene ID	NO.	geneLength	SE0-Expression	SE24-Expression	SE0-RPKM	SE24-RPKM	log2 Ratio(SE24/SE0)	Up-Down-Regulation(SE24/SE0)	P-value	FDR
CotAD_00002	1	2715	928	3270	108.719	262.408	1.27121	Up	8.53e-143	1.07e-140
CotAD_00037	2	1560	43	162	8.76739	22.6251	1.3677	Up	2.67e-09	2.53e-08
CotAD_00038	3	1566	4	44	0.812447	6.12154	2.91355	Up	8.38e-07	6.21e-06
CotAD_00042	4	204	9	151	14.0326	161.267	3.5226	Up	3.82e-24	8.02e-23
CotAD_00045	5	993	16	120	5.12504	26.3288	2.36101	Up	1.55e-13	1.98e-12
CotAD_00050	6	2070	500	190	76.8292	19.9978	-1.94181	Down	3.6e-64	1.89e-62
CotAD_00069	7	1155	23	127	6.33392	23.9564	1.91924	Up	2.35e-11	2.62e-10
CotAD_00075	8	396	45	198	36.1446	108.935	1.59162	Up	1.83e-13	2.32e-12
CotAD_00089	9	1920	112	70	18.5542	7.94321	-1.22395	Down	1.43e-08	1.27e-07
CotAD_00095	10	759	0	24	0.001	6.8892	12.7501	Up	4.33e-06	2.92e-05
CotAD_00096	11	942	253	3083	85.4272	713.053	3.06124	Up	0	0
CotAD_00097	12	1353	7	56	1.64561	9.01757	2.45412	Up	3.34e-07	2.58e-06
CotAD_00103	13	1494	15	156	3.1935	22.7496	2.83263	Up	1.17e-20	2.12e-19
CotAD_00106	14	825	43	181	16.5783	47.7996	1.5277	Up	8.49e-12	9.74e-11
CotAD_00111	15	1161	191	759	52.3272	142.432	1.44464	Up	1.93e-41	6.55e-40
CotAD_00112	16	558	54	16	30.7812	6.2472	-2.30077	Down	5.93e-10	5.92e-09
CotAD_00113	17	1395	48	154	10.9444	24.0517	1.13594	Up	5.08e-07	3.85e-06
CotAD_00115	18	1278	9	55	2.23995	9.37629	2.06555	Up	5.1e-06	3.41e-05
CotAD_00116	19	369	7	74	6.0339	43.6923	2.85622	Up	1.63e-10	1.7e-09
CotAD_00119	20	2124	20	91	2.99504	9.3344	1.63998	Up	4.07e-07	3.12e-06
CotAD_00130	21	1887	23	131	3.87688	15.1251	1.96398	Up	5.53e-12	6.42e-11
CotAD_00138	22	3111	42	19	4.29414	1.33062	-1.69027	Down	9.23e-06	5.97e-05
CotAD_00145	23	1140	64	30	17.8567	5.73345	-1.63899	Down	8.43e-08	6.95e-07
CotAD_00150	24	3627	7	66	0.613871	3.96457	2.69116	Up	5.09e-09	4.7e-08
CotAD_00158	25	939	25	92	8.46839	21.3463	1.33382	Up	1.19e-05	7.59e-05
CotAD_00161	26	2826	66	289	7.42845	22.2805	1.58465	Up	6.72e-19	1.13e-17
CotAD_00165	27	1296	123	85	30.1875	14.2894	-1.07901	Down	8.08e-08	6.68e-07
CotAD_00170	28	417	96	46	73.2254	24.0337	-1.60728	Down	9.69e-11	1.03e-09
CotAD_00187	29	4635	15	65	1.02936	3.05536	1.56959	Up	3.61e-05	0.000213806
CotAD_00191	30	5292	45	165	2.7047	6.79303	1.32859	Up	4.21e-09	3.91e-08
CotAD_00199	31	1008	7	139	2.20884	30.0437	3.7657	Up	1.9e-23	3.9e-22
CotAD_00200	32	1134	11	1665	3.08536	319.89	6.69599	Up	0	0
CotAD_00208	33	1563	168	119	34.1883	16.5877	-1.04338	Down	1.07e-09	1.05e-08
CotAD_00214	34	648	1	26	0.490853	8.74174	4.15456	Up	1.83e-05	0.0001125
CotAD_00230	35	1197	135	605	35.8729	110.119	1.61809	Up	5.28e-39	1.7e-37
CotAD_00237	36	3039	42	419	4.39587	30.0388	2.77261	Up	5.18e-52	2.19e-50
CotAD_00248	37	501	0	18	0.001	7.8277	12.9344	Up	9.9e-05	0.00054574
CotAD_00250	38	189	302	108	508.243	124.498	-2.0294	Down	8.97e-42	3.07e-40
CotAD_00251	39	885	61	226	21.9237	55.6371	1.34356	Up	3.73e-12	4.36e-11
CotAD_00254	40	1032	77	326	23.7322	68.8236	1.53606	Up	2.81e-20	5.01e-19
CotAD_00260	41	1533	20	79	4.14968	11.2275	1.43597	Up	1.87e-05	0.000114922
CotAD_00275	42	825	80	58	30.8434	15.317	-1.00983	Down	4.17e-05	0.000244855
CotAD_00282	43	1542	97	48	20.0085	6.78198	-1.56083	Down	1.94e-10	2.02e-09
CotAD_00286	44	369	24	5	20.6877	2.95218	-2.80892	Down	4.06e-06	2.76e-05
CotAD_00296	45	471	75	945	50.6485	437.13	3.10947	Up	5.63e-129	6.26e-127
CotAD_00297	46	480	0	19	0.001	8.62406	13.0742	Up	5.88e-05	0.000336219
CotAD_00305	47	660	266	188	128.193	62.0602	-1.04658	Down	1.45e-14	1.96e-13
CotAD_00310	48	1560	25	2	5.09732	0.279322	-4.18974	Down	1.92e-08	1.69e-07
CotAD_00311	49	663	53	17	25.4266	5.58644	-2.18634	Down	2.86e-09	2.69e-08
CotAD_00321	50	681	349	1161	163.006	371.436	1.18819	Up	7.21e-47	2.75e-45
CotAD_00327	51	1785	10	86	1.78192	10.4969	2.55845	Up	7.16e-11	7.71e-10
CotAD_00345	52	570	112	39	62.4985	14.907	-2.06784	Down	7.31e-17	1.12e-15
CotAD_00349	53	429	3	43	2.22429	21.8379	3.29542	Up	2.58e-07	2.02e-06
CotAD_00351	54	723	8	143	3.51948	43.0921	3.61399	Up	2.23e-23	4.56e-22
CotAD_00365	55	1185	44	209	11.8103	38.4262	1.70204	Up	2.19e-15	3.1e-14
CotAD_00369	56	1242	0	19	0.001	3.33297	11.7026	Up	5.88e-05	0.000336025
CotAD_00372	57	711	62	39	27.7363	11.9507	-1.21468	Down	2.75e-05	0.000165432
CotAD_00373	58	372	1842	721	1574.97	422.271	-1.89908	Down	2.36e-224	5.03e-222
CotAD_00375	59	3381	14	61	1.31707	3.93083	1.5775	Up	6.02e-05	0.000343274
CotAD_00377	60	1605	54	31	10.7015	4.2081	-1.34657	Down	2.2e-05	0.000133989
CotAD_00380	61	657	38	132	18.3969	43.7732	1.25058	Up	5.46e-07	4.13e-06
CotAD_00381	62	1134	61	226	17.1097	43.4205	1.34356	Up	3.73e-12	4.36e-11
CotAD_00389	63	2601	7	79	0.856021	6.61738	2.95054	Up	1.82e-11	2.05e-10
CotAD_00396	64	1566	16	96	3.24979	13.3561	2.03908	Up	1.69e-09	1.62e-08
CotAD_00397	65	1344	9	184	2.12995	29.8276	3.80775	Up	6.97e-31	1.82e-29
CotAD_00407	66	1470	107	368	23.1522	54.5419	1.23621	Up	7.96e-17	1.21e-15
CotAD_00408	67	603	1	217	0.527484	78.4047	7.21567	Up	7.18e-48	2.8e-46
CotAD_00411	68	768	267	140	110.58	39.7161	-1.4773	Down	3.73e-24	7.84e-23
CotAD_00416	69	369	98	60	84.4746	35.4262	-1.2537	Down	6.43e-08	5.37e-07
CotAD_00418	70	3303	81	966	7.80015	63.7189	3.03015	Up	1.22e-128	1.35e-126
CotAD_00421	71	366	85	48	73.8694	28.5732	-1.37031	Down	6.73e-08	5.61e-07
CotAD_00430	72	1482	12	155	2.57549	22.7868	3.14528	Up	1.45e-22	2.85e-21
CotAD_00434	73	1257	67	27	16.9538	4.67981	-1.85708	Down	2.07e-09	1.97e-08
CotAD_00461	74	1473	16	124	3.45497	18.3408	2.40831	Up	3.11e-14	4.13e-13
CotAD_00470	75	1431	67	253	14.8923	38.5195	1.37102	Up	8.19e-14	1.06e-12
CotAD_00502	76	1524	60	34	12.5226	4.86064	-1.36531	Down	6.13e-06	4.06e-05
CotAD_00516	77	1533	208	1413	43.1567	200.817	2.21822	Up	9.41e-134	1.09e-131
CotAD_00546	78	501	60	20	38.0926	8.69745	-2.13085	Down	5.02e-10	5.04e-09
CotAD_00550	79	597	56	35	29.836	12.773	-1.22395	Down	6.08e-05	0.000346524
CotAD_01001	80	2142	56	192	8.31563	19.5291	1.23172	Up	2.16e-09	2.05e-08
CotAD_01020	81	534	41	5	24.4213	2.03999	-3.58151	Down	9.35e-12	1.07e-10
CotAD_01021	82	462	326	2443	224.441	1152.08	2.35983	Up	2.37e-247	5.66e-245
CotAD_01022	83	1845	278	1140	47.9264	134.619	1.48999	Up	3.59e-64	1.89e-62
CotAD_01026	84	1401	216	1115	49.0391	173.395	1.82206	Up	1.01e-82	7.05e-81
CotAD_01034	85	990	27	118	8.67471	25.9685	1.58187	Up	1.73e-08	1.52e-07
CotAD_01038	86	1578	225	74	45.3526	10.217	-2.15021	Down	6.4e-34	1.82e-32
CotAD_01043	87	285	36	141	40.1776	107.789	1.42374	Up	1.1e-08	9.84e-08
CotAD_01071	88	690	8	68	3.6878	21.4713	2.54158	Up	8.69e-09	7.88e-08
CotAD_01085	89	1464	150	482	32.5894	71.7308	1.13819	Up	3.78e-19	6.42e-18
CotAD_01094	90	831	15	74	5.74139	19.4013	1.75668	Up	1.76e-06	1.26e-05
CotAD_01097	91	318	7406	3501	7407.7	2398.64	-1.62681	Down	0	0
CotAD_01102	92	1104	26	102	7.49085	20.1294	1.4261	Up	1.21e-06	8.81e-06
CotAD_01104	93	1158	1247	165	342.519	31.0438	-3.46381	Down	6e-306	1.87e-303
CotAD_01111	94	1170	1124	281	305.567	52.3263	-2.54588	Down	6.08e-200	1.15e-197
CotAD_01112	95	1680	192	135	36.3512	17.5075	-1.05403	Down	4.9e-11	5.33e-10
CotAD_01124	96	1494	381	234	81.115	34.1244	-1.24917	Down	2.18e-26	4.98e-25
CotAD_01125	97	939	930	4900	315.024	1136.92	1.8516	Up	0	0
CotAD_01130	98	1575	175	1458	35.3414	201.686	2.51268	Up	2.78e-159	4.08e-157
CotAD_01136	99	408	732	524	570.66	279.815	-1.02816	Down	3.05e-36	9.25e-35
CotAD_01151	100	447	333	222	236.954	108.204	-1.13085	Down	4.67e-20	8.24e-19
CotAD_01160	101	2442	410	195	53.4029	17.3976	-1.61803	Down	3.09e-41	1.04e-39
CotAD_01185	102	675	13	0	6.12585	0.001	-12.5807	Down	6.73e-06	4.43e-05
CotAD_01192	103	354	97	444	87.1556	273.262	1.64862	Up	8.98e-30	2.27e-28
CotAD_01216	104	1311	58	190	14.0719	31.5755	1.16599	Up	1.17e-08	1.05e-07
CotAD_01238	105	978	97	739	31.5471	164.628	2.38363	Up	6.34e-77	4.04e-75
CotAD_01243	106	1104	48	168	13.8293	33.1543	1.26147	Up	1.21e-08	1.08e-07
CotAD_01246	107	1113	114	540	32.5789	105.706	1.69804	Up	2.59e-37	7.99e-36
CotAD_01248	108	507	20	3	12.5473	1.28918	-3.28285	Down	5.74e-06	3.81e-05
CotAD_01249	109	2454	32	119	4.14765	10.5651	1.34893	Up	4.77e-07	3.63e-06
CotAD_01252	110	1608	177	551	35.0117	74.656	1.09242	Up	2.11e-20	3.78e-19
CotAD_01256	111	1248	32	246	8.15571	42.9457	2.39663	Up	8.9e-27	2.06e-25
CotAD_01263	112	2976	226	2537	24.1547	185.732	2.94285	Up	0	0
CotAD_01266	113	1077	5	39	1.47666	7.88948	2.41759	Up	2.82e-05	0.000169678
CotAD_01307	114	1077	28	12	8.2693	2.42753	-1.76828	Down	0.000188666	0.000991102
CotAD_01310	115	3462	63	17	5.78815	1.06985	-2.4357	Down	4.2e-12	4.9e-11
CotAD_01312	116	1209	19	5	4.99866	0.901038	-2.47188	Down	0.000140879	0.000756291
CotAD_01313	117	813	14	1	5.47727	0.267984	-4.35324	Down	2.71e-05	0.000163468
CotAD_01320	118	1098	65	462	18.8294	91.6725	2.2835	Up	2.23e-46	8.36e-45
CotAD_01323	119	1704	152	932	28.3727	119.164	2.07038	Up	1.08e-81	7.43e-80
CotAD_01327	120	1497	3219	1906	683.952	277.396	-1.30195	Down	1.14e-223	2.41e-221
CotAD_01361	121	705	68	23	30.6794	7.10785	-2.10978	Down	4.72e-11	5.14e-10
CotAD_01381	122	918	32	215	11.0875	51.0264	2.20231	Up	1.76e-21	3.31e-20
CotAD_01382	123	954	1	29	0.33341	6.62291	4.3121	Up	4.2e-06	2.85e-05
CotAD_01391	124	2187	877	599	127.549	59.6729	-1.0959	Down	1.12e-47	4.37e-46
CotAD_01400	125	549	47	21	27.2303	8.33386	-1.70815	Down	2.27e-06	1.59e-05
CotAD_01403	126	1248	305	910	77.7341	158.864	1.03117	Up	6.33e-30	1.62e-28
CotAD_01411	127	792	23	250	9.23696	68.7724	2.89634	Up	5.5e-33	1.51e-31
CotAD_01413	128	714	7	198	3.11836	60.418	4.27612	Up	8.81e-36	2.63e-34
CotAD_01415	129	387	5	384	4.10947	216.182	5.71715	Up	9.58e-79	6.43e-77
CotAD_01418	130	393	95	492	76.8878	272.755	1.82678	Up	1.52e-37	4.72e-36
CotAD_01421	131	966	69	38	22.7195	8.57049	-1.40648	Down	6.99e-07	5.22e-06
CotAD_01425	132	1131	82	301	23.061	57.9834	1.33018	Up	1.64e-15	2.33e-14
CotAD_01434	133	4404	78	1409	5.63344	69.7049	3.62917	Up	7.36e-219	1.54e-216
CotAD_01441	134	777	68	44	27.8365	12.3376	-1.17391	Down	1.93e-05	0.000118382
CotAD_01443	135	630	53	26	26.7585	8.9915	-1.57336	Down	2.24e-06	1.57e-05
CotAD_01457	136	1116	141	72	40.1866	14.0562	-1.51551	Down	5.93e-14	7.75e-13
CotAD_01494	137	1119	151	109	42.9214	21.2225	-1.0161	Down	1.55e-08	1.37e-07
CotAD_01499	138	522	184	52	112.118	21.7036	-2.36901	Down	1.75e-31	4.62e-30
CotAD_01500	139	1113	44	23	12.5743	4.50228	-1.48175	Down	3.78e-05	0.00022295
CotAD_01503	140	450	127	1040	89.7672	503.524	2.4878	Up	7.14e-113	7.05e-111
CotAD_01506	141	1296	117	575	28.7149	96.6634	1.75117	Up	2.83e-41	9.56e-40
CotAD_01516	142	936	989	472	336.083	109.867	-1.61307	Down	1.71e-96	1.42e-94
CotAD_01530	143	2277	0	17	0.001	1.62662	10.6677	Up	0.000166864	0.000883591
CotAD_01555	144	1269	380	176	95.2464	30.2169	-1.65631	Down	1.27e-39	4.13e-38
CotAD_01575	145	2544	264	155	33.0076	13.2744	-1.31415	Down	3.26e-20	5.8e-19
CotAD_01576	146	2235	91	275	12.9506	26.8074	1.04961	Up	2.62e-10	2.69e-09
CotAD_01581	147	2538	126	89	15.7908	7.64008	-1.04743	Down	1.16e-07	9.46e-07
CotAD_01586	148	1599	50	28	9.94599	3.81513	-1.38238	Down	3.08e-05	0.000184223
CotAD_01628	149	1560	57	236	11.6219	32.96	1.50387	Up	1.16e-14	1.57e-13
CotAD_01629	150	1167	39	321	10.6297	59.9285	2.49514	Up	4.83e-36	1.46e-34
CotAD_01662	151	2100	103	50	15.6007	5.1874	-1.58853	Down	3.01e-11	3.33e-10
CotAD_01682	152	870	27	145	9.87123	36.3118	1.87914	Up	1.81e-12	2.17e-11
CotAD_01685	153	1707	47	12	8.75772	1.53161	-2.51551	Down	1.1e-09	1.07e-08
CotAD_01691	154	1530	28	209	5.82094	29.7615	2.35412	Up	1.6e-22	3.14e-21
CotAD_01692	155	855	40	321	14.8806	81.7972	2.45862	Up	1.79e-35	5.3e-34
CotAD_01698	156	642	136	792	67.3799	268.775	1.99601	Up	1.39e-66	7.59e-65
CotAD_01699	157	1350	147	648	34.6346	104.578	1.59429	Up	7.87e-41	2.63e-39
CotAD_01700	158	783	167	985	67.8393	274.078	2.01439	Up	2.38e-83	1.68e-81
CotAD_01707	159	1131	14	89	3.93724	17.1446	2.1225	Up	2.77e-09	2.61e-08
CotAD_01722	160	3156	53	23	5.34153	1.58778	-1.75024	Down	3.22e-07	2.5e-06
CotAD_01735	161	1869	6	46	1.0211	5.36226	2.39272	Up	5.63e-06	3.75e-05
CotAD_01738	162	1038	2	48	0.612857	10.075	4.03908	Up	3.52e-09	3.29e-08
CotAD_01767	163	486	0	144	0.001	64.5544	15.9782	Up	2.79e-33	7.74e-32
CotAD_01774	164	1737	19	73	3.47921	9.15635	1.39601	Up	5.71e-05	0.000327312
CotAD_01776	165	3018	22	171	2.31862	12.3446	2.41254	Up	3.62e-19	6.15e-18
CotAD_01780	166	3072	22	85	2.27787	6.02833	1.40408	Up	1.24e-05	7.85e-05
CotAD_01782	167	1539	53	156	10.9538	22.0844	1.0116	Up	4.12e-06	2.79e-05
CotAD_01789	168	345	128	394	118.01	248.815	1.07617	Up	1.09e-14	1.49e-13
CotAD_01793	169	1458	3350	2215	730.826	330.991	-1.14274	Down	3.6e-189	6.38e-187
CotAD_01794	170	429	120	62	88.9714	31.4872	-1.49858	Down	6.47e-12	7.48e-11
CotAD_01796	171	963	259	141	85.5461	31.9001	-1.42314	Down	2.88e-22	5.57e-21
CotAD_01816	172	1857	415	209	71.0825	24.5208	-1.53549	Down	1.01e-38	3.21e-37
CotAD_01868	173	858	1	341	0.370714	86.5898	7.86774	Up	8.96e-76	5.59e-74
CotAD_01892	174	960	90	52	29.8193	11.8013	-1.3373	Down	5.02e-08	4.23e-07
CotAD_01918	175	2151	37	125	5.47127	12.661	1.21045	Up	2.03e-06	1.43e-05
CotAD_01939	176	1407	12	55	2.71277	8.51663	1.65051	Up	8.61e-05	0.000479976
CotAD_01969	177	1881	71	13	12.0059	1.50575	-2.99519	Down	1.36e-16	2.05e-15
CotAD_01978	178	2652	15	436	1.79905	35.8189	4.31541	Up	1.11e-77	7.27e-76
CotAD_01982	179	1446	21	89	4.61932	13.4098	1.53753	Up	1.73e-06	1.23e-05
CotAD_01996	180	810	271	150	106.417	40.3465	-1.39921	Down	1.14e-22	2.26e-21
CotAD_02004	181	2091	106	37	16.1242	3.8552	-2.06435	Down	5.25e-16	7.67e-15
CotAD_02016	182	1389	1905	1001	436.234	157.011	-1.47423	Down	4.57e-161	6.84e-159
CotAD_02018	183	906	76	50	26.6816	12.0238	-1.14995	Down	8.87e-06	5.75e-05
CotAD_02046	184	1665	65	501	12.4173	65.5576	2.40042	Up	4.38e-53	1.9e-51
CotAD_02056	185	2781	1098	491	125.582	38.4663	-1.70697	Down	5.76e-116	5.88e-114
CotAD_02069	186	1356	18	126	4.22221	20.2447	2.26147	Up	1.61e-13	2.04e-12
CotAD_02103	187	1191	15	85	4.00596	15.5491	1.95662	Up	3.52e-08	3.02e-07
CotAD_02105	188	2226	99	33	14.1461	3.22989	-2.13085	Down	1.27e-15	1.82e-14
CotAD_02111	189	1173	21	113	5.6944	20.9884	1.88198	Up	5.1e-10	5.12e-09
CotAD_02113	190	822	2	61	0.7739	16.168	4.38485	Up	6.24e-12	7.21e-11
CotAD_02120	191	4119	46	222	3.55216	11.7425	1.72497	Up	1.57e-16	2.35e-15
CotAD_02130	192	651	0	70	0.001	23.427	14.5159	Up	1.63e-16	2.45e-15
CotAD_02131	193	912	65	625	22.6697	149.309	2.71946	Up	2.6e-75	1.62e-73
CotAD_02137	194	1491	115	711	24.5328	103.894	2.08233	Up	3.64e-63	1.87e-61
CotAD_02149	195	804	1690	891	668.586	241.447	-1.46941	Down	2.05e-142	2.58e-140
CotAD_02153	196	960	52	28	17.2289	6.35457	-1.43897	Down	1.18e-05	7.47e-05
CotAD_02180	197	597	122	425	64.9998	155.101	1.2547	Up	1.29e-19	2.25e-18
CotAD_02182	198	1611	121	64	23.89	8.65533	-1.46475	Down	1.21e-11	1.37e-10
CotAD_02188	199	1470	59	237	12.7662	35.1261	1.46022	Up	3.67e-14	4.86e-13
CotAD_02191	200	966	14	276	4.60975	62.2489	3.75529	Up	3.24e-45	1.19e-43
CotAD_02195	201	861	2	74	0.738845	18.7253	4.66357	Up	1.02e-14	1.39e-13
CotAD_02200	202	768	71	654	29.4052	185.531	2.65752	Up	7.27e-77	4.63e-75
CotAD_02202	203	1713	14	98	2.59954	12.4643	2.26147	Up	8.53e-11	9.13e-10
CotAD_02204	204	420	20	410	15.1463	212.684	3.81167	Up	3.12e-67	1.72e-65
CotAD_02205	205	780	38	1733	15.4959	484.065	4.96525	Up	0	0
CotAD_02221	206	702	0	80	0.001	24.8286	14.5997	Up	8.85e-19	1.48e-17
CotAD_02229	207	3102	14	388	1.43553	27.2514	4.24667	Up	1.39e-68	7.87e-67
CotAD_02246	208	423	36	129	27.07	66.4429	1.29542	Up	3.63e-07	2.81e-06
CotAD_02254	209	381	19	107	15.8619	61.1869	1.94766	Up	6.28e-10	6.25e-09
CotAD_02260	210	2238	151	77	21.4607	7.49601	-1.5175	Down	7.3e-15	1e-13
CotAD_02263	211	1557	50	544	10.2143	76.1219	2.89772	Up	4.43e-70	2.56e-68
CotAD_02296	212	1626	85	2017	16.6274	270.262	4.02272	Up	0	0
CotAD_02303	213	1557	24	285	4.90286	39.88	3.02397	Up	5.93e-39	1.91e-37
CotAD_02312	214	3000	59	19	6.25543	1.37985	-2.1806	Down	3.88e-10	3.93e-09
CotAD_02323	215	2565	153	111	18.9728	9.42834	-1.00885	Down	1.52e-08	1.35e-07
CotAD_02324	216	2565	203	101	25.173	8.57894	-1.55301	Down	4.37e-20	7.73e-19
CotAD_02340	217	1380	41	246	9.44999	38.8379	2.03908	Up	2.73e-22	5.28e-21
CotAD_02358	218	1752	16	67	2.90477	8.33182	1.52021	Up	4.12e-05	0.000241976
CotAD_02359	219	1689	22	84	4.14304	10.8355	1.387	Up	1.67e-05	0.000103813
CotAD_02361	220	774	30	3	12.3284	0.844461	-3.86781	Down	2.03e-09	1.94e-08
CotAD_02392	221	1758	76	448	13.7506	55.5212	2.01354	Up	8.92e-39	2.85e-37
CotAD_02397	222	2025	154	101	24.1892	10.8667	-1.15446	Down	2.25e-10	2.32e-09
CotAD_02406	223	1914	33	7	5.48401	0.796811	-2.78292	Down	6.88e-08	5.73e-07
CotAD_02410	224	2031	140	101	21.9253	10.8345	-1.01695	Down	5.03e-08	4.24e-07
CotAD_02413	225	2100	170	124	25.7488	12.8648	-1.00108	Down	3.09e-09	2.9e-08
CotAD_02433	226	1065	5	242	1.4933	49.5068	5.05105	Up	1.49e-47	5.79e-46
CotAD_02445	227	2010	30	140	4.74736	15.1751	1.67651	Up	1.49e-10	1.56e-09
CotAD_02463	228	888	31	126	11.1039	30.9141	1.4772	Up	2.91e-08	2.52e-07
CotAD_02477	229	672	11	70	5.20655	22.6949	2.12397	Up	1.46e-07	1.18e-06
CotAD_02479	230	2670	67	25	7.9816	2.03999	-1.96812	Down	4.5e-10	4.54e-09
CotAD_02501	231	1296	177	24	43.4405	4.03465	-3.42853	Down	1.73e-44	6.27e-43
CotAD_02548	232	762	278	36	116.042	10.2931	-3.4949	Down	3.82e-70	2.21e-68
CotAD_02552	233	1290	17	2	4.19166	0.337784	-3.63335	Down	1.32e-05	8.32e-05
CotAD_02553	234	333	43	142	41.0725	92.906	1.1776	Up	7.04e-07	5.26e-06
CotAD_02556	235	408	83	8	64.706	4.27198	-3.92092	Down	4.45e-24	9.33e-23
CotAD_02568	236	1239	270	58	69.3137	10.199	-2.76472	Down	3.91e-54	1.72e-52
CotAD_02594	237	1263	5	47	1.2592	8.10763	2.68678	Up	9.89e-07	7.26e-06
CotAD_02607	238	1329	50	247	11.9666	40.4922	1.75863	Up	1.11e-18	1.84e-17
CotAD_02612	239	1128	53	211	14.9449	40.7542	1.4473	Up	1.3e-12	1.57e-11
CotAD_02616	240	2352	1451	892	196.226	82.6279	-1.24781	Down	2.04e-95	1.68e-93
CotAD_02619	241	2004	276	148	43.8064	16.0903	-1.44495	Down	3.84e-24	8.06e-23
CotAD_02623	242	2004	194	114	30.7915	12.3939	-1.31291	Down	3.04e-15	4.28e-14
CotAD_02624	243	2166	16	204	2.34957	20.5197	3.12654	Up	3.93e-29	9.75e-28
CotAD_02638	244	1302	8	425	1.95436	71.1176	5.18544	Up	1.33e-83	9.44e-82
CotAD_02639	245	927	280	158	96.0738	37.1344	-1.37139	Down	1.06e-22	2.1e-21
CotAD_02641	246	585	84	60	45.672	22.3457	-1.03131	Down	1.93e-05	0.000118777
CotAD_02643	247	1110	50	228	14.3276	44.7519	1.64315	Up	6.24e-16	9.06e-15
CotAD_02648	248	1485	166	2113	35.5556	310.008	3.12415	Up	1.71e-287	5.02e-285
CotAD_02655	249	1092	26	214	7.57316	42.6963	2.49514	Up	1.67e-24	3.54e-23
CotAD_02659	250	834	160	107	61.0212	27.9523	-1.12634	Down	2.34e-10	2.41e-09
CotAD_02663	251	291	4	85	4.37214	63.6393	3.86351	Up	4.87e-15	6.75e-14
CotAD_02669	252	1821	167	95	29.1698	11.3661	-1.35973	Down	5.37e-14	7.03e-13
CotAD_02671	253	843	4	127	1.50924	32.8228	4.4428	Up	6.85e-24	1.42e-22
CotAD_02676	254	351	6	87	5.43714	54.0022	3.3121	Up	9.34e-14	1.2e-12
CotAD_02716	255	4041	122	383	9.60279	20.6495	1.10458	Up	7.28e-15	1e-13
CotAD_02718	256	381	2	32	1.66967	18.2989	3.45412	Up	7.13e-06	4.68e-05
CotAD_02720	257	981	9	146	2.9181	32.4252	3.47402	Up	3.89e-23	7.85e-22
CotAD_02725	258	939	119	375	40.3095	87.0092	1.11005	Up	1.09e-14	1.49e-13
CotAD_02726	259	1602	6	47	1.19128	6.39197	2.42374	Up	3.74e-06	2.56e-05
CotAD_02727	260	681	71	461	33.1618	147.487	2.15299	Up	3.29e-43	1.16e-41
CotAD_02729	261	627	78	487	39.5689	169.224	2.09649	Up	3.94e-44	1.41e-42
CotAD_02730	262	765	17	81	7.06829	23.0687	1.7065	Up	9.25e-07	6.8e-06
CotAD_02739	263	1266	35	143	8.79348	24.6094	1.48471	Up	2.9e-09	2.73e-08
CotAD_02740	264	348	313	207	286.083	129.596	-1.14241	Down	3.08e-19	5.26e-18
CotAD_02752	265	477	87	55	58.0133	25.1214	-1.20747	Down	7.66e-07	5.7e-06
CotAD_02755	266	507	5	79	3.13681	33.9483	3.43597	Up	5.96e-13	7.35e-12
CotAD_02756	267	456	12	135	8.37034	64.5013	2.94597	Up	1.04e-18	1.73e-17
CotAD_02761	268	2109	60	194	9.04901	20.0412	1.14714	Up	1.27e-08	1.13e-07
CotAD_02776	269	624	212	136	108.063	47.4847	-1.18634	Down	2.78e-14	3.71e-13
CotAD_02778	270	3678	58	249	5.01583	14.7498	1.55614	Up	4.26e-16	6.25e-15
CotAD_02838	271	1173	22	7	5.96556	1.30017	-2.19796	Down	0.000133346	0.000719551
CotAD_02849	272	1179	32	153	8.63302	28.2733	1.7115	Up	1.06e-11	1.2e-10
CotAD_02850	273	459	17	80	11.7805	37.9732	1.68858	Up	1.3e-06	9.37e-06
CotAD_02863	274	1665	9	177	1.71931	23.1611	3.7518	Up	1.92e-29	4.82e-28
CotAD_02870	275	1743	6	39	1.09492	4.87491	2.15456	Up	9.17e-05	0.000508898
CotAD_02872	276	1710	0	63	0.001	8.02683	12.9706	Up	6.3e-15	8.67e-14
CotAD_02883	277	453	0	27	0.001	12.9857	13.6646	Up	9.05e-07	6.67e-06
CotAD_02886	278	5691	42	129	2.3474	4.93856	1.07303	Up	1.15e-05	7.33e-05
CotAD_02925	279	1443	82	263	18.0748	39.709	1.13548	Up	4.66e-11	5.08e-10
CotAD_02950	280	1740	9	72	1.6452	9.01535	2.45412	Up	6.18e-09	5.66e-08
CotAD_02954	281	975	12	55	3.91474	12.2902	1.65051	Up	8.61e-05	0.000479908
CotAD_02961	282	333	210	1320	200.586	863.633	2.10619	Up	1.92e-117	2e-115
CotAD_02964	283	1146	105	24	29.1428	4.56274	-2.67517	Down	2.86e-21	5.31e-20
CotAD_02965	284	1539	92	53	19.0141	7.50303	-1.34152	Down	3.31e-08	2.84e-07
CotAD_02974	285	837	92	46	34.9614	11.9738	-1.54588	Down	7.51e-10	7.42e-09
CotAD_02975	286	1176	293	946	79.2477	175.26	1.14506	Up	2.04e-36	6.23e-35
CotAD_02983	287	510	5	94	3.11836	40.1566	3.68678	Up	5.38e-16	7.85e-15
CotAD_02994	288	414	20	3	15.3658	1.57878	-3.28285	Down	5.74e-06	3.81e-05
CotAD_03004	289	414	19	1	14.5975	0.526258	-4.79381	Down	3.91e-07	3.01e-06
CotAD_03008	290	783	24	249	9.74936	69.2846	2.82916	Up	3.97e-32	1.07e-30
CotAD_03017	291	1026	2	91	0.620025	19.3238	4.96191	Up	2.12e-18	3.48e-17
CotAD_03018	292	2415	138	48	18.1756	4.33036	-2.06944	Down	1.91e-20	3.43e-19
CotAD_03023	293	624	23	113	11.7238	39.4542	1.75073	Up	3.21e-09	3.01e-08
CotAD_03024	294	1923	250	82	41.3511	9.29039	-2.15412	Down	1.37e-37	4.25e-36
CotAD_03043	295	2151	83	354	12.2734	35.856	1.54668	Up	4.28e-22	8.22e-21
CotAD_03047	296	1494	94	66	20.0126	9.62482	-1.05608	Down	4.05e-06	2.75e-05
CotAD_03055	297	636	235	136	117.527	46.5888	-1.33494	Down	1.41e-18	2.33e-17
CotAD_03061	298	1386	500	282	114.745	44.3287	-1.37212	Down	2.89e-39	9.34e-38
CotAD_03062	299	759	48	172	20.1153	49.3726	1.29542	Up	3.95e-09	3.68e-08
CotAD_03073	300	1347	29	224	6.84789	36.231	2.40349	Up	1.39e-24	2.95e-23
CotAD_03075	301	669	23	89	10.9352	28.9843	1.40629	Up	7.47e-06	4.88e-05
CotAD_03076	302	375	1507	968	1278.23	562.398	-1.18448	Down	3.08e-91	2.41e-89
CotAD_03095	303	744	8	56	3.42014	16.3989	2.26147	Up	1.14e-06	8.27e-06
CotAD_03103	304	648	62	38	30.4329	12.7764	-1.25215	Down	1.74e-05	0.000107563
CotAD_03104	305	606	79	55	41.4649	19.7738	-1.0683	Down	1.99e-05	0.000122201
CotAD_03107	306	1428	50	151	11.137	23.0382	1.04867	Up	3.09e-06	2.13e-05
CotAD_03135	307	2412	94	33	12.3959	2.98082	-2.05608	Down	2.72e-14	3.63e-13
CotAD_03138	308	234	1	23	1.35929	21.4147	3.97768	Up	7.84e-05	0.000439347
CotAD_03142	309	1995	10	385	1.59435	42.0453	4.7209	Up	2.05e-72	1.22e-70
CotAD_03152	310	1476	42	185	9.05085	27.3077	1.59318	Up	1.1e-12	1.34e-11
CotAD_03173	311	951	14	98	4.68246	22.4515	2.26147	Up	8.53e-11	9.13e-10
CotAD_03174	312	438	21	118	15.2501	58.6958	1.94444	Up	8.46e-11	9.06e-10
CotAD_03175	313	864	77	345	28.3468	86.9971	1.61778	Up	6.77e-23	1.35e-21
CotAD_03177	314	1290	94	47	23.1774	7.93794	-1.54588	Down	4.92e-10	4.94e-09
CotAD_03179	315	1038	46	248	14.0957	52.054	1.88475	Up	1.97e-20	3.53e-19
CotAD_03238	316	333	2	46	1.91035	30.0963	3.97768	Up	9.25e-09	8.37e-08
CotAD_03246	317	645	71	2	35.0127	0.675569	-5.69563	Down	1.38e-25	3.07e-24
CotAD_03248	318	1002	4	62	1.26975	13.481	3.40831	Up	2.44e-10	2.51e-09
CotAD_03249	319	780	237	1298	96.6452	362.56	1.90745	Up	6.26e-102	5.49e-100
CotAD_03250	320	789	323	181	130.212	49.9805	-1.38143	Down	3.24e-26	7.37e-25
CotAD_03254	321	600	11	90	5.83134	32.6806	2.48654	Up	5.17e-11	5.61e-10
CotAD_03255	322	3387	85	347	7.98234	22.321	1.48352	Up	1.66e-20	2.99e-19
CotAD_03267	323	1317	180	545	43.4724	90.1592	1.05238	Up	4.13e-19	7.01e-18
CotAD_03274	324	657	204	85	98.7623	28.1873	-1.80892	Down	8.74e-25	1.88e-23
CotAD_03280	325	918	39	15	13.5129	3.55998	-1.92439	Down	2.9e-06	2e-05
CotAD_03284	326	1056	4	40	1.20482	8.25269	2.77605	Up	4.81e-06	3.23e-05
CotAD_03287	327	864	246	110	90.5624	27.7382	-1.70704	Down	2.44e-27	5.75e-26
CotAD_03288	328	1509	195	104	41.1029	15.0156	-1.45277	Down	1.19e-17	1.88e-16
CotAD_03300	329	1443	15	1	3.30637	0.150985	-4.45277	Down	1.17e-05	7.43e-05
CotAD_03302	330	1074	46	14	13.6232	2.84003	-2.26209	Down	1.59e-08	1.41e-07
CotAD_03308	331	945	22	456	7.40487	105.131	3.82758	Up	7.64e-75	4.74e-73
CotAD_03320	332	351	7	219	6.34333	135.937	4.42155	Up	3.05e-40	1.01e-38
CotAD_03326	333	732	33	119	14.3393	35.4189	1.30454	Up	9.16e-07	6.74e-06
CotAD_03328	334	1116	75	31	21.3759	6.05197	-1.82051	Down	4e-10	4.05e-09
CotAD_03329	335	444	12	1	8.59656	0.4907	-4.13085	Down	0.000144329	0.000771678
CotAD_03336	336	1566	264	985	53.6215	137.039	1.3537	Up	1.6e-48	6.35e-47
CotAD_03351	337	741	246	739	105.595	217.283	1.04103	Up	5.9e-25	1.28e-23
CotAD_03361	338	1941	176	646	28.8412	72.5114	1.33008	Up	1.41e-31	3.74e-30
CotAD_03375	339	1194	7	44	1.86475	8.02875	2.10619	Up	3.97e-05	0.000233451
CotAD_03377	340	795	50	18	20.0046	4.93293	-2.01981	Down	4.33e-08	3.68e-07
CotAD_03383	341	2619	73	53	8.86572	4.409	-1.00779	Down	9.31e-05	0.000515612
CotAD_03390	342	2010	17	79	2.69017	8.56309	1.67043	Up	1.81e-06	1.29e-05
CotAD_03396	343	957	2	28	0.664729	6.37449	3.26147	Up	4.55e-05	0.000264623
CotAD_03411	344	174	43	269	78.6042	336.824	2.09931	Up	4.35e-25	9.49e-24
CotAD_03425	345	390	38	402	30.9917	224.575	2.85724	Up	1.78e-51	7.46e-50
CotAD_03429	346	1995	75	284	11.9576	31.0152	1.37505	Up	2.15e-15	3.04e-14
CotAD_03433	347	897	6	41	2.12758	9.95843	2.22671	Up	4.19e-05	0.00024535
CotAD_03434	348	1167	154	89	41.9736	16.6157	-1.33694	Down	1.01e-12	1.23e-11
CotAD_03438	349	1107	171	105	49.1332	20.6653	-1.24949	Down	1.06e-12	1.29e-11
CotAD_03440	350	1275	15	71	3.74203	12.1324	1.69697	Up	4.92e-06	3.3e-05
CotAD_03461	351	2445	33	124	4.29301	11.0495	1.36392	Up	2.16e-07	1.71e-06
CotAD_03476	352	1608	121	17	23.9346	2.30336	-3.37728	Down	1.73e-30	4.47e-29
CotAD_03481	353	1101	0	1130	0.001	223.61	17.7706	Up	1.06e-256	2.66e-254
CotAD_03482	354	1032	0	1922	0.001	405.764	18.6303	Up	0	0
CotAD_03493	355	897	68	662	24.1125	160.792	2.73734	Up	3.25e-80	2.2e-78
CotAD_03494	356	795	42	8	16.8038	2.19241	-2.9382	Down	3.46e-10	3.52e-09
CotAD_03495	357	1116	13	58	3.70515	11.323	1.61166	Up	7.22e-05	0.000407091
CotAD_03496	358	6186	105	384	5.39891	13.5245	1.32483	Up	2.79e-19	4.77e-18
CotAD_03497	359	237	424	3560	569.042	3272.66	2.52386	Up	0	0
CotAD_03504	360	1413	125	427	28.1381	65.8393	1.22642	Up	4.53e-19	7.67e-18
CotAD_03505	361	1482	382	1371	81.9864	201.553	1.2977	Up	8e-63	4.09e-61
CotAD_03507	362	2370	110	65	14.7629	5.97536	-1.30487	Down	3.39e-09	3.17e-08
CotAD_03512	363	540	17	602	10.0134	242.886	4.60027	Up	7.27e-111	7e-109
CotAD_03515	364	339	36	109	33.7776	70.0529	1.05238	Up	7.39e-05	0.000416171
CotAD_03518	365	339	119	55	111.654	35.3478	-1.65934	Down	1.62e-13	2.06e-12
CotAD_03533	366	684	52	14	24.181	4.45935	-2.43897	Down	3.05e-10	3.12e-09
CotAD_03547	367	366	320	196	278.096	116.674	-1.2531	Down	1.58e-22	3.09e-21
CotAD_03551	368	684	71	41	33.0163	13.0595	-1.33808	Down	1.28e-06	9.25e-06
CotAD_03565	369	516	9	51	5.54778	21.5338	1.95662	Up	2.28e-05	0.000138727
CotAD_03574	370	3393	23	222	2.15611	14.255	2.72497	Up	9.28e-28	2.21e-26
CotAD_03585	371	789	339	210	136.662	57.9885	-1.23678	Down	2.6e-23	5.29e-22
CotAD_03587	372	546	75	8	43.6913	3.19225	-3.7747	Down	2.82e-21	5.24e-20
CotAD_03596	373	1707	28	103	5.21736	13.1463	1.33326	Up	3.53e-06	2.42e-05
CotAD_03599	374	873	125	1051	45.5431	262.294	2.52588	Up	5.61e-116	5.74e-114
CotAD_03601	375	1701	95	67	17.7642	8.58163	-1.04965	Down	4.03e-06	2.74e-05
CotAD_03644	376	1737	47	25	8.60646	3.13574	-1.45662	Down	2.62e-05	0.000158285
CotAD_03665	377	1965	79	44	12.7877	4.87854	-1.39023	Down	1.42e-07	1.15e-06
CotAD_03666	378	1125	41	123	11.592	23.8206	1.03908	Up	3.02e-05	0.000180701
CotAD_03667	379	1404	50	181	11.3274	28.0874	1.31011	Up	1.11e-09	1.09e-08
CotAD_03669	380	1164	179	63	48.9133	11.792	-2.05242	Down	8.67e-26	1.93e-24
CotAD_03687	381	915	4	127	1.39048	30.24	4.4428	Up	6.85e-24	1.42e-22
CotAD_03688	382	1521	39	117	8.15571	16.7593	1.03908	Up	4.77e-05	0.00027667
CotAD_03697	383	1023	15	77	4.66382	16.3989	1.81401	Up	6.2e-07	4.66e-06
CotAD_03707	384	813	150	1277	58.685	342.216	2.54384	Up	1.22e-141	1.51e-139
CotAD_03713	385	1062	10	90	2.99504	18.4636	2.62404	Up	1.35e-11	1.52e-10
CotAD_03736	386	2136	34	301	5.06296	30.7019	2.60027	Up	2.14e-35	6.34e-34
CotAD_03739	387	180	30	108	53.0121	130.723	1.30211	Up	3.08e-06	2.12e-05
CotAD_03741	388	774	53	205	21.7802	57.7049	1.40568	Up	7.82e-12	8.99e-11
CotAD_03742	389	774	12	81	4.93136	22.8005	2.209	Up	6.44e-09	5.88e-08
CotAD_03745	390	507	559	302	350.696	129.777	-1.43418	Down	1.17e-46	4.45e-45
CotAD_03749	391	1902	1	24	0.167231	2.74916	4.03908	Up	4.83e-05	0.000280052
CotAD_03754	392	1119	529	376	150.367	73.2078	-1.03842	Down	4.49e-27	1.05e-25
CotAD_03758	393	1518	35	8	7.3337	1.1482	-2.67517	Down	5.39e-08	4.53e-07
CotAD_03770	394	1128	29	112	8.1774	21.6326	1.40349	Up	4.9e-07	3.73e-06
CotAD_03778	395	441	70	228	50.4878	112.641	1.15772	Up	5.01e-10	5.03e-09
CotAD_03781	396	1959	62	331	10.0666	36.8123	1.87061	Up	1.56e-26	3.59e-25
CotAD_03786	397	783	47	16	19.0925	4.45203	-2.10047	Down	5.1e-08	4.29e-07
CotAD_03795	398	1476	91	671	19.6102	99.0457	2.33649	Up	2e-68	1.13e-66
CotAD_03805	399	615	101	30	52.2364	10.6279	-2.2972	Down	2.33e-17	3.63e-16
CotAD_03824	400	1002	15	64	4.76157	13.9159	1.54723	Up	4.99e-05	0.000288644
CotAD_03841	401	693	133	63	61.0443	19.8065	-1.62389	Down	1.63e-14	2.19e-13
CotAD_03842	402	984	12	76	3.87894	16.8274	2.11708	Up	4.42e-08	3.75e-07
CotAD_03843	403	1245	55	541	14.0514	94.6733	2.75224	Up	3.29e-66	1.79e-64
CotAD_03847	404	423	2	53	1.50389	27.2983	4.18204	Up	3.12e-10	3.19e-09
CotAD_03849	405	1653	5	38	0.962108	5.00853	2.38012	Up	4.25e-05	0.000248747
CotAD_03875	406	1092	242	2047	70.4887	408.408	2.53455	Up	4.88e-225	1.05e-222
CotAD_03903	407	873	10	445	3.64345	111.057	4.92985	Up	2.15e-85	1.57e-83
CotAD_03909	408	654	47	182	22.8584	60.6308	1.40732	Up	1.13e-10	1.2e-09
CotAD_03912	409	249	18	84	22.9932	73.4987	1.67651	Up	7.89e-07	5.86e-06
CotAD_03918	410	2856	39	372	4.34343	28.3782	2.70787	Up	2.97e-45	1.09e-43
CotAD_03919	411	2424	427	305	56.0302	27.4136	-1.03131	Down	6.19e-22	1.18e-20
CotAD_03921	412	774	1	62	0.410947	17.4522	5.40831	Up	2.82e-13	3.55e-12
CotAD_03928	413	1629	80	22	15.6205	2.9424	-2.40838	Down	8.32e-15	1.14e-13
CotAD_03953	414	861	243	82	89.7697	20.7496	-2.11314	Down	1.02e-35	3.04e-34
CotAD_03954	415	639	30	388	14.933	132.291	3.14714	Up	1.83e-54	8.08e-53
CotAD_03956	416	651	2	30	0.977182	10.0401	3.36101	Up	1.81e-05	0.000111497
CotAD_03972	417	1620	42	20	8.24633	2.68977	-1.61627	Down	1.76e-05	0.000108842
CotAD_03975	418	642	5	71	2.4772	24.0948	3.28194	Up	2.36e-11	2.62e-10
CotAD_03983	419	1530	8	117	1.66313	16.6607	3.32448	Up	3.79e-18	6.13e-17
CotAD_03986	420	867	73	29	26.7812	7.2875	-1.87773	Down	2.9e-10	2.97e-09
CotAD_03988	421	1995	42	211	6.69627	23.043	1.7829	Up	1.93e-16	2.89e-15
CotAD_03991	422	615	108	72	55.8567	25.5068	-1.13085	Down	1.75e-07	1.39e-06
CotAD_03994	423	1086	0	65	0.001	13.0402	13.6707	Up	2.22e-15	3.13e-14
CotAD_04014	424	624	1019	550	519.417	192.034	-1.43553	Down	1.13e-83	8.03e-82
CotAD_04020	425	1239	130	410	33.3733	72.0961	1.11123	Up	6e-16	8.73e-15
CotAD_04022	426	603	46	453	24.2643	163.674	2.75392	Up	9.98e-56	4.52e-54
CotAD_04026	427	969	31	182	10.1757	40.9211	2.00772	Up	1.49e-16	2.24e-15
CotAD_04035	428	3432	91	1091	8.43375	69.2591	3.03776	Up	2.05e-145	2.69e-143
CotAD_04082	429	1938	147	92	24.1263	10.3427	-1.22199	Down	8.72e-11	9.33e-10
CotAD_04090	430	1206	112	25	29.5391	4.5164	-2.70938	Down	6.81e-23	1.36e-21
CotAD_04096	431	1461	59	210	12.8448	31.3162	1.28572	Up	9.57e-11	1.02e-09
CotAD_04097	432	1392	185	112	42.2726	17.5299	-1.26991	Down	6.18e-14	8.05e-13
CotAD_04100	433	1350	337	244	79.4004	39.3782	-1.01175	Down	3.86e-17	5.96e-16
CotAD_04106	434	495	388	272	249.318	119.719	-1.05833	Down	6.89e-21	1.26e-19
CotAD_04109	435	999	33	147	10.5069	32.0591	1.6094	Up	1.76e-10	1.84e-09
CotAD_04111	436	441	21	80	15.1463	39.5231	1.38373	Up	2.78e-05	0.000167403
CotAD_04115	437	969	50	156	16.4124	35.0752	1.09566	Up	8.98e-07	6.62e-06
CotAD_04123	438	693	1	173	0.45898	54.3892	6.88875	Up	5.37e-38	1.68e-36
CotAD_04136	439	1458	122	1933	26.6151	288.851	3.44001	Up	1.06e-286	3.08e-284
CotAD_04144	440	1047	51	29	15.4935	6.03463	-1.36033	Down	3.23e-05	0.000192394
CotAD_04158	441	924	70	273	24.0964	64.371	1.41759	Up	1.79e-15	2.53e-14
CotAD_04162	442	867	51	25	18.7102	6.28232	-1.57445	Down	3.45e-06	2.36e-05
CotAD_04187	443	1455	77	31	16.8327	4.64193	-1.85847	Down	1.28e-10	1.35e-09
CotAD_04189	444	423	11	55	8.2714	28.3284	1.77605	Up	3.61e-05	0.000213989
CotAD_04192	445	600	47	2	24.9157	0.726237	-5.10047	Down	1.53e-16	2.3e-15
CotAD_04193	446	1833	5	629	0.867629	74.7632	6.42911	Up	3.36e-133	3.87e-131
CotAD_04203	447	1050	58	37	17.5697	7.67736	-1.19441	Down	6.28e-05	0.000356906
CotAD_04214	448	495	146	94	93.8154	41.3735	-1.18112	Down	3.14e-10	3.21e-09
CotAD_04215	449	1284	110	72	27.2492	12.2171	-1.15732	Down	7.77e-08	6.45e-07
CotAD_04217	450	1473	111	64	23.9688	9.46622	-1.3403	Down	1.33e-09	1.28e-08
CotAD_04218	451	1446	8644	377	1901.4	56.8032	-5.06495	Down	0	0
CotAD_04219	452	321	104	5	103.052	3.39363	-4.92439	Down	1.67e-34	4.82e-33
CotAD_04227	453	411	78	37	60.3642	19.6137	-1.62183	Down	4.33e-09	4.01e-08
CotAD_04228	454	411	134	61	103.703	32.3361	-1.68123	Down	2.71e-15	3.81e-14
CotAD_04229	455	387	69	42	56.7107	23.6449	-1.26209	Down	5.1e-06	3.41e-05
CotAD_04233	456	1233	57	279	14.7041	49.2993	1.74535	Up	1.02e-20	1.85e-19
CotAD_04266	457	711	63	36	28.1837	11.0314	-1.35324	Down	4.19e-06	2.84e-05
CotAD_04274	458	1401	16	70	3.63252	10.8858	1.5834	Up	1.57e-05	9.77e-05
CotAD_04276	459	951	1	43	0.334461	9.85116	4.88038	Up	4.05e-09	3.76e-08
CotAD_04289	460	663	0	157	0.001	51.5924	15.6549	Up	3.16e-36	9.55e-35
CotAD_04291	461	645	52	483	25.6431	163.15	2.66956	Up	1.88e-57	8.86e-56
CotAD_04295	462	408	60	19	46.7754	10.146	-2.20485	Down	2.06e-10	2.14e-09
CotAD_04315	463	1074	205	964	60.7122	195.556	1.68753	Up	8.85e-65	4.69e-63
CotAD_04335	464	1740	26	218	4.75281	27.2965	2.52186	Up	3.24e-25	7.1e-24
CotAD_04336	465	957	23	297	7.64438	67.6151	3.14487	Up	5.29e-42	1.82e-40
CotAD_04340	466	837	13	307	4.9402	79.9121	4.01577	Up	1.38e-52	5.88e-51
CotAD_04356	467	1365	121	573	28.1955	91.4579	1.69765	Up	1.75e-39	5.66e-38
CotAD_04366	468	1083	26	273	7.6361	54.9204	2.84643	Up	2.69e-35	7.92e-34
CotAD_04373	469	1338	11	105	2.61495	17.0975	2.70893	Up	9.77e-14	1.26e-12
CotAD_04376	470	1344	181	583	42.8357	94.508	1.14162	Up	6.02e-23	1.21e-21
CotAD_04390	471	1029	111	61	34.3111	12.9156	-1.40956	Down	2.88e-10	2.95e-09
CotAD_04410	472	1503	13	137	2.75113	19.8592	2.85171	Up	2.06e-18	3.38e-17
CotAD_04417	473	297	90	933	96.3857	684.423	2.828	Up	3.56e-116	3.65e-114
CotAD_04423	474	2298	2500	12148	346.032	1151.74	1.73484	Up	0	0
CotAD_04440	475	2229	56	287	7.99106	28.0525	1.81167	Up	2.7e-22	5.23e-21
CotAD_04459	476	1071	4	72	1.18795	14.6468	3.62404	Up	2.3e-12	2.74e-11
CotAD_04462	477	723	20	108	8.7987	32.545	1.88708	Up	1.16e-09	1.13e-08
CotAD_04485	478	2973	87	377	9.30788	27.6278	1.56959	Up	6.7e-24	1.39e-22
CotAD_04493	479	1710	28	94	5.20821	11.9765	1.20135	Up	4.43e-05	0.000258467
CotAD_04501	480	1077	8	96	2.36266	19.4203	3.03908	Up	4.94e-14	6.49e-13
CotAD_04520	481	1200	1161	3496	307.735	634.731	1.04445	Up	2.32e-112	2.27e-110
CotAD_04537	482	1557	30	141	6.12857	19.7301	1.68678	Up	1.07e-10	1.13e-09
CotAD_04538	483	963	18	74	5.94529	16.7419	1.49365	Up	2.04e-05	0.000124825
CotAD_04557	484	549	30	93	17.381	36.9071	1.08639	Up	0.000177021	0.000933516
CotAD_04558	485	303	43	1524	45.139	1095.83	4.6015	Up	2.1e-278	5.78e-276
CotAD_04559	486	303	12	144	12.5969	103.543	3.03908	Up	1.96e-20	3.52e-19
CotAD_04574	487	489	34	485	22.1155	216.089	3.2885	Up	2.12e-70	1.23e-68
CotAD_04609	488	1968	282	1731	45.5775	191.633	2.07196	Up	2.34e-150	3.18e-148
CotAD_04614	489	1260	31	171	7.8256	29.5682	1.91777	Up	8.07e-15	1.11e-13
CotAD_04622	490	759	156	26	65.3747	7.4633	-3.13085	Down	3.13e-36	9.47e-35
CotAD_04623	491	510	13	84	8.10774	35.8846	2.14599	Up	6.23e-09	5.7e-08
CotAD_04625	492	393	309	153	250.088	84.82	-1.55996	Down	6.37e-30	1.62e-28
CotAD_04626	493	444	144	64	103.159	31.4048	-1.71581	Down	9.17e-17	1.39e-15
CotAD_04627	494	420	336	119	254.458	61.7301	-2.04338	Down	1.07e-46	4.08e-45
CotAD_04631	495	312	35	11	35.6812	7.68135	-2.21573	Down	1.18e-06	8.58e-06
CotAD_04636	496	282	42	20	47.3725	15.4518	-1.61627	Down	1.76e-05	0.000108825
CotAD_04641	497	1542	21	133	4.33173	18.7917	2.11708	Up	3.24e-13	4.06e-12
CotAD_04646	498	2412	123	70	16.2201	6.32296	-1.35911	Down	1.09e-10	1.16e-09
CotAD_04663	499	1278	199	903	49.5278	153.942	1.63607	Up	2.77e-58	1.32e-56
CotAD_04675	500	228	47	260	65.5676	248.449	1.9219	Up	7.24e-22	1.38e-20
CotAD_04677	501	228	17	159	23.716	151.936	2.67954	Up	6.2e-20	1.09e-18
CotAD_04678	502	240	94	522	124.579	473.869	1.92743	Up	1.52e-42	5.32e-41
CotAD_04682	503	1710	219	3106	40.7356	395.735	3.28017	Up	0	0
CotAD_04693	504	636	306	190	153.035	65.0872	-1.23342	Down	4.1e-21	7.59e-20
CotAD_04713	505	627	23	7	11.6677	2.43237	-2.26209	Down	6.94e-05	0.000392551
CotAD_04714	506	2442	47	12	6.12179	1.07062	-2.51551	Down	1.1e-09	1.07e-08
CotAD_04715	507	1077	59	225	17.4246	45.5162	1.38526	Up	1.31e-12	1.58e-11
CotAD_04722	508	663	152	83	72.9217	27.275	-1.41877	Down	1.21e-13	1.55e-12
CotAD_04732	509	759	232	161	97.2238	46.2151	-1.07295	Down	2.25e-13	2.84e-12
CotAD_04734	510	807	20	101	7.88285	27.2676	1.7904	Up	1.37e-08	1.22e-07
CotAD_04735	511	897	71	307	25.1763	74.5668	1.56646	Up	1.1e-19	1.92e-18
CotAD_04764	512	1599	159	93	31.6283	12.6717	-1.31961	Down	7.47e-13	9.16e-12
CotAD_04770	513	948	68	419	22.8154	96.2953	2.07746	Up	9.03e-38	2.81e-36
CotAD_04778	514	411	100	42	77.39	22.2642	-1.79742	Down	8.07e-13	9.88e-12
CotAD_04781	515	2316	226	79	31.0382	7.4317	-2.06228	Down	2.48e-32	6.7e-31
CotAD_04785	516	708	34	14	15.2747	4.30818	-1.82599	Down	2.54e-05	0.000154148
CotAD_04788	517	1128	96	65	27.07	12.5546	-1.10848	Down	1.26e-06	9.11e-06
CotAD_04792	518	705	2	77	0.902334	23.7958	4.7209	Up	2.29e-15	3.23e-14
CotAD_04800	519	1107	5	105	1.43664	20.6653	3.84643	Up	2.92e-18	4.75e-17
CotAD_05071	520	1668	131	55	24.9805	7.184	-1.79795	Down	2.42e-16	3.6e-15
CotAD_05074	521	3735	156	93	13.285	5.4249	-1.29213	Down	2.83e-12	3.34e-11
CotAD_05081	522	741	23	4	9.87271	1.17609	-3.06944	Down	2.36e-06	1.65e-05
CotAD_05089	523	1191	30	9	8.01191	1.64638	-2.28285	Down	4.68e-06	3.14e-05
CotAD_05095	524	522	180	32	109.68	13.3561	-3.03774	Down	2.35e-40	7.8e-39
CotAD_05108	525	1305	140	97	34.1228	16.1942	-1.07525	Down	1.15e-08	1.03e-07
CotAD_05118	526	1374	136	17	31.4832	2.69564	-3.54588	Down	1.48e-35	4.39e-34
CotAD_05119	527	1788	123	83	21.8808	10.1137	-1.11336	Down	3.7e-08	3.16e-07
CotAD_05124	528	1923	12	69	1.98485	7.81752	1.97768	Up	6.11e-07	4.59e-06
CotAD_05132	529	2229	137	743	19.5496	72.6237	1.8933	Up	1.61e-58	7.69e-57
CotAD_05141	530	756	13	0	5.46951	0.001	-12.4172	Down	6.73e-06	4.43e-05
CotAD_05147	531	1020	0	32	0.001	6.83517	12.7388	Up	6.66e-08	5.56e-07
CotAD_05150	532	714	9	123	4.00932	37.5324	3.22671	Up	1.47e-18	2.43e-17
CotAD_05157	533	3414	7	52	0.65217	3.31848	2.3472	Up	1.7e-06	1.21e-05
CotAD_05169	534	648	184	555	90.317	186.602	1.0469	Up	2.78e-19	4.76e-18
CotAD_05170	535	399	108	62	86.0949	33.8546	-1.34657	Down	1.93e-09	1.85e-08
CotAD_05172	536	399	12	0	9.5661	0.001	-13.2237	Down	1.66e-05	0.000102866
CotAD_05175	537	2664	17	80	2.02974	6.54267	1.68858	Up	1.3e-06	9.37e-06
CotAD_05183	538	1173	6	120	1.62697	22.2886	3.77605	Up	1.92e-20	3.45e-19
CotAD_05184	539	2268	19	88	2.66463	8.45355	1.66562	Up	4.8e-07	3.65e-06
CotAD_05225	540	1269	316	201	79.2049	34.5091	-1.19861	Down	7.57e-21	1.38e-19
CotAD_05234	541	540	33803	13691	19910.8	5523.84	-1.84981	Down	0	0
CotAD_05235	542	540	9476	2824	5581.59	1139.38	-2.29242	Down	0	0
CotAD_05236	543	510	99	294	61.7436	125.596	1.02443	Up	1.47e-10	1.54e-09
CotAD_05241	544	2829	61	41	6.85841	3.15755	-1.11907	Down	9.86e-05	0.000543854
CotAD_05256	545	2571	47	339	5.81463	28.7274	2.30467	Up	8.47e-35	2.46e-33
CotAD_05268	546	2070	12	57	1.8439	5.99935	1.70204	Up	4.37e-05	0.000255563
CotAD_05269	547	1302	103	54	25.1624	9.03612	-1.4775	Down	3.06e-10	3.14e-09
CotAD_05290	548	1857	200	125	34.2566	14.6655	-1.22395	Down	3.54e-14	4.69e-13
CotAD_05302	549	489	2	59	1.30091	26.2871	4.33676	Up	1.66e-11	1.87e-10
CotAD_05303	550	1614	391	149	77.0548	20.1132	-1.93774	Down	1.99e-50	8.09e-49
CotAD_05311	551	1377	41	4	9.47058	0.632886	-3.90343	Down	1.65e-12	1.98e-11
CotAD_05313	552	267	33	227	39.3124	185.231	2.23627	Up	5.4e-23	1.08e-21
CotAD_05315	553	900	39	11	13.7832	2.66287	-2.37185	Down	8.62e-08	7.1e-07
CotAD_05318	554	870	160	84	58.4962	21.0358	-1.47549	Down	4.51e-15	6.27e-14
CotAD_05322	555	2238	130	76	18.4761	7.39866	-1.32032	Down	8.8e-11	9.41e-10
CotAD_05328	556	537	2	37	1.18463	15.0116	3.66357	Up	6.81e-07	5.1e-06
CotAD_05332	557	600	3	65	1.59036	23.6027	3.89152	Up	8.34e-12	9.57e-11
CotAD_05334	558	1026	33	136	10.2304	28.8796	1.49719	Up	5.78e-09	5.3e-08
CotAD_05341	559	315	6	73	6.05853	50.4907	3.05898	Up	5.23e-11	5.67e-10
CotAD_05343	560	339	101	37	94.7651	23.7794	-1.99464	Down	1.06e-14	1.45e-13
CotAD_05346	561	1125	36	120	10.1783	23.2396	1.19108	Up	4.34e-06	2.93e-05
CotAD_05368	562	1122	18	4	5.10277	0.776724	-2.71581	Down	9.45e-05	0.000523308
CotAD_05371	563	1863	20	111	3.41463	12.981	1.9266	Up	3.96e-10	4.01e-09
CotAD_05381	564	477	67	199	44.6769	90.8938	1.02465	Up	1.41e-07	1.13e-06
CotAD_05388	565	1536	121	403	25.0565	57.1628	1.18989	Up	2.55e-17	3.98e-16
CotAD_05409	566	1128	48	12	13.535	2.31778	-2.54588	Down	5.55e-10	5.55e-09
CotAD_05412	567	2637	94	283	11.3382	23.3817	1.04419	Up	1.71e-10	1.79e-09
CotAD_05414	568	579	46	17	25.27	6.3969	-1.98198	Down	2.15e-07	1.7e-06
CotAD_05426	569	1701	41	170	7.66666	21.7743	1.50596	Up	5.82e-11	6.29e-10
CotAD_05430	570	822	94	62	36.3733	16.4331	-1.14628	Down	8.3e-07	6.15e-06
CotAD_05437	571	1452	24	91	5.2574	13.6544	1.37695	Up	8.19e-06	5.33e-05
CotAD_05443	572	1431	28	94	6.22365	14.3116	1.20135	Up	4.43e-05	0.000258505
CotAD_05444	573	807	27	87	10.6418	23.488	1.14217	Up	0.000162022	0.000859445
CotAD_05445	574	927	27	111	9.26426	26.0881	1.49365	Up	1.58e-07	1.27e-06
CotAD_05454	575	528	119	32	71.6869	13.2043	-2.4407	Down	1.25e-21	2.38e-20
CotAD_05456	576	780	51	27	20.7971	7.54169	-1.46342	Down	1.11e-05	7.08e-05
CotAD_05471	577	3423	8	43	0.743378	2.73691	1.88038	Up	0.000159921	0.000848866
CotAD_05478	578	1317	36	131	8.69447	21.6713	1.31762	Up	2.06e-07	1.63e-06
CotAD_05486	579	2478	50	28	6.41793	2.46182	-1.38238	Down	3.08e-05	0.000184196
CotAD_05489	580	945	116	31	39.0439	7.14709	-2.44967	Down	3.3e-21	6.12e-20
CotAD_05491	581	879	18	2	6.51344	0.495725	-3.71581	Down	5.92e-06	3.92e-05
CotAD_05495	582	897	43	18	15.2476	4.37199	-1.80222	Down	2.65e-06	1.84e-05
CotAD_05496	583	1269	226	1171	56.6465	201.046	1.82746	Up	3.97e-87	2.94e-85
CotAD_05513	584	2238	186	96	26.435	9.34567	-1.50008	Down	1.13e-17	1.79e-16
CotAD_05524	585	1278	106	60	26.3816	10.2287	-1.36691	Down	1.78e-09	1.7e-08
CotAD_05539	586	642	71	22	35.1763	7.46598	-2.2362	Down	2.93e-12	3.46e-11
CotAD_05540	587	990	43	19	13.8153	4.18136	-1.72422	Down	5.32e-06	3.56e-05
CotAD_05549	588	528	28	124	16.8675	51.1667	1.60096	Up	5.51e-09	5.06e-08
CotAD_05555	589	573	65	284	36.0816	107.985	1.5815	Up	1.51e-18	2.48e-17
CotAD_05574	590	1293	192	42	47.2312	7.07702	-2.73853	Down	1.41e-38	4.48e-37
CotAD_05601	591	1281	21	88	5.21431	14.9669	1.52123	Up	2.37e-06	1.66e-05
CotAD_05604	592	2037	64	354	9.99345	37.8627	1.92172	Up	3.07e-29	7.66e-28
CotAD_05619	593	1617	119	351	23.408	47.293	1.01463	Up	3.6e-12	4.23e-11
CotAD_05631	594	1194	112	569	29.836	103.826	1.79905	Up	2.52e-42	8.76e-41
CotAD_05652	595	1155	38	221	10.4647	41.6879	1.99409	Up	1.2e-19	2.1e-18
CotAD_05665	596	966	48	7	15.8049	1.57878	-3.32349	Down	9.29e-13	1.13e-11
CotAD_05667	597	1398	296	205	67.3459	31.9482	-1.07586	Down	1.03e-16	1.56e-15
CotAD_05671	598	1371	267	81	61.9442	12.872	-2.26673	Down	1.27e-42	4.43e-41
CotAD_05683	599	1824	19	170	3.31326	20.306	2.61558	Up	1.02e-20	1.85e-19
CotAD_05687	600	873	557	369	202.94	92.0898	-1.13994	Down	7.43e-33	2.03e-31
CotAD_05717	601	1272	99	62	24.7557	10.6195	-1.22104	Down	1.03e-07	8.42e-07
CotAD_05718	602	2229	6	43	0.856185	4.20298	2.29542	Up	1.89e-05	0.000116233
CotAD_05719	603	1050	35	143	10.6024	29.672	1.48471	Up	2.9e-09	2.73e-08
CotAD_05723	604	1989	66	404	10.5545	44.2533	2.06793	Up	2.85e-36	8.64e-35
CotAD_05726	605	462	5	70	3.44235	33.0108	3.26147	Up	3.72e-11	4.08e-10
CotAD_05763	606	1647	169	946	32.6377	125.14	1.93893	Up	2.41e-76	1.52e-74
CotAD_05774	607	1248	34	192	8.66545	33.5186	1.95162	Up	8.1e-17	1.23e-15
CotAD_05798	608	3222	4	53	0.394876	3.58385	3.18204	Up	1.5e-08	1.33e-07
CotAD_05803	609	759	1065	548	446.308	157.303	-1.50449	Down	1.08e-93	8.64e-92
CotAD_05820	610	996	32	337	10.2192	73.7174	2.85072	Up	2.69e-43	9.51e-42
CotAD_05823	611	1023	115	54	35.756	11.5005	-1.63649	Down	7.04e-13	8.65e-12
CotAD_05824	612	2958	4	74	0.430119	5.45046	3.66357	Up	8.99e-13	1.1e-11
CotAD_05825	613	1668	101	660	19.2598	86.2079	2.16223	Up	1.73e-61	8.61e-60
CotAD_05828	614	1200	132	47	34.988	8.53328	-2.03569	Down	3.13e-19	5.34e-18
CotAD_05834	615	759	342	244	143.321	70.0402	-1.033	Down	6.29e-18	1.01e-16
CotAD_05835	616	825	346	211	133.398	55.7222	-1.25941	Down	2.08e-24	4.4e-23
CotAD_05842	617	1077	24	88	7.08797	17.8019	1.32859	Up	1.98e-05	0.000121443
CotAD_05855	618	3237	374	53	36.7498	3.56724	-3.36486	Down	1.31e-90	1.01e-88
CotAD_05861	619	1221	48	145	12.5041	25.8733	1.04906	Up	4.86e-06	3.26e-05
CotAD_05898	620	645	9	57	4.43823	19.2537	2.11708	Up	2.38e-06	1.67e-05
CotAD_05900	621	3468	46	354	4.21896	22.2394	2.39816	Up	6.41e-38	2e-36
CotAD_05908	622	1842	170	779	29.3553	92.1398	1.65021	Up	4.2e-51	1.73e-49
CotAD_05923	623	1866	58	184	9.88651	21.4835	1.1197	Up	5.5e-08	4.62e-07
CotAD_05929	624	1863	47	190	8.02438	22.2198	1.46938	Up	1.02e-11	1.16e-10
CotAD_05931	625	1473	161	717	34.7656	106.051	1.60903	Up	1.42e-45	5.26e-44
CotAD_05937	626	306	8	78	8.31563	55.5357	2.73952	Up	1.28e-10	1.35e-09
CotAD_05949	627	1491	37	12	7.89316	1.75349	-2.17037	Down	8.15e-07	6.04e-06
CotAD_05973	628	1488	116	41	24.796	6.00317	-2.04631	Down	3.42e-17	5.29e-16
CotAD_05991	629	2139	144	61	21.413	6.21324	-1.78507	Down	1.19e-17	1.89e-16
CotAD_05994	630	462	24	128	16.5233	60.3625	1.86915	Up	4.32e-11	4.72e-10
CotAD_06001	631	1530	157	110	32.6388	15.6639	-1.05914	Down	2.39e-09	2.26e-08
CotAD_06003	632	1581	379	246	76.249	33.9002	-1.16942	Down	8.77e-24	1.81e-22
CotAD_06007	633	906	2	35	0.702148	8.41665	3.5834	Up	1.75e-06	1.25e-05
CotAD_06016	634	1074	12	172	3.55389	34.8918	3.29542	Up	6.65e-26	1.49e-24
CotAD_06022	635	2148	11	80	1.62886	8.11438	2.31661	Up	2.95e-09	2.77e-08
CotAD_06024	636	645	7	406	3.45195	137.141	5.3121	Up	8.85e-81	6.03e-79
CotAD_06035	637	342	35	129	32.5513	82.1794	1.33606	Up	1.91e-07	1.51e-06
CotAD_06045	638	666	150	68	71.638	22.2451	-1.68724	Down	5.09e-17	7.82e-16
CotAD_06057	639	951	16	63	5.35138	14.4331	1.4314	Up	0.000144318	0.000772141
CotAD_06058	640	375	67	500	56.829	290.495	2.35381	Up	7.92e-52	3.35e-50
CotAD_06069	641	1047	10	95	3.03794	19.7686	2.70204	Up	1.63e-12	1.96e-11
CotAD_06087	642	975	11	0	3.58851	0.001	-11.8092	Down	4.07e-05	0.00023936
CotAD_06090	643	1200	1542	368	408.724	66.8138	-2.61291	Down	5.97e-282	1.7e-279
CotAD_06106	644	885	38	5211	13.6574	1282.85	6.55353	Up	0	0
CotAD_06129	645	1254	80	470	20.2917	81.6582	2.00871	Up	1.75e-40	5.8e-39
CotAD_06132	646	1155	134	28	36.902	5.28172	-2.80462	Down	4.32e-28	1.04e-26
CotAD_06133	647	738	40	12	17.2397	3.54262	-2.28285	Down	1.18e-07	9.58e-07
CotAD_06168	648	681	296	173	138.252	55.3476	-1.32071	Down	1.24e-22	2.44e-21
CotAD_06192	649	2136	1	40	0.148911	4.07998	4.77605	Up	1.81e-08	1.59e-07
CotAD_06195	650	843	41	171	15.4697	44.1945	1.51442	Up	4.27e-11	4.67e-10
CotAD_06198	651	897	46	152	16.3114	36.9191	1.17848	Up	2.79e-07	2.18e-06
CotAD_06201	652	1416	60	200	13.4777	30.7727	1.19108	Up	2.64e-09	2.5e-08
CotAD_06202	653	1410	937	3298	211.372	509.602	1.26959	Up	1.01e-143	1.29e-141
CotAD_06220	654	1956	13	63	2.11398	7.01732	1.73096	Up	1.33e-05	8.38e-05
CotAD_06225	655	447	74	389	52.6564	189.601	1.84829	Up	1.87e-30	4.83e-29
CotAD_06228	656	3801	55	176	4.60247	10.0882	1.13219	Up	8.29e-08	6.84e-07
CotAD_06234	657	627	33	346	16.7407	120.229	2.84435	Up	2.57e-44	9.26e-43
CotAD_06242	658	1020	99	557	30.8718	118.975	1.94629	Up	7.58e-46	2.82e-44
CotAD_06244	659	1113	245	23	70.016	4.50228	-3.95896	Down	1.01e-68	5.73e-67
CotAD_06249	660	1161	308	218	84.3811	40.9095	-1.04449	Down	1.42e-16	2.14e-15
CotAD_06265	661	2184	23	7	3.34967	0.698304	-2.26209	Down	6.94e-05	0.000392439
CotAD_06270	662	645	2	28	0.986272	9.45797	3.26147	Up	4.55e-05	0.000264546
CotAD_06283	663	1023	46	150	14.3024	31.9459	1.15937	Up	4.71e-07	3.59e-06
CotAD_06288	664	2025	137	475	21.519	51.1055	1.24787	Up	1.41e-21	2.67e-20
CotAD_06290	665	2874	102	1126	11.2886	85.3593	2.91868	Up	2.5e-144	3.24e-142
CotAD_06297	666	738	257	65	110.765	19.1892	-2.52914	Down	9.43e-47	3.59e-45
CotAD_06300	667	1176	3	67	0.81141	12.4127	3.93524	Up	3.2e-12	3.77e-11
CotAD_06323	668	3021	478	151	50.3273	10.8899	-2.20835	Down	1.55e-72	9.19e-71
CotAD_06324	669	876	7296	3851	2649.15	957.787	-1.46776	Down	0	0
CotAD_06327	670	4884	24	240	1.56301	10.7062	2.77605	Up	1.89e-30	4.89e-29
CotAD_06341	671	1092	12	74	3.49531	14.7642	2.07861	Up	9.44e-08	7.74e-07
CotAD_06343	672	1128	4	37	1.12792	7.14648	2.66357	Up	1.75e-05	0.000108177
CotAD_06350	673	1041	129	980	39.4154	205.104	2.37953	Up	2.91e-101	2.52e-99
CotAD_06356	674	645	32	100	15.7804	33.7784	1.09797	Up	8.68e-05	0.000483531
CotAD_06359	675	1653	18	91	3.46359	11.9941	1.79199	Up	7.21e-08	6e-07
CotAD_06377	676	1245	1	44	0.25548	7.69986	4.91355	Up	2.45e-09	2.32e-08
CotAD_06380	677	3273	1726	1235	167.734	82.2092	-1.0288	Down	4.23e-83	2.98e-81
CotAD_06392	678	1275	180	609	44.9044	104.065	1.21256	Up	4.08e-26	9.22e-25
CotAD_06398	679	1581	128	411	25.7516	56.6382	1.13711	Up	1.6e-16	2.4e-15
CotAD_06399	680	1431	208	1145	46.2328	174.327	1.91481	Up	1.43e-90	1.1e-88
CotAD_06410	681	762	319	187	133.156	53.467	-1.3164	Down	3.76e-24	7.9e-23
CotAD_06423	682	984	3	31	0.969734	6.86382	2.82335	Up	5.65e-05	0.00032453
CotAD_06428	683	1059	9	245	2.70317	50.4045	4.22083	Up	1.26e-43	4.49e-42
CotAD_06432	684	1464	2	262	0.434526	38.9906	6.48754	Up	2.98e-56	1.37e-54
CotAD_06439	685	1203	11	54	2.9084	9.77975	1.74957	Up	5.12e-05	0.00029577
CotAD_06446	686	990	56	30	17.992	6.60215	-1.44635	Down	4.98e-06	3.33e-05
CotAD_06448	687	1737	40	213	7.32465	26.7165	1.8669	Up	1.52e-17	2.39e-16
CotAD_06473	688	342	20	248	18.6008	157.988	3.08639	Up	1.02e-34	2.96e-33
CotAD_06476	689	2424	763	4136	100.119	371.747	1.8926	Up	0	0
CotAD_06480	690	1452	64	44	14.0197	6.60215	-1.08645	Down	9.88e-05	0.000544752
CotAD_06487	691	276	1	57	1.15244	44.9951	5.28701	Up	3.54e-12	4.16e-11
CotAD_06502	692	1557	56	33	11.44	4.61769	-1.30884	Down	2.36e-05	0.000143746
CotAD_06510	693	735	34	151	14.7136	44.7599	1.60506	Up	1.08e-10	1.14e-09
CotAD_06544	694	792	10	127	4.01607	34.9364	3.12087	Up	1.36e-18	2.25e-17
CotAD_06558	695	423	32	98	24.0622	50.476	1.06883	Up	0.000143968	0.000770476
CotAD_06562	696	1332	2	32	0.477587	5.23414	3.45412	Up	7.13e-06	4.68e-05
CotAD_06563	697	1068	153	505	45.5666	103.02	1.17687	Up	5.47e-21	1e-19
CotAD_06568	698	870	105	385	38.3881	96.4142	1.32859	Up	2.1e-19	3.61e-18
CotAD_06576	699	648	109	3	53.503	1.00866	-5.7291	Down	9.94e-39	3.17e-37
CotAD_06581	700	366	129	93	112.108	55.3607	-1.01795	Down	1.64e-07	1.31e-06
CotAD_06590	701	1008	53	29	16.7241	6.26811	-1.41582	Down	1.24e-05	7.86e-05
CotAD_06592	702	1803	10	60	1.76413	7.25028	2.03908	Up	2.22e-06	1.56e-05
CotAD_06633	703	897	157	68	55.6716	16.5164	-1.75304	Down	1.17e-18	1.94e-17
CotAD_06654	704	1515	25	108	5.24873	15.5314	1.56515	Up	8.89e-08	7.32e-07
CotAD_06662	705	453	55	22	38.6181	10.5809	-1.86781	Down	5.08e-08	4.28e-07
CotAD_06676	706	4278	13	176	0.966561	8.96337	3.21311	Up	6.42e-26	1.44e-24
CotAD_06684	707	1218	42	6	10.968	1.07326	-3.35324	Down	2.09e-11	2.33e-10
CotAD_06692	708	1974	13	63	2.0947	6.95333	1.73096	Up	1.33e-05	8.38e-05
CotAD_06699	709	1563	94	30	19.1291	4.18179	-2.19358	Down	2.02e-15	2.86e-14
CotAD_06704	710	1182	10	130	2.69097	23.9621	3.15456	Up	3.54e-19	6.03e-18
CotAD_06718	711	1230	41	669	10.6024	118.501	3.48243	Up	2.44e-101	2.12e-99
CotAD_06719	712	1311	11	180	2.6688	29.9136	3.48654	Up	2.6e-28	6.32e-27
CotAD_06725	713	789	19	80	7.65955	22.0908	1.52812	Up	6.52e-06	4.3e-05
CotAD_06726	714	1302	112	714	27.3611	119.478	2.12654	Up	4.57e-65	2.44e-63
CotAD_06728	715	1260	93	43	23.4768	7.43528	-1.65878	Down	7.11e-11	7.66e-10
CotAD_06730	716	1203	7	292	1.8508	52.8831	4.83659	Up	6.24e-56	2.85e-54
CotAD_06731	717	333	0	37	0.001	24.2079	14.5632	Up	4.9e-09	4.53e-08
CotAD_06733	718	1017	82	253	25.646	54.2	1.07956	Up	5.69e-10	5.68e-09
CotAD_06735	719	999	43	131	13.6908	28.5697	1.06128	Up	1.18e-05	7.47e-05
CotAD_06743	720	915	5	73	1.7381	17.3821	3.32201	Up	9.44e-12	1.08e-10
CotAD_06744	721	657	25	105	12.1032	34.8196	1.52451	Up	2.31e-07	1.82e-06
CotAD_06748	722	1026	6	40	1.86008	8.494	2.19108	Up	6.2e-05	0.000353327
CotAD_06764	723	402	50	269	39.5613	145.789	1.88172	Up	5.36e-22	1.03e-20
CotAD_06767	724	1164	43	395	11.7501	73.9339	2.65356	Up	5.71e-47	2.18e-45
CotAD_06776	725	375	1303	846	1105.2	491.517	-1.16899	Down	1.62e-77	1.05e-75
CotAD_06789	726	1068	16	93	4.76514	18.9719	1.99328	Up	5.13e-09	4.73e-08
CotAD_06790	727	1251	14	119	3.55957	20.7247	2.54158	Up	1.78e-14	2.39e-13
CotAD_06791	728	2283	283	127	39.4282	12.1198	-1.70186	Down	4.49e-31	1.18e-29
CotAD_06795	729	1725	15	1	2.76585	0.126302	-4.45277	Down	1.17e-05	7.43e-05
CotAD_06800	730	2265	2	29	0.280859	2.78952	3.3121	Up	2.87e-05	0.000172204
CotAD_06813	731	1464	19	398	4.12799	59.23	3.84281	Up	1.07e-65	5.76e-64
CotAD_06820	732	1548	58	5	11.9175	0.703718	-4.08194	Down	1.03e-17	1.63e-16
CotAD_06824	733	909	48	575	16.7959	137.817	3.03657	Up	2.21e-77	1.43e-75
CotAD_06825	734	975	107	917	34.9065	204.91	2.55343	Up	1.29e-102	1.14e-100
CotAD_06828	735	1764	53	29	9.55661	3.58178	-1.41582	Down	1.24e-05	7.86e-05
CotAD_06840	736	729	37	19	16.1436	5.67839	-1.50741	Down	0.000130001	0.000702744
CotAD_06852	737	156	68	43	138.647	60.0542	-1.20708	Down	1.24e-05	7.86e-05
CotAD_06854	738	1962	4	66	0.648467	7.32899	3.49851	Up	3.81e-11	4.18e-10
CotAD_06861	739	417	75	42	57.2073	21.9438	-1.38238	Down	3.31e-07	2.57e-06
CotAD_06870	740	1569	23	143	4.66264	19.8569	2.09043	Up	6.51e-14	8.48e-13
CotAD_06876	741	1740	339	222	61.9694	27.7973	-1.15661	Down	4.31e-21	7.96e-20
CotAD_06882	742	1128	10	52	2.81979	10.0437	1.83263	Up	4.17e-05	0.00024441
CotAD_06883	743	399	1270	220	1012.41	120.129	-3.07514	Down	1.16e-277	3.17e-275
CotAD_06890	744	1350	76	241	17.9063	38.894	1.11908	Up	4.8e-10	4.83e-09
CotAD_06913	745	1449	30	128	6.58536	19.246	1.54723	Up	7.35e-09	6.69e-08
CotAD_06931	746	315	112	472	113.093	326.461	1.52941	Up	1.62e-28	3.94e-27
CotAD_06946	747	1689	114	78	21.4685	10.0615	-1.09337	Down	1.77e-07	1.41e-06
CotAD_06949	748	1620	82	457	16.1	61.4611	1.93262	Up	1.44e-37	4.48e-36
CotAD_06957	749	1371	61	37	14.152	5.87982	-1.26717	Down	1.7e-05	0.000105101
CotAD_06967	750	2289	266	69	36.9626	6.56754	-2.49264	Down	1.57e-47	6.1e-46
CotAD_06980	751	1629	231	90	45.1043	12.0371	-1.90578	Down	7.87e-30	2e-28
CotAD_06983	752	981	21	1	6.8089	0.222091	-4.9382	Down	7.06e-08	5.87e-07
CotAD_07002	753	1620	115	400	22.5792	53.7953	1.25248	Up	1.68e-18	2.77e-17
CotAD_07011	754	1029	47	557	14.5281	117.934	3.02106	Up	1.2e-74	7.4e-73
CotAD_07022	755	4527	454	327	31.8986	15.7375	-1.01928	Down	8.41e-23	1.67e-21
CotAD_07024	756	459	585	6214	405.387	2949.57	2.86313	Up	0	0
CotAD_07025	757	1614	93	583	18.3276	78.6981	2.10231	Up	1.08e-52	4.61e-51
CotAD_07031	758	1077	21	116	6.20198	23.4661	1.91978	Up	1.74e-10	1.82e-09
CotAD_07038	759	936	182	21	61.8475	4.88813	-3.66136	Down	2.35e-48	9.24e-47
CotAD_07046	760	3336	229	140	21.8341	9.14327	-1.2558	Down	1.28e-16	1.93e-15
CotAD_07047	761	2739	98	38	11.3805	3.02267	-1.91267	Down	1.35e-13	1.73e-12
CotAD_07056	762	774	39	163	16.0269	45.8824	1.51744	Up	1.15e-10	1.22e-09
CotAD_07071	763	1062	78	233	23.3613	47.8003	1.0329	Up	9.58e-09	8.66e-08
CotAD_07087	764	621	14	177	7.17072	62.0985	3.11437	Up	2.3e-25	5.07e-24
CotAD_07096	765	2592	46	141	5.64481	11.8518	1.07011	Up	4.66e-06	3.14e-05
CotAD_07101	766	387	24	96	19.7254	54.0455	1.45412	Up	1.81e-06	1.29e-05
CotAD_07106	767	1296	238	95	58.4115	15.9705	-1.87085	Down	5.97e-30	1.53e-28
CotAD_07111	768	609	1032	705	539	252.215	-1.09563	Down	9.18e-56	4.16e-54
CotAD_07113	769	1755	32	953	5.79962	118.308	4.35045	Up	6.41e-169	1.04e-166
CotAD_07119	770	384	13	252	10.7681	142.978	3.73096	Up	3.35e-41	1.13e-39
CotAD_07153	771	1068	7	42	2.08475	8.56796	2.03908	Up	8.51e-05	0.00047441
CotAD_07154	772	1401	4	75	0.908131	11.6633	3.68294	Up	5.61e-13	6.93e-12
CotAD_07386	773	1869	169	77	28.761	8.97596	-1.67998	Down	7.14e-19	1.2e-17
CotAD_07396	774	1359	188	773	44.0012	123.925	1.49385	Up	3.25e-44	1.17e-42
CotAD_07403	775	1557	18	75	3.67714	10.4947	1.51301	Up	1.49e-05	9.29e-05
CotAD_07411	776	630	56	28	28.2731	9.68316	-1.54588	Down	1.59e-06	1.14e-05
CotAD_07421	777	1002	133	70	42.2192	15.2205	-1.47188	Down	9.75e-13	1.19e-11
CotAD_07423	778	2253	562	2595	79.3417	250.943	1.66121	Up	1.15e-167	1.83e-165
CotAD_07425	779	801	168	12	66.7119	3.26399	-4.35324	Down	6.14e-51	2.52e-49
CotAD_07429	780	1452	27	8	5.91458	1.20039	-2.30077	Down	1.29e-05	8.14e-05
CotAD_07431	781	960	552	2032	182.892	461.16	1.33428	Up	3.7e-96	3.08e-94
CotAD_07432	782	951	222	826	74.2504	189.234	1.3497	Up	8.8e-41	2.94e-39
CotAD_07433	783	891	27	88	9.63857	21.5181	1.15866	Up	0.000124354	0.000675073
CotAD_07458	784	603	2	36	1.05497	13.0072	3.62404	Up	1.09e-06	7.98e-06
CotAD_07475	785	549	9	91	5.21431	36.1134	2.79199	Up	2.09e-12	2.5e-11
CotAD_07482	786	1824	254	181	44.293	21.6199	-1.03472	Down	9.64e-14	1.24e-12
CotAD_07491	787	954	244	2004	81.352	457.666	2.49205	Up	3e-216	6.07e-214
CotAD_07492	788	693	16	71	7.34367	22.3216	1.60386	Up	1.13e-05	7.23e-05
CotAD_07511	789	312	0	17	0.001	11.8712	13.5352	Up	0.000166864	0.000883119
CotAD_07513	790	2028	22	104	3.45049	11.1729	1.69513	Up	2.85e-08	2.47e-07
CotAD_07531	791	1749	1656	779	301.16	97.0392	-1.63389	Down	2.88e-163	4.43e-161
CotAD_07539	792	2952	32	158	3.44794	11.6611	1.7579	Up	1.94e-12	2.33e-11
CotAD_07542	793	1353	108	58	25.3894	9.33963	-1.44279	Down	2.43e-10	2.51e-09
CotAD_07548	794	1053	15	91	4.53095	18.8284	2.05502	Up	3.82e-09	3.56e-08
CotAD_07549	795	357	422	276	375.985	168.438	-1.15846	Down	6.36e-26	1.43e-24
CotAD_07559	796	1161	2	139	0.547929	26.0845	5.57306	Up	6.39e-29	1.58e-27
CotAD_07565	797	714	19	69	8.46412	21.0548	1.31471	Up	0.000186732	0.000981982
CotAD_07567	798	2094	121	398	18.3796	41.4101	1.17188	Up	9.39e-17	1.42e-15
CotAD_07581	799	1812	38	122	6.6704	14.669	1.13693	Up	7.97e-06	5.2e-05
CotAD_07583	800	1353	8	193	1.8807	31.0784	4.04657	Up	1.04e-33	2.94e-32
CotAD_07585	801	507	18	3	11.2925	1.28918	-3.13085	Down	2.67e-05	0.000161194
CotAD_07595	802	1062	5	35	1.49752	7.18031	2.26147	Up	0.000142613	0.000765082
CotAD_07615	803	1053	337	83	101.795	17.1731	-2.56745	Down	7.88e-62	3.94e-60
CotAD_07623	804	1197	34	9	9.03465	1.63813	-2.46342	Down	3.23e-07	2.51e-06
CotAD_07626	805	474	250	56	167.76	25.74	-2.70431	Down	4.65e-49	1.86e-47
CotAD_07639	806	726	22	6	9.63857	1.80059	-2.42035	Down	5.07e-05	0.000293164
CotAD_07647	807	1710	183	80	34.0394	10.1928	-1.73965	Down	2.84e-21	5.28e-20
CotAD_07657	808	1158	183	2	50.2654	0.376288	-7.06158	Down	1.44e-68	8.15e-67
CotAD_07768	809	807	33	14	13.0067	3.77967	-1.78292	Down	4.51e-05	0.000263028
CotAD_07784	810	1932	0	264	0.001	29.7712	14.8616	Up	1.79e-60	8.8e-59
CotAD_08051	811	1764	17	65	3.06533	8.02813	1.38902	Up	0.000158811	0.000843878
CotAD_08052	812	1860	87	1686	14.8776	197.49	3.73056	Up	2.93e-267	7.65e-265
CotAD_08053	813	306	2	399	2.07891	284.087	7.09436	Up	6.19e-87	4.57e-85
CotAD_08054	814	903	1	696	0.35224	167.927	8.89706	Up	6.6e-156	9.26e-154
CotAD_08067	815	1374	47	209	10.8802	33.1405	1.60689	Up	2.62e-14	3.49e-13
CotAD_08090	816	720	43	6	18.996	1.81559	-3.38719	Down	9.62e-12	1.1e-10
CotAD_08091	817	867	52	9	19.077	2.26164	-3.0764	Down	7.98e-13	9.77e-12
CotAD_08095	818	780	23	101	9.37907	28.2115	1.58877	Up	1.75e-07	1.39e-06
CotAD_08106	819	609	63	270	32.9041	96.5931	1.55365	Up	2.68e-17	4.17e-16
CotAD_08115	820	1362	165	106	38.5331	16.9562	-1.18428	Down	2.05e-11	2.29e-10
CotAD_08177	821	1836	15	151	2.59863	17.9186	2.78563	Up	1.01e-19	1.76e-18
CotAD_08178	822	1137	6	99	1.67848	18.9703	3.49851	Up	3.69e-16	5.43e-15
CotAD_08191	823	1545	9	123	1.85285	17.3451	3.22671	Up	1.47e-18	2.43e-17
CotAD_08192	824	2292	55	167	7.63264	15.8745	1.05646	Up	7.88e-07	5.86e-06
CotAD_08197	825	1050	58	268	17.5697	55.609	1.66223	Up	9.37e-19	1.56e-17
CotAD_08200	826	717	39	115	17.301	34.9444	1.0142	Up	7.74e-05	0.000434166
CotAD_08201	827	711	46	156	20.5786	47.8029	1.21596	Up	9.57e-08	7.85e-07
CotAD_08440	828	732	9	137	3.91073	40.7764	3.38222	Up	2.47e-21	4.62e-20
CotAD_08442	829	867	1031	153	378.239	38.4478	-3.29832	Down	5.87e-242	1.37e-239
CotAD_08445	830	2295	774	496	107.272	47.0867	-1.18788	Down	5.74e-48	2.25e-46
CotAD_08447	831	1077	2	32	0.590665	6.47342	3.45412	Up	7.13e-06	4.68e-05
CotAD_08452	832	3081	668	461	68.9622	32.5993	-1.08096	Down	5.99e-36	1.8e-34
CotAD_08453	833	2964	448	308	48.0758	22.6398	-1.08645	Down	7.48e-25	1.62e-23
CotAD_08460	834	1986	299	5292	47.8871	580.551	3.59971	Up	0	0
CotAD_08463	835	1761	18	92	3.25117	11.3822	1.80775	Up	5.09e-08	4.29e-07
CotAD_08471	836	2496	68	453	8.66545	39.5415	2.19002	Up	2.38e-43	8.41e-42
CotAD_08493	837	2124	523	2320	78.3202	237.976	1.60336	Up	7.15e-143	9.06e-141
CotAD_08498	838	849	27	278	10.1154	71.3406	2.81817	Up	1.43e-35	4.26e-34
CotAD_08502	839	1341	297	151	70.4457	24.5328	-1.5218	Down	7.79e-28	1.86e-26
CotAD_08508	840	1257	12	66	3.03649	11.4395	1.91355	Up	1.83e-06	1.3e-05
CotAD_08530	841	1437	0	60	0.001	9.09691	13.1512	Up	3.01e-14	4.01e-13
CotAD_08539	842	1422	0	88	0.001	13.4829	13.7188	Up	1.36e-20	2.46e-19
CotAD_08544	843	936	419	163	142.385	37.9412	-1.90796	Down	8.18e-53	3.52e-51
CotAD_08552	844	750	160	91	67.8555	26.435	-1.36002	Down	1.78e-13	2.26e-12
CotAD_08555	845	399	3	33	2.39153	18.0194	2.91355	Up	2.34e-05	0.000142598
CotAD_08557	846	792	89	41	35.743	11.2787	-1.66406	Down	1.65e-10	1.72e-09
CotAD_08619	847	1122	278	184	78.8095	35.7293	-1.14126	Down	3.1e-17	4.8e-16
CotAD_08632	848	885	24	196	8.6257	48.2517	2.48386	Up	1.88e-22	3.66e-21
CotAD_08638	849	1146	385	1633	106.857	310.457	1.53871	Up	1.97e-95	1.62e-93
CotAD_08639	850	1476	54	742	11.6368	109.526	3.2345	Up	2.51e-105	2.27e-103
CotAD_08642	851	978	18	78	5.8541	17.3762	1.56959	Up	5.69e-06	3.78e-05
CotAD_08667	852	441	42	11	30.2927	5.43442	-2.47877	Down	1.15e-08	1.03e-07
CotAD_08671	853	534	89	6	53.0121	2.44799	-4.43665	Down	5.57e-28	1.34e-26
CotAD_08675	854	1644	169	56	32.6973	7.4214	-2.13941	Down	1.02e-25	2.26e-24
CotAD_08677	855	993	8	257	2.56252	56.3876	4.45974	Up	3.02e-47	1.17e-45
CotAD_08678	856	2010	198	831	31.3325	90.075	1.52347	Up	9.93e-49	3.96e-47
CotAD_08681	857	519	35	148	21.45	62.1289	1.53429	Up	6.12e-10	6.1e-09
CotAD_08683	858	1425	5	58	1.11605	8.86773	2.99017	Up	8.21e-09	7.46e-08
CotAD_08686	859	1794	366	226	64.8911	27.4464	-1.2414	Down	3.53e-25	7.73e-24
CotAD_08692	860	2937	39	18	4.22364	1.33527	-1.66136	Down	2.45e-05	0.000148588
CotAD_08696	861	2283	83	262	11.5638	25.0032	1.1125	Up	1.03e-10	1.09e-09
CotAD_08751	862	786	30	94	12.1402	26.0558	1.10182	Up	0.000137153	0.000738488
CotAD_08769	863	1131	12	64	3.37478	12.3287	1.86915	Up	3.76e-06	2.57e-05
CotAD_08780	864	3039	24	158	2.51193	11.3273	2.17294	Up	6.57e-16	9.53e-15
CotAD_08781	865	975	79	323	25.7721	72.1768	1.48573	Up	3.15e-19	5.38e-18
CotAD_08799	866	1242	147	73	37.6463	12.8056	-1.55573	Down	5.3e-15	7.33e-14
CotAD_09033	867	2337	1	792	0.136103	73.8356	9.08347	Up	1.33e-177	2.22e-175
CotAD_09055	868	1752	156	85	28.3216	10.5702	-1.42189	Down	5.24e-14	6.87e-13
CotAD_09061	869	612	6	52	3.11836	18.5119	2.56959	Up	4.72e-07	3.6e-06
CotAD_09065	870	858	642	2009	237.999	510.143	1.09995	Up	7.31e-71	4.27e-69
CotAD_09066	871	729	1052	186	459.002	55.5885	-3.04564	Down	4.39e-228	9.67e-226
CotAD_09072	872	759	10268	3517	4302.99	1009.56	-2.09162	Down	0	0
CotAD_09080	873	576	82	53	45.2812	20.0472	-1.17551	Down	2.63e-06	1.83e-05
CotAD_09092	874	1080	447	1529	131.647	308.449	1.22836	Up	2.43e-64	1.28e-62
CotAD_09096	875	3279	503	261	48.7925	17.342	-1.49239	Down	1.1e-44	4e-43
CotAD_09098	876	483	904	621	595.316	280.12	-1.08761	Down	1.67e-48	6.63e-47
CotAD_09107	877	2664	124	3086	14.8052	252.384	4.09144	Up	0	0
CotAD_09108	878	477	2	69	1.33364	31.5159	4.56264	Up	1.21e-13	1.55e-12
CotAD_09109	879	2271	51	1153	7.14298	110.614	3.95287	Up	2.39e-191	4.31e-189
CotAD_09110	880	1443	96	607	21.1608	91.6477	2.11471	Up	3.46e-55	1.55e-53
CotAD_09116	881	1197	80	36	21.258	6.55251	-1.69789	Down	7.88e-10	7.78e-09
CotAD_09134	882	900	74	15	26.1527	3.63118	-2.84845	Down	2.02e-16	3.02e-15
CotAD_09140	883	1482	251	138	53.8706	20.2876	-1.4089	Down	2.54e-21	4.74e-20
CotAD_09141	884	720	114	66	50.3615	19.9715	-1.33438	Down	9.11e-10	8.94e-09
CotAD_09164	885	417	4	131	3.05106	68.4439	4.48754	Up	9.57e-25	2.06e-23
CotAD_09171	886	3057	30	123	3.12142	8.76615	1.48974	Up	3.52e-08	3.02e-07
CotAD_09183	887	495	17	1	10.9237	0.440143	-4.63335	Down	2.15e-06	1.51e-05
CotAD_09186	888	1005	13	226	4.11437	48.9939	3.57386	Up	6.68e-36	2.01e-34
CotAD_09187	889	1278	42	20	10.4531	3.40956	-1.61627	Down	1.76e-05	0.000108859
CotAD_09192	890	831	9	304	3.44483	79.7025	4.53212	Up	3.58e-56	1.64e-54
CotAD_09196	891	537	15	193	8.88472	78.3037	3.13968	Up	9.81e-28	2.34e-26
CotAD_09197	892	513	39	416	24.181	176.675	2.86915	Up	1.96e-53	8.56e-52
CotAD_09198	893	1902	10	55	1.67231	6.30016	1.91355	Up	1.41e-05	8.84e-05
CotAD_09220	894	1074	299	2066	88.551	419.108	2.24274	Up	2.68e-197	4.97e-195
CotAD_09227	895	1854	3	30	0.514681	3.52542	2.77605	Up	8.74e-05	0.000486453
CotAD_09238	896	1092	531	218	154.667	43.4944	-1.83027	Down	8.13e-63	4.15e-61
CotAD_09239	897	1674	24	289	4.56018	37.6133	3.04408	Up	1.01e-39	3.3e-38
CotAD_09245	898	1953	77	33	12.5405	3.68138	-1.76828	Down	5.36e-10	5.36e-09
CotAD_09251	899	930	81	38	27.7031	8.90226	-1.63781	Down	1.68e-09	1.61e-08
CotAD_09282	900	945	138	90	46.4487	20.7496	-1.16255	Down	1.55e-09	1.49e-08
CotAD_09292	901	945	32	10	10.7707	2.30551	-2.22395	Down	3.25e-06	2.23e-05
CotAD_09317	902	2856	385	220	42.8775	16.7828	-1.35324	Down	5.23e-30	1.34e-28
CotAD_09330	903	1548	23	87	4.72589	12.2447	1.3735	Up	1.36e-05	8.53e-05
CotAD_09336	904	1035	76	53	23.3561	11.1567	-1.06589	Down	2.96e-05	0.000177328
CotAD_09346	905	3480	11	418	1.0054	26.1696	4.70204	Up	2.43e-78	1.61e-76
CotAD_09349	906	3477	22	219	2.01254	13.7227	2.76947	Up	7.65e-28	1.83e-26
CotAD_09358	907	1302	339	207	82.8162	34.6385	-1.25754	Down	6.79e-24	1.41e-22
CotAD_09360	908	2067	23	154	3.53927	16.2323	2.19734	Up	9.86e-16	1.42e-14
CotAD_09361	909	1863	8	85	1.36585	9.94044	2.86351	Up	6.23e-12	7.21e-11
CotAD_09370	910	1770	1	137	0.179702	16.8635	6.55215	Up	6.14e-30	1.57e-28
CotAD_09374	911	660	139	412	66.9881	136.004	1.02168	Up	3.51e-14	4.65e-13
CotAD_09384	912	657	141	82	68.2622	27.1924	-1.32788	Down	1.16e-11	1.32e-10
CotAD_09400	913	1275	148	552	36.9214	94.3253	1.35319	Up	6.95e-28	1.66e-26
CotAD_09403	914	1851	280	199	48.1147	23.4232	-1.03854	Down	4.46e-15	6.2e-14
CotAD_09422	915	744	1329	537	568.17	157.254	-1.85323	Down	4.52e-157	6.49e-155
CotAD_09431	916	2067	48	144	7.38631	15.1782	1.03908	Up	6.19e-06	4.09e-05
CotAD_09432	917	3543	264	147	23.7006	9.03952	-1.3906	Down	6.28e-22	1.2e-20
CotAD_09439	918	1356	54	19	12.6666	3.05276	-2.05284	Down	8.67e-09	7.87e-08
CotAD_09441	919	2715	51	13	5.97485	1.04321	-2.51787	Down	2.1e-10	2.17e-09
CotAD_09448	920	291	557	283	608.82	211.881	-1.52276	Down	9.25e-51	3.78e-49
CotAD_09462	921	1677	42	179	7.96605	23.2552	1.54562	Up	7.43e-12	8.56e-11
CotAD_09465	922	255	156	89	194.586	76.0413	-1.35555	Down	4.07e-13	5.08e-12
CotAD_09469	923	240	0	92	0.001	83.5172	16.3498	Up	1.69e-21	3.18e-20
CotAD_09470	924	471	23	99	15.5322	45.7945	1.55991	Up	3.33e-07	2.58e-06
CotAD_09484	925	1251	0	204	0.001	35.5281	15.1167	Up	7.07e-47	2.7e-45
CotAD_09493	926	2409	25	8	3.30088	0.723523	-2.18974	Down	4.76e-05	0.000276671
CotAD_09500	927	1179	20	3	5.39564	0.554379	-3.28285	Down	5.74e-06	3.81e-05
CotAD_09517	928	1689	1	40	0.18832	5.15976	4.77605	Up	1.81e-08	1.6e-07
CotAD_09522	929	2205	38	170	5.48153	16.7973	1.61558	Up	5.69e-12	6.6e-11
CotAD_09523	930	888	14	1	5.01466	0.24535	-4.35324	Down	2.71e-05	0.000163443
CotAD_09524	931	885	21	82	7.54749	20.1869	1.41935	Up	1.52e-05	9.5e-05
CotAD_09526	932	1434	939	8778	208.278	1333.66	2.67881	Up	0	0
CotAD_09541	933	1038	4	52	1.22571	10.9145	3.15456	Up	2.36e-08	2.06e-07
CotAD_09544	934	1869	33	185	5.61605	21.5656	1.9411	Up	3.76e-16	5.52e-15
CotAD_09558	935	3156	87	37	8.76817	2.55425	-1.77937	Down	3.36e-11	3.71e-10
CotAD_09562	936	3003	195	51	20.6541	3.70011	-2.48079	Down	4.3e-35	1.26e-33
CotAD_09568	937	1446	14	113	3.07954	17.0259	2.46694	Up	2.09e-13	2.64e-12
CotAD_09571	938	1131	27	206	7.59325	39.683	2.38573	Up	1.54e-22	3.01e-21
CotAD_09578	939	783	194	1102	78.8073	306.633	1.96011	Up	6.92e-90	5.26e-88
CotAD_09579	940	1353	189	884	44.4315	142.349	1.67978	Up	3.56e-59	1.71e-57
CotAD_09581	941	642	83	479	41.1216	162.555	1.98296	Up	1.41e-40	4.68e-39
CotAD_09585	942	1299	12	57	2.93832	9.56016	1.70204	Up	4.37e-05	0.000255525
CotAD_09587	943	855	24	140	8.92836	35.6748	1.99844	Up	5.67e-13	7e-12
CotAD_09588	944	1611	21	224	4.1462	30.2937	2.86915	Up	1.95e-29	4.9e-28
CotAD_09594	945	1527	41	0	8.54027	0.001	-13.0601	Down	7.63e-17	1.16e-15
CotAD_09622	946	1740	70	39	12.796	4.88332	-1.38976	Down	7.35e-07	5.48e-06
CotAD_09625	947	1350	71	38	16.7283	6.13267	-1.4477	Down	2.67e-07	2.09e-06
CotAD_09631	948	1830	1419	935	246.637	111.317	-1.14772	Down	7.87e-82	5.46e-80
CotAD_09635	949	612	26	9	13.5129	3.20399	-2.0764	Down	6.08e-05	0.000346892
CotAD_09639	950	1062	49	244	14.6757	50.057	1.77014	Up	1.26e-18	2.1e-17
CotAD_09648	951	1773	69	250	12.3785	30.7207	1.31138	Up	7.15e-13	8.77e-12
CotAD_09650	952	915	2869	430	997.323	102.387	-3.28402	Down	0	0
CotAD_09655	953	2658	14	66	1.67533	5.40989	1.69116	Up	1.14e-05	7.27e-05
CotAD_09659	954	423	98	622	73.6906	320.368	2.12018	Up	1.09e-56	5.06e-55
CotAD_09671	955	813	0	2047	0.001	548.563	19.0653	Up	0	0
CotAD_09672	956	882	0	19	0.001	4.69337	12.1964	Up	5.88e-05	0.000336267
CotAD_09686	957	2706	82	49	9.63857	3.94519	-1.28873	Down	4.32e-07	3.31e-06
CotAD_09702	958	1485	95	349	20.3481	51.2034	1.33134	Up	8.88e-18	1.41e-16
CotAD_09706	959	2427	37	258	4.84907	23.1606	2.25589	Up	3.38e-26	7.66e-25
CotAD_09711	960	1332	59	183	14.0888	29.9327	1.08717	Up	1.2e-07	9.74e-07
CotAD_09712	961	681	2	31	0.934135	9.91777	3.40831	Up	1.14e-05	7.26e-05
CotAD_09723	962	2142	37	635	5.49426	64.5883	3.55528	Up	6.64e-98	5.62e-96
CotAD_09729	963	1026	11	478	3.41014	101.503	4.89555	Up	2.63e-91	2.06e-89
CotAD_09731	964	1152	53	30	14.6336	5.67372	-1.36691	Down	2.1e-05	0.000128683
CotAD_09733	965	1170	297	1259	80.7416	234.444	1.53786	Up	6.33e-74	3.86e-72
CotAD_09738	966	1566	96	338	19.4987	47.0245	1.27003	Up	3.6e-16	5.3e-15
CotAD_09747	967	2187	67	637	9.74434	63.4585	2.70318	Up	2.98e-76	1.88e-74
CotAD_09749	968	1632	20	113	3.89795	15.0854	1.95237	Up	1.92e-10	2e-09
CotAD_09752	969	885	2	32	0.718809	7.87782	3.45412	Up	7.13e-06	4.68e-05
CotAD_09754	970	1215	95	68	24.8699	12.1936	-1.02828	Down	5.84e-06	3.87e-05
CotAD_09762	971	675	2004	1352	944.323	436.388	-1.11367	Down	2.33e-109	2.18e-107
CotAD_09787	972	2040	29	270	4.52162	28.8359	2.67295	Up	8.19e-33	2.23e-31
CotAD_09789	973	2679	65	20	7.71733	1.62651	-2.24632	Down	2.13e-11	2.38e-10
CotAD_09790	974	1623	12	127	2.35174	17.0484	2.85784	Up	3.4e-17	5.25e-16
CotAD_09796	975	1401	19	83	4.31362	12.9074	1.58123	Up	2.49e-06	1.74e-05
CotAD_09801	976	789	1	38	0.403134	10.4932	4.70204	Up	4.9e-08	4.14e-07
CotAD_09803	977	360	10	79	8.83536	47.8106	2.43597	Up	1.28e-09	1.24e-08
CotAD_10005	978	2514	67	44	8.47688	3.81318	-1.15254	Down	2.92e-05	0.000175157
CotAD_10027	979	423	3	60	2.25584	30.9037	3.77605	Up	9.05e-11	9.67e-10
CotAD_10035	980	807	4	303	1.57657	81.8029	5.69729	Up	2.67e-62	1.35e-60
CotAD_10039	981	1536	84	291	17.3946	41.2763	1.24667	Up	9.19e-14	1.19e-12
CotAD_10044	982	1905	3	36	0.500902	4.11725	3.03908	Up	6.17e-06	4.08e-05
CotAD_10052	983	2541	27	3	3.37976	0.257227	-3.71581	Down	2.29e-08	2e-07
CotAD_10084	984	1182	245	81	65.9288	14.9302	-2.14267	Down	1.25e-36	3.83e-35
CotAD_10099	985	825	89	437	34.3133	115.406	1.74987	Up	1.03e-31	2.73e-30
CotAD_10124	986	891	39	21	13.9224	5.13501	-1.43897	Down	0.00014829	0.000791365
CotAD_10139	987	807	107	51	42.1732	13.7688	-1.61492	Down	7.03e-12	8.12e-11
CotAD_10147	988	594	18	87	9.63857	31.9104	1.72714	Up	2.86e-07	2.23e-06
CotAD_10149	989	957	1	24	0.332365	5.46385	4.03908	Up	4.83e-05	0.000280216
CotAD_10158	990	528	103	30	62.0483	12.379	-2.32549	Down	6.37e-18	1.02e-16
CotAD_10167	991	1440	237	731	52.3495	110.6	1.0791	Up	4.44e-26	1e-24
CotAD_10180	992	3423	11	97	1.02214	6.17397	2.5946	Up	2.85e-12	3.36e-11
CotAD_10372	993	477	54	300	36.0082	137.026	1.92805	Up	4.17e-25	9.11e-24
CotAD_10378	994	984	58	441	18.7482	97.6434	2.38077	Up	1.74e-46	6.56e-45
CotAD_10389	995	852	16	75	5.9732	19.1788	1.68294	Up	2.99e-06	2.06e-05
CotAD_10390	996	1086	48	181	14.0585	36.3118	1.369	Up	3e-10	3.08e-09
CotAD_10397	997	2439	87	493	11.3458	44.0387	1.95662	Up	4.96e-41	1.67e-39
CotAD_10399	998	981	71	284	23.0206	63.0738	1.45412	Up	1.35e-16	2.03e-15
CotAD_10402	999	663	13	108	6.23672	35.4903	2.50856	Up	4.38e-13	5.45e-12
CotAD_10404	1000	1527	23	84	4.79088	11.985	1.32287	Up	3.28e-05	0.000195208
CotAD_10409	1001	1359	39	284	9.12792	45.5301	2.31846	Up	1.38e-29	3.47e-28
CotAD_10415	1002	660	21	78	10.1205	25.7484	1.3472	Up	5.04e-05	0.000291142
CotAD_10419	1003	1998	22	104	3.5023	11.3406	1.69513	Up	2.85e-08	2.47e-07
CotAD_10422	1004	888	15	77	5.37285	18.892	1.81401	Up	6.2e-07	4.66e-06
CotAD_10429	1005	681	30	7	14.012	2.2395	-2.64542	Down	5.83e-07	4.4e-06
CotAD_10430	1006	786	32	102	12.9495	28.2733	1.12654	Up	5.19e-05	0.000299218
CotAD_10436	1007	1161	156	4417	42.7385	828.886	4.27757	Up	0	0
CotAD_10450	1008	369	533	2094	459.439	1236.37	1.42817	Up	1.85e-109	1.73e-107
CotAD_10451	1009	948	90	506	30.1968	116.29	1.94526	Up	9.11e-42	3.11e-40
CotAD_10454	1010	798	95	404	37.8658	110.301	1.54247	Up	6.5e-25	1.41e-23
CotAD_10458	1011	1083	51	32	14.9785	6.43755	-1.21831	Down	0.000137487	0.000740187
CotAD_10480	1012	2082	275	96	42.0125	10.0459	-2.06421	Down	5e-39	1.61e-37
CotAD_10486	1013	1155	454	2844	125.026	536.472	2.10127	Up	3.65e-250	8.89e-248
CotAD_10487	1014	759	187	48	78.3658	13.7784	-2.50781	Down	3.88e-34	1.11e-32
CotAD_10493	1015	603	16	2	8.43974	0.722624	-3.54588	Down	2.94e-05	0.000176117
CotAD_10494	1016	708	983	429	441.618	132.015	-1.7421	Down	4.61e-107	4.28e-105
CotAD_10496	1017	660	215	138	103.615	45.5548	-1.18555	Down	1.9e-14	2.55e-13
CotAD_10499	1018	1902	109	363	18.2281	41.5811	1.18976	Up	9.65e-16	1.39e-14
CotAD_10504	1019	684	80	437	37.2015	139.195	1.90368	Up	2.56e-35	7.56e-34
CotAD_10507	1020	1134	429	20	120.329	3.84252	-4.96879	Down	1.51e-138	1.81e-136
CotAD_10537	1021	663	147	870	70.5229	285.894	2.01932	Up	4.81e-74	2.94e-72
CotAD_10550	1022	1602	981	713	194.775	96.9676	-1.00623	Down	2.42e-46	9.06e-45
CotAD_10551	1023	624	1	35	0.509732	12.2203	4.5834	Up	2.18e-07	1.72e-06
CotAD_10554	1024	357	558	390	497.156	238.01	-1.06267	Down	1.63e-29	4.11e-28
CotAD_10743	1025	1605	49	23	9.71063	3.12214	-1.63703	Down	2.84e-06	1.96e-05
CotAD_10746	1026	798	8	43	3.1887	11.7399	1.88038	Up	0.000159921	0.000849435
CotAD_10752	1027	1677	67	33	12.7077	4.28726	-1.56758	Down	1.12e-07	9.13e-07
CotAD_10753	1028	1476	74	33	15.9467	4.8711	-1.71094	Down	2.78e-09	2.62e-08
CotAD_10757	1029	861	106	361	39.1588	91.3489	1.22205	Up	2.88e-16	4.27e-15
CotAD_10758	1030	2352	102	68	13.794	6.29899	-1.13085	Down	3.83e-07	2.95e-06
CotAD_10764	1031	621	41	20	21	7.01678	-1.58151	Down	2.99e-05	0.000178562
CotAD_10788	1032	720	11	55	4.85945	16.6429	1.77605	Up	3.61e-05	0.000213957
CotAD_10791	1033	627	13	176	6.59481	61.1568	3.21311	Up	6.42e-26	1.44e-24
CotAD_10796	1034	1215	1	56	0.261788	10.0418	5.26147	Up	5.87e-12	6.81e-11
CotAD_10810	1035	1197	51	20	13.552	3.64028	-1.89638	Down	1.15e-07	9.38e-07
CotAD_10814	1036	876	8	47	2.90477	11.6894	2.00871	Up	3.65e-05	0.000215919
CotAD_10819	1037	402	288	203	227.873	110.019	-1.05047	Down	9.9e-16	1.42e-14
CotAD_10828	1038	300	33	15	34.988	10.8935	-1.68339	Down	8.98e-05	0.000498998
CotAD_10831	1039	684	63	26	29.2962	8.28165	-1.82272	Down	9.76e-09	8.81e-08
CotAD_10834	1040	306	55	20	57.17	14.2399	-2.00531	Down	1.08e-08	9.66e-08
CotAD_10835	1041	486	145	653	94.8983	292.736	1.62515	Up	3.21e-42	1.11e-40
CotAD_10836	1042	1983	23	4	3.6892	0.439478	-3.06944	Down	2.36e-06	1.65e-05
CotAD_10847	1043	1149	109	48	30.174	9.10166	-1.7291	Down	3.52e-13	4.41e-12
CotAD_10851	1044	3306	70	28	6.73475	1.84525	-1.86781	Down	7.75e-10	7.66e-09
CotAD_10876	1045	1557	132	92	26.9657	12.8736	-1.06672	Down	3.68e-08	3.14e-07
CotAD_10883	1046	447	9	337	6.40415	164.256	4.6808	Up	2.95e-63	1.52e-61
CotAD_10903	1047	1158	344	3	94.488	0.564433	-7.38719	Down	3.97e-129	4.43e-127
CotAD_10932	1048	417	57	33	43.4776	17.2416	-1.33438	Down	1.49e-05	9.33e-05
CotAD_10937	1049	1815	99	70	17.3494	8.40274	-1.04596	Down	2.7e-06	1.87e-05
CotAD_10940	1050	1191	962	442	256.915	80.8556	-1.66787	Down	1.55e-98	1.32e-96
CotAD_10943	1051	1575	42	153	8.48194	21.1646	1.31919	Up	1.86e-08	1.63e-07
CotAD_10956	1052	585	1127	189	612.766	70.3891	-3.12191	Down	2.02e-250	4.94e-248
CotAD_10962	1053	1350	105	379	24.739	61.1653	1.30593	Up	1.14e-18	1.89e-17
CotAD_10985	1054	2847	53	25	5.92127	1.91316	-1.62995	Down	1.21e-06	8.76e-06
CotAD_10988	1055	2805	108	330	12.2467	25.6319	1.06555	Up	2.34e-12	2.78e-11
CotAD_11004	1056	1239	91	54	23.3613	9.49559	-1.29879	Down	8.46e-08	6.98e-07
CotAD_11005	1057	315	131	814	132.278	563.006	2.08958	Up	2.21e-72	1.31e-70
CotAD_11027	1058	519	19	147	11.6443	61.7091	2.40586	Up	1.29e-16	1.94e-15
CotAD_11031	1059	1029	1	28	0.309109	5.92846	4.26147	Up	6.87e-06	4.51e-05
CotAD_11033	1060	774	553	160	227.254	45.0379	-2.33509	Down	1.27e-89	9.59e-88
CotAD_11037	1061	594	35	0	18.7417	0.001	-14.194	Down	1.69e-14	2.28e-13
CotAD_11053	1062	1254	398	214	100.951	37.1805	-1.44104	Down	5.97e-34	1.69e-32
CotAD_11058	1063	660	109	698	52.5302	230.415	2.13302	Up	7.03e-64	3.66e-62
CotAD_11060	1064	2145	25	123	3.70714	12.4933	1.75278	Up	6.16e-10	6.13e-09
CotAD_11064	1065	444	13	60	9.31294	29.442	1.66057	Up	3.7e-05	0.000218763
CotAD_11066	1066	909	35	278	12.247	66.6316	2.44378	Up	1.02e-30	2.66e-29
CotAD_11096	1067	1122	19	73	5.38626	14.1752	1.39601	Up	5.71e-05	0.000327407
CotAD_11298	1068	2964	4	54	0.429248	3.96931	3.209	Up	9.53e-09	8.62e-08
CotAD_11308	1069	1044	0	22	0.001	4.59115	12.1646	Up	1.23e-05	7.79e-05
CotAD_11312	1070	906	66	21	23.1709	5.04999	-2.19796	Down	2.82e-11	3.12e-10
CotAD_11320	1071	1014	5	118	1.56841	25.3538	4.01483	Up	5.77e-21	1.06e-19
CotAD_11321	1072	2049	103	323	15.989	34.3447	1.10301	Up	9.86e-13	1.2e-11
CotAD_11324	1073	435	0	20	0.001	10.0171	13.2902	Up	3.49e-05	0.000207034
CotAD_11333	1074	1833	38	2	6.59398	0.237721	-4.79381	Down	3.39e-13	4.25e-12
CotAD_11340	1075	1737	37	142	6.7753	17.811	1.39441	Up	1.63e-08	1.44e-07
CotAD_11349	1076	933	32	111	10.9093	25.9203	1.24853	Up	4.63e-06	3.12e-05
CotAD_11360	1077	1317	66	15	15.9399	2.48145	-2.68339	Down	6.01e-14	7.85e-13
CotAD_11363	1078	927	24	103	8.2349	24.2079	1.55566	Up	2.02e-07	1.6e-06
CotAD_11369	1079	492	7	158	4.52543	69.9667	3.95054	Up	2.23e-27	5.24e-26
CotAD_11370	1080	1782	255	31	45.5155	3.79012	-3.58604	Down	6.14e-66	3.31e-64
CotAD_11371	1081	1941	0	34	0.001	3.81639	11.898	Up	2.35e-08	2.05e-07
CotAD_11382	1082	642	21	74	10.4043	25.1129	1.27125	Up	0.000160189	0.000850178
CotAD_11388	1083	807	17	443	6.70042	119.6	4.15782	Up	4.73e-77	3.03e-75
CotAD_11424	1084	765	34	231	14.1366	65.7885	2.2184	Up	3.65e-23	7.38e-22
CotAD_11449	1085	1344	452	62	106.971	10.0506	-3.41187	Down	1.51e-110	1.44e-108
CotAD_11456	1086	660	54	256	26.0241	84.5075	1.69923	Up	1.72e-18	2.83e-17
CotAD_11462	1087	1686	38	210	7.1689	27.137	1.92044	Up	6.45e-18	1.03e-16
CotAD_11463	1088	1458	41	131	8.94444	19.5755	1.12999	Up	4.06e-06	2.76e-05
CotAD_11472	1089	405	72	52	56.5463	27.9736	-1.01537	Down	9.41e-05	0.000520838
CotAD_11654	1090	522	20	105	12.1867	43.8246	1.84643	Up	3.38e-09	3.16e-08
CotAD_11676	1091	1932	64	36	10.5366	4.05971	-1.37596	Down	2.62e-06	1.82e-05
CotAD_11687	1092	1395	434	178	98.956	27.8	-1.8317	Down	1.01e-51	4.26e-50
CotAD_11700	1093	735	25	6	10.8188	1.77854	-2.60478	Down	6.37e-06	4.2e-05
CotAD_11715	1094	2151	8	61	1.18298	6.17858	2.38485	Up	1.53e-07	1.23e-06
CotAD_11727	1095	615	33	0	17.0673	0.001	-14.0589	Down	1.02e-13	1.32e-12
CotAD_11728	1096	480	39	313	25.8434	142.07	2.45873	Up	1.25e-34	3.63e-33
CotAD_11734	1097	486	1	80	0.654471	35.8635	5.77605	Up	3e-17	4.66e-16
CotAD_11744	1098	1422	105	30	23.4864	4.59643	-2.35324	Down	1.73e-18	2.84e-17
CotAD_11751	1099	1515	7	216	1.46964	31.0628	4.40165	Up	1.33e-39	4.32e-38
CotAD_11760	1100	2064	56	692	8.62988	73.0459	3.08139	Up	4.35e-94	3.51e-92
CotAD_11761	1101	378	25	0	21.0366	0.001	-14.3606	Down	1.37e-10	1.44e-09
CotAD_11781	1102	1575	32	129	6.46243	17.8447	1.46534	Up	2.4e-08	2.09e-07
CotAD_11788	1103	1248	1177	442	299.977	77.1626	-1.95888	Down	2.81e-150	3.8e-148
CotAD_11799	1104	1941	66	323	10.8155	36.2557	1.74511	Up	9.44e-24	1.95e-22
CotAD_11829	1105	594	620	1835	331.995	673.053	1.01956	Up	1.31e-57	6.17e-56
CotAD_12020	1106	885	110	19	39.5345	4.67746	-3.07932	Down	1.37e-25	3.04e-24
CotAD_12083	1107	1299	41	227	10.0393	38.0729	1.92311	Up	2.75e-19	4.72e-18
CotAD_12102	1108	999	152	42	48.3955	9.15974	-2.40149	Down	1.06e-26	2.46e-25
CotAD_12120	1109	1464	24	102	5.21431	15.1795	1.54158	Up	2.78e-07	2.17e-06
CotAD_12128	1110	1233	12	64	3.0956	11.3088	1.86915	Up	3.76e-06	2.57e-05
CotAD_12135	1111	1833	23	106	3.99109	12.5992	1.65848	Up	3.4e-08	2.92e-07
CotAD_12149	1112	1395	23	120	5.24421	18.7416	1.83745	Up	2.84e-10	2.91e-09
CotAD_12156	1113	1245	26	96	6.64248	16.7997	1.33864	Up	7.22e-06	4.73e-05
CotAD_12170	1114	1449	85	52	18.6585	7.8187	-1.25483	Down	4.69e-07	3.58e-06
CotAD_12177	1115	753	176	122	74.3437	35.2992	-1.07458	Down	1.6e-10	1.68e-09
CotAD_12182	1116	1104	35	125	10.0838	24.6684	1.29062	Up	5.97e-07	4.5e-06
CotAD_12195	1117	552	88	39	50.7073	15.3931	-1.71991	Down	7.61e-11	8.17e-10
CotAD_12219	1118	855	212	794	78.8672	202.327	1.35919	Up	1.15e-39	3.76e-38
CotAD_12272	1119	846	3242	570	1218.9	146.793	-3.05373	Down	0	0
CotAD_12273	1120	1740	350	160	63.9802	20.0341	-1.67517	Down	3.28e-37	1.01e-35
CotAD_12280	1121	1233	33	217	8.5129	38.3439	2.17127	Up	2.54e-21	4.74e-20
CotAD_12282	1122	912	65	45	22.6697	10.7502	-1.0764	Down	9.86e-05	0.000543772
CotAD_12283	1123	1026	19	75	5.89024	15.9262	1.43501	Up	3.11e-05	0.000185445
CotAD_12291	1124	1989	67	48	10.7144	5.25782	-1.02701	Down	0.000142692	0.000765199
CotAD_12296	1125	2925	48	149	5.21966	11.0984	1.08832	Up	1.81e-06	1.29e-05
CotAD_12299	1126	2661	35	115	4.1836	9.4157	1.17032	Up	9.24e-06	5.98e-05
CotAD_12317	1127	876	148	63	53.7383	15.6688	-1.77806	Down	5.27e-18	8.47e-17
CotAD_12318	1128	849	86	329	32.2194	84.4282	1.3898	Up	7.26e-18	1.16e-16
CotAD_12320	1129	798	42	168	16.7407	45.8676	1.45412	Up	2.24e-10	2.31e-09
CotAD_12325	1130	1155	42	10	11.5663	1.88633	-2.61627	Down	3.87e-09	3.61e-08
CotAD_12326	1131	1068	320	120	95.3027	24.4799	-1.96092	Down	3.09e-42	1.07e-40
CotAD_12331	1132	1866	160	580	27.2731	67.7198	1.3121	Up	5.83e-28	1.4e-26
CotAD_12362	1133	528	448	304	269.88	125.441	-1.10531	Down	1.61e-25	3.57e-24
CotAD_12368	1134	354	247	170	221.932	104.627	-1.08486	Down	2.25e-14	3.02e-13
CotAD_12374	1135	1419	34	5	7.6212	0.767692	-3.31142	Down	2.22e-09	2.11e-08
CotAD_12384	1136	2172	14	113	2.05019	11.3349	2.46694	Up	2.09e-13	2.64e-12
CotAD_12396	1137	1164	15	67	4.09888	12.5407	1.61332	Up	1.88e-05	0.000115485
CotAD_12400	1138	1893	254	73	42.6786	8.40179	-2.34474	Down	2.56e-42	8.92e-41
CotAD_12431	1139	990	64	43	20.5623	9.46308	-1.11962	Down	6.6e-05	0.000373881
CotAD_12449	1140	1149	26	209	7.19747	39.6301	2.46104	Up	1.28e-23	2.63e-22
CotAD_12450	1141	1320	138	412	33.2531	68.0022	1.03209	Up	2.16e-14	2.9e-13
CotAD_12471	1142	873	37	10	13.4808	2.49566	-2.43341	Down	1.2e-07	9.69e-07
CotAD_12476	1143	2061	193	624	29.7856	65.9639	1.14706	Up	1.26e-24	2.7e-23
CotAD_12477	1144	1389	8	60	1.83195	9.41127	2.36101	Up	2.3e-07	1.81e-06
CotAD_12481	1145	684	185	1112	86.0285	354.2	2.04168	Up	1.81e-95	1.5e-93
CotAD_12489	1146	2982	36	112	3.83991	8.18295	1.09155	Up	3.49e-05	0.000206974
CotAD_12491	1147	558	6	40	3.42014	15.618	2.19108	Up	6.2e-05	0.000353225
CotAD_12499	1148	1458	20	3	4.36314	0.448294	-3.28285	Down	5.74e-06	3.82e-05
CotAD_12504	1149	2718	298	1046	34.8733	83.8459	1.26562	Up	1.4e-46	5.3e-45
CotAD_12521	1150	765	63	10	26.1942	2.84799	-3.20123	Down	8.32e-16	1.2e-14
CotAD_12522	1151	543	238	151	139.413	60.5866	-1.2023	Down	3.7e-16	5.44e-15
CotAD_12528	1152	396	32	277	25.7029	152.4	2.56786	Up	2.89e-32	7.8e-31
CotAD_12530	1153	1731	106	73	19.4776	9.18809	-1.08398	Down	5.74e-07	4.33e-06
CotAD_12532	1154	918	35	252	12.127	59.8077	2.30211	Up	3.29e-26	7.46e-25
CotAD_12536	1155	426	11	87	8.21315	44.4948	2.43763	Up	1.76e-10	1.84e-09
CotAD_12544	1156	1536	57	495	11.8035	70.2123	2.57251	Up	1.37e-56	6.35e-55
CotAD_12557	1157	1728	62	191	11.4123	24.0818	1.07735	Up	7.89e-08	6.54e-07
CotAD_12558	1158	921	20	93	6.90712	22	1.67135	Up	2.09e-07	1.65e-06
CotAD_12559	1159	1680	24	177	4.5439	22.9543	2.33676	Up	3.95e-19	6.71e-18
CotAD_12568	1160	3405	17	212	1.58803	13.5649	3.09457	Up	6.02e-30	1.54e-28
CotAD_12596	1161	1086	26	4	7.615	0.802471	-3.24632	Down	2.4e-07	1.89e-06
CotAD_12612	1162	2601	25	83	3.05722	6.95244	1.1853	Up	0.000149781	0.000798893
CotAD_12641	1163	2073	99	57	15.1902	5.99066	-1.34235	Down	9.83e-09	8.86e-08
CotAD_12654	1164	417	37	112	28.2223	58.5169	1.05202	Up	5.88e-05	0.000336197
CotAD_12678	1165	864	69	520	25.4017	131.126	2.36796	Up	3.33e-54	1.47e-52
CotAD_12680	1166	510	5	250	3.11836	106.8	5.09797	Up	2.69e-49	1.08e-47
CotAD_12683	1167	774	24	3	9.86272	0.844461	-3.54588	Down	2.5e-07	1.96e-06
CotAD_12692	1168	564	26	120	14.6629	46.3555	1.66057	Up	3.99e-09	3.71e-08
CotAD_12698	1169	870	52	15	19.0112	3.7564	-2.33943	Down	8.32e-10	8.2e-09
CotAD_12715	1170	474	127	841	85.222	386.56	2.18139	Up	1e-78	6.72e-77
CotAD_12716	1171	699	4	290	1.82016	90.39	5.63403	Up	1.99e-59	9.57e-58
CotAD_12741	1172	201	137	40	216.796	43.3574	-2.32199	Down	2.68e-23	5.45e-22
CotAD_12742	1173	387	79	24	64.9296	13.5114	-2.2647	Down	1.13e-13	1.44e-12
CotAD_12745	1174	951	33	197	11.0372	45.1321	2.03177	Up	4.7e-18	7.57e-17
CotAD_12750	1175	396	15	74	12.0482	40.7133	1.75668	Up	1.76e-06	1.26e-05
CotAD_12755	1176	780	40	19	16.3114	5.30711	-1.61988	Down	2.72e-05	0.000163723
CotAD_12781	1177	735	605	100	261.815	29.6423	-3.14282	Down	3.22e-136	3.79e-134
CotAD_12836	1178	1980	18	171	2.89157	18.8161	2.70204	Up	1.63e-21	3.07e-20
CotAD_12837	1179	2019	4	85	0.630159	9.17238	3.86351	Up	4.87e-15	6.75e-14
CotAD_12851	1180	1176	285	847	77.084	156.919	1.02552	Up	9.94e-28	2.37e-26
CotAD_12854	1181	921	12	66	4.14427	15.6129	1.91355	Up	1.83e-06	1.3e-05
CotAD_12855	1182	630	14	74	7.06829	25.5912	1.85622	Up	7.05e-07	5.26e-06
CotAD_12887	1183	2103	71	20	10.7386	2.072	-2.3737	Down	4.3e-13	5.35e-12
CotAD_12892	1184	1020	55	33	17.151	7.04877	-1.28285	Down	3.72e-05	0.00021975
CotAD_12907	1185	1515	19	3	3.98903	0.431428	-3.20885	Down	1.24e-05	7.86e-05
CotAD_12912	1186	5541	196	45	11.2511	1.76939	-2.66874	Down	2.91e-38	9.13e-37
CotAD_12913	1187	1173	7	42	1.89813	7.80101	2.03908	Up	8.51e-05	0.00047461
CotAD_12925	1188	633	663	477	333.147	164.178	-1.0209	Down	1.28e-32	3.47e-31
CotAD_12926	1189	3708	60	298	5.14681	17.5096	1.76639	Up	2.28e-22	4.43e-21
CotAD_12929	1190	1197	33	4	8.76893	0.728057	-3.59028	Down	1.01e-09	9.92e-09
CotAD_12934	1191	1311	0	125	0.001	20.7734	14.3424	Up	5.63e-29	1.39e-27
CotAD_12936	1192	1830	95	305	16.512	36.3118	1.13693	Up	1.26e-12	1.52e-11
CotAD_12937	1193	897	1	260	0.354596	63.151	7.47648	Up	1.55e-57	7.29e-56
CotAD_12941	1194	1362	75	45	17.515	7.19838	-1.28285	Down	1.46e-06	1.05e-05
CotAD_12944	1195	1455	574	286	125.48	42.8255	-1.55092	Down	1.16e-53	5.08e-52
CotAD_12945	1196	1887	61	218	10.2822	25.17	1.29156	Up	3.59e-11	3.95e-10
CotAD_12947	1197	3099	46	274	4.72131	19.2632	2.02859	Up	1.63e-24	3.47e-23
CotAD_12950	1198	1467	93	462	20.1641	68.6138	1.76671	Up	7.36e-34	2.08e-32
CotAD_12952	1199	1035	29	1209	8.91219	254.499	4.83573	Up	2.58e-227	5.66e-225
CotAD_12954	1200	1050	22	143	6.66438	29.672	2.15456	Up	2.18e-14	2.92e-13
CotAD_12961	1201	1746	403	279	73.4154	34.8144	-1.0764	Down	3.35e-22	6.47e-21
CotAD_12989	1202	945	29	125	9.76097	28.8189	1.56192	Up	8.79e-09	7.97e-08
CotAD_12991	1203	933	781	186	266.254	43.4341	-2.6159	Down	5.69e-144	7.33e-142
CotAD_12995	1204	570	9	582	5.0222	222.458	5.46907	Up	1.13e-116	1.17e-114
CotAD_13011	1205	1371	2	37	0.464001	5.87982	3.66357	Up	6.81e-07	5.09e-06
CotAD_13024	1206	2016	46	219	7.25761	23.6675	1.70534	Up	4.29e-16	6.28e-15
CotAD_13025	1207	1200	5	83	1.3253	15.0694	3.50723	Up	9.31e-14	1.2e-12
CotAD_13033	1208	519	10	0	6.12857	0.001	-12.5813	Down	0.00010021	0.00055117
CotAD_13044	1209	1578	13	67	2.62037	9.25054	1.81977	Up	3.31e-06	2.27e-05
CotAD_13053	1210	453	25	191	17.5537	91.8617	2.38769	Up	5.11e-21	9.41e-20
CotAD_13068	1211	630	54	22	27.2634	7.60819	-1.84134	Down	9.03e-08	7.42e-07
CotAD_13073	1212	519	29	8	17.7729	3.35832	-2.40386	Down	3.4e-06	2.33e-05
CotAD_13085	1213	1500	33	142	6.9976	20.6251	1.55947	Up	8.77e-10	8.63e-09
CotAD_13092	1214	4809	151	40	9.98732	1.81219	-2.46236	Down	2.65e-27	6.24e-26
CotAD_13093	1215	2373	37	171	4.95942	15.6999	1.66252	Up	1.81e-12	2.17e-11
CotAD_13095	1216	555	52	181	29.8014	71.0534	1.25352	Up	3.88e-09	3.62e-08
CotAD_13099	1217	882	61	204	21.9982	50.3919	1.19581	Up	1.63e-09	1.57e-08
CotAD_13106	1218	1083	54	160	15.8596	32.1878	1.02116	Up	2.59e-06	1.8e-05
CotAD_13108	1219	870	132	434	48.2593	108.685	1.17127	Up	4.01e-18	6.48e-17
CotAD_13122	1220	2166	139	420	20.4119	42.2465	1.04942	Up	5.29e-15	7.32e-14
CotAD_13128	1221	3033	77	315	8.07504	22.6276	1.48654	Up	8.41e-19	1.41e-17
CotAD_13132	1222	939	9	53	3.04862	12.2973	2.01211	Up	1.08e-05	6.94e-05
CotAD_13160	1223	1791	24	341	4.26228	41.4819	3.28278	Up	7.36e-50	2.98e-48
CotAD_13165	1224	1755	83	36	15.0428	4.46915	-1.751	Down	1.54e-10	1.61e-09
CotAD_13172	1225	1077	4	498	1.18133	100.743	6.41412	Up	1.24e-105	1.12e-103
CotAD_13173	1226	3384	141	781	13.253	50.2829	1.92374	Up	1.08e-62	5.49e-61
CotAD_13183	1227	1038	248	135	75.9943	28.3358	-1.42326	Down	2.16e-21	4.05e-20
CotAD_13185	1228	699	85	383	38.6784	119.377	1.62593	Up	2.02e-25	4.45e-24
CotAD_13212	1229	846	13	195	4.88764	50.2185	3.36101	Up	1.13e-29	2.85e-28
CotAD_13223	1230	636	35	104	17.504	35.6267	1.02527	Up	0.000151671	0.000808323
CotAD_13224	1231	402	10	102	7.91226	55.2807	2.80461	Up	8.13e-14	1.05e-12
CotAD_13268	1232	324	139	440	136.457	295.874	1.11654	Up	3.98e-17	6.14e-16
CotAD_13274	1233	2166	55	267	8.07664	26.8567	1.73345	Up	1.02e-19	1.78e-18
CotAD_13291	1234	1311	94	53	22.8061	8.8079	-1.37255	Down	1.31e-08	1.17e-07
CotAD_13312	1235	1989	139	62	22.2283	6.79135	-1.71063	Down	3.6e-16	5.3e-15
CotAD_13315	1236	927	58	662	19.901	155.589	2.96682	Up	6.63e-87	4.89e-85
CotAD_13316	1237	438	333	163	241.822	81.0798	-1.57653	Down	1.34e-32	3.62e-31
CotAD_13318	1238	3495	72	35	6.55257	2.18183	-1.58652	Down	2.86e-08	2.48e-07
CotAD_13337	1239	1569	65	226	13.177	31.3823	1.25193	Up	4.65e-11	5.07e-10
CotAD_13340	1240	1545	2	30	0.411745	4.2305	3.36101	Up	1.81e-05	0.000111462
CotAD_13388	1241	1650	318	1245	61.3013	164.394	1.42316	Up	1.79e-65	9.59e-64
CotAD_13401	1242	822	37	125	14.3171	33.1312	1.21045	Up	2.03e-06	1.43e-05
CotAD_13414	1243	588	378	180	204.475	66.6952	-1.61627	Down	4.29e-38	1.34e-36
CotAD_13415	1244	519	41	12	25.1271	5.03748	-2.31847	Down	6.14e-08	5.14e-07
CotAD_13417	1245	1854	0	98	0.001	11.5164	13.4914	Up	7.39e-23	1.47e-21
CotAD_13418	1246	261	55	33	67.0268	27.5469	-1.28285	Down	3.72e-05	0.000219783
CotAD_13420	1247	309	35	328	36.0277	231.268	2.68239	Up	1.08e-39	3.53e-38
CotAD_13427	1248	1581	159	63	31.9883	8.68177	-1.88149	Down	1.1e-20	1.99e-19
CotAD_13431	1249	3249	97	34	9.49617	2.27997	-2.05833	Down	1.01e-14	1.38e-13
CotAD_13451	1250	297	16	3	17.1352	2.20072	-2.96092	Down	0.000120997	0.000658197
CotAD_13455	1251	1296	37	255	9.08078	42.8681	2.23902	Up	1.08e-25	2.41e-24
CotAD_13460	1252	2202	388	269	56.0455	26.6155	-1.07433	Down	2.26e-21	4.23e-20
CotAD_13471	1253	495	4	44	2.57029	19.3663	2.91355	Up	8.38e-07	6.2e-06
CotAD_13473	1254	1434	54	192	11.9776	29.171	1.28419	Up	6.35e-10	6.31e-09
CotAD_13475	1255	3669	361	1169	31.2958	69.4171	1.14932	Up	7.31e-45	2.67e-43
CotAD_13480	1256	408	448	291	349.256	155.393	-1.16836	Down	8.9e-28	2.12e-26
CotAD_13484	1257	1107	118	58	33.9048	11.4151	-1.57055	Down	1.73e-12	2.08e-11
CotAD_13487	1258	1182	104	57	27.9861	10.5065	-1.41343	Down	9.61e-10	9.4e-09
CotAD_13494	1259	282	13	0	14.6629	0.001	-13.8399	Down	6.73e-06	4.43e-05
CotAD_13497	1260	1446	4	47	0.87987	7.08156	3.00871	Up	2.22e-07	1.75e-06
CotAD_13498	1261	2178	112	81	16.3564	8.10264	-1.01339	Down	1.17e-06	8.48e-06
CotAD_13512	1262	546	80	52	46.6041	20.7496	-1.16737	Down	3.95e-06	2.69e-05
CotAD_13522	1263	1494	75	225	15.9675	32.8119	1.03908	Up	1.47e-08	1.31e-07
CotAD_13525	1264	771	7	46	2.88782	12.9988	2.17032	Up	1.83e-05	0.000112713
CotAD_13528	1265	1059	21	218	6.30739	44.8497	2.82998	Up	2.61e-28	6.33e-27
CotAD_13531	1266	2403	53	32	7.01534	2.90132	-1.2738	Down	5.67e-05	0.00032573
CotAD_13536	1267	1998	25	144	3.97989	15.7024	1.98019	Up	3.63e-13	4.53e-12
CotAD_13556	1268	978	30	10	9.75684	2.22772	-2.13085	Down	1.17e-05	7.43e-05
CotAD_13559	1269	5043	7	85	0.441505	3.67223	3.05615	Up	1.28e-12	1.55e-11
CotAD_13565	1270	2835	27	369	3.02927	28.3578	3.22671	Up	4.93e-53	2.13e-51
CotAD_13595	1271	1434	8	50	1.77446	7.59662	2.09797	Up	1.17e-05	7.46e-05
CotAD_13601	1272	1479	408	103	87.7442	15.1729	-2.53181	Down	2.69e-73	1.62e-71
CotAD_13602	1273	1545	108	392	22.2342	55.2786	1.31394	Up	1.99e-19	3.43e-18
CotAD_13611	1274	327	458	331	445.497	220.536	-1.0144	Down	8.1e-23	1.61e-21
CotAD_13612	1275	807	172	108	67.7925	29.1575	-1.21726	Down	2.64e-12	3.12e-11
CotAD_13643	1276	1074	577	2133	170.883	432.699	1.34036	Up	1.57e-101	1.37e-99
CotAD_13656	1277	747	15	81	6.387	23.6246	1.88708	Up	1.5e-07	1.2e-06
CotAD_13661	1278	312	34	151	34.6618	105.444	1.60506	Up	1.08e-10	1.14e-09
CotAD_13686	1279	1236	9	119	2.31606	20.9763	3.17901	Up	8.96e-18	1.43e-16
CotAD_13695	1280	1287	78	266	19.2771	45.0301	1.224	Up	2.19e-12	2.62e-11
CotAD_13697	1281	465	1	26	0.684028	12.182	4.15456	Up	1.83e-05	0.000112517
CotAD_13701	1282	855	23	147	8.55635	37.4585	2.13023	Up	1.44e-14	1.94e-13
CotAD_13702	1283	858	30	352	11.1214	89.383	3.00666	Up	1.62e-47	6.28e-46
CotAD_13720	1284	492	2	122	1.29298	54.0249	5.38485	Up	3.53e-25	7.74e-24
CotAD_13723	1285	600	10	122	5.30121	44.3004	3.06293	Up	1.27e-17	2e-16
CotAD_13724	1286	1350	4	36	0.942438	5.80989	2.62404	Up	2.68e-05	0.000161677
CotAD_13725	1287	2430	33	882	4.31951	79.0791	4.19436	Up	7.84e-153	1.09e-150
CotAD_13791	1288	888	25	179	8.95475	43.9177	2.29408	Up	6.01e-19	1.01e-17
CotAD_13811	1289	756	31	133	13.0427	38.3292	1.5552	Up	3.25e-09	3.04e-08
CotAD_13815	1290	1587	64	25	12.8271	3.43212	-1.90203	Down	2.62e-09	2.48e-08
CotAD_13825	1291	1614	86	266	16.9481	35.9069	1.08313	Up	1.84e-10	1.91e-09
CotAD_13834	1292	726	501	2317	219.497	695.327	1.66349	Up	3.41e-150	4.58e-148
CotAD_13845	1293	1446	73	278	16.0576	41.8867	1.38323	Up	3.21e-15	4.5e-14
CotAD_13863	1294	2322	32	319	4.38343	29.9315	2.77153	Up	6.14e-40	2.02e-38
CotAD_13873	1295	1404	362	126	82.0102	19.5525	-2.06845	Down	5.73e-51	2.36e-49
CotAD_13879	1296	1845	89	45	15.3434	5.31393	-1.52976	Down	1.9e-09	1.81e-08
CotAD_13887	1297	1398	66	13	15.0163	2.02598	-2.88984	Down	5.28e-15	7.3e-14
CotAD_13890	1298	1518	20	83	4.19068	11.9126	1.50723	Up	5.39e-06	3.6e-05
CotAD_13904	1299	1230	47	9	12.154	1.59418	-2.93055	Down	3.23e-11	3.56e-10
CotAD_13931	1300	738	651	353	280.576	104.212	-1.42887	Down	9.51e-54	4.17e-52
CotAD_13946	1301	999	4	42	1.27356	9.15974	2.84643	Up	2.02e-06	1.42e-05
CotAD_13947	1302	1350	49	211	11.5449	34.0524	1.56051	Up	6.67e-14	8.68e-13
CotAD_13950	1303	1770	2	100	0.359404	12.3091	5.09797	Up	2.32e-20	4.15e-19
CotAD_13967	1304	828	37	141	14.2134	37.1012	1.38421	Up	2.19e-08	1.92e-07
CotAD_13974	1305	660	0	70	0.001	23.1075	14.4961	Up	1.63e-16	2.45e-15
CotAD_14005	1306	1488	0	34	0.001	4.97824	12.2814	Up	2.35e-08	2.05e-07
CotAD_14026	1307	636	14	148	7.0016	50.6995	2.85622	Up	8.12e-20	1.42e-18
CotAD_14031	1308	1038	359	1529	110.008	320.929	1.54465	Up	5.89e-90	4.49e-88
CotAD_14045	1309	408	105	0	81.857	0.001	-16.3208	Down	7.3e-42	2.51e-40
CotAD_14056	1310	1341	280	62	66.4134	10.0731	-2.72097	Down	4.1e-55	1.83e-53
CotAD_14063	1311	1479	23	79	4.94637	11.6375	1.23434	Up	0.000135845	0.000731543
CotAD_14065	1312	204	25	9	38.9795	9.61196	-2.01981	Down	0.000113334	0.000618975
CotAD_14083	1313	756	12	59	5.04878	17.0032	1.7518	Up	2.2e-05	0.000134015
CotAD_14084	1314	687	4	42	1.85195	13.3196	2.84643	Up	2.02e-06	1.42e-05
CotAD_14101	1315	1329	10	94	2.39332	15.41	2.68678	Up	2.49e-12	2.95e-11
CotAD_14106	1316	1131	43	233	12.093	44.8841	1.89204	Up	2.26e-19	3.88e-18
CotAD_14107	1317	507	216	125	135.51	53.7157	-1.33499	Down	3.34e-17	5.17e-16
CotAD_14110	1318	2352	1742	1205	235.579	111.622	-1.07759	Down	2.15e-90	1.65e-88
CotAD_14111	1319	1743	159	750	29.0153	93.7483	1.69198	Up	5.96e-51	2.45e-49
CotAD_14113	1320	2004	173	120	27.4584	13.0462	-1.07362	Down	2.36e-10	2.43e-09
CotAD_14117	1321	2004	184	118	29.2043	12.8287	-1.1868	Down	1.34e-12	1.62e-11
CotAD_14118	1322	2166	27	217	3.9649	21.8273	2.46078	Up	1.82e-24	3.85e-23
CotAD_14123	1323	975	17	71	5.54589	15.8655	1.5164	Up	2.47e-05	0.000150188
CotAD_14130	1324	906	23	91	8.0747	21.8833	1.43835	Up	4.07e-06	2.77e-05
CotAD_14132	1325	1302	16	243	3.90873	40.6626	3.37893	Up	8.23e-37	2.52e-35
CotAD_14137	1326	621	11	164	5.63414	57.5376	3.35224	Up	4.15e-25	9.07e-24
CotAD_14138	1327	744	3	63	1.28255	18.4488	3.84643	Up	2.17e-11	2.42e-10
CotAD_14144	1328	3777	72	895	6.06334	51.6268	3.08994	Up	1.59e-121	1.71e-119
CotAD_14150	1329	1089	48	348	14.0197	69.6227	2.3121	Up	8.21e-36	2.46e-34
CotAD_14158	1330	240	2	32	2.65061	29.0495	3.45412	Up	7.13e-06	4.68e-05
CotAD_14164	1331	1977	38	18	6.11369	1.98365	-1.62389	Down	4.19e-05	0.000245617
CotAD_14166	1332	1821	204	131	35.6325	15.6733	-1.18489	Down	8.94e-14	1.15e-12
CotAD_14167	1333	843	33	193	12.4512	49.8803	2.00218	Up	2.05e-17	3.2e-16
CotAD_14174	1334	999	1	25	0.318391	5.45223	4.09797	Up	2.97e-05	0.00017782
CotAD_14213	1335	660	2	34	0.963857	11.2237	3.54158	Up	2.8e-06	1.93e-05
CotAD_14257	1336	1593	22	6	4.39272	0.820606	-2.42035	Down	5.07e-05	0.000293078
CotAD_14294	1337	1485	41	179	8.78181	26.2619	1.58038	Up	3.42e-12	4.02e-11
CotAD_14336	1338	1443	6	63	1.32255	9.51204	2.84643	Up	4.29e-09	3.98e-08
CotAD_14337	1339	441	178	121	128.383	59.7787	-1.10275	Down	5.04e-11	5.48e-10
CotAD_14339	1340	747	86	555	36.6188	161.872	2.1442	Up	1.91e-51	7.96e-50
CotAD_14362	1341	708	159	76	71.4316	23.3873	-1.61084	Down	7.1e-17	1.08e-15
CotAD_14381	1342	369	28	89	24.1356	52.5488	1.1225	Up	0.000167474	0.000885761
CotAD_14425	1343	405	73	47	57.3316	25.2838	-1.18112	Down	8.61e-06	5.58e-05
CotAD_14436	1344	3405	56	508	5.23115	32.5047	2.63545	Up	1.54e-59	7.44e-58
CotAD_14440	1345	423	63	39	47.3725	20.0874	-1.23776	Down	1.78e-05	0.000109827
CotAD_14444	1346	1680	18	212	3.40792	27.4932	3.01211	Up	3.16e-29	7.88e-28
CotAD_14446	1347	921	14	154	4.83498	36.4301	2.91355	Up	5.97e-21	1.09e-19
CotAD_14449	1348	4632	79	38	5.42482	1.78737	-1.60174	Down	4.78e-09	4.42e-08
CotAD_14457	1349	1536	80	475	16.5663	67.3755	2.02397	Up	2.8e-41	9.47e-40
CotAD_14459	1350	672	0	28	0.001	9.07796	13.1482	Up	5.37e-07	4.06e-06
CotAD_14460	1351	426	1115	698	832.515	356.981	-1.22163	Down	2.31e-71	1.36e-69
CotAD_14465	1352	426	38	195	28.3727	99.7297	1.81352	Up	1.28e-15	1.83e-14
CotAD_14468	1353	1338	28	4	6.65623	0.651333	-3.35324	Down	5.13e-08	4.32e-07
CotAD_14469	1354	1365	79	270	18.4086	43.0954	1.22715	Up	1.35e-12	1.63e-11
CotAD_14473	1355	600	181	632	95.952	229.491	1.25805	Up	1.55e-28	3.78e-27
CotAD_14474	1356	1134	27	102	7.57316	19.5969	1.37165	Up	2.43e-06	1.7e-05
CotAD_14480	1357	1548	64	36	13.1503	5.06677	-1.37596	Down	2.62e-06	1.82e-05
CotAD_14484	1358	861	117	356	43.2224	90.0837	1.05949	Up	4.11e-13	5.12e-12
CotAD_14502	1359	3012	13	104	1.37282	7.52277	2.45412	Up	2.26e-12	2.68e-11
CotAD_14503	1360	1161	23	185	6.30118	34.7167	2.46194	Up	4.51e-21	8.32e-20
CotAD_14505	1361	2985	1	39	0.106557	2.84656	4.73952	Up	2.98e-08	2.58e-07
CotAD_14509	1362	1542	6	68	1.23764	9.6078	2.95662	Up	4.8e-10	4.83e-09
CotAD_14527	1363	1422	14	66	3.13152	10.1122	1.69116	Up	1.14e-05	7.27e-05
CotAD_14572	1364	1389	212	810	48.5468	127.052	1.38797	Up	1.14e-41	3.9e-40
CotAD_14584	1365	1053	22	181	6.6454	37.4498	2.49453	Up	6.24e-21	1.14e-19
CotAD_14586	1366	1746	336	1381	61.2099	172.325	1.4933	Up	1.3e-77	8.42e-76
CotAD_14588	1367	1455	115	2131	25.1398	319.095	3.66594	Up	0	0
CotAD_14590	1368	513	49	12	30.3812	5.0964	-2.57563	Down	2.79e-10	2.86e-09
CotAD_14593	1369	882	243	797	87.6323	196.874	1.16774	Up	7.43e-32	1.99e-30
CotAD_14597	1370	1293	21	4	5.16592	0.674002	-2.9382	Down	1.05e-05	6.76e-05
CotAD_14599	1371	915	51	24	17.7286	5.71465	-1.63335	Down	1.85e-06	1.31e-05
CotAD_14615	1372	921	21	145	7.25248	34.3011	2.24171	Up	3.22e-15	4.52e-14
CotAD_14628	1373	1299	33	155	8.08037	25.9969	1.68585	Up	1.27e-11	1.44e-10
CotAD_14640	1374	243	47	27	61.5203	24.2079	-1.34558	Down	7.59e-05	0.000426962
CotAD_14807	1375	1731	198	1086	36.3827	136.689	1.90957	Up	1.08e-85	7.92e-84
CotAD_14812	1376	1287	81	28	20.0186	4.74001	-2.07838	Down	1.13e-12	1.37e-11
CotAD_14831	1377	375	35	113	29.6868	65.6518	1.14501	Up	1.56e-05	9.75e-05
CotAD_14858	1378	786	24	129	9.71215	35.7575	1.88038	Up	3.03e-11	3.34e-10
CotAD_14900	1379	588	81	32	43.8162	11.8569	-1.88573	Down	2.72e-11	3.01e-10
CotAD_14908	1380	1242	220	138	56.3414	24.2079	-1.21872	Down	2.38e-15	3.36e-14
CotAD_14938	1381	405	23	8	18.0634	4.30362	-2.06944	Down	0.000170136	0.000898997
CotAD_15548	1382	513	70	305	43.4018	129.533	1.5775	Up	9.52e-20	1.67e-18
CotAD_15554	1383	1149	30	201	8.30477	38.1132	2.19828	Up	3.94e-20	6.99e-19
CotAD_15565	1384	1227	10624	7093	2754.04	1259.46	-1.12874	Down	0	0
CotAD_15573	1385	1866	137	83	23.3526	9.69094	-1.26888	Down	1.09e-10	1.16e-09
CotAD_15579	1386	1260	44	16	11.1073	2.76662	-2.00531	Down	3.21e-07	2.49e-06
CotAD_15585	1387	3948	66	41	5.31733	2.26259	-1.23273	Down	1.2e-05	7.61e-05
CotAD_15598	1388	501	74	54	46.9808	23.4831	-1.00045	Down	9.2e-05	0.00051015
CotAD_15613	1389	468	2	110	1.35929	51.209	5.23548	Up	1.51e-22	2.97e-21
CotAD_15614	1390	393	0	125	0.001	69.2974	16.0805	Up	5.63e-29	1.39e-27
CotAD_15635	1391	429	42	24	31.14	12.1886	-1.35324	Down	0.000172181	0.000908715
CotAD_15665	1392	594	63	43	33.735	15.7718	-1.0969	Down	9.88e-05	0.000545071
CotAD_15676	1393	369	31	5	26.7216	2.95218	-3.17815	Down	2.21e-08	1.93e-07
CotAD_15720	1394	1518	8	67	1.67627	9.61618	2.52021	Up	1.32e-08	1.17e-07
CotAD_15723	1395	363	7	63	6.13364	37.8123	2.62404	Up	1.81e-08	1.6e-07
CotAD_15724	1396	1125	29	10	8.19921	1.93663	-2.08194	Down	2.19e-05	0.00013361
CotAD_15729	1397	1605	23	85	4.55805	11.5383	1.33995	Up	2.45e-05	0.000148749
CotAD_15762	1398	849	10	106	3.74644	27.2018	2.86011	Up	1.44e-14	1.95e-13
CotAD_15770	1399	1365	55	31	12.8161	4.94799	-1.37305	Down	1.37e-05	8.61e-05
CotAD_15771	1400	951	0	22	0.001	5.04013	12.2992	Up	1.23e-05	7.79e-05
CotAD_15772	1401	3147	0	17	0.001	1.17693	10.2008	Up	0.000166864	0.000883355
CotAD_15780	1402	1044	13	85	3.96068	17.7385	2.16307	Up	4.24e-09	3.94e-08
CotAD_15785	1403	567	125	74	70.1219	28.4347	-1.30221	Down	3.14e-10	3.21e-09
CotAD_15793	1404	1413	87	48	19.5841	7.40114	-1.40386	Down	2.63e-08	2.29e-07
CotAD_15803	1405	2757	32	119	3.69181	9.40394	1.34893	Up	4.77e-07	3.63e-06
CotAD_15814	1406	1332	127	60	30.3268	9.81401	-1.62768	Down	5.71e-14	7.46e-13
CotAD_15824	1407	537	84	24	49.7544	9.73725	-2.35324	Down	4.39e-15	6.11e-14
CotAD_15827	1408	1425	35	245	7.81232	37.4585	2.26147	Up	5.1e-25	1.11e-23
CotAD_15832	1409	960	33	106	10.9338	24.0566	1.13764	Up	3.19e-05	0.000190249
CotAD_15854	1410	909	29	6	10.1475	1.43809	-2.8189	Down	3.66e-07	2.82e-06
CotAD_15857	1411	888	421	158	150.798	38.7653	-1.95978	Down	5.6e-55	2.49e-53
CotAD_15865	1412	1488	75	46	16.0319	6.73526	-1.25114	Down	2.34e-06	1.64e-05
CotAD_15870	1413	201	31	193	49.056	209.2	2.09238	Up	2.5e-18	4.08e-17
CotAD_15904	1414	1329	6	69	1.43599	11.3116	2.97768	Up	3.09e-10	3.16e-09
CotAD_15906	1415	1257	25	122	6.32603	21.1458	1.741	Up	8.66e-10	8.53e-09
CotAD_15935	1416	1041	97	298	29.6379	62.3685	1.07337	Up	2.07e-11	2.32e-10
CotAD_15939	1417	2148	2	324	0.296157	32.8632	6.79397	Up	4.05e-70	2.34e-68
CotAD_15944	1418	1074	544	397	161.11	80.5352	-1.00035	Down	3.24e-26	7.36e-25
CotAD_16152	1419	1239	218	1012	55.9644	177.954	1.66893	Up	6.62e-67	3.63e-65
CotAD_16170	1420	678	330	103	154.814	33.0984	-2.2257	Down	4.06e-51	1.68e-49
CotAD_16171	1421	2730	55	279	6.40806	22.2659	1.79688	Up	1.71e-21	3.23e-20
CotAD_16179	1422	720	19	217	8.39359	65.6639	2.96774	Up	1.77e-29	4.45e-28
CotAD_16206	1423	846	2	36	0.751945	9.27111	3.62404	Up	1.09e-06	7.98e-06
CotAD_16210	1424	1095	77	28	22.3668	5.57113	-2.00531	Down	1.27e-11	1.44e-10
CotAD_16212	1425	1902	44	159	7.35815	18.2132	1.30757	Up	1.22e-08	1.09e-07
CotAD_16218	1426	360	199	108	175.824	65.3613	-1.42762	Down	1.51e-17	2.36e-16
CotAD_16219	1427	777	89	361	36.4331	101.224	1.47424	Up	4.29e-21	7.92e-20
CotAD_16223	1428	1029	58	254	17.9283	53.7796	1.58482	Up	8.72e-17	1.33e-15
CotAD_16227	1429	1266	41	365	10.3009	62.8143	2.60832	Up	9.56e-43	3.35e-41
CotAD_16236	1430	954	29	159	9.66888	36.3118	1.90902	Up	8.45e-14	1.09e-12
CotAD_16243	1431	606	2	135	1.04975	48.5356	5.53093	Up	4.87e-28	1.17e-26
CotAD_16259	1432	1488	46	22	9.8329	3.22121	-1.61001	Down	7.43e-06	4.86e-05
CotAD_16264	1433	498	4	37	2.5548	16.1872	2.66357	Up	1.75e-05	0.000108194
CotAD_16268	1434	2316	71	3	9.75094	0.282216	-5.11067	Down	2.07e-24	4.39e-23
CotAD_16269	1435	1668	87	16	16.5901	2.08989	-2.98883	Down	5.69e-20	1e-18
CotAD_16286	1436	729	1	117	0.436314	34.967	6.32448	Up	1.79e-25	3.96e-24
CotAD_16287	1437	507	127	54	79.675	23.2052	-1.77968	Down	1.11e-15	1.58e-14
CotAD_16295	1438	918	49	173	16.9777	41.0585	1.27404	Up	5.59e-09	5.14e-08
CotAD_16296	1439	1245	139	452	35.5117	79.0985	1.15535	Up	1.91e-18	3.14e-17
CotAD_16307	1440	1701	1	57	0.186992	7.30079	5.28701	Up	3.54e-12	4.16e-11
CotAD_16321	1441	972	87	63	28.4695	14.1213	-1.01155	Down	1.88e-05	0.000115668
CotAD_16325	1442	591	361	216	194.288	79.628	-1.28685	Down	3.2e-26	7.27e-25
CotAD_16329	1443	984	45	19	14.546	4.20686	-1.78981	Down	1.74e-06	1.24e-05
CotAD_16333	1444	1173	86	59	23.3199	10.9586	-1.0895	Down	6.1e-06	4.04e-05
CotAD_16352	1445	663	81	15	38.8596	4.92921	-2.97884	Down	1.24e-18	2.06e-17
CotAD_16359	1446	327	157	89	152.714	59.2982	-1.36477	Down	2.58e-13	3.24e-12
CotAD_16383	1447	402	75	45	59.3419	24.3885	-1.28285	Down	1.46e-06	1.05e-05
CotAD_16404	1448	1518	48	21	10.0576	3.01403	-1.73853	Down	1.31e-06	9.44e-06
CotAD_16419	1449	732	188	119	81.6908	35.4189	-1.20565	Down	3.93e-13	4.9e-12
CotAD_16460	1450	336	1926	11	1823.24	7.13268	-7.99784	Down	0	0
CotAD_16513	1451	2589	68	44	8.35417	3.70271	-1.17391	Down	1.93e-05	0.000118364
CotAD_16533	1452	1062	56	16	16.7722	3.28243	-2.35324	Down	1.6e-10	1.68e-09
CotAD_16539	1453	774	12	54	4.93136	15.2003	1.62404	Up	0.000120346	0.000655019
CotAD_16544	1454	867	144	98	52.8287	24.6267	-1.1011	Down	3.59e-09	3.35e-08
CotAD_16549	1455	1053	3	35	0.90619	7.24168	2.99844	Up	9.64e-06	6.22e-05
CotAD_16571	1456	756	29	126	12.2012	36.3118	1.57342	Up	6.39e-09	5.84e-08
CotAD_16572	1457	798	72	324	28.6983	88.4589	1.62404	Up	1.06e-21	2.01e-20
CotAD_16578	1458	654	198	2111	96.2973	703.25	2.86847	Up	2.1e-264	5.43e-262
CotAD_16581	1459	1560	498	2030	101.539	283.512	1.48138	Up	6.07e-112	5.91e-110
CotAD_16589	1460	651	44	7	21.498	2.3427	-3.19796	Down	1.98e-11	2.22e-10
CotAD_16599	1461	702	112	60	50.7467	18.6215	-1.44635	Down	1.05e-10	1.12e-09
CotAD_16604	1462	1551	13	92	2.66599	12.9234	2.27724	Up	2.78e-10	2.85e-09
CotAD_16610	1463	1368	4	63	0.930038	10.0335	3.4314	Up	1.53e-10	1.61e-09
CotAD_16620	1464	480	2	31	1.3253	14.0708	3.40831	Up	1.14e-05	7.26e-05
CotAD_16640	1465	11085	61	258	1.75033	5.07088	1.53461	Up	2.51e-16	3.73e-15
CotAD_16641	1466	1170	9	95	2.44671	17.6904	2.85405	Up	3.71e-13	4.64e-12
CotAD_16650	1467	210	0	17	0.001	17.6372	14.1063	Up	0.000166864	0.000883709
CotAD_16664	1468	753	0	90	0.001	26.0404	14.6685	Up	4.8e-21	8.84e-20
CotAD_16673	1469	732	399	1538	173.376	457.767	1.40071	Up	1.25e-78	8.31e-77
CotAD_16678	1470	432	3206	1351	2360.51	681.351	-1.79263	Down	0	0
CotAD_16680	1471	1089	620	208	181.088	41.6136	-2.12157	Down	6.92e-89	5.19e-87
CotAD_16689	1472	945	118	72	39.717	16.5997	-1.2586	Down	2.67e-09	2.52e-08
CotAD_16691	1473	1032	37	8	11.4038	1.68892	-2.75534	Down	1.3e-08	1.16e-07
CotAD_16705	1474	1074	7	45	2.0731	9.12867	2.13862	Up	2.7e-05	0.000162751
CotAD_16720	1475	3141	53	26	5.36704	1.80345	-1.57336	Down	2.24e-06	1.57e-05
CotAD_16726	1476	855	38	246	14.1366	62.6857	2.1487	Up	1.07e-23	2.21e-22
CotAD_16743	1477	771	247	90	101.899	25.4324	-2.0024	Down	6.93e-34	1.96e-32
CotAD_16756	1478	960	49	163	16.235	36.9927	1.18814	Up	8.47e-08	6.98e-07
CotAD_16771	1479	918	118	1763	40.8852	418.417	3.35529	Up	4.12e-256	1.03e-253
CotAD_16775	1480	333	9	64	8.59656	41.8731	2.28419	Up	1.55e-07	1.24e-06
CotAD_16783	1481	759	161	4	67.47	1.1482	-5.8768	Down	3.61e-57	1.68e-55
CotAD_16806	1482	1773	27	98	4.84375	12.0425	1.31394	Up	7.79e-06	5.09e-05
CotAD_16817	1483	1167	22	1	5.99623	0.186693	-5.00531	Down	2.99e-08	2.58e-07
CotAD_16823	1484	1194	21	101	5.59425	18.4296	1.72001	Up	3.32e-08	2.86e-07
CotAD_16824	1485	1449	28	1	6.14633	0.15036	-5.35324	Down	1.68e-10	1.75e-09
CotAD_16826	1486	1371	460	39	106.72	6.19764	-4.10597	Down	3.67e-131	4.19e-129
CotAD_16854	1487	888	166	22	59.4596	5.3977	-3.46149	Down	3.57e-42	1.23e-40
CotAD_16855	1488	1422	45	404	10.0656	61.8987	2.62048	Up	2.21e-47	8.54e-46
CotAD_16887	1489	891	65	195	23.204	47.6822	1.03908	Up	1.36e-07	1.1e-06
CotAD_16902	1490	1626	39	142	7.62905	19.0269	1.31846	Up	6.17e-08	5.17e-07
CotAD_16913	1491	2130	41	151	6.12253	15.4453	1.33497	Up	1.72e-08	1.52e-07
CotAD_16946	1492	768	68	736	28.1627	208.793	2.89022	Up	5.21e-94	4.19e-92
CotAD_16947	1493	1395	22	84	5.0162	13.1191	1.387	Up	1.67e-05	0.000103797
CotAD_16955	1494	3471	95	42	8.70554	2.6363	-1.72342	Down	1.26e-11	1.43e-10
CotAD_16957	1495	1884	1	24	0.168828	2.77543	4.03908	Up	4.83e-05	0.000280175
CotAD_16958	1496	468	17	599	11.5539	278.856	4.59307	Up	3.2e-110	3.03e-108
CotAD_16960	1497	1743	66	221	12.0441	27.6245	1.19763	Up	3.23e-10	3.3e-09
CotAD_16977	1498	711	46	12	20.5786	3.67715	-2.48448	Down	2.18e-09	2.07e-08
CotAD_16979	1499	1281	105	66	26.0715	11.2252	-1.21573	Down	4.74e-08	4.01e-07
CotAD_16986	1500	3018	0	109	0.001	7.86877	12.9419	Up	2.38e-25	5.23e-24
CotAD_17011	1501	930	69	231	23.599	54.1163	1.19734	Up	1.29e-10	1.36e-09
CotAD_17013	1502	927	11	0	3.77433	0.001	-11.882	Down	4.07e-05	0.000239396
CotAD_17021	1503	729	29	114	12.6531	34.0704	1.42903	Up	2.69e-07	2.1e-06
CotAD_17024	1504	2100	2	191	0.302927	19.8159	6.03155	Up	1.96e-40	6.5e-39
CotAD_17026	1505	945	43	525	14.4732	121.039	3.06403	Up	2.19e-71	1.29e-69
CotAD_17027	1506	1539	5	248	1.03338	35.1085	5.08639	Up	7.34e-49	2.93e-47
CotAD_17029	1507	1044	687	2430	209.307	507.114	1.27669	Up	2.71e-107	2.52e-105
CotAD_17030	1508	1437	87	29	19.257	4.39684	-2.13085	Down	6.62e-14	8.62e-13
CotAD_17044	1509	456	322	5969	224.604	2851.91	3.66647	Up	0	0
CotAD_17066	1510	1185	38	143	10.1998	26.2916	1.36606	Up	2.39e-08	2.08e-07
CotAD_17081	1511	1005	11	268	3.48139	58.0989	4.06077	Up	2.02e-46	7.6e-45
CotAD_17097	1512	1407	289	191	65.3327	29.5759	-1.14338	Down	6.62e-18	1.06e-16
CotAD_17101	1513	669	11	205	5.2299	66.7617	3.67417	Up	2.22e-33	6.18e-32
CotAD_17112	1514	1935	6	61	0.986272	6.86828	2.79989	Up	1.02e-08	9.19e-08
CotAD_17114	1515	1239	42	344	10.7821	60.4904	2.48806	Up	2.12e-38	6.69e-37
CotAD_17118	1516	1005	20	154	6.32981	33.3852	2.39898	Up	2.72e-17	4.22e-16
CotAD_17132	1517	2196	22	85	3.18652	8.43308	1.40408	Up	1.24e-05	7.85e-05
CotAD_17146	1518	1110	65	46	18.6259	9.02889	-1.04469	Down	0.000144951	0.0007749
CotAD_17157	1519	1032	49	230	15.1023	48.5565	1.6849	Up	1.41e-16	2.12e-15
CotAD_17186	1520	498	0	21	0.001	9.18733	13.1654	Up	2.07e-05	0.000126701
CotAD_17200	1521	2328	108	72	14.756	6.73828	-1.13085	Down	1.75e-07	1.39e-06
CotAD_17205	1522	993	18	142	5.76567	31.1558	2.43394	Up	2.73e-16	4.05e-15
CotAD_17214	1523	1044	27	94	8.22602	19.6167	1.25382	Up	2.42e-05	0.000147203
CotAD_17220	1524	2424	131	54	17.1896	4.85356	-1.82442	Down	1.19e-16	1.8e-15
CotAD_17223	1525	519	25	120	15.3214	50.3748	1.71715	Up	1.71e-09	1.64e-08
CotAD_17232	1526	1509	192	31	40.4705	4.47581	-3.17665	Down	7.52e-45	2.74e-43
CotAD_17377	1527	420	152	612	115.112	317.469	1.46358	Up	2.39e-34	6.88e-33
CotAD_17384	1528	1485	14	71	2.99867	10.4167	1.79651	Up	2.03e-06	1.43e-05
CotAD_17389	1529	1830	50	273	8.69051	32.5021	1.90302	Up	1.3e-22	2.56e-21
CotAD_17394	1530	606	229	129	120.196	46.3785	-1.37386	Down	6.67e-19	1.12e-17
CotAD_17421	1531	963	149	67	49.2138	15.1582	-1.69896	Down	4.52e-17	6.96e-16
CotAD_17422	1532	957	29	142	9.63857	32.3278	1.74588	Up	3.21e-11	3.55e-10
CotAD_17429	1533	927	11	79	3.77433	18.5672	2.29847	Up	4.39e-09	4.06e-08
CotAD_17464	1534	1014	11	255	3.45049	54.79	3.98904	Up	1.05e-43	3.74e-42
CotAD_17473	1535	627	250	1527	126.823	530.604	2.06482	Up	2.78e-132	3.18e-130
CotAD_17486	1536	2085	140	424	21.3574	44.3057	1.05275	Up	3.34e-15	4.68e-14
CotAD_17507	1537	1620	4	70	0.785365	9.41418	3.5834	Up	5.89e-12	6.82e-11
CotAD_17508	1538	1620	0	105	0.001	14.1213	13.7856	Up	1.92e-24	4.06e-23
CotAD_17524	1539	279	278	157	316.933	122.601	-1.3702	Down	1.6e-22	3.13e-21
CotAD_17525	1540	1161	46	170	12.6024	31.9019	1.33995	Up	1.93e-09	1.84e-08
CotAD_17526	1541	1623	134	74	26.2611	9.93374	-1.40252	Down	5.15e-12	5.98e-11
CotAD_17535	1542	750	52	352	22.053	102.254	2.21311	Up	1.93e-34	5.55e-33
CotAD_17539	1543	279	18	1	20.5208	0.7809	-4.71581	Down	9.18e-07	6.76e-06
CotAD_17540	1544	1710	696	332	129.461	42.3001	-1.61379	Down	1.66e-68	9.43e-67
CotAD_17541	1545	1704	84	52	15.6796	6.64865	-1.23776	Down	7.24e-07	5.4e-06
CotAD_17553	1546	831	10	50	3.82759	13.109	1.77605	Up	8.45e-05	0.000471795
CotAD_17556	1547	441	111	40	80.0591	19.7615	-2.01837	Down	3.05e-16	4.51e-15
CotAD_17561	1548	3384	176	886	16.5428	57.0431	1.78585	Up	2.31e-64	1.21e-62
CotAD_17567	1549	645	24	201	11.8353	67.8947	2.52021	Up	2.43e-23	4.94e-22
CotAD_17592	1550	1125	4	32	1.13093	6.19722	2.45412	Up	0.000143556	0.000768479
CotAD_17594	1551	3315	16	191	1.53519	12.5531	3.03155	Up	1.28e-26	2.96e-25
CotAD_17604	1552	2805	0	49	0.001	3.80595	11.894	Up	9.36e-12	1.07e-10
CotAD_17610	1553	2424	69	43	9.05405	3.86487	-1.22814	Down	8.08e-06	5.27e-05
CotAD_17616	1554	2469	66	481	8.50255	42.4447	2.31962	Up	4.27e-49	1.71e-47
CotAD_17617	1555	2412	55	561	7.2529	50.674	2.80461	Up	6.4e-70	3.67e-68
CotAD_17625	1556	1734	109	36	19.9942	4.52327	-2.14414	Down	3.54e-17	5.47e-16
CotAD_17630	1557	1326	48	208	11.5139	34.1758	1.56959	Up	7.94e-14	1.03e-12
CotAD_17632	1558	1809	67	22	11.7805	2.64962	-2.15254	Down	3.68e-11	4.04e-10
CotAD_17651	1559	195	2	29	3.26229	32.4013	3.3121	Up	2.87e-05	0.000172126
CotAD_17653	1560	438	3	62	2.17858	30.8402	3.82335	Up	3.49e-11	3.85e-10
CotAD_17657	1561	822	323	29	124.985	7.68645	-4.02329	Down	3.35e-91	2.6e-89
CotAD_17658	1562	1167	2	29	0.545112	5.4141	3.3121	Up	2.87e-05	0.000172178
CotAD_17669	1563	4266	80	50	5.9648	2.55357	-1.22395	Down	1.65e-06	1.18e-05
CotAD_17688	1564	381	22	2	18.3664	1.14368	-4.00531	Down	2.28e-07	1.8e-06
CotAD_17704	1565	393	44	24	35.6112	13.3051	-1.42035	Down	6.59e-05	0.000373246
CotAD_17721	1566	867	46	9	16.8758	2.26164	-2.89952	Down	6.71e-11	7.23e-10
CotAD_17754	1567	1836	27	111	4.67754	13.1719	1.49365	Up	1.58e-07	1.27e-06
CotAD_17756	1568	1974	9	51	1.45018	5.62889	1.95662	Up	2.28e-05	0.000138684
CotAD_17910	1569	1467	0	56	0.001	8.31682	13.0218	Up	2.43e-13	3.06e-12
CotAD_17984	1570	1077	157	479	46.3672	96.899	1.06338	Up	3.08e-17	4.78e-16
CotAD_18011	1571	204	4	48	6.23672	51.2638	3.03908	Up	1.42e-07	1.15e-06
CotAD_18012	1572	303	0	52	0.001	37.3904	15.1904	Up	1.96e-12	2.34e-11
CotAD_18080	1573	1950	74	229	12.0705	25.5859	1.08387	Up	3.34e-09	3.13e-08
CotAD_18083	1574	2337	208	898	28.3094	83.7177	1.56425	Up	1.71e-54	7.56e-53
CotAD_18116	1575	1770	2	43	0.359404	5.29291	3.88038	Up	3.91e-08	3.34e-07
CotAD_18128	1576	699	34	111	15.4714	34.5975	1.16107	Up	1.51e-05	9.4e-05
CotAD_18130	1577	480	37	17	24.5181	7.71626	-1.66787	Down	3.77e-05	0.000222355
CotAD_18136	1578	780	4	51	1.63114	14.2454	3.12654	Up	3.7e-08	3.17e-07
CotAD_18141	1579	585	18	123	9.78686	45.8088	2.22671	Up	5.18e-13	6.4e-12
CotAD_18164	1580	666	60	237	28.6552	77.5307	1.43597	Up	7.49e-14	9.73e-13
CotAD_18166	1581	789	51	29	20.5598	8.00793	-1.36033	Down	3.23e-05	0.000192366
CotAD_18302	1582	2424	19	70	2.49315	6.29165	1.33547	Up	0.00013938	0.000749055
CotAD_18327	1583	1230	31	138	8.01647	24.4441	1.60845	Up	6.53e-10	6.49e-09
CotAD_18328	1584	1218	128	92	33.4264	16.4566	-1.02232	Down	1.66e-07	1.32e-06
CotAD_18347	1585	249	132	70	168.617	61.2489	-1.46099	Down	1.58e-12	1.9e-11
CotAD_18350	1586	2103	90	65	13.6122	6.73401	-1.01537	Down	1.27e-05	8e-05
CotAD_18355	1587	1593	132	90	26.3563	12.3091	-1.09842	Down	1.7e-08	1.5e-07
CotAD_18356	1588	1509	55	168	11.5931	24.256	1.06507	Up	6.17e-07	4.64e-06
CotAD_18359	1589	858	187	104	69.3236	26.4086	-1.39234	Down	5.15e-16	7.52e-15
CotAD_18383	1590	3987	205	116	16.3544	6.33886	-1.36738	Down	5.7e-17	8.74e-16
CotAD_18387	1591	783	99	63	40.2161	17.5299	-1.19796	Down	1.6e-07	1.28e-06
CotAD_18393	1592	750	923	616	391.442	178.945	-1.12928	Down	1.62e-52	6.91e-51
CotAD_18398	1593	1467	96	53	20.8146	7.87128	-1.40293	Down	5.15e-09	4.75e-08
CotAD_18399	1594	711	1011	642	452.281	196.727	-1.20102	Down	3.51e-63	1.81e-61
CotAD_18401	1595	1047	117	26	35.544	5.41036	-2.71581	Down	6.59e-24	1.37e-22
CotAD_18404	1596	1626	8	171	1.56493	22.9126	3.87197	Up	3.96e-29	9.82e-28
CotAD_18406	1597	495	327	228	210.121	100.353	-1.06614	Down	4.74e-18	7.63e-17
CotAD_18413	1598	2025	103	67	16.1785	7.20857	-1.16629	Down	1.68e-07	1.34e-06
CotAD_18415	1599	1590	182	123	36.4083	16.8542	-1.11116	Down	2.32e-11	2.58e-10
CotAD_18417	1600	684	921	384	428.282	122.314	-1.80798	Down	8.87e-106	8.05e-104
CotAD_18422	1601	282	3	62	3.38375	47.9007	3.82335	Up	3.49e-11	3.85e-10
CotAD_18430	1602	1482	45	136	9.65808	19.9936	1.04973	Up	9.56e-06	6.17e-05
CotAD_18434	1603	1539	13	94	2.68678	13.3073	2.30827	Up	1.26e-10	1.33e-09
CotAD_18454	1604	1191	72	246	19.2286	45.0011	1.22671	Up	1.36e-11	1.54e-10
CotAD_18475	1605	519	30	7	18.3857	2.93853	-2.64542	Down	5.83e-07	4.4e-06
CotAD_18479	1606	1254	1	378	0.253647	65.674	8.01636	Up	4.1e-84	2.95e-82
CotAD_18488	1607	471	10	293	6.75314	135.533	4.32695	Up	9.99e-53	4.28e-51
CotAD_18492	1608	1035	1770	1039	543.951	218.713	-1.31444	Down	9.42e-126	1.04e-123
CotAD_18496	1609	1857	17	94	2.91181	11.0285	1.92124	Up	9.68e-09	8.74e-08
CotAD_18510	1610	297	563	177	602.946	129.842	-2.21527	Down	1.9e-85	1.38e-83
CotAD_18516	1611	2700	135	75	15.9036	6.05197	-1.39388	Down	5.41e-12	6.29e-11
CotAD_18518	1612	1356	101	41	23.6913	6.58754	-1.84654	Down	2.25e-13	2.84e-12
CotAD_18530	1613	1407	12	76	2.71277	11.7684	2.11708	Up	4.42e-08	3.74e-07
CotAD_18534	1614	744	4053	1810	1732.73	530.036	-1.70888	Down	0	0
CotAD_18538	1615	549	62	25	35.9208	9.92127	-1.85622	Down	8.34e-09	7.58e-08
CotAD_18540	1616	555	907	473	519.806	185.681	-1.48515	Down	1.48e-78	9.79e-77
CotAD_18547	1617	2562	45	181	5.58676	15.3921	1.46211	Up	3.72e-11	4.09e-10
CotAD_18557	1618	738	0	18	0.001	5.31393	12.3756	Up	9.9e-05	0.000545892
CotAD_18836	1619	1152	14	58	3.86547	10.9692	1.50474	Up	0.000158197	0.000840731
CotAD_18840	1620	1194	19	154	5.06146	28.1006	2.47298	Up	7.55e-18	1.21e-16
CotAD_18886	1621	1116	58	12	16.5307	2.3427	-2.8189	Down	4.87e-13	6.03e-12
CotAD_18893	1622	543	4	78	2.34308	31.2964	3.73952	Up	1.36e-13	1.74e-12
CotAD_18894	1623	351	2	103	1.81238	63.9337	5.14062	Up	5.14e-21	9.46e-20
CotAD_18900	1624	1890	25	110	4.20731	12.6803	1.59162	Up	4.67e-08	3.95e-07
CotAD_18905	1625	945	33	493	11.1073	113.662	3.35517	Up	8.81e-73	5.27e-71
CotAD_18926	1626	1503	321	161	67.9317	23.3381	-1.5414	Down	1.69e-30	4.37e-29
CotAD_18927	1627	864	306	136	112.651	34.2945	-1.71581	Down	7.68e-34	2.17e-32
CotAD_18930	1628	1053	0	41	0.001	8.48311	13.0504	Up	6.08e-10	6.06e-09
CotAD_18934	1629	918	108	49	37.4203	11.6293	-1.68606	Down	1.17e-12	1.42e-11
CotAD_18936	1630	1077	72	12	21.2639	2.42753	-3.13085	Down	1.64e-17	2.57e-16
CotAD_18945	1631	1407	13	63	2.93884	9.75542	1.73096	Up	1.33e-05	8.38e-05
CotAD_18950	1632	501	183	606	116.182	263.533	1.18159	Up	4.99e-25	1.09e-23
CotAD_18953	1633	2091	27	100	4.10711	10.4195	1.34309	Up	4.37e-06	2.94e-05
CotAD_18954	1634	456	0	24	0.001	11.4669	13.4852	Up	4.33e-06	2.92e-05
CotAD_18966	1635	2193	51	188	7.39704	18.6775	1.33628	Up	2.89e-10	2.97e-09
CotAD_18967	1636	1839	4	42	0.691839	4.97585	2.84643	Up	2.02e-06	1.42e-05
CotAD_18971	1637	957	10	80	3.32365	18.2128	2.45412	Up	8.49e-10	8.36e-09
CotAD_18983	1638	1551	1	48	0.205076	6.74262	5.03908	Up	3.3e-10	3.36e-09
CotAD_18987	1639	1434	70	974	15.5266	147.982	3.25261	Up	1.95e-138	2.33e-136
CotAD_18998	1640	1119	81	325	23.024	63.278	1.45856	Up	7.3e-19	1.22e-17
CotAD_19035	1641	2262	35	13	4.92155	1.25213	-1.97473	Down	6.56e-06	4.32e-05
CotAD_19038	1642	912	71	331	24.7622	79.0738	1.67506	Up	4.73e-23	9.51e-22
CotAD_19050	1643	1302	27	91	6.59598	15.2275	1.20702	Up	5.54e-05	0.000318886
CotAD_19061	1644	1581	35	158	7.04146	21.7733	1.62861	Up	2.48e-11	2.76e-10
CotAD_19079	1645	1740	27	167	4.93561	20.9106	2.08293	Up	5.84e-16	8.5e-15
CotAD_19085	1646	1428	50	921	11.137	140.518	3.65732	Up	1.64e-144	2.14e-142
CotAD_19091	1647	1566	101	65	20.5143	9.04318	-1.18173	Down	1.65e-07	1.31e-06
CotAD_19120	1648	261	62	27	75.5575	22.5384	-1.74519	Down	3.45e-08	2.96e-07
CotAD_19121	1649	417	174	650	132.721	339.607	1.35547	Up	1.24e-32	3.35e-31
CotAD_19124	1650	1767	77	320	13.8606	39.456	1.50926	Up	1.81e-19	3.13e-18
CotAD_19125	1651	1158	45	162	12.3603	30.4794	1.30211	Up	9.88e-09	8.9e-08
CotAD_19146	1652	555	1382	719	792.03	282.251	-1.48858	Down	4.18e-119	4.43e-117
CotAD_19166	1653	2154	9	2041	1.329	206.441	7.27925	Up	0	0
CotAD_19191	1654	1413	23	238	5.17741	36.6973	2.82537	Up	9.9e-31	2.58e-29
CotAD_19264	1655	1404	271	165	61.3944	25.6045	-1.26171	Down	1.62e-19	2.81e-18
CotAD_19265	1656	1629	74	3	14.449	0.401236	-5.17037	Down	1.57e-25	3.47e-24
CotAD_19268	1657	822	28	109	10.8346	28.8904	1.41495	Up	6e-07	4.52e-06
CotAD_19310	1658	1413	36348	26153	8182.1	4032.54	-1.02078	Down	0	0
CotAD_19313	1659	1572	196	142	39.6579	19.6805	-1.01085	Down	1.41e-10	1.48e-09
CotAD_19322	1660	921	12	92	4.14427	21.7634	2.39272	Up	8.22e-11	8.82e-10
CotAD_19332	1661	855	703	193	261.527	49.1802	-2.41081	Down	6.5e-118	6.82e-116
CotAD_19347	1662	477	62	537	41.3428	245.276	2.5687	Up	3.68e-61	1.82e-59
CotAD_19348	1663	5265	76	226	4.59136	9.35211	1.02637	Up	1.9e-08	1.67e-07
CotAD_19355	1664	1080	0	19	0.001	3.83292	11.9042	Up	5.88e-05	0.000336364
CotAD_19391	1665	441	191	97	137.759	47.9217	-1.5234	Down	1.7e-18	2.8e-17
CotAD_19392	1666	3045	28	133	2.92481	9.5162	1.70204	Up	2.83e-10	2.9e-09
CotAD_19401	1667	816	35	17	13.6428	4.53898	-1.5877	Down	0.000110285	0.00060332
CotAD_19421	1668	732	30	5	13.0358	1.48819	-3.13085	Down	4.72e-08	3.99e-07
CotAD_19467	1669	465	249	120	170.323	56.2248	-1.59899	Down	2.79e-25	6.13e-24
CotAD_19503	1670	513	53	28	32.8613	11.8916	-1.46645	Down	7.19e-06	4.71e-05
CotAD_19514	1671	3066	66	363	6.84697	25.7949	1.91355	Up	8.71e-30	2.21e-28
CotAD_19547	1672	759	51	339	21.3725	97.31	2.18683	Up	9.07e-33	2.47e-31
CotAD_19548	1673	444	12	62	8.59656	30.4234	1.82335	Up	7.68e-06	5.02e-05
CotAD_19552	1674	1935	41	23	6.73953	2.58968	-1.37987	Down	0.000164735	0.000873134
CotAD_19565	1675	1452	518	205	113.472	30.76	-1.88321	Down	9.66e-64	5.01e-62
CotAD_19578	1676	1815	78	42	13.6692	5.04164	-1.43897	Down	7.93e-08	6.57e-07
CotAD_19590	1677	609	13	60	6.78973	21.4651	1.66057	Up	3.7e-05	0.000218795
CotAD_19591	1678	465	131	1225	89.6076	573.961	2.67926	Up	9.65e-144	1.24e-141
CotAD_19595	1679	2490	334	1028	42.6652	89.9483	1.07604	Up	7.21e-36	2.16e-34
CotAD_19609	1680	1797	2	55	0.354004	6.66828	4.23548	Up	1.18e-10	1.24e-09
CotAD_19615	1681	294	212	33	229.359	24.4549	-3.22941	Down	3.91e-50	1.58e-48
CotAD_19616	1682	654	67	18	32.5854	5.99645	-2.44205	Down	8.08e-13	9.89e-12
CotAD_19621	1683	1113	5	68	1.4289	13.3111	3.21965	Up	9.23e-11	9.85e-10
CotAD_19623	1684	285	0	32	0.001	24.4627	14.5783	Up	6.66e-08	5.55e-07
CotAD_19632	1685	1836	106	41	18.3637	4.86531	-1.91625	Down	1.28e-14	1.73e-13
CotAD_19647	1686	2187	46	11	6.69015	1.09583	-2.61001	Down	7.33e-10	7.26e-09
CotAD_19658	1687	495	4	45	2.57029	19.8065	2.94597	Up	5.39e-07	4.08e-06
CotAD_19661	1688	450	22	6	15.5502	2.90495	-2.42035	Down	5.07e-05	0.000293036
CotAD_19666	1689	624	4	51	2.03893	17.8068	3.12654	Up	3.7e-08	3.16e-07
CotAD_19680	1690	315	12	174	12.1171	120.348	3.3121	Up	2.67e-26	6.09e-25
CotAD_19742	1691	807	45	729	17.7364	196.813	3.47204	Up	5.16e-110	4.88e-108
CotAD_19747	1692	1440	123	76	27.1687	11.4987	-1.24047	Down	1.9e-09	1.82e-08
CotAD_19756	1693	1782	353	64	63.0077	7.82477	-3.00941	Down	8.18e-77	5.2e-75
CotAD_19757	1694	495	6	148	3.85543	65.1412	4.07861	Up	2.89e-26	6.58e-25
CotAD_19763	1695	927	18	88	6.17617	20.6825	1.74362	Up	2.03e-07	1.61e-06
CotAD_19781	1696	1293	16	3	3.93594	0.505501	-2.96092	Down	0.000120997	0.000658287
CotAD_19790	1697	1059	4	38	1.20141	7.81785	2.70204	Up	1.14e-05	7.27e-05
CotAD_19796	1698	1881	60	39	10.1459	4.51726	-1.16737	Down	6.43e-05	0.000364839
CotAD_19800	1699	1713	14	2	2.59954	0.254374	-3.35324	Down	0.000142772	0.000765417
CotAD_19808	1700	534	183	113	109.002	46.1038	-1.2414	Down	2.3e-13	2.9e-12
CotAD_19812	1701	2049	85	362	13.1948	38.4916	1.54457	Up	1.61e-22	3.14e-21
CotAD_19813	1702	1014	8	91	2.50945	19.5525	2.96191	Up	4.51e-13	5.6e-12
CotAD_19818	1703	906	77	1	27.0327	0.240476	-6.81267	Down	3.05e-29	7.6e-28
CotAD_19823	1704	1044	4	103	1.21867	21.4949	4.14062	Up	8.42e-19	1.41e-17
CotAD_19833	1705	2913	14	74	1.52867	5.53466	1.85622	Up	7.05e-07	5.26e-06
CotAD_19840	1706	879	77	678	27.863	168.051	2.59247	Up	1.46e-77	9.49e-76
CotAD_19858	1707	870	185	98	67.6362	24.5418	-1.46255	Down	5.55e-17	8.52e-16
CotAD_19869	1708	1746	27	161	4.91865	20.0901	2.03015	Up	5.46e-15	7.54e-14
CotAD_19897	1709	900	2	131	0.706829	31.7123	5.48754	Up	3.7e-27	8.69e-26
CotAD_19911	1710	1227	8	62	2.07382	11.009	2.40831	Up	1.02e-07	8.36e-07
CotAD_19943	1711	234	769	507	1045.29	472.054	-1.14688	Down	3.95e-45	1.45e-43
CotAD_19971	1712	195	141	527	229.991	588.81	1.35622	Up	8.91e-27	2.07e-25
CotAD_19994	1713	969	68	34	22.3209	7.6446	-1.54588	Down	1.22e-07	9.89e-07
CotAD_19998	1714	4977	11	77	0.702994	3.37072	2.26147	Up	9.67e-09	8.73e-08
CotAD_20003	1715	2835	10	139	1.12195	10.6822	3.25113	Up	6.08e-21	1.11e-19
CotAD_20010	1716	333	229	109	218.735	71.3151	-1.6169	Down	9.68e-24	2e-22
CotAD_20020	1717	753	0	42	0.001	12.1522	13.5689	Up	3.61e-10	3.67e-09
CotAD_20032	1718	4005	39	118	3.09734	6.41917	1.05136	Up	3.73e-05	0.000220198
CotAD_20035	1719	1680	753	175	142.565	22.6949	-2.65118	Down	5.13e-141	6.28e-139
CotAD_20036	1720	1383	82	385	18.859	60.651	1.68528	Up	8.82e-27	2.05e-25
CotAD_20044	1721	807	104	59	40.9908	15.9286	-1.36368	Down	2.7e-09	2.55e-08
CotAD_20067	1722	1854	116	62	19.901	7.28587	-1.44967	Down	4.53e-11	4.94e-10
CotAD_20081	1723	504	121	396	76.3627	171.184	1.16461	Up	1.58e-16	2.36e-15
CotAD_20084	1724	1125	68	36	19.2257	6.97187	-1.46342	Down	3.84e-07	2.95e-06
CotAD_20092	1725	1104	3	31	0.864328	6.11775	2.82335	Up	5.65e-05	0.000324577
CotAD_20099	1726	660	2	63	0.963857	20.7968	4.4314	Up	2.33e-12	2.78e-11
CotAD_20100	1727	2931	20	86	2.1704	6.39267	1.55845	Up	2.07e-06	1.46e-05
CotAD_20104	1728	1449	85	43	18.6585	6.46546	-1.52901	Down	4.42e-09	4.1e-08
CotAD_20121	1729	495	2	160	1.28514	70.4229	5.77605	Up	1.47e-33	4.11e-32
CotAD_20130	1730	1302	74	424	18.0779	70.9503	1.97258	Up	7.27e-36	2.18e-34
CotAD_20131	1731	387	43	23	35.3414	12.9484	-1.44859	Down	6.22e-05	0.000353893
CotAD_20137	1732	699	11	51	5.00544	15.8962	1.66711	Up	0.000143406	0.000768298
CotAD_20153	1733	762	17	0	7.09611	0.001	-12.7928	Down	1.84e-07	1.46e-06
CotAD_20154	1734	744	84	29	35.9114	8.49228	-2.08022	Down	4.2e-13	5.23e-12
CotAD_20155	1735	609	41	11	21.4138	3.93527	-2.444	Down	2.26e-08	1.97e-07
CotAD_20170	1736	1320	21	3	5.06025	0.495161	-3.35324	Down	2.64e-06	1.83e-05
CotAD_20212	1737	1107	0	18	0.001	3.54262	11.7906	Up	9.9e-05	0.000545286
CotAD_20218	1738	564	15	1	8.45938	0.386296	-4.45277	Down	1.17e-05	7.43e-05
CotAD_20219	1739	1752	157	499	28.5031	62.0534	1.12239	Up	2.26e-19	3.89e-18
CotAD_20240	1740	1866	109	565	18.5798	65.9684	1.82804	Up	6.43e-43	2.26e-41
CotAD_20242	1741	549	88	52	50.9844	20.6362	-1.30487	Down	1.24e-07	1e-06
CotAD_20252	1742	1833	166	93	28.8053	11.054	-1.38176	Down	3.1e-14	4.13e-13
CotAD_20258	1743	1215	530	331	138.748	59.3542	-1.22504	Down	5.32e-35	1.55e-33
CotAD_20266	1744	966	14	209	4.60975	47.1377	3.35412	Up	1.18e-31	3.12e-30
CotAD_20270	1745	2616	63	2	7.66001	0.166568	-5.52316	Down	1.48e-22	2.9e-21
CotAD_20287	1746	630	38	162	19.1853	56.024	1.54604	Up	7.36e-11	7.91e-10
CotAD_20322	1747	1053	7	41	2.11444	8.48311	2.00431	Up	0.000124032	0.0006736
CotAD_20476	1748	1053	25	88	7.55159	18.2076	1.26969	Up	3.76e-05	0.000221927
CotAD_20491	1749	498	1	41	0.6387	17.9372	4.81167	Up	1.1e-08	9.87e-08
CotAD_20507	1750	2328	68	48	9.29079	4.49219	-1.04838	Down	9.72e-05	0.000536929
CotAD_20512	1751	1554	2	56	0.40936	7.85121	4.26147	Up	7.22e-11	7.77e-10
CotAD_20523	1752	2424	140	69	18.3705	6.20177	-1.56664	Down	1.71e-14	2.3e-13
CotAD_20526	1753	519	17	105	10.4186	44.0779	2.0809	Up	1.67e-10	1.75e-09
CotAD_20537	1754	1011	50	147	15.7306	31.6786	1.00993	Up	8.1e-06	5.28e-05
CotAD_20538	1755	1596	26	93	5.18164	12.6955	1.29284	Up	1.71e-05	0.000106133
CotAD_20540	1756	1395	0	29	0.001	4.52922	12.145	Up	3.19e-07	2.47e-06
CotAD_20542	1757	882	15	74	5.4094	18.2794	1.75668	Up	1.76e-06	1.26e-05
CotAD_20571	1758	735	126	52	54.5268	15.414	-1.82272	Down	4.71e-16	6.89e-15
CotAD_20597	1759	408	284	76	221.404	40.5838	-2.4477	Down	1.42e-49	5.75e-48
CotAD_20599	1760	1215	165	675	43.1951	121.039	1.48654	Up	1.5e-38	4.77e-37
CotAD_20622	1761	945	25	6	8.41463	1.38331	-2.60478	Down	6.37e-06	4.2e-05
CotAD_20635	1762	840	80	294	30.2927	76.2548	1.33186	Up	3.28e-15	4.59e-14
CotAD_20643	1763	1080	8	128	2.3561	25.8217	3.45412	Up	2.41e-20	4.3e-19
CotAD_20686	1764	3477	40	216	3.65916	13.5347	1.88708	Up	5.27e-18	8.47e-17
CotAD_20690	1765	414	29	6	22.2805	3.15755	-2.8189	Down	3.66e-07	2.82e-06
CotAD_20696	1766	1149	47	232	13.0108	43.9914	1.75751	Up	1.28e-17	2.01e-16
CotAD_20698	1767	1332	526	251	125.605	41.0553	-1.61326	Down	3.45e-52	1.46e-50
CotAD_20706	1768	1305	47	23	11.4555	3.83987	-1.57691	Down	8.16e-06	5.31e-05
CotAD_20711	1769	552	126	91	72.6036	35.9171	-1.01537	Down	2.42e-07	1.9e-06
CotAD_20715	1770	1764	25	87	4.50783	10.7453	1.2532	Up	4.98e-05	0.000288216
CotAD_20720	1771	564	39	661	21.9944	255.342	3.53722	Up	1.97e-101	1.71e-99
CotAD_20722	1772	618	17	76	8.74958	26.7932	1.61458	Up	4.91e-06	3.29e-05
CotAD_20728	1773	3783	18	0	1.51343	0.001	-10.5636	Down	7.47e-08	6.21e-07
CotAD_20731	1774	1572	27	129	5.46308	17.8787	1.71046	Up	4.6e-10	4.63e-09
CotAD_20767	1775	1263	37	17	9.31805	2.93255	-1.66787	Down	3.77e-05	0.000222421
CotAD_20768	1776	1839	69	21	11.9342	2.48792	-2.26209	Down	4.16e-12	4.86e-11
CotAD_20769	1777	1596	18	186	3.58729	25.391	2.82335	Up	2.68e-24	5.65e-23
CotAD_20771	1778	639	4	38	1.99107	12.9563	2.70204	Up	1.14e-05	7.28e-05
CotAD_20832	1779	870	40	192	14.624	48.0819	1.71715	Up	2.11e-14	2.83e-13
CotAD_20845	1780	564	1	85	0.563959	32.8352	5.86351	Up	2.34e-18	3.83e-17
CotAD_20846	1781	279	34	7	38.7616	5.4663	-2.82599	Down	3.34e-08	2.87e-07
CotAD_20857	1782	1215	307	172	80.369	30.8426	-1.38171	Down	5.26e-25	1.14e-23
CotAD_20860	1783	846	2	60	0.751945	15.4518	4.36101	Up	1.02e-11	1.16e-10
CotAD_20875	1784	2181	128	1506	18.6673	150.442	3.01062	Up	2.36e-198	4.41e-196
CotAD_20876	1785	681	23	5	10.7425	1.59964	-2.74752	Down	8.36e-06	5.43e-05
CotAD_20879	1786	459	2	75	1.38594	35.5998	4.68294	Up	6.2e-15	8.54e-14
CotAD_20885	1787	1785	202	1295	35.9948	158.063	2.13464	Up	3.65e-117	3.8e-115
CotAD_20886	1788	213	46	141	68.6918	144.224	1.07011	Up	4.66e-06	3.14e-05
CotAD_20943	1789	543	54	35	31.6316	14.0433	-1.17149	Down	0.000143444	0.000768189
CotAD_20947	1790	1401	956	6943	217.043	1079.71	2.31459	Up	0	0
CotAD_20948	1791	588	1112	786	601.525	291.236	-1.04644	Down	1.07e-55	4.83e-54
CotAD_20949	1792	966	272	150	89.5609	33.8309	-1.40453	Down	7.2e-23	1.43e-21
CotAD_20959	1793	1980	487	3183	78.2331	350.244	2.16251	Up	7.59e-290	2.25e-287
CotAD_20971	1794	873	39	19	14.2094	4.74175	-1.58336	Down	4.61e-05	0.000268155
CotAD_20980	1795	423	230	873	172.947	449.649	1.37846	Up	2.44e-44	8.8e-43
CotAD_20989	1796	1011	1	46	0.314612	9.91302	4.97768	Up	9.01e-10	8.85e-09
CotAD_20993	1797	1848	367	1106	63.1671	130.392	1.04562	Up	8.38e-37	2.56e-35
CotAD_20999	1798	249	16	72	20.4384	62.9988	1.62404	Up	8.13e-06	5.3e-05
CotAD_21006	1799	1158	57	329	15.6564	61.8994	1.98317	Up	2.37e-28	5.74e-27
CotAD_21010	1800	912	16	225	5.58023	53.7511	3.2679	Up	3.04e-33	8.43e-32
CotAD_21012	1801	1566	158	111	32.0916	15.443	-1.05525	Down	2.38e-09	2.25e-08
CotAD_21023	1802	3717	392	206	33.5444	12.0746	-1.47409	Down	1.39e-34	4.03e-33
CotAD_21031	1803	2388	71	49	9.45694	4.47055	-1.08092	Down	4.43e-05	0.000258587
CotAD_21032	1804	636	144	639	72.0165	218.899	1.60386	Up	1.29e-40	4.3e-39
CotAD_21033	1805	237	42	140	56.3673	128.7	1.19108	Up	6.74e-07	5.05e-06
CotAD_21037	1806	3417	157	98	14.6144	6.24857	-1.22579	Down	1.8e-11	2.02e-10
CotAD_21042	1807	588	1864	1306	1008.31	483.911	-1.05913	Down	6.34e-94	5.09e-92
CotAD_21043	1808	2433	65	34	8.49763	3.04464	-1.48079	Down	5.5e-07	4.16e-06
CotAD_21054	1809	2079	51	242	7.80265	25.3606	1.70055	Up	1.42e-17	2.23e-16
CotAD_21055	1810	192	1	39	1.65663	44.255	4.73952	Up	2.98e-08	2.58e-07
CotAD_21058	1811	2223	25	127	3.57707	12.447	1.79895	Up	1.55e-10	1.63e-09
CotAD_21059	1812	1410	11	66	2.48142	10.1982	2.03908	Up	6.65e-07	4.99e-06
CotAD_21085	1813	579	16	78	8.78958	29.3505	1.73952	Up	1.08e-06	7.88e-06
CotAD_21144	1814	1773	6	57	1.07639	7.00431	2.70204	Up	5.7e-08	4.78e-07
CotAD_21173	1815	2277	25	139	3.49224	13.3	1.9292	Up	2.23e-12	2.65e-11
CotAD_21191	1816	1122	9	54	2.55139	10.4858	2.03908	Up	7.44e-06	4.86e-05
CotAD_21192	1817	1842	173	63	29.8733	7.45161	-2.00323	Down	3.14e-24	6.61e-23
CotAD_21198	1818	3033	63	844	6.60685	60.6275	3.19794	Up	2.28e-118	2.4e-116
CotAD_21212	1819	843	127	44	47.9184	11.3717	-2.07514	Down	5.32e-19	8.99e-18
CotAD_21218	1820	594	98	70	52.4767	25.675	-1.03131	Down	3.94e-06	2.68e-05
CotAD_21230	1821	312	2	36	2.03893	25.139	3.62404	Up	1.09e-06	7.98e-06
CotAD_21247	1822	1569	27	10	5.47353	1.3886	-1.97884	Down	7.52e-05	0.000422937
CotAD_21254	1823	1950	9	52	1.46803	5.80989	1.98463	Up	1.57e-05	9.79e-05
CotAD_21267	1824	603	121	81	63.8256	29.2663	-1.1249	Down	3.67e-08	3.14e-07
CotAD_21270	1825	828	272	125	104.488	32.8912	-1.66756	Down	4.16e-29	1.03e-27
CotAD_21272	1826	1728	76	47	13.9893	5.92589	-1.23922	Down	2.39e-06	1.67e-05
CotAD_21275	1827	1521	216	860	45.1701	123.188	1.44742	Up	7.27e-47	2.77e-45
CotAD_21302	1828	1659	16	63	3.06761	8.27358	1.4314	Up	0.000144318	0.000771933
CotAD_21314	1829	1158	24	212	6.59218	39.8866	2.59707	Up	2.57e-25	5.65e-24
CotAD_21315	1830	1506	56	284	11.8274	41.0859	1.79651	Up	7.59e-22	1.45e-20
CotAD_21342	1831	1302	5	43	1.22148	7.19543	2.55845	Up	5.37e-06	3.59e-05
CotAD_21350	1832	1077	1	31	0.295332	6.27112	4.40831	Up	1.57e-06	1.13e-05
CotAD_21355	1833	1275	21	106	5.23885	18.1132	1.78972	Up	5.98e-09	5.48e-08
CotAD_21358	1834	1413	66	32	14.8569	4.93409	-1.59028	Down	1.03e-07	8.38e-07
CotAD_21360	1835	1764	30	95	5.4094	11.7334	1.11708	Up	0.00010602	0.000581429
CotAD_21375	1836	1080	105	31	30.9237	6.2537	-2.30593	Down	4.57e-18	7.37e-17
CotAD_21384	1837	249	28	90	35.7672	78.7486	1.13862	Up	0.000128962	0.00069789
CotAD_21416	1838	279	4	83	4.56018	64.8147	3.82916	Up	1.26e-14	1.71e-13
CotAD_21440	1839	609	1	496	0.522287	177.445	8.40831	Up	9.82e-111	9.41e-109
CotAD_21448	1840	510	20	3	12.4734	1.28159	-3.28285	Down	5.74e-06	3.81e-05
CotAD_21455	1841	1200	73	392	19.3494	71.1712	1.879	Up	2.53e-31	6.67e-30
CotAD_21464	1842	1356	188	795	44.0986	127.734	1.53434	Up	3.73e-47	1.43e-45
CotAD_21477	1843	429	102	479	75.6257	243.264	1.68557	Up	5.93e-33	1.63e-31
CotAD_21481	1844	2949	305	914	32.8966	67.526	1.0375	Up	2.48e-30	6.39e-29
CotAD_21493	1845	2013	63	216	9.95459	23.3781	1.23172	Up	2.12e-10	2.2e-09
CotAD_21495	1846	537	17	181	10.0693	73.4351	2.8665	Up	5.04e-24	1.05e-22
CotAD_21500	1847	390	39	130	31.8073	72.6237	1.19108	Up	1.71e-06	1.22e-05
CotAD_21511	1848	345	283	196	260.912	123.776	-1.07583	Down	4.8e-16	7.01e-15
CotAD_21547	1849	1455	15	93	3.2791	13.9258	2.08639	Up	1.8e-09	1.72e-08
CotAD_21570	1850	330	8	54	7.71086	35.6516	2.209	Up	2.49e-06	1.74e-05
CotAD_21587	1851	453	0	55	0.001	26.4523	14.6911	Up	4.09e-13	5.1e-12
CotAD_21588	1852	456	48	682	33.4814	325.851	3.28278	Up	3.23e-98	2.75e-96
CotAD_21604	1853	2613	14	62	1.70418	5.16954	1.60096	Up	4.33e-05	0.000253499
CotAD_21639	1854	684	188	1776	87.4235	565.7	2.69394	Up	8.56e-209	1.66e-206
CotAD_21649	1855	816	18	120	7.01631	32.0399	2.19108	Up	1.65e-12	1.99e-11
CotAD_21687	1856	4464	0	23	0.001	1.12254	10.1326	Up	7.29e-06	4.77e-05
CotAD_21693	1857	1617	24	132	4.72093	17.7854	1.91355	Up	1.04e-11	1.18e-10
CotAD_21705	1858	2379	84	36	11.2308	3.29691	-1.76828	Down	8.86e-11	9.47e-10
CotAD_21710	1859	999	43	295	13.6908	64.3363	2.23242	Up	2.14e-29	5.37e-28
CotAD_21858	1860	882	74	32	26.6864	7.90462	-1.75534	Down	1.41e-09	1.36e-08
CotAD_21865	1861	1656	45	16	8.64328	2.10503	-2.03774	Down	1.75e-07	1.39e-06
CotAD_21869	1862	990	559	208	179.599	45.7749	-1.97215	Down	5.09e-73	3.05e-71
CotAD_21877	1863	552	4	58	2.30488	22.8922	3.3121	Up	1.54e-09	1.48e-08
CotAD_21878	1864	612	43	487	22.3483	173.371	2.95563	Up	4.1e-64	2.15e-62
CotAD_21881	1865	453	205	140	143.94	67.3332	-1.09608	Down	2.3e-12	2.73e-11
CotAD_21887	1866	762	19	71	7.93095	20.3003	1.35594	Up	0.000103757	0.000569651
CotAD_21893	1867	822	22	3789	8.5129	1004.27	6.88229	Up	0	0
CotAD_21899	1868	4398	6	93	0.433933	4.60709	3.40831	Up	5.93e-15	8.19e-14
CotAD_21911	1869	717	165	50	73.1967	15.1932	-2.26835	Down	5.51e-27	1.29e-25
CotAD_21916	1870	1086	130	65	38.075	13.0402	-1.54588	Down	2.51e-13	3.16e-12
CotAD_21924	1871	789	138	513	55.6325	141.658	1.34841	Up	6.8e-26	1.52e-24
CotAD_21940	1872	1692	7	42	1.3159	5.40815	2.03908	Up	8.51e-05	0.000474477
CotAD_21941	1873	1557	55	35	11.2357	4.89755	-1.19796	Down	9.37e-05	0.000518789
CotAD_21952	1874	813	30	127	11.737	34.034	1.53591	Up	1.01e-08	9.08e-08
CotAD_21957	1875	1449	81	57	17.7805	8.57049	-1.05284	Down	1.97e-05	0.000121133
CotAD_21974	1876	726	25	6	10.9529	1.80059	-2.60478	Down	6.37e-06	4.2e-05
CotAD_21975	1877	1740	75	5	13.71	0.626066	-4.45277	Down	7.7e-24	1.59e-22
CotAD_21978	1878	933	49	162	16.7048	37.8297	1.17926	Up	1.1e-07	8.99e-07
CotAD_21980	1879	1809	362	1114	63.6497	134.167	1.0758	Up	1.02e-38	3.24e-37
CotAD_21988	1880	873	49	163	17.8529	40.6792	1.18814	Up	8.47e-08	6.98e-07
CotAD_21992	1881	690	170	119	78.3658	37.5749	-1.06046	Down	5.06e-10	5.07e-09
CotAD_21994	1882	1653	24	8	4.61812	1.05443	-2.13085	Down	9.04e-05	0.000501964
CotAD_21998	1883	2142	49	317	7.27618	32.2433	2.14775	Up	4.23e-30	1.09e-28
CotAD_22000	1884	3564	40	283	3.56984	17.3001	2.27685	Up	6.76e-29	1.66e-27
CotAD_22004	1885	180	38	9	67.1487	10.8935	-2.62389	Down	2.05e-08	1.8e-07
CotAD_22006	1886	3192	733	308	73.0412	21.0226	-1.79677	Down	7.55e-84	5.42e-82
CotAD_22010	1887	1440	31	4	6.8474	0.605197	-3.50008	Down	4.92e-09	4.55e-08
CotAD_22016	1888	732	104	61	45.1907	18.1559	-1.31559	Down	7.25e-09	6.61e-08
CotAD_22028	1889	1365	72	238	16.7775	37.9878	1.17901	Up	1.14e-10	1.21e-09
CotAD_22031	1890	1050	776	3359	235.071	696.98	1.56802	Up	1.32e-199	2.48e-197
CotAD_22033	1891	1119	260	162	73.9043	31.5416	-1.2284	Down	4.55e-18	7.34e-17
CotAD_22035	1892	1140	284	925	79.2392	176.781	1.15768	Up	3.09e-36	9.35e-35
CotAD_22036	1893	1011	217	668	68.2708	143.954	1.07627	Up	7.16e-24	1.48e-22
CotAD_22049	1894	1647	17	82	3.28308	10.8473	1.72421	Up	6.58e-07	4.93e-06
CotAD_22051	1895	2061	178	695	27.4706	73.4694	1.41925	Up	3.85e-37	1.18e-35
CotAD_22052	1896	444	3	89	2.14914	43.6723	4.34489	Up	7.4e-17	1.13e-15
CotAD_22055	1897	558	95	346	54.1522	135.096	1.31889	Up	2.08e-17	3.24e-16
CotAD_22057	1898	2790	413	96	47.0839	7.49664	-2.65092	Down	3.64e-78	2.4e-76
CotAD_22060	1899	960	32	107	10.6024	24.2835	1.19558	Up	1.38e-05	8.66e-05
CotAD_22063	1900	933	31	192	10.5683	44.8352	2.08488	Up	3.64e-18	5.9e-17
CotAD_22068	1901	516	43	130	26.5061	54.89	1.05022	Up	1.5e-05	9.39e-05
CotAD_22071	1902	1260	30	133	7.57316	22.9975	1.60251	Up	1.48e-09	1.43e-08
CotAD_22085	1903	1020	218	709	67.9803	151.442	1.15557	Up	4.5e-28	1.08e-26
CotAD_22093	1904	576	13	56	7.17873	21.1819	1.56103	Up	0.000139153	0.000748345
CotAD_22095	1905	1077	136	418	40.1652	84.559	1.07401	Up	1.89e-15	2.68e-14
CotAD_22111	1906	684	276	128	128.345	40.7712	-1.65441	Down	3.43e-29	8.51e-28
CotAD_22113	1907	2580	65	37	8.01346	3.12451	-1.3588	Down	2.74e-06	1.9e-05
CotAD_22120	1908	372	67	29	57.2873	16.9846	-1.75399	Down	8.58e-09	7.79e-08
CotAD_22128	1909	1224	43	182	11.1741	32.3959	1.53565	Up	6.21e-12	7.18e-11
CotAD_22136	1910	750	655	355	277.784	103.126	-1.42956	Down	4.17e-54	1.84e-52
CotAD_22147	1911	735	19	69	8.22229	20.4532	1.31471	Up	0.000186732	0.000981852
CotAD_22154	1912	1281	22	5	5.46261	0.850394	-2.68339	Down	1.71e-05	0.000106091
CotAD_22175	1913	1314	217	1017	52.528	168.626	1.68267	Up	5.56e-68	3.13e-66
CotAD_22180	1914	1479	255	929	54.8401	136.851	1.3193	Up	3.59e-44	1.29e-42
CotAD_22185	1915	2616	96	352	11.6724	29.316	1.32859	Up	7.24e-18	1.16e-16
CotAD_22192	1916	894	31	100	11.0294	24.3704	1.14378	Up	5.02e-05	0.000290149
CotAD_22213	1917	2604	311	120	37.988	10.0401	-1.91976	Down	5.72e-40	1.88e-38
CotAD_22217	1918	660	19	85	9.15664	28.0591	1.61558	Up	1.3e-06	9.37e-06
CotAD_22231	1919	2106	837	373	126.414	38.5878	-1.71193	Down	3.2e-89	2.4e-87
CotAD_22235	1920	2880	25	151	2.76105	11.4231	2.04867	Up	2.74e-14	3.66e-13
CotAD_22239	1921	417	17	87	12.967	45.4551	1.8096	Up	1.17e-07	9.48e-07
CotAD_22241	1922	1824	0	20	0.001	2.38894	11.2222	Up	3.49e-05	0.000206941
CotAD_22244	1923	741	74	34	31.7644	9.99678	-1.66787	Down	5.35e-09	4.92e-08
CotAD_22249	1924	1035	118	762	36.2634	160.404	2.14512	Up	4.62e-70	2.66e-68
CotAD_22258	1925	1062	3	36	0.898511	7.38546	3.03908	Up	6.17e-06	4.08e-05
CotAD_22280	1926	453	21	6	14.7451	2.88571	-2.35324	Down	9.98e-05	0.000549286
CotAD_22403	1927	372	289	170	247.105	99.5647	-1.31142	Down	6.55e-22	1.25e-20
CotAD_22410	1928	2406	48	320	6.34559	28.977	2.19108	Up	4.38e-31	1.15e-29
CotAD_22411	1929	639	100	305	49.7767	103.992	1.06293	Up	1.74e-11	1.95e-10
CotAD_22414	1930	1026	191	572	59.2124	121.464	1.03656	Up	1.55e-19	2.69e-18
CotAD_22438	1931	1311	65	33	15.7702	5.48417	-1.52386	Down	3.11e-07	2.42e-06
CotAD_22439	1932	552	194	129	111.786	50.9155	-1.13457	Down	2.22e-12	2.65e-11
CotAD_22442	1933	1515	18	3	3.77908	0.431428	-3.13085	Down	2.67e-05	0.000161219
CotAD_22446	1934	1524	7	53	1.46096	7.57688	2.37468	Up	1.13e-06	8.26e-06
CotAD_22450	1935	759	107	18	44.8403	5.1669	-3.11742	Down	3.17e-25	6.96e-24
CotAD_22461	1936	540	4	47	2.3561	18.9628	3.00871	Up	2.22e-07	1.75e-06
CotAD_22466	1937	675	0	150	0.001	48.4158	15.5632	Up	1.22e-34	3.53e-33
CotAD_22468	1938	678	5	312	2.34567	100.259	5.41759	Up	7.12e-63	3.64e-61
CotAD_22470	1939	678	0	34	0.001	10.9257	13.4154	Up	2.35e-08	2.05e-07
CotAD_22471	1940	477	0	31	0.001	14.1593	13.7895	Up	1.12e-07	9.13e-07
CotAD_22472	1941	630	1	27	0.504878	9.33733	4.209	Up	1.12e-05	7.16e-05
CotAD_22482	1942	1692	330	214	62.0355	27.5558	-1.17074	Down	5.96e-21	1.09e-19
CotAD_22483	1943	1032	159	678	49.0054	143.136	1.54638	Up	6.78e-41	2.27e-39
CotAD_22485	1944	453	21	82	14.7451	39.438	1.41935	Up	1.52e-05	9.5e-05
CotAD_22490	1945	792	31	11	12.4498	3.02599	-2.04065	Down	1.47e-05	9.19e-05
CotAD_22508	1946	1443	2	28	0.440849	4.22757	3.26147	Up	4.55e-05	0.000264779
CotAD_22509	1947	576	3	127	1.65663	48.0375	4.85784	Up	5.05e-25	1.1e-23
CotAD_22528	1948	1098	244	160	70.6829	31.7481	-1.15469	Down	1.4e-15	2e-14
CotAD_22536	1949	849	115	348	43.0841	89.304	1.05157	Up	1.03e-12	1.26e-11
CotAD_22539	1950	411	2	112	1.5478	59.3712	5.26147	Up	5.52e-23	1.11e-21
CotAD_22574	1951	942	11	53	3.71423	12.2581	1.72261	Up	7.24e-05	0.000408235
CotAD_22586	1952	3273	222	143	21.5741	9.51896	-1.18043	Down	8.9e-15	1.22e-13
CotAD_22596	1953	633	6954	14	3494.28	4.81863	-9.50216	Down	0	0
CotAD_22604	1954	2826	172	108	19.359	8.32628	-1.21726	Down	2.64e-12	3.12e-11
CotAD_22608	1955	861	22	82	8.1273	20.7496	1.35224	Up	3.03e-05	0.000181159
CotAD_22617	1956	2424	71	390	9.31649	35.0535	1.9117	Up	7.51e-32	2e-30
CotAD_22625	1957	1722	79	55	14.5922	6.95871	-1.0683	Down	1.99e-05	0.00012222
CotAD_22633	1958	303	12	710	12.5969	510.523	5.34083	Up	1.27e-140	1.55e-138
CotAD_22634	1959	300	11	230	11.6627	167.034	3.84018	Up	1.62e-38	5.13e-37
CotAD_22647	1960	1311	15	110	3.63928	18.2806	2.32859	Up	2.46e-12	2.91e-11
CotAD_22654	1961	489	42	387	27.3191	172.426	2.65799	Up	3.96e-46	1.48e-44
CotAD_22690	1962	1749	170	80	30.9162	9.96551	-1.63335	Down	2.83e-18	4.61e-17
CotAD_22705	1963	423	40	9	30.0778	4.63555	-2.69789	Down	5.01e-09	4.63e-08
CotAD_22720	1964	1668	89	274	16.9715	35.7894	1.07642	Up	1.21e-10	1.28e-09
CotAD_22724	1965	2610	435	1499	53.0121	125.13	1.23903	Up	6.09e-64	3.18e-62
CotAD_22725	1966	1428	176	645	39.2023	98.4081	1.32784	Up	1.88e-31	4.95e-30
CotAD_22727	1967	2601	188	864	22.9903	72.3724	1.65442	Up	1.08e-56	5.01e-55
CotAD_22730	1968	2919	18	0	1.96139	0.001	-10.9377	Down	7.47e-08	6.21e-07
CotAD_22731	1969	765	22	0	9.14719	0.001	-13.1591	Down	2.04e-09	1.94e-08
CotAD_22738	1970	1224	5	41	1.29932	7.29797	2.48974	Up	1.24e-05	7.84e-05
CotAD_22742	1971	516	43	12	26.5061	5.06677	-2.38719	Down	1.64e-08	1.45e-07
CotAD_22746	1972	2055	136	65	21.0501	6.8913	-1.61098	Down	1.18e-14	1.6e-13
CotAD_22793	1973	1587	24	80	4.81018	10.9828	1.19108	Up	0.0001879	0.0009876
CotAD_22795	1974	657	254	1221	122.969	404.902	1.71928	Up	1.12e-83	8.01e-82
CotAD_22799	1975	1353	59	31	13.8701	4.99187	-1.47433	Down	1.98e-06	1.4e-05
CotAD_22821	1976	1062	182	117	54.5097	24.0027	-1.18331	Down	2e-12	2.39e-11
CotAD_22827	1977	603	1	58	0.527484	20.9561	5.3121	Up	2.14e-12	2.55e-11
CotAD_22832	1978	1737	399	2626	73.0634	329.378	2.17252	Up	8.02e-241	1.85e-238
CotAD_22834	1979	870	112	81	40.9473	20.2845	-1.01339	Down	1.17e-06	8.48e-06
CotAD_22838	1980	570	35	15	19.5308	5.73345	-1.76828	Down	2.94e-05	0.000176208
CotAD_22840	1981	921	24	101	8.28854	23.8925	1.52737	Up	3.81e-07	2.93e-06
CotAD_22849	1982	1572	118	72	23.8757	9.97882	-1.2586	Down	2.67e-09	2.52e-08
CotAD_22878	1983	1500	532	2706	112.81	393.039	1.80078	Up	4.56e-195	8.38e-193
CotAD_22884	1984	540	501	3363	295.101	1356.85	2.20098	Up	0	0
CotAD_22887	1985	1479	13	0	2.79577	0.001	-11.449	Down	6.73e-06	4.43e-05
CotAD_22895	1986	1914	18	3	2.99128	0.341491	-3.13085	Down	2.67e-05	0.000161243
CotAD_22900	1987	783	8	117	3.24979	32.5554	3.32448	Up	3.79e-18	6.14e-17
CotAD_22914	1988	1359	24	379	5.61718	60.7602	3.43521	Up	2.06e-57	9.66e-56
CotAD_22925	1989	1548	32	246	6.57515	34.6229	2.39663	Up	8.9e-27	2.07e-25
CotAD_22926	1990	1071	114	50	33.8565	10.1714	-1.73492	Down	8.92e-14	1.15e-12
CotAD_22928	1991	1443	39	223	8.59656	33.6696	1.96961	Up	1.6e-19	2.77e-18
CotAD_23046	1992	1704	126	77	23.5195	9.84511	-1.25638	Down	8.22e-10	8.1e-09
CotAD_23072	1993	852	7	56	2.61327	14.3202	2.45412	Up	3.34e-07	2.59e-06
CotAD_23077	1994	756	4327	399	1820.5	114.987	-3.98479	Down	0	0
CotAD_23096	1995	1449	8	43	1.7561	6.46546	1.88038	Up	0.000159921	0.000849321
CotAD_23101	1996	1146	6	45	1.6653	8.55514	2.36101	Up	8.45e-06	5.48e-05
CotAD_23108	1997	693	60	246	27.5388	77.3395	1.48974	Up	4.88e-15	6.76e-14
CotAD_23110	1998	705	50	251	22.5584	77.5683	1.7818	Up	2.82e-19	4.83e-18
CotAD_23115	1999	1542	48	254	9.9011	35.888	1.85784	Up	1.58e-20	2.86e-19
[truncated: 3,755 more rows]

## Sheet: S2-c SN4_SN0
Gene ID	NO.	geneLength	SN0-Expression	SN4-Expression	SN0-RPKM	SN4-RPKM	log2 Ratio(SN4/SN0)	Up-Down-Regulation(SN4/SN0)	P-value	FDR
CotAD_00002	1	2715	1268	6223	114.324	606.802	2.4081	Up	0	0
CotAD_00025	2	1233	57	10	11.3161	2.14711	-2.39791	Down	1.49342e-08	1.69458e-07
CotAD_00027	3	861	42	8	11.9408	2.45982	-2.27927	Down	2.64656e-06	2.27102e-05
CotAD_00042	4	204	37	100	44.3974	129.774	1.54745	Up	3.34564e-09	4.0521e-08
CotAD_00050	5	2070	430	124	50.8492	15.8587	-1.68095	Down	1.19154e-35	5.39721e-34
CotAD_00054	6	963	139	49	35.3325	13.4706	-1.39118	Down	7.69778e-10	9.87256e-09
CotAD_00069	7	1155	27	107	5.72226	24.5256	2.09963	Up	4.1761e-14	7.41722e-13
CotAD_00075	8	396	70	28	43.2702	18.7189	-1.20888	Down	9.57468e-05	0.000636703
CotAD_00087	9	522	42	8	19.6954	4.05729	-2.27927	Down	2.64656e-06	2.27152e-05
CotAD_00096	10	942	900	2267	233.872	637.115	1.44584	Up	5.8941e-159	1.39119e-156
CotAD_00097	11	1353	6	33	1.08552	6.45704	2.57248	Up	2.66984e-06	2.29e-05
CotAD_00112	12	558	98	20	42.991	9.48883	-2.17973	Down	1.89271e-12	2.99025e-11
CotAD_00113	13	1395	38	80	6.668	15.1821	1.18705	Up	1.60799e-05	0.000122003
CotAD_00116	14	369	62	176	41.1293	126.271	1.61828	Up	4.6994e-16	9.31346e-15
CotAD_00130	15	1887	26	103	3.37278	14.4505	2.09911	Up	1.25909e-13	2.16656e-12
CotAD_00169	16	1491	1252	312	205.548	55.398	-1.89157	Down	5.28448e-118	8.48571e-116
CotAD_00170	17	417	132	24	77.4861	15.2367	-2.34638	Down	1.09193e-17	2.35458e-16
CotAD_00200	18	1134	14	710	3.02205	165.753	5.77737	Up	1.02411e-201	3.21006e-199
CotAD_00206	19	1329	44	87	8.10427	17.3305	1.09656	Up	2.42172e-05	0.0001793
CotAD_00208	20	1563	245	95	38.3701	16.0909	-1.25373	Down	4.3052e-14	7.64305e-13
CotAD_00210	21	1323	158	58	29.2337	11.6061	-1.33275	Down	2.15158e-10	2.89197e-09
CotAD_00223	22	2622	243	105	22.6861	10.6017	-1.09752	Down	1.32554e-11	1.95912e-10
CotAD_00244	23	1089	24	61	5.39473	14.8292	1.45882	Up	1.03024e-05	8.07804e-05
CotAD_00251	24	885	100	221	27.6594	66.1098	1.25709	Up	5.44782e-14	9.61058e-13
CotAD_00275	25	825	92	40	27.2973	12.8358	-1.08859	Down	3.77534e-05	0.000270275
CotAD_00281	26	1620	2	18	0.302205	2.94154	3.28297	Up	0.000111015	0.00072737
CotAD_00282	27	1542	104	35	16.5095	6.00898	-1.45811	Down	3.70956e-08	4.03286e-07
CotAD_00296	28	471	244	49	126.81	27.5418	-2.20298	Down	2.90604e-29	1.07214e-27
CotAD_00304	29	723	150	56	50.7854	20.5053	-1.30842	Down	1.06685e-09	1.3497e-08
CotAD_00338	30	5319	132	39	6.07477	1.94112	-1.64594	Down	1.18751e-11	1.76241e-10
CotAD_00345	31	570	134	33	57.5461	15.327	-1.90865	Down	3.73022e-14	6.64033e-13
CotAD_00349	32	429	4	66	2.28238	40.729	4.15744	Up	6.97744e-17	1.44342e-15
CotAD_00351	33	723	32	139	10.8342	50.8972	2.23199	Up	3.23642e-19	7.62515e-18
CotAD_00360	34	741	5	31	1.65173	11.0754	2.74532	Up	2.47596e-06	2.13633e-05
CotAD_00365	35	1185	119	243	24.5819	54.2881	1.14304	Up	2.61028e-13	4.3913e-12
CotAD_00372	36	711	77	24	26.5098	8.93632	-1.56878	Down	6.09394e-07	5.69577e-06
CotAD_00377	37	1605	72	14	10.981	2.30925	-2.24952	Down	8.25244e-10	1.05563e-08
CotAD_00397	38	1344	7	52	1.27493	10.2429	3.00613	Up	1.19559e-10	1.63677e-09
CotAD_00407	39	1470	160	353	26.6433	63.5732	1.25464	Up	2.18664e-21	5.79667e-20
CotAD_00408	40	603	19	70	7.71298	30.7325	1.9944	Up	3.71026e-09	4.47435e-08
CotAD_00411	41	768	256	77	81.5953	26.5428	-1.62017	Down	8.1084e-21	2.07916e-19
CotAD_00418	42	3303	264	530	19.5651	42.48	1.1185	Up	2.3983e-26	7.90975e-25
CotAD_00421	43	366	124	22	82.9329	15.9132	-2.38172	Down	5.68488e-17	1.18352e-15
CotAD_00423	44	189	63	24	81.5953	33.6176	-1.27927	Down	0.000111116	0.000727908
CotAD_00434	45	1257	62	4	12.0738	0.842445	-3.84115	Down	1.06642e-13	1.848e-12
CotAD_00471	46	1554	118	375	18.5873	63.8848	1.78115	Up	5.72156e-37	2.69767e-35
CotAD_00478	47	399	20	2	12.27	1.32701	-3.20888	Down	0.000137608	0.000885175
CotAD_00498	48	819	6	32	1.7933	10.3439	2.52809	Up	4.74794e-06	3.93379e-05
CotAD_00503	49	4260	490	157	28.1561	9.75679	-1.52897	Down	1.86189e-35	8.41415e-34
CotAD_00515	50	1173	471	86	98.2899	19.4096	-2.34027	Down	4.23648e-59	3.29999e-57
CotAD_00546	51	501	164	31	80.1295	16.381	-2.29031	Down	4.64938e-21	1.20641e-19
CotAD_00550	52	597	83	20	34.0322	8.86896	-1.94006	Down	1.90179e-09	2.34912e-08
CotAD_00989	53	492	62	19	30.847	10.2236	-1.59322	Down	6.23586e-06	5.07008e-05
CotAD_01012	54	1278	28	78	5.36307	16.1577	1.5911	Up	1.0132e-07	1.04579e-06
CotAD_01020	55	534	38	9	17.4192	4.46188	-1.96495	Down	4.85742e-05	0.000340889
CotAD_01021	56	462	1378	2988	730.119	1712.2	1.22965	Up	4.3454e-163	1.06411e-160
CotAD_01034	57	990	33	129	8.15953	34.4962	2.07988	Up	1.56543e-16	3.17964e-15
CotAD_01038	58	1578	254	101	39.4015	16.9446	-1.21743	Down	5.7192e-14	1.00621e-12
CotAD_01042	59	1194	4871	1296	998.619	287.354	-1.7971	Down	0	0
CotAD_01044	60	1107	179	63	39.5814	15.0664	-1.39349	Down	2.64898e-12	4.14165e-11
CotAD_01092	61	3207	58	21	4.42706	1.73355	-1.35262	Down	0.00010979	0.000721272
CotAD_01101	62	387	100	524	63.2521	358.457	2.50261	Up	6.03872e-78	6.37744e-76
CotAD_01104	63	1158	1139	290	240.769	66.2989	-1.86059	Down	3.43894e-105	4.93557e-103
CotAD_01109	64	1431	74	21	12.6584	3.88505	-1.70409	Down	2.14894e-07	2.12997e-06
CotAD_01111	65	1170	1324	267	277.005	60.4147	-2.19694	Down	5.56922e-151	1.1795e-148
CotAD_01125	66	939	1424	3096	371.219	872.876	1.2335	Up	9.75962e-170	2.48306e-167
CotAD_01130	67	1575	365	1066	56.7281	179.182	1.65929	Up	2.36732e-92	2.99206e-90
CotAD_01136	68	408	1193	487	715.758	315.999	-1.17955	Down	5.39344e-57	4.0175e-55
CotAD_01143	69	330	215	51	159.482	40.9141	-1.96272	Down	1.29898e-22	3.66418e-21
CotAD_01144	70	1539	81	150	12.8835	25.803	1.00202	Up	2.51858e-07	2.46578e-06
CotAD_01145	71	831	76	155	22.3871	49.3796	1.14125	Up	5.57398e-09	6.61199e-08
CotAD_01151	72	447	540	202	295.714	119.636	-1.30556	Down	5.0126e-31	1.99187e-29
CotAD_01154	73	1083	445	190	100.581	46.4453	-1.11476	Down	1.6812e-20	4.24153e-19
CotAD_01184	74	1371	114	45	20.3542	8.68945	-1.22799	Down	4.299e-07	4.09529e-06
CotAD_01192	75	354	156	396	107.872	296.148	1.457	Up	1.57204e-29	5.87731e-28
CotAD_01208	76	423	335	139	193.861	86.9944	-1.15603	Down	1.15887e-16	2.37228e-15
CotAD_01232	77	1098	164	66	36.5618	15.9132	-1.20011	Down	2.47234e-09	3.02999e-08
CotAD_01256	78	1248	38	89	7.45341	18.8796	1.34085	Up	5.54026e-07	5.21309e-06
CotAD_01261	79	249	70	19	68.8153	20.2009	-1.76831	Down	2.30176e-07	2.26539e-06
CotAD_01262	80	1134	234	107	50.5113	24.9797	-1.01585	Down	4.5668e-10	5.98034e-09
CotAD_01263	81	2976	654	1495	53.7936	132.992	1.30583	Up	1.57158e-90	1.94861e-88
CotAD_01276	82	411	64	23	38.1175	14.815	-1.36339	Down	4.29032e-05	0.000305025
CotAD_01292	83	2019	131	46	15.8826	6.03168	-1.39681	Down	2.12168e-09	2.61331e-08
CotAD_01310	84	3462	60	22	4.24239	1.68234	-1.33441	Down	9.83116e-05	0.000651768
CotAD_01314	85	438	219	99	122.393	59.8381	-1.03238	Down	9.98264e-10	1.26743e-08
CotAD_01327	86	1497	3768	1471	616.134	260.14	-1.24395	Down	3.36518e-191	9.69494e-189
CotAD_01361	87	705	71	22	24.6522	8.26134	-1.57727	Down	1.54228e-06	1.3687e-05
CotAD_01372	88	942	661	229	171.766	64.3579	-1.41625	Down	2.3569e-42	1.29881e-40
CotAD_01378	89	288	78	28	66.2961	25.7385	-1.365	Down	5.9635e-06	4.86986e-05
CotAD_01380	90	1041	39	78	9.17065	19.8363	1.11305	Up	5.24194e-05	0.000366169
CotAD_01400	91	549	51	17	22.7397	8.19773	-1.47191	Down	0.000113479	0.000742273
CotAD_01411	92	792	54	446	16.6899	149.083	3.15906	Up	6.65168e-85	7.73352e-83
CotAD_01415	93	387	10	199	6.32521	136.132	4.42774	Up	2.34474e-50	1.53371e-48
CotAD_01420	94	1068	127	54	29.1084	13.3857	-1.12075	Down	6.88678e-07	6.40168e-06
CotAD_01421	95	966	97	34	24.5799	9.31792	-1.3994	Down	2.57194e-07	2.513e-06
CotAD_01422	96	447	31	6	16.9762	3.55354	-2.25619	Down	6.65744e-05	0.000456183
CotAD_01424	97	1878	63	7	8.21166	0.986778	-3.05688	Down	1.12356e-11	1.67067e-10
CotAD_01434	98	4404	420	1247	23.3447	74.9611	1.68305	Up	6.83126e-110	1.02159e-107
CotAD_01435	99	4371	112	48	6.27225	2.90722	-1.10934	Down	3.8127e-06	3.19815e-05
CotAD_01440	100	621	27	60	10.6429	25.5786	1.26505	Up	8.77102e-05	0.000585946
CotAD_01441	101	777	91	32	28.6686	10.903	-1.39475	Down	6.48886e-07	6.04901e-06
CotAD_01443	102	630	69	26	26.8099	10.9257	-1.29504	Down	4.38136e-05	0.000310539
CotAD_01447	103	1152	111	35	23.5861	8.04327	-1.55208	Down	2.58118e-09	3.15647e-08
CotAD_01453	104	675	69	25	25.0225	9.80513	-1.35162	Down	2.41342e-05	0.000178787
CotAD_01456	105	2364	922	425	95.4706	47.5947	-1.00426	Down	1.19903e-34	5.31437e-33
CotAD_01457	106	1116	98	35	21.4955	8.30273	-1.37238	Down	3.3383e-07	3.21925e-06
CotAD_01476	107	1173	46	108	9.59944	24.3749	1.34437	Up	3.20124e-08	3.50357e-07
CotAD_01494	108	1119	181	75	39.5945	17.7439	-1.15798	Down	1.11899e-09	1.41383e-08
CotAD_01499	109	522	194	78	90.974	39.5586	-1.20146	Down	8.31004e-11	1.15174e-09
CotAD_01503	110	450	397	1431	215.955	841.868	1.96286	Up	3.45326e-155	7.73155e-153
CotAD_01506	111	1296	160	509	30.2205	103.975	1.78264	Up	1.22491e-49	7.88068e-48
CotAD_01525	112	1473	67	27	11.1342	4.85264	-1.19815	Down	0.000151508	0.000965868
CotAD_01530	113	2277	4	23	0.430015	2.67413	2.63661	Up	7.94404e-05	0.000536093
CotAD_01546	114	1560	64	132	10.0425	22.4009	1.15744	Up	5.37324e-08	5.71779e-07
CotAD_01555	115	1269	406	158	78.316	32.9619	-1.24851	Down	3.0803e-22	8.52325e-21
CotAD_01575	116	2544	238	49	22.9006	5.09913	-2.16706	Down	4.92886e-28	1.73355e-26
CotAD_01613	117	975	6	58	1.50637	15.7485	3.38607	Up	5.87396e-13	9.69043e-12
CotAD_01628	118	1560	102	402	16.0052	68.2211	2.09167	Up	1.25355e-48	7.93463e-47
CotAD_01629	119	1167	82	187	17.2	42.4217	1.30239	Up	1.16061e-12	1.86292e-11
CotAD_01646	120	1761	154	40	21.4066	6.01337	-1.83181	Down	2.83672e-15	5.40066e-14
CotAD_01662	121	2100	101	23	11.773	2.89952	-2.0216	Down	9.37648e-12	1.40651e-10
CotAD_01682	122	870	50	97	14.0681	29.5168	1.0691	Up	1.25044e-05	9.694e-05
CotAD_01685	123	1707	52	18	7.45686	2.79162	-1.41747	Down	0.00015051	0.00096029
CotAD_01689	124	483	21	2	10.6429	1.09623	-3.27927	Down	7.76684e-05	0.000525674
CotAD_01691	125	1530	41	97	6.55962	16.7841	1.35541	Up	1.34968e-07	1.37356e-06
CotAD_01692	126	855	66	218	18.8957	67.5006	1.83684	Up	4.79062e-23	1.3751e-21
CotAD_01693	127	981	59	20	14.7221	5.39732	-1.44767	Down	4.01402e-05	0.000286368
CotAD_01698	128	642	248	498	94.559	205.358	1.11885	Up	7.27618e-25	2.268e-23
CotAD_01699	129	1350	195	411	35.3579	80.5982	1.18871	Up	9.3196e-23	2.64411e-21
CotAD_01700	130	783	265	628	82.8458	212.332	1.35782	Up	2.24628e-41	1.20234e-39
CotAD_01708	131	753	1176	486	382.295	170.867	-1.16181	Down	6.52706e-55	4.67526e-53
CotAD_01715	132	2109	36	190	4.17842	23.8503	2.51298	Up	2.03742e-29	7.58823e-28
CotAD_01758	133	2136	208	96	23.8368	11.8984	-1.00243	Down	6.20274e-09	7.30257e-08
CotAD_01767	134	486	1	31	0.503674	16.8866	5.06724	Up	2.28602e-09	2.80867e-08
CotAD_01776	135	3018	44	154	3.56878	13.5089	1.9204	Up	1.1528e-17	2.48447e-16
CotAD_01793	136	1458	4361	1420	732.175	257.839	-1.50572	Down	8.5044e-295	4.50285e-292
CotAD_01794	137	429	189	83	107.843	51.2198	-1.07415	Down	4.62436e-09	5.53243e-08
CotAD_01807	138	606	20	333	8.07874	145.475	4.1705	Up	4.53546e-80	4.96379e-78
CotAD_01816	139	1857	391	100	51.5408	14.2562	-1.85412	Down	4.63866e-37	2.19502e-35
CotAD_01822	140	1581	319	86	49.3907	14.4007	-1.7781	Down	6.43176e-29	2.33552e-27
CotAD_01842	141	615	232	100	92.3419	43.0469	-1.10108	Down	3.41364e-11	4.88316e-10
CotAD_01868	142	858	10	204	2.85298	62.9448	4.46355	Up	7.62292e-52	5.13185e-50
CotAD_01893	143	2205	43	99	4.7736	11.8862	1.31614	Up	1.91755e-07	1.91369e-06
CotAD_01904	144	702	0	16	0.001	6.03392	12.5589	Up	7.73736e-06	6.19701e-05
CotAD_01918	145	2151	37	103	4.21063	12.6769	1.5901	Up	9.19058e-10	1.17066e-08
CotAD_01919	146	765	197	87	63.0363	30.1075	-1.06606	Down	2.73248e-09	3.33109e-08
CotAD_01923	147	474	23	3	11.8778	1.67556	-2.82555	Down	0.000110908	0.000727642
CotAD_01931	148	834	37	97	10.8598	30.7909	1.50351	Up	1.19057e-08	1.35999e-07
CotAD_01936	149	2928	24	2	2.00644	0.180832	-3.47191	Down	1.37064e-05	0.000105362
CotAD_01942	150	900	21	85	5.71167	25.0031	2.13012	Up	1.12948e-11	1.67883e-10
CotAD_01969	151	1881	158	16	20.5615	2.2519	-3.19073	Down	2.02272e-28	7.2113e-27
CotAD_01971	152	906	67	25	18.1023	7.30514	-1.30918	Down	4.91448e-05	0.000344154
CotAD_01976	153	597	88	32	36.0823	14.1903	-1.34638	Down	1.90813e-06	1.6793e-05
CotAD_01991	154	1260	71	138	13.7935	28.9952	1.07183	Up	1.72942e-07	1.73478e-06
CotAD_01996	155	810	370	81	111.816	26.4738	-2.07848	Down	1.32429e-40	6.94605e-39
CotAD_02004	156	2091	120	35	14.048	4.4313	-1.66456	Down	7.2602e-11	1.00945e-09
CotAD_02018	157	906	87	27	23.5059	7.88956	-1.57501	Down	1.02606e-07	1.05851e-06
CotAD_02024	158	1311	87	38	16.2444	7.67358	-1.08197	Down	6.7134e-05	0.000459776
CotAD_02046	159	1665	97	241	14.2608	38.3195	1.42602	Up	4.86902e-18	1.07296e-16
CotAD_02069	160	1356	41	97	7.40134	18.9378	1.35541	Up	1.34968e-07	1.37391e-06
CotAD_02093	161	585	52	13	21.7587	5.88308	-1.88695	Down	3.37862e-06	2.85051e-05
CotAD_02103	162	1191	17	46	3.494	10.225	1.54915	Up	6.42942e-05	0.000442182
CotAD_02106	163	876	9	35	2.51492	10.5774	2.07241	Up	2.15776e-05	0.000161004
CotAD_02110	164	2001	442	183	54.0706	24.2115	-1.15915	Down	1.38208e-21	3.71919e-20
CotAD_02111	165	1173	31	143	6.46919	32.2742	2.31872	Up	1.33652e-20	3.39159e-19
CotAD_02122	166	1935	1	33	0.126504	4.51492	5.15744	Up	5.58726e-10	7.26808e-09
CotAD_02124	167	2001	77	31	9.41954	4.1014	-1.19954	Down	4.71266e-05	0.000332158
CotAD_02137	168	1491	195	481	32.0142	85.4052	1.41561	Up	4.4576e-34	1.9558e-32
CotAD_02182	169	1611	144	31	21.8803	5.09428	-2.10268	Down	6.14416e-17	1.27508e-15
CotAD_02191	170	966	359	67	90.9711	18.3618	-2.3087	Down	1.00565e-44	5.84605e-43
CotAD_02205	171	780	107	440	33.5796	149.34	2.15294	Up	5.29358e-55	3.81264e-53
CotAD_02221	172	702	7	74	2.44088	27.9069	3.51515	Up	1.12273e-16	2.30071e-15
CotAD_02229	173	3102	150	297	11.8368	25.3473	1.09855	Up	4.82112e-15	9.08155e-14
CotAD_02263	174	1557	151	371	23.7397	63.0815	1.40992	Up	1.67456e-26	5.55554e-25
CotAD_02272	175	1257	592	255	115.285	53.7059	-1.10205	Down	2.69872e-26	8.87813e-25
CotAD_02277	176	768	22	72	7.01209	24.8192	1.82354	Up	1.79042e-08	2.00889e-07
CotAD_02296	177	1626	409	920	61.5728	149.791	1.28258	Up	6.66852e-55	4.76787e-53
CotAD_02297	178	1260	46	8	8.93662	1.68088	-2.41051	Down	3.6199e-07	3.472e-06
CotAD_02303	179	1557	32	100	5.03092	17.0031	1.7569	Up	9.32278e-11	1.28573e-09
CotAD_02312	180	3000	54	7	4.40614	0.617723	-2.83448	Down	1.53651e-09	1.91726e-08
CotAD_02315	181	573	107	37	45.7104	17.0948	-1.41897	Down	4.46804e-08	4.81337e-07
CotAD_02323	182	2565	139	45	13.2652	4.64453	-1.51404	Down	5.67646e-11	7.96881e-10
CotAD_02324	183	2565	107	24	10.2113	2.47708	-2.04346	Down	1.5856e-12	2.52132e-11
CotAD_02359	184	1689	27	80	3.91309	12.5394	1.68009	Up	2.04534e-08	2.28315e-07
CotAD_02396	185	1146	374	126	79.8865	29.1074	-1.45657	Down	1.18171e-25	3.79825e-24
CotAD_02410	186	2031	117	47	14.1014	6.12639	-1.20273	Down	4.68398e-07	4.44366e-06
CotAD_02413	187	2100	189	46	22.0307	5.79903	-1.92563	Down	1.35564e-19	3.25461e-18
CotAD_02433	188	1065	15	101	3.44769	25.1067	2.86437	Up	1.32613e-18	3.01912e-17
CotAD_02479	189	2670	94	43	8.61793	4.26358	-1.01528	Down	8.29718e-05	0.000557332
CotAD_02483	190	870	324	112	91.1616	34.0813	-1.41945	Down	1.21809e-21	3.29145e-20
CotAD_02484	191	2871	33	6	2.81363	0.553267	-2.34638	Down	2.46774e-05	0.000182362
CotAD_02501	192	1296	221	46	41.742	9.39658	-2.15129	Down	6.48078e-26	2.10376e-24
CotAD_02537	193	1326	119	44	21.968	8.78468	-1.32234	Down	4.45936e-08	4.80534e-07
CotAD_02548	194	762	301	27	96.6936	9.3805	-3.36568	Down	2.12124e-55	1.53912e-53
CotAD_02556	195	408	137	14	82.1952	9.08416	-3.17763	Down	9.78732e-25	3.03624e-23
CotAD_02568	196	1239	308	34	60.8507	7.26482	-3.06628	Down	4.59684e-52	3.12147e-50
CotAD_02574	197	1476	94	31	15.5893	5.56022	-1.48734	Down	1.11165e-07	1.14379e-06
CotAD_02590	198	555	19	49	8.38005	23.3733	1.47983	Up	6.61474e-05	0.000453574
CotAD_02592	199	1875	14	52	1.82773	7.34208	2.00613	Up	3.56626e-07	3.42391e-06
CotAD_02616	200	2352	1710	402	177.969	45.2487	-1.97568	Down	6.1422e-170	1.57293e-167
CotAD_02617	201	1749	766	236	107.207	35.7223	-1.58551	Down	2.37606e-57	1.78346e-55
CotAD_02619	202	2004	339	101	41.4084	13.3426	-1.63388	Down	2.2182e-27	7.64391e-26
CotAD_02623	203	2004	275	60	33.5909	7.9263	-2.08335	Down	1.14122e-30	4.44917e-29
CotAD_02628	204	1254	227	99	44.3113	20.9004	-1.08414	Down	9.56044e-11	1.31804e-09
CotAD_02638	205	1302	90	229	16.9207	46.5631	1.4604	Up	8.67738e-18	1.88359e-16
CotAD_02641	206	585	152	40	63.6025	18.1018	-1.81295	Down	6.66232e-15	1.24898e-13
CotAD_02643	207	1110	55	111	12.129	26.4738	1.1261	Up	1.08155e-06	9.77082e-06
CotAD_02648	208	1485	629	1579	103.684	281.496	1.44093	Up	9.5497e-111	1.4391e-108
CotAD_02653	209	1905	0	41	0.001	5.69778	12.4762	Up	8.49426e-14	1.47655e-12
CotAD_02655	210	1092	36	79	8.06986	19.1523	1.2469	Up	8.3532e-06	6.63329e-05
CotAD_02657	211	1800	39	91	5.30369	13.384	1.33544	Up	4.48282e-07	4.26314e-06
CotAD_02667	212	1908	47	13	6.02984	1.80377	-1.7411	Down	2.96216e-05	0.000215926
CotAD_02671	213	843	13	39	3.77487	12.2477	1.69801	Up	8.67984e-05	0.000580647
CotAD_02694	214	900	0	22	0.001	6.47138	12.6599	Up	9.51306e-08	9.85279e-07
CotAD_02704	215	315	41	9	31.861	7.56396	-2.07458	Down	1.21137e-05	9.41532e-05
CotAD_02709	216	1368	61	13	10.9152	2.51579	-2.11725	Down	5.5158e-08	5.86312e-07
CotAD_02714	217	1368	61	22	10.9152	4.25749	-1.35826	Down	6.85992e-05	0.000469236
CotAD_02716	218	4041	187	625	11.3276	40.9457	1.85387	Up	7.9044e-64	6.64597e-62
CotAD_02729	219	627	173	382	67.5406	161.292	1.25585	Up	4.77634e-23	1.37201e-21
CotAD_02740	220	348	327	151	230.014	114.872	-1.00169	Down	3.13136e-13	5.23868e-12
CotAD_02752	221	477	85	33	43.6201	18.3152	-1.25195	Down	9.6686e-06	7.61611e-05
CotAD_02755	222	507	4	24	1.93125	12.532	2.69801	Up	4.40058e-05	0.000311789
CotAD_02756	223	456	22	102	11.8098	59.2178	2.32604	Up	3.74798e-15	7.08734e-14
CotAD_02767	224	987	63	11	15.6246	2.95048	-2.4048	Down	2.37842e-09	2.91762e-08
CotAD_02771	225	1731	68	189	9.61608	28.9056	1.58783	Up	1.04575e-16	2.14633e-15
CotAD_02776	226	624	315	80	123.57	33.9408	-1.86423	Down	2.24488e-30	8.68279e-29
CotAD_02798	227	1140	27	3	5.79756	0.69668	-3.05688	Down	1.21953e-05	9.4656e-05
CotAD_02804	228	861	32	5	9.09773	1.53739	-2.56502	Down	1.25432e-05	9.71257e-05
CotAD_02848	229	1824	50	105	6.71014	15.2399	1.18344	Up	8.04522e-07	7.41345e-06
CotAD_02873	230	495	111	45	54.8914	24.0671	-1.18951	Down	1.15005e-06	1.03706e-05
CotAD_02947	231	1107	196	434	43.3406	103.791	1.25989	Up	4.31256e-26	1.41044e-24
CotAD_02950	232	1740	18	156	2.53227	23.7352	3.22853	Up	2.63398e-31	1.05957e-29
CotAD_02955	233	1053	67	171	15.5752	42.9917	1.46481	Up	1.03839e-13	1.80102e-12
CotAD_02960	234	957	567	1135	145.03	313.979	1.11432	Up	3.50296e-54	2.47296e-52
CotAD_02961	235	333	792	1876	582.193	1491.44	1.35714	Up	6.08978e-120	1.00677e-117
CotAD_02964	236	1146	149	46	31.8264	10.6265	-1.58256	Down	2.41332e-12	3.78983e-11
CotAD_02974	237	837	110	8	32.1702	2.53036	-3.66831	Down	1.31938e-22	3.71368e-21
CotAD_02983	238	510	26	107	12.4793	55.5432	2.15408	Up	1.59039e-14	2.89424e-13
CotAD_02994	239	414	73	10	43.1627	6.39465	-2.75485	Down	3.82728e-12	5.92714e-11
CotAD_03004	240	414	62	10	36.6587	6.39465	-2.51922	Down	1.18882e-09	1.49676e-08
CotAD_03018	241	2415	103	34	10.4401	3.72717	-1.48599	Down	2.77772e-08	3.05885e-07
CotAD_03022	242	582	14	40	5.88832	18.1951	1.62762	Up	0.000114403	0.000747321
CotAD_03023	243	624	46	103	18.0451	43.6988	1.27599	Up	2.15262e-07	2.132e-06
CotAD_03024	244	1923	278	93	35.3876	12.8033	-1.46673	Down	1.19778e-19	2.89336e-18
CotAD_03030	245	1131	82	22	17.7475	5.14964	-1.78507	Down	1.67492e-08	1.8874e-07
CotAD_03037	246	789	60	18	18.6149	6.03966	-1.62392	Down	6.6475e-06	5.37798e-05
CotAD_03038	247	1707	20	2	2.86802	0.31018	-3.20888	Down	0.000137608	0.000884885
CotAD_03043	248	2151	113	265	12.8595	32.6154	1.34272	Up	4.29738e-18	9.50201e-17
CotAD_03044	249	2490	388	135	38.1433	14.3533	-1.41005	Down	2.265e-25	7.20333e-24
CotAD_03051	250	333	49	14	36.0195	11.1301	-1.69431	Down	2.8384e-05	0.000207833
CotAD_03058	251	1425	229	97	39.3375	18.0208	-1.12624	Down	2.01112e-11	2.93583e-10
CotAD_03059	252	1782	67	11	9.2035	1.63419	-2.49361	Down	3.15918e-10	4.19024e-09
CotAD_03061	253	1386	632	248	111.619	47.3702	-1.23654	Down	2.98578e-33	1.27297e-31
CotAD_03067	254	1776	20	50	2.7566	7.45322	1.43498	Up	8.1769e-05	0.000550196
CotAD_03073	255	1347	52	130	9.44978	25.5501	1.43498	Up	1.77429e-10	2.39802e-09
CotAD_03104	256	606	73	29	29.4874	12.669	-1.2188	Down	6.05146e-05	0.000418761
CotAD_03106	257	339	293	103	211.57	80.4368	-1.39521	Down	2.99572e-19	7.07506e-18
CotAD_03110	258	1929	119	46	15.1008	6.3131	-1.25821	Down	1.40125e-07	1.42381e-06
CotAD_03115	259	459	56	13	29.8649	7.49804	-1.99387	Down	5.5904e-07	5.25774e-06
CotAD_03135	260	2412	186	22	18.8765	2.4147	-2.96668	Down	4.75396e-31	1.89294e-29
CotAD_03146	261	2394	150	54	15.3375	5.97154	-1.36088	Down	3.26432e-10	4.32238e-09
CotAD_03149	262	1545	137	61	21.7059	10.4525	-1.05425	Down	9.16794e-07	8.35953e-06
CotAD_03151	263	984	132	39	32.8371	10.4927	-1.64594	Down	1.18751e-11	1.76174e-10
CotAD_03179	264	1038	111	317	26.1765	80.8498	1.62697	Up	6.69668e-28	2.34899e-26
CotAD_03207	265	1536	36	71	5.73717	12.2373	1.09287	Up	0.000144314	0.000923915
CotAD_03238	266	333	17	59	12.4966	46.9056	1.90823	Up	1.51668e-07	1.53553e-06
CotAD_03246	267	645	83	5	31.4996	2.05224	-3.94006	Down	2.9525e-18	6.58781e-17
CotAD_03247	268	366	211	402	141.12	290.778	1.043	Up	2.42484e-18	5.44145e-17
CotAD_03248	269	1002	18	83	4.39735	21.9294	2.31816	Up	1.54227e-12	2.45442e-11
CotAD_03249	270	780	1442	599	452.54	203.306	-1.1544	Down	2.86796e-66	2.50825e-64
CotAD_03250	271	789	416	82	129.063	27.514	-2.22984	Down	1.69546e-49	1.08723e-47
CotAD_03260	272	1758	59	20	8.21522	3.01181	-1.44767	Down	4.01402e-05	0.000286472
CotAD_03261	273	1179	351	160	72.8751	35.9272	-1.02035	Down	1.75021e-14	3.17624e-13
CotAD_03287	274	864	278	89	78.7621	27.2705	-1.53016	Down	8.16838e-21	2.09317e-19
CotAD_03308	275	945	169	384	43.7765	107.576	1.29713	Up	2.8124e-24	8.52225e-23
CotAD_03314	276	1200	42	9	8.5675	1.98554	-2.10934	Down	7.56548e-06	6.07424e-05
CotAD_03320	277	351	18	84	12.5531	63.3562	2.33544	Up	8.9541e-13	1.45392e-11
CotAD_03322	278	900	238	85	64.7322	25.0031	-1.37238	Down	1.47091e-15	2.84883e-14
CotAD_03324	279	2412	173	719	17.5572	78.9166	2.16827	Up	1.45315e-89	1.78482e-87
CotAD_03328	280	1116	84	31	18.4247	7.35385	-1.32507	Down	4.31624e-06	3.59742e-05
CotAD_03336	281	1566	725	1398	113.327	236.337	1.06036	Up	2.58738e-61	2.09023e-59
CotAD_03349	282	651	50	16	18.8007	6.50663	-1.53081	Down	8.39474e-05	0.000563402
CotAD_03351	283	741	362	1005	119.585	359.058	1.58618	Up	8.73278e-82	9.74812e-80
CotAD_03377	284	795	68	16	20.9376	5.32807	-1.97441	Down	4.00748e-08	4.34469e-07
CotAD_03388	285	417	1590	3661	933.356	2324.24	1.31626	Up	1.49238e-221	5.36448e-219
CotAD_03411	286	174	106	319	149.122	485.354	1.70254	Up	7.66072e-30	2.89725e-28
CotAD_03425	287	390	175	510	109.84	346.196	1.65619	Up	5.49098e-45	3.20629e-43
CotAD_03429	288	1995	100	195	12.27	25.8767	1.07652	Up	4.4115e-10	5.78664e-09
CotAD_03431	289	1086	144	362	32.4578	88.2462	1.44297	Up	9.17524e-27	3.08315e-25
CotAD_03433	290	897	3	69	0.818681	20.3645	4.63661	Up	9.38232e-19	2.15228e-17
CotAD_03434	291	1167	236	63	49.5025	14.2918	-1.79231	Down	5.15516e-22	1.41248e-20
CotAD_03438	292	1107	192	85	42.4561	20.3277	-1.06252	Down	4.77878e-09	5.70498e-08
CotAD_03459	293	456	150	68	80.5216	39.4785	-1.02831	Down	4.7918e-07	4.53935e-06
CotAD_03461	294	2445	39	109	3.90456	11.8022	1.59583	Up	2.67584e-10	3.57213e-09
CotAD_03471	295	312	208	74	163.191	62.7905	-1.37794	Down	7.43448e-14	1.29693e-12
CotAD_03476	296	1608	157	25	23.9001	4.11596	-2.53772	Down	1.31622e-22	3.71013e-21
CotAD_03481	297	1101	0	38	0.001	9.1372	13.1575	Up	7.66058e-13	1.25062e-11
CotAD_03482	298	1032	0	48	0.001	12.3134	13.5879	Up	5.01736e-16	9.92854e-15
CotAD_03493	299	897	80	307	21.8315	90.6073	2.05321	Up	1.13675e-36	5.30856e-35
CotAD_03495	300	1116	29	63	6.36092	14.9449	1.23235	Up	8.1989e-05	0.000551487
CotAD_03496	301	6186	162	306	6.41049	13.0957	1.03059	Up	4.5217e-14	8.00926e-13
CotAD_03497	302	237	883	5159	912.008	5762.81	2.65965	Up	0	0
CotAD_03506	303	1428	4921	798	843.551	147.942	-2.51144	Down	0	0
CotAD_03518	304	339	216	32	155.97	24.9901	-2.64184	Down	6.88816e-32	2.81717e-30
CotAD_03533	305	684	95	21	33.998	8.12793	-2.06449	Down	2.11542e-11	3.08464e-10
CotAD_03551	306	684	81	18	28.9878	6.9668	-2.05688	Down	7.14238e-10	9.1843e-09
CotAD_03552	307	1182	177	52	36.6557	11.6467	-1.65412	Down	3.02932e-15	5.75336e-14
CotAD_03561	308	933	75	32	19.6773	9.07999	-1.11577	Down	0.000150376	0.000959749
CotAD_03578	309	1470	7	30	1.16565	5.40283	2.21258	Up	4.32358e-05	0.000306999
CotAD_03585	310	789	490	90	152.022	30.1983	-2.33174	Down	3.72384e-61	3.00214e-59
CotAD_03587	311	546	62	13	27.7962	6.3033	-2.14071	Down	3.44278e-08	3.75533e-07
CotAD_03594	312	1227	80	23	15.96	4.9625	-1.68532	Down	8.63032e-08	8.99082e-07
CotAD_03596	313	1707	52	101	7.45686	15.6641	1.07082	Up	8.03904e-06	6.41502e-05
CotAD_03601	314	1701	84	35	12.0882	5.44729	-1.14999	Down	3.90886e-05	0.000279273
CotAD_03604	315	1266	65	17	12.568	3.55494	-1.82186	Down	3.6809e-07	3.52792e-06
CotAD_03613	316	1305	98	33	18.3824	6.69454	-1.45727	Down	9.34828e-08	9.68981e-07
CotAD_03624	317	723	115	50	38.9355	18.3083	-1.08859	Down	3.97796e-06	3.32538e-05
CotAD_03664	318	3096	135	56	10.6738	4.78855	-1.15641	Down	1.52285e-07	1.54019e-06
CotAD_03665	319	1965	84	34	10.4641	4.58072	-1.19181	Down	2.32466e-05	0.000172701
CotAD_03667	320	1404	117	231	20.3988	43.5574	1.09443	Up	5.83224e-12	8.89502e-11
CotAD_03687	321	915	5	66	1.33763	19.0959	3.83551	Up	5.2953e-16	1.04627e-14
CotAD_03688	322	1521	45	91	7.24218	15.8391	1.12899	Up	9.80166e-06	7.70543e-05
CotAD_03707	323	813	220	535	66.2397	174.213	1.39508	Up	6.31906e-37	2.97581e-35
CotAD_03713	324	1062	25	66	5.76238	16.4527	1.51359	Up	2.38724e-06	2.06569e-05
CotAD_03717	325	2139	14	0	1.60215	0.001	-10.6458	Down	0.000108596	0.000715228
CotAD_03741	326	774	119	289	37.635	98.8494	1.39316	Up	1.21635e-20	3.09465e-19
CotAD_03742	327	774	33	159	10.4366	54.3843	2.38154	Up	1.95443e-23	5.69766e-22
CotAD_03750	328	1824	111	35	14.8965	5.07996	-1.55208	Down	2.58118e-09	3.15548e-08
CotAD_03754	329	1119	511	219	111.783	51.8121	-1.10934	Down	3.84522e-23	1.10698e-21
CotAD_03778	330	441	88	222	48.8461	133.27	1.44803	Up	4.3283e-17	9.05914e-16
CotAD_03781	331	1959	101	192	12.6204	25.9468	1.0398	Up	1.77635e-09	2.2032e-08
CotAD_03786	332	783	47	15	14.6934	5.07162	-1.53465	Down	0.000134942	0.000869602
CotAD_03795	333	1476	182	394	30.1836	70.6687	1.22731	Up	6.18212e-23	1.76161e-21
CotAD_03805	334	615	134	38	53.3354	16.3578	-1.70511	Down	2.44544e-12	3.83413e-11
CotAD_03806	335	1065	111	259	25.5129	64.3824	1.33544	Up	1.39178e-17	2.98966e-16
CotAD_03824	336	1002	29	4	7.08462	1.05684	-2.74493	Down	1.682e-05	0.000127447
CotAD_03841	337	693	197	47	69.5856	17.9548	-1.95441	Down	9.7916e-21	2.50257e-19
CotAD_03843	338	1245	92	455	18.0886	96.7518	2.41921	Up	2.5312e-65	2.18447e-63
CotAD_03847	339	423	19	67	10.9951	41.9326	1.93121	Up	1.64977e-08	1.86066e-07
CotAD_03848	340	1611	117	35	17.7777	5.75161	-1.62803	Down	2.42798e-10	3.25011e-09
CotAD_03875	341	1092	579	1115	129.79	270.314	1.05846	Up	4.02034e-49	2.56132e-47
CotAD_03880	342	528	63	23	29.2074	11.5322	-1.34067	Down	6.15066e-05	0.00042465
CotAD_03885	343	810	447	173	135.085	56.5429	-1.25645	Down	1.49282e-24	4.56956e-23
CotAD_03887	344	480	318	110	162.171	60.6692	-1.41848	Down	3.0092e-21	7.87598e-20
CotAD_03903	345	873	24	163	6.72951	49.43	2.87681	Up	2.79228e-29	1.03309e-27
CotAD_03909	346	654	70	136	26.2003	55.0526	1.07123	Up	2.15138e-07	2.13185e-06
CotAD_03911	347	594	343	112	141.349	49.917	-1.50166	Down	1.12185e-24	3.46103e-23
CotAD_03921	348	774	1	134	0.316261	45.8333	7.17914	Up	1.48608e-41	8.03119e-40
CotAD_03926	349	2274	120	47	12.9175	5.47173	-1.23925	Down	1.74119e-07	1.74525e-06
CotAD_03937	350	1599	71	26	10.8692	4.30469	-1.33626	Down	2.16436e-05	0.000161435
CotAD_03954	351	639	105	214	40.223	88.6605	1.14027	Up	7.4741e-12	1.12892e-10
CotAD_03959	352	663	24	2	8.86102	0.798608	-3.47191	Down	1.37064e-05	0.000105321
CotAD_03966	353	2160	199	83	22.552	10.1728	-1.14854	Down	2.19188e-10	2.94311e-09
CotAD_03969	354	2616	358	675	33.499	68.3098	1.02798	Up	4.64182e-29	1.70132e-27
CotAD_03972	355	1620	58	6	8.76393	0.980513	-3.15997	Down	3.80038e-11	5.41464e-10
CotAD_03986	356	867	67	24	18.9165	7.3284	-1.36808	Down	2.6856e-05	0.000197419
CotAD_03988	357	1995	90	352	11.043	46.7107	2.08063	Up	1.66383e-42	9.18174e-41
CotAD_03991	358	615	163	62	64.8782	26.6891	-1.28148	Down	3.89324e-10	5.12743e-09
CotAD_04012	359	1218	156	421	31.3519	91.5065	1.54532	Up	5.30254e-34	2.31357e-32
CotAD_04017	360	1500	32	73	5.2221	12.8839	1.30287	Up	9.37648e-06	7.39492e-05
CotAD_04022	361	603	79	278	32.0698	122.052	1.92821	Up	7.94488e-31	3.12225e-29
CotAD_04026	362	969	80	201	20.2094	54.9148	1.44217	Up	1.5795e-15	3.05311e-14
CotAD_04030	363	2271	20	51	2.15575	5.94525	1.46355	Up	5.38882e-05	0.000375559
CotAD_04035	364	3432	268	608	19.115	46.9001	1.29489	Up	2.1527e-37	1.02734e-35
CotAD_04041	365	1956	31	2	3.87953	0.270694	-3.84115	Down	2.20052e-07	2.1723e-06
CotAD_04054	366	2067	50	16	5.92128	2.04926	-1.53081	Down	8.39474e-05	0.000563499
CotAD_04097	367	1392	225	72	39.5667	13.6934	-1.53081	Down	3.86628e-17	8.10512e-16
CotAD_04102	368	525	18	0	8.39265	0.001	-13.0349	Down	7.91446e-06	6.33108e-05
CotAD_04106	369	495	486	180	240.335	96.2685	-1.31991	Down	1.5587e-28	5.5722e-27
CotAD_04123	370	693	1	43	0.353226	16.4268	5.53931	Up	4.67806e-13	7.75343e-12
CotAD_04136	371	1458	369	1656	61.952	300.691	2.27906	Up	7.68282e-217	2.64053e-214
CotAD_04146	372	252	166	49	161.248	51.4769	-1.64728	Down	2.608e-14	4.68519e-13
CotAD_04187	373	1455	127	57	21.3662	10.3712	-1.04275	Down	2.8323e-06	2.41928e-05
CotAD_04189	374	423	20	85	11.5738	53.198	2.20051	Up	4.21036e-12	6.49473e-11
CotAD_04192	375	600	64	16	26.1105	7.05969	-1.88695	Down	2.39226e-07	2.34856e-06
CotAD_04214	376	495	189	79	93.4637	42.2512	-1.14541	Down	6.76894e-10	8.73276e-09
CotAD_04215	377	1284	122	53	23.2585	10.9277	-1.08977	Down	1.97198e-06	1.73122e-05
CotAD_04218	378	1446	7227	305	1223.42	55.8404	-4.45347	Down	0	0
CotAD_04219	379	321	79	8	60.2432	6.59784	-3.19073	Down	7.28584e-15	1.36391e-13
CotAD_04221	380	2052	43	170	5.12953	21.9325	2.09617	Up	1.59753e-21	4.2813e-20
CotAD_04226	381	1284	113	50	21.5427	10.3091	-1.06327	Down	7.2763e-06	5.85526e-05
CotAD_04227	382	411	172	42	102.441	27.0536	-1.9209	Down	6.57966e-18	1.4362e-16
CotAD_04228	383	411	337	101	200.712	65.0574	-1.62535	Down	4.89406e-27	1.66165e-25
CotAD_04229	384	387	82	27	51.8667	18.4701	-1.48962	Down	7.10902e-07	6.60044e-06
CotAD_04237	385	666	530	225	194.799	89.4387	-1.12302	Down	2.17942e-24	6.64528e-23
CotAD_04264	386	507	23	131	11.1047	68.4038	2.62291	Up	1.06945e-21	2.89981e-20
CotAD_04265	387	291	20	145	16.8238	131.914	2.97103	Up	4.86338e-27	1.65266e-25
CotAD_04266	388	711	69	28	23.7556	10.4257	-1.18812	Down	0.000133376	0.000860215
CotAD_04295	389	408	99	22	59.3965	14.2751	-2.05688	Down	8.91666e-12	1.33958e-10
CotAD_04321	390	1809	101	34	13.6669	4.97574	-1.4577	Down	5.88762e-08	6.23636e-07
CotAD_04324	391	1839	129	239	17.1709	34.4059	1.00269	Up	7.17628e-11	9.98487e-10
CotAD_04335	392	1740	53	161	7.45612	24.4959	1.71604	Up	5.65382e-16	1.11486e-14
CotAD_04336	393	957	54	240	13.8124	66.3921	2.26505	Up	1.19326e-32	4.97903e-31
CotAD_04347	394	1269	63	24	12.1525	5.00687	-1.27927	Down	0.000111116	0.000727787
CotAD_04365	395	555	250	94	110.264	44.8386	-1.29815	Down	4.59358e-15	8.66126e-14
CotAD_04366	396	1083	59	115	13.3355	28.1117	1.0759	Up	1.72169e-06	1.52171e-05
CotAD_04390	397	1029	166	47	39.4892	12.092	-1.7074	Down	5.61964e-15	1.05654e-13
CotAD_04417	398	297	234	1137	192.862	1013.49	2.3937	Up	1.44631e-158	3.3933e-156
CotAD_04440	399	2229	123	735	13.5077	87.296	2.69213	Up	7.6057e-118	1.21632e-115
CotAD_04459	400	1071	6	26	1.37135	6.42689	2.22853	Up	0.00013627	0.000877434
CotAD_04462	401	723	29	107	9.81852	39.1798	1.99653	Up	2.6437e-13	4.44561e-12
CotAD_04501	402	1077	4	23	0.909139	5.65365	2.63661	Up	7.94404e-05	0.000536185
CotAD_04506	403	537	105	43	47.8631	21.1988	-1.17493	Down	2.82094e-06	2.4101e-05
CotAD_04533	404	2373	1239	412	127.808	45.9639	-1.47541	Down	1.14339e-82	1.28364e-80
CotAD_04558	405	303	167	824	134.915	719.949	2.41584	Up	1.10415e-116	1.73742e-114
CotAD_04559	406	303	39	94	31.5071	82.1301	1.38223	Up	1.38254e-07	1.40553e-06
CotAD_04564	407	375	130	45	84.8591	31.7686	-1.41747	Down	1.62462e-09	2.02334e-08
CotAD_04572	408	984	113	29	28.1106	7.80225	-1.84915	Down	1.05242e-11	1.57025e-10
CotAD_04574	409	489	96	386	48.0561	208.976	2.12054	Up	1.46285e-47	8.95564e-46
CotAD_04590	410	1473	2555	357	424.594	64.1627	-2.72628	Down	0	0
CotAD_04591	411	2091	89	37	10.4189	4.68452	-1.15323	Down	2.19096e-05	0.000163295
CotAD_04609	412	1968	454	1096	56.4699	147.436	1.38453	Up	5.38028e-73	5.20506e-71
CotAD_04610	413	1767	82	161	11.3596	24.1216	1.08641	Up	1.1343e-08	1.29836e-07
CotAD_04622	414	759	110	6	35.4762	2.09279	-4.08335	Down	2.2336e-24	6.80519e-23
CotAD_04625	415	393	542	119	337.593	80.1625	-2.07428	Down	1.43671e-58	1.10376e-56
CotAD_04626	416	444	366	107	201.783	63.7996	-1.66118	Down	4.22276e-30	1.61574e-28
CotAD_04630	417	1272	158	297	30.4058	61.8139	1.02359	Up	1.45279e-13	2.49001e-12
CotAD_04631	418	312	166	21	130.239	17.8189	-2.86967	Down	5.45398e-27	1.84855e-25
CotAD_04636	419	282	51	17	44.2698	15.9594	-1.47191	Down	0.000113479	0.00074153
CotAD_04646	420	2412	180	62	18.2676	6.80505	-1.42461	Down	9.84928e-13	1.59333e-11
CotAD_04662	421	801	55	6	16.808	1.98306	-3.08335	Down	2.02878e-10	2.7316e-09
CotAD_04665	422	2514	11	54	1.07106	5.68651	2.4085	Up	6.00226e-09	7.08144e-08
CotAD_04678	423	240	126	335	128.513	369.531	1.52379	Up	7.38544e-27	2.49456e-25
CotAD_04693	424	636	400	104	153.953	43.2906	-1.83037	Down	3.01876e-37	1.43716e-35
CotAD_04695	425	3018	91	41	7.38088	3.59651	-1.03719	Down	8.14756e-05	0.00054841
CotAD_04696	426	750	235	96	76.6995	33.8865	-1.17851	Down	1.87627e-12	2.96547e-11
CotAD_04714	427	2442	44	8	4.41055	0.867284	-2.34638	Down	9.84826e-07	8.94448e-06
CotAD_04722	428	663	168	62	62.0272	24.7568	-1.32507	Down	7.01394e-11	9.7694e-10
CotAD_04732	429	759	335	84	108.041	29.2991	-1.88265	Down	1.29999e-32	5.41287e-31
CotAD_04735	430	897	163	36	44.4817	10.625	-2.06576	Down	1.35338e-18	3.0758e-17
CotAD_04748	431	663	23	53	8.49181	21.1631	1.31741	Up	0.000143827	0.000921853
CotAD_04760	432	1206	15771	5504	3201.09	1208.23	-1.40567	Down	0	0
CotAD_04762	433	1515	75	19	12.1181	3.32015	-1.86784	Down	2.66886e-08	2.94311e-07
CotAD_04764	434	1599	170	50	26.0248	8.27825	-1.65249	Down	1.11302e-14	2.04451e-13
CotAD_04770	435	948	140	331	36.1498	92.4351	1.35445	Up	1.70399e-22	4.77227e-21
CotAD_04778	436	411	296	63	176.293	40.5803	-2.11913	Down	1.40637e-33	6.05527e-32
CotAD_04779	437	1704	84	31	12.0669	4.81625	-1.32507	Down	4.31624e-06	3.59589e-05
CotAD_04781	438	2316	226	87	23.8867	9.94484	-1.26419	Down	2.9109e-13	4.88655e-12
CotAD_04788	439	1128	115	37	24.956	8.6838	-1.52299	Down	2.22662e-09	2.73827e-08
CotAD_04798	440	573	92	32	39.3024	14.7847	-1.41051	Down	4.5052e-07	4.28234e-06
CotAD_04805	441	2217	104	45	11.483	5.37358	-1.09554	Down	1.04876e-05	8.21498e-05
CotAD_05081	442	741	54	9	17.8386	3.21545	-2.47191	Down	2.07546e-08	2.31545e-07
CotAD_05088	443	327	100	43	74.858	34.8127	-1.10454	Down	1.36734e-05	0.000105149
CotAD_05095	444	522	173	38	81.1263	19.2721	-2.07365	Down	9.7698e-20	2.36729e-18
CotAD_05108	445	1305	212	50	39.766	10.1432	-1.97102	Down	1.96241e-22	5.46864e-21
CotAD_05118	446	1374	96	18	17.1029	3.46819	-2.30199	Down	5.74972e-13	9.48946e-12
CotAD_05130	447	1092	372	750	83.3886	181.826	1.12464	Up	6.56684e-37	3.08878e-35
CotAD_05132	448	2229	186	432	20.4263	51.3087	1.32878	Up	4.40054e-28	1.55052e-26
CotAD_05158	449	408	110	29	65.9962	18.8172	-1.81033	Down	3.8175e-11	5.43508e-10
CotAD_05166	450	537	73	20	33.2763	9.85991	-1.75485	Down	1.46576e-07	1.4859e-06
CotAD_05169	451	648	236	495	89.1504	202.231	1.18169	Up	7.64442e-27	2.57759e-25
CotAD_05195	452	186	60	17	78.9631	24.1965	-1.70638	Down	3.07894e-06	2.61626e-05
CotAD_05234	453	540	39255	17247	17794.6	8455.45	-1.07348	Down	0	0
CotAD_05235	454	540	11584	4678	5251.11	2293.42	-1.19512	Down	0	0
CotAD_05287	455	432	36	96	20.3988	58.8308	1.52809	Up	9.4773e-09	1.0944e-07
CotAD_05288	456	1836	161	57	21.4654	8.219	-1.38498	Down	4.07918e-11	5.79291e-10
CotAD_05290	457	1857	160	60	21.0909	8.55375	-1.30199	Down	3.45958e-10	4.57321e-09
CotAD_05300	458	477	41	81	21.0403	44.9556	1.09535	Up	4.71984e-05	0.000332485
CotAD_05303	459	1614	333	140	50.5041	22.9637	-1.13705	Down	3.52724e-16	7.0367e-15
CotAD_05305	460	795	91	36	28.0195	11.9882	-1.22482	Down	6.73112e-06	5.44226e-05
CotAD_05314	461	1281	94	42	17.9624	8.67995	-1.04922	Down	5.27534e-05	0.00036824
CotAD_05322	462	2238	158	49	17.2816	5.79633	-1.57602	Down	6.16548e-13	1.01543e-11
CotAD_05332	463	600	5	27	2.03988	11.9132	2.54601	Up	2.58392e-05	0.000190338
CotAD_05334	464	1026	52	149	12.4063	38.4464	1.63178	Up	5.81008e-14	1.02083e-12
CotAD_05337	465	951	44	11	11.3255	3.06217	-1.88695	Down	1.99916e-05	0.000149826
CotAD_05341	466	315	22	52	17.0961	43.7029	1.35406	Up	0.000120445	0.000782226
CotAD_05343	467	339	147	33	106.146	25.771	-2.04223	Down	1.10356e-16	2.26261e-15
CotAD_05346	468	1125	52	101	11.3145	23.7676	1.07082	Up	8.03904e-06	6.41372e-05
CotAD_05371	469	1863	35	82	4.59877	11.6525	1.34132	Up	1.5447e-06	1.36991e-05
CotAD_05381	470	477	106	221	54.3968	122.657	1.17303	Up	1.08258e-12	1.74554e-11
CotAD_05388	471	1536	151	317	24.0642	54.6368	1.18298	Up	8.82816e-18	1.91526e-16
CotAD_05414	472	579	49	13	20.7159	5.94404	-1.80122	Down	1.25692e-05	9.72882e-05
CotAD_05422	473	870	26	73	7.31544	22.2137	1.60243	Up	2.27026e-07	2.23607e-06
CotAD_05430	474	822	117	52	34.8418	16.7474	-1.05688	Down	5.55914e-06	4.55389e-05
CotAD_05438	475	1818	27	88	3.63543	12.8146	1.81759	Up	5.03592e-10	6.5727e-09
CotAD_05442	476	1302	43	13	8.08432	2.64332	-1.61278	Down	0.000156581	0.000996102
CotAD_05443	477	1431	35	78	5.98707	14.4302	1.26917	Up	7.15022e-06	5.76209e-05
CotAD_05447	478	1548	104	18	16.4456	3.07835	-2.41747	Down	1.1081e-14	2.03737e-13
CotAD_05454	479	528	124	17	57.4876	8.52378	-2.75369	Down	1.0413e-19	2.52158e-18
CotAD_05466	480	1371	310	121	55.3491	23.365	-1.24421	Down	2.96964e-17	6.25893e-16
CotAD_05473	481	408	31	1	18.5989	0.648869	-4.84115	Down	2.6064e-08	2.87666e-07
CotAD_05486	482	2478	36	9	3.55621	0.96152	-1.88695	Down	0.000120022	0.000779862
CotAD_05495	483	897	38	84	10.37	24.7916	1.25744	Up	3.72214e-06	3.1262e-05
CotAD_05496	484	1269	237	625	45.7165	130.387	1.51202	Up	3.8115e-48	2.37045e-46
CotAD_05513	485	2238	195	40	21.3285	4.7317	-2.17235	Down	2.64428e-23	7.65747e-22
CotAD_05524	486	1278	113	26	21.6438	5.38592	-2.00669	Down	7.00368e-13	1.14768e-11
CotAD_05555	487	573	246	594	105.091	274.441	1.38485	Up	2.23976e-40	1.16697e-38
CotAD_05574	488	1293	222	34	42.0282	6.96141	-2.5939	Down	4.16256e-32	1.70957e-30
CotAD_05577	489	1611	159	52	24.1595	8.54525	-1.4994	Down	3.37596e-12	5.24479e-11
CotAD_05582	490	1263	51	103	9.88446	21.5899	1.12712	Up	2.60676e-06	2.24129e-05
CotAD_05631	491	1194	175	420	35.8773	93.1241	1.37608	Up	9.08716e-29	3.28757e-27
CotAD_05662	492	1374	77	149	13.718	28.7089	1.06543	Up	6.48102e-08	6.83718e-07
CotAD_05665	493	966	56	5	14.1905	1.37028	-3.37238	Down	2.25868e-11	3.28133e-10
CotAD_05667	494	1398	386	163	67.5875	30.8672	-1.13068	Down	2.30624e-18	5.18421e-17
CotAD_05671	495	1371	266	77	47.4931	14.8686	-1.67545	Down	1.49689e-22	4.19825e-21
CotAD_05682	496	477	105	37	53.8837	20.5353	-1.39174	Down	9.25386e-08	9.60465e-07
CotAD_05683	497	1824	62	128	8.32057	18.5781	1.15885	Up	8.3091e-08	8.67925e-07
CotAD_05693	498	927	7	32	1.84844	9.13876	2.30569	Up	1.45447e-05	0.000111413
CotAD_05717	499	1272	80	32	15.3953	6.66009	-1.20888	Down	2.98656e-05	0.000217543
CotAD_05727	500	240	44	110	44.8774	121.338	1.43498	Up	4.477e-09	5.36268e-08
CotAD_05733	501	867	38	10	10.7288	3.0535	-1.81295	Down	0.000118286	0.000770244
CotAD_05754	502	1263	102	39	19.7689	8.17482	-1.27397	Down	8.73278e-07	7.99811e-06
CotAD_05758	503	621	82	15	32.3228	6.39465	-2.33761	Down	1.89498e-11	2.76938e-10
CotAD_05763	504	1647	285	604	42.3582	97.0868	1.19663	Up	5.13832e-33	2.17884e-31
CotAD_05810	505	675	33	7	11.9673	2.74544	-2.12399	Down	7.20016e-05	0.000490881
CotAD_05817	506	831	38	95	11.1936	30.2649	1.43498	Up	5.0896e-08	5.44108e-07
CotAD_05820	507	996	89	186	21.8734	49.4391	1.17647	Up	5.9471e-11	8.32785e-10
CotAD_05835	508	825	420	134	124.618	42.9999	-1.53511	Down	8.59616e-31	3.37143e-29
CotAD_05843	509	993	54	15	13.3116	3.99907	-1.73495	Down	7.71934e-06	6.18637e-05
CotAD_05855	510	3237	309	109	23.3669	8.91458	-1.39023	Down	4.05754e-20	1.00429e-18
CotAD_05860	511	1182	90	175	18.6385	39.1956	1.07241	Up	3.84642e-09	4.62716e-08
CotAD_05887	512	1170	207	86	43.3082	19.4594	-1.15417	Down	8.05266e-11	1.11725e-09
CotAD_05898	513	645	18	54	6.83123	22.1641	1.69801	Up	3.63342e-06	3.05561e-05
CotAD_05900	514	3468	98	618	6.91724	47.1766	2.7698	Up	1.88111e-102	2.59521e-100
CotAD_05902	515	2625	90	28	8.39265	2.82388	-1.57145	Down	6.46818e-08	6.82547e-07
CotAD_05931	516	1473	170	360	28.2509	64.7019	1.19551	Up	2.69414e-20	6.70217e-19
CotAD_05936	517	663	117	52	43.1975	20.7638	-1.05688	Down	5.55914e-06	4.55484e-05
CotAD_05937	518	306	35	4	27.9984	3.46063	-3.01623	Down	6.36794e-07	5.94053e-06
CotAD_05973	519	1488	109	42	17.9312	7.47246	-1.26282	Down	4.38876e-07	4.17775e-06
CotAD_05991	520	2139	162	43	18.5392	5.322	-1.80054	Down	1.17495e-15	2.28352e-14
CotAD_06001	521	1530	186	59	29.7583	10.2089	-1.54347	Down	1.41592e-14	2.58514e-13
CotAD_06003	522	1581	438	179	67.8154	29.9736	-1.17792	Down	6.44306e-22	1.7592e-20
CotAD_06016	523	1074	26	65	5.92591	16.0223	1.43498	Up	6.83628e-06	5.52273e-05
CotAD_06017	524	663	28	65	10.3379	25.9548	1.32806	Up	2.22386e-05	0.000165495
CotAD_06024	525	645	134	264	50.8547	108.358	1.09135	Up	2.08318e-13	3.53338e-12
CotAD_06040	526	636	7	48	2.69418	19.9803	2.89066	Up	1.36186e-09	1.70694e-08
CotAD_06045	527	666	199	69	73.1417	27.4279	-1.41505	Down	8.39686e-14	1.46026e-12
CotAD_06069	528	1047	13	141	3.03936	35.6525	3.55216	Up	7.72554e-31	3.0391e-29
CotAD_06106	529	885	124	2727	34.2977	815.753	4.57195	Up	0	0
CotAD_06118	530	603	15	52	6.0892	22.8299	1.9066	Up	8.58442e-07	7.87511e-06
CotAD_06129	531	1254	115	284	22.4485	59.9567	1.41731	Up	8.31738e-21	2.12996e-19
CotAD_06132	532	1155	113	52	23.9487	11.919	-1.00669	Down	1.79392e-05	0.000135351
CotAD_06190	533	846	128	53	37.0361	16.5853	-1.15903	Down	3.05582e-07	2.96435e-06
CotAD_06191	534	594	167	75	68.8202	33.4266	-1.04184	Down	7.82286e-08	8.1932e-07
CotAD_06195	535	843	94	26	27.2952	8.16512	-1.7411	Down	2.79092e-09	3.39705e-08
CotAD_06202	536	1410	1398	3470	242.702	651.519	1.42462	Up	6.32998e-237	2.55686e-234
CotAD_06211	537	651	503	152	189.136	61.813	-1.61344	Down	3.60608e-39	1.80447e-37
CotAD_06220	538	1956	76	32	9.5111	4.3311	-1.13488	Down	0.000109582	0.00072039
CotAD_06221	539	2100	1380	345	160.859	43.4927	-1.88695	Down	1.86292e-129	3.41079e-127
CotAD_06222	540	2100	708	135	82.5278	17.0189	-2.27774	Down	3.31244e-85	3.87417e-83
CotAD_06234	541	627	36	144	14.0547	60.8012	2.11305	Up	1.24493e-18	2.83757e-17
CotAD_06244	542	1113	277	70	60.9215	16.6502	-1.87141	Down	4.97864e-27	1.6889e-25
CotAD_06249	543	1161	420	150	88.553	34.2039	-1.37238	Down	2.65812e-26	8.75192e-25
CotAD_06260	544	1074	99	35	22.5641	8.62742	-1.38703	Down	2.32852e-07	2.28885e-06
CotAD_06290	545	2874	107	726	9.11346	66.8755	2.87541	Up	7.35246e-125	1.28034e-122
CotAD_06297	546	738	325	142	107.799	50.9388	-1.0815	Down	1.02373e-14	1.89202e-13
CotAD_06298	547	1389	104	47	18.3281	8.95803	-1.0328	Down	2.6633e-05	0.000195854
CotAD_06323	548	3021	807	176	65.3896	15.4234	-2.08395	Down	7.2257e-87	8.60517e-85
CotAD_06327	549	4884	31	159	1.55372	8.61864	2.47173	Up	2.03466e-24	6.21356e-23
CotAD_06341	550	1092	21	61	4.70742	14.7885	1.65147	Up	1.36525e-06	1.22099e-05
CotAD_06350	551	1041	524	1215	123.216	308.989	1.32637	Up	1.0968e-75	1.11331e-73
CotAD_06353	552	3507	50	871	3.48996	65.7506	4.23572	Up	4.4348e-209	1.46017e-206
CotAD_06360	553	1101	9	34	2.00097	8.17539	2.03059	Up	3.6196e-05	0.000259933
CotAD_06378	554	1170	201	92	42.0529	20.817	-1.01444	Down	8.00432e-09	9.30339e-08
CotAD_06398	555	1581	171	336	26.4759	56.2632	1.08751	Up	1.4238e-16	2.89948e-15
CotAD_06399	556	1431	324	725	55.4232	134.127	1.27504	Up	2.99914e-43	1.69322e-41
CotAD_06406	557	801	23	3	7.0288	0.99153	-2.82555	Down	0.000110908	0.00072752
CotAD_06428	558	1059	16	46	3.69837	11.4995	1.63661	Up	3.20154e-05	0.000231909
CotAD_06429	559	408	59	20	35.3979	12.9774	-1.44767	Down	4.01402e-05	0.00028642
CotAD_06432	560	1464	3	192	0.50161	34.7198	6.11305	Up	1.25622e-56	9.25189e-55
CotAD_06446	561	990	102	23	25.2204	6.15049	-2.03582	Down	5.9423e-12	9.05935e-11
CotAD_06448	562	1737	77	222	10.8512	33.8353	1.64068	Up	3.15134e-20	7.82959e-19
CotAD_06476	563	2424	1938	3984	195.707	435.115	1.1527	Up	9.21484e-196	2.71464e-193
CotAD_06480	564	1452	79	25	13.3182	4.55817	-1.54688	Down	5.66988e-07	5.3261e-06
CotAD_06497	565	678	47	136	16.9689	53.1039	1.64592	Up	5.19766e-13	8.59643e-12
CotAD_06510	566	735	72	179	23.979	64.4737	1.42694	Up	8.64872e-14	1.50273e-12
CotAD_06535	567	597	50	115	20.5013	50.9965	1.31468	Up	2.02266e-08	2.25912e-07
CotAD_06537	568	771	1275	493	404.801	169.282	-1.25779	Down	4.60834e-67	4.08505e-65
CotAD_06541	569	663	300	751	110.763	299.877	1.4369	Up	2.08098e-53	1.44055e-51
CotAD_06544	570	792	32	137	9.89033	45.7944	2.21108	Up	9.31238e-19	2.13748e-17
CotAD_06555	571	741	144	52	47.5697	18.5781	-1.35644	Down	8.12878e-10	1.04015e-08
CotAD_06563	572	1068	233	1552	53.4036	384.714	2.84877	Up	3.12728e-262	1.40839e-259
CotAD_06573	573	2235	25	3	2.7381	0.355354	-2.94585	Down	3.70356e-05	0.000265427
CotAD_06576	574	648	110	8	41.5531	3.26838	-3.66831	Down	1.31938e-22	3.71635e-21
CotAD_06592	575	1803	7	49	0.950361	7.19478	2.9204	Up	7.43802e-10	9.55192e-09
CotAD_06633	576	897	139	28	37.9322	8.26385	-2.19854	Down	2.95528e-17	6.23201e-16
CotAD_06654	577	1515	25	73	4.03937	12.7564	1.65902	Up	1.11672e-07	1.1484e-06
CotAD_06662	578	453	64	12	34.5834	7.01294	-2.30199	Down	4.52738e-09	5.42137e-08
CotAD_06665	579	366	257	106	171.885	76.6729	-1.16466	Down	2.9158e-13	4.89267e-12
CotAD_06666	580	1710	155	69	22.1882	10.6824	-1.05455	Down	1.74341e-07	1.74658e-06
CotAD_06675	581	948	60	18	15.4928	5.02668	-1.62392	Down	6.6475e-06	5.37909e-05
CotAD_06676	582	4278	21	64	1.20161	3.96056	1.72073	Up	3.48142e-07	3.34491e-06
CotAD_06678	583	1896	22	115	2.84034	16.0574	2.49911	Up	2.84448e-18	6.36491e-17
CotAD_06684	584	1218	33	1	6.63213	0.217355	-4.93135	Down	7.44922e-09	8.69172e-08
CotAD_06699	585	1563	101	5	15.8179	0.846892	-4.22324	Down	5.69352e-23	1.62593e-21
CotAD_06704	586	1182	28	71	5.79865	15.9022	1.45544	Up	1.99193e-06	1.74717e-05
CotAD_06718	587	1230	222	635	44.1808	136.674	1.62925	Up	2.45976e-54	1.74278e-52
CotAD_06719	588	1311	48	118	8.96241	23.8285	1.41073	Up	1.98968e-09	2.45381e-08
CotAD_06725	589	789	29	78	8.9972	26.1719	1.54047	Up	1.99304e-07	1.98297e-06
CotAD_06726	590	1302	179	344	33.6533	69.9463	1.0555	Up	3.37358e-16	6.74045e-15
CotAD_06728	591	1260	113	35	21.953	7.35385	-1.57785	Down	1.18304e-09	1.48997e-08
CotAD_06729	592	1497	127	347	20.7667	61.3656	1.56316	Up	9.18576e-29	3.32018e-27
CotAD_06730	593	1203	23	193	4.68003	42.4726	3.18194	Up	7.02548e-38	3.40254e-36
CotAD_06738	594	396	147	52	90.8674	34.7636	-1.38618	Down	2.7953e-10	3.72146e-09
CotAD_06745	595	189	195	55	252.557	77.0403	-1.71292	Down	2.05132e-17	4.36097e-16
CotAD_06746	596	366	168	44	112.361	31.8265	-1.81984	Down	2.12352e-16	4.29096e-15
CotAD_06767	597	1164	88	212	18.5061	48.217	1.38154	Up	2.29882e-15	4.40225e-14
CotAD_06789	598	1068	27	145	6.1884	35.943	2.53807	Up	4.79454e-23	1.37522e-21
CotAD_06791	599	2283	358	148	38.3852	17.1622	-1.16131	Down	8.03218e-18	1.74741e-16
CotAD_06808	600	2835	43	9	3.7128	0.84044	-2.14329	Down	4.70772e-06	3.90294e-05
CotAD_06820	601	1548	43	9	6.7996	1.53918	-2.14329	Down	4.70772e-06	3.90212e-05
CotAD_06825	602	975	760	284	190.807	77.1136	-1.30706	Down	4.56374e-43	2.56178e-41
CotAD_06840	603	729	70	19	23.5048	6.8999	-1.76831	Down	2.30176e-07	2.26596e-06
CotAD_06850	604	2205	188	38	20.8706	4.56239	-2.19361	Down	8.92016e-23	2.53261e-21
CotAD_06852	605	156	82	20	128.669	33.9408	-1.92258	Down	2.96776e-09	3.60558e-08
CotAD_06861	606	417	130	22	76.3121	13.967	-2.44989	Down	2.85798e-18	6.39147e-17
CotAD_06867	607	1338	1579	617	288.876	122.08	-1.24262	Down	4.20002e-81	4.6225e-79
CotAD_06870	608	1569	24	175	3.74433	29.5279	2.9793	Up	2.03016e-32	8.39069e-31
CotAD_06881	609	1326	315	620	58.1505	123.784	1.08996	Up	2.33474e-29	8.67907e-28
CotAD_06882	610	1128	19	54	4.12316	12.6736	1.62001	Up	7.5194e-06	6.04096e-05
CotAD_06883	611	399	1012	67	620.86	44.4548	-3.80386	Down	5.3335e-202	1.68526e-199
CotAD_06901	612	2268	109	46	11.7644	5.36947	-1.13157	Down	3.62712e-06	3.05097e-05
CotAD_06918	613	708	105	46	36.303	17.2005	-1.07764	Down	1.24497e-05	9.65351e-05
CotAD_06942	614	663	206	386	76.0571	154.131	1.019	Up	4.57334e-17	9.56179e-16
CotAD_06957	615	1371	73	19	13.0338	3.66888	-1.82885	Down	6.3682e-08	6.72722e-07
CotAD_06967	616	2289	310	80	33.1514	9.25255	-1.84115	Down	1.9172e-29	7.14726e-28
CotAD_06974	617	1038	65	18	15.3286	4.59084	-1.73939	Down	8.43088e-07	7.74696e-06
CotAD_06995	618	267	54	14	49.5072	13.8814	-1.83448	Down	3.3571e-06	2.83419e-05
CotAD_07002	619	1620	148	291	22.3631	47.5549	1.08847	Up	1.42636e-14	2.60299e-13
CotAD_07038	620	936	106	11	27.7215	3.11124	-3.15544	Down	2.53822e-19	6.01998e-18
CotAD_07046	621	3336	341	152	25.0216	12.0624	-1.05265	Down	8.99692e-15	1.67224e-13
CotAD_07053	622	822	15	50	4.46689	16.1033	1.85001	Up	2.27792e-06	1.98116e-05
CotAD_07084	623	342	71	154	50.8181	119.21	1.23009	Up	6.93066e-10	8.92083e-09
CotAD_07087	624	621	39	89	15.373	37.9416	1.30338	Up	9.67326e-07	8.80186e-06
CotAD_07101	625	387	40	174	25.3009	119.03	2.23406	Up	1.03809e-23	3.06274e-22
CotAD_07113	626	1755	115	448	16.0401	67.58	2.07491	Up	1.85325e-53	1.28517e-51
CotAD_07119	627	384	34	163	21.6737	112.376	2.37431	Up	6.60822e-24	1.96745e-22
CotAD_07152	628	1032	105	48	24.9055	12.3134	-1.01623	Down	3.1104e-05	0.000226017
CotAD_07153	629	1068	12	208	2.7504	51.5595	4.22853	Up	4.9151e-51	3.25852e-49
CotAD_07158	630	2094	78	24	9.11809	3.03425	-1.58739	Down	4.1049e-07	3.9161e-06
CotAD_07163	631	900	140	53	38.0778	15.5902	-1.28831	Down	5.86102e-09	6.92523e-08
CotAD_07396	632	1359	365	984	65.7445	191.687	1.54381	Up	4.5679e-77	4.77266e-75
CotAD_07403	633	1557	26	62	4.08762	10.5419	1.3668	Up	2.3017e-05	0.000171028
CotAD_07421	634	1002	194	59	47.3936	15.5884	-1.60422	Down	6.32056e-16	1.24009e-14
CotAD_07425	635	801	151	13	46.1456	4.29663	-3.42492	Down	6.38354e-29	2.32016e-27
CotAD_07429	636	1452	56	11	9.44077	2.00559	-2.23488	Down	7.47202e-08	7.84672e-07
CotAD_07433	637	891	62	19	17.0334	5.64538	-1.59322	Down	6.23586e-06	5.06903e-05
CotAD_07452	638	2454	33	160	3.29174	17.2609	2.39058	Up	1.12981e-23	3.32335e-22
CotAD_07458	639	603	4	38	1.62379	16.6834	3.36098	Up	7.57214e-09	8.82988e-08
CotAD_07475	640	549	23	63	10.2551	30.3798	1.56677	Up	2.2876e-06	1.98914e-05
CotAD_07491	641	954	364	1565	93.3983	434.293	2.2172	Up	3.37886e-198	1.01836e-195
CotAD_07504	642	1065	52	10	11.952	2.48581	-2.26546	Down	1.76802e-07	1.76987e-06
CotAD_07522	643	1389	71	27	12.5124	5.1461	-1.28181	Down	3.9001e-05	0.000278697
CotAD_07542	644	1353	97	22	17.5493	4.30469	-2.02743	Down	2.22834e-11	3.23845e-10
CotAD_07548	645	1053	49	110	11.3908	27.6555	1.2797	Up	7.77688e-08	8.15158e-07
CotAD_07549	646	357	489	208	335.295	154.245	-1.1202	Down	1.54258e-22	4.3233e-21
CotAD_07559	647	1161	1	46	0.21084	10.4892	5.63661	Up	5.52602e-14	9.74415e-13
CotAD_07568	648	1833	32	5	4.2734	0.722145	-2.56502	Down	1.25432e-05	9.71641e-05
CotAD_07583	649	1353	10	70	1.80921	13.6967	2.9204	Up	1.53154e-13	2.6227e-12
CotAD_07585	650	507	15	0	7.24218	0.001	-12.8222	Down	5.64242e-05	0.000392256
CotAD_07611	651	1305	232	46	43.5175	9.33178	-2.22137	Down	3.59918e-28	1.27274e-26
CotAD_07626	652	474	229	51	118.261	28.4845	-2.05373	Down	2.36638e-25	7.51964e-24
CotAD_07639	653	726	40	5	13.4868	1.82327	-2.88695	Down	1.76105e-07	1.76379e-06
CotAD_07647	654	1710	226	93	32.3518	14.3981	-1.16797	Down	7.00952e-12	1.0608e-10
CotAD_07657	655	1158	211	12	44.6026	2.7434	-4.02309	Down	4.15266e-45	2.43936e-43
CotAD_07768	656	807	12	70	3.63994	22.9637	2.65737	Up	2.19502e-12	3.45394e-11
CotAD_07795	657	2661	192	71	17.6621	7.06367	-1.32217	Down	3.363e-12	5.22672e-11
CotAD_08052	658	1860	222	531	29.2164	75.5786	1.3712	Up	9.4282e-36	4.29542e-34
CotAD_08053	659	306	2	152	1.59991	131.504	6.36098	Up	1.266e-45	7.52703e-44
CotAD_08054	660	903	3	195	0.813242	57.1694	6.13542	Up	1.4579e-57	1.0985e-55
CotAD_08069	661	1020	91	182	21.8387	47.2376	1.11305	Up	5.93866e-10	7.69962e-09
CotAD_08091	662	867	45	1	12.7051	0.30535	-5.3788	Down	3.84264e-12	5.94623e-11
CotAD_08095	663	780	45	213	14.1223	72.294	2.3559	Up	1.66547e-30	6.45448e-29
CotAD_08106	664	609	172	73	69.1349	31.7338	-1.12339	Down	6.83964e-09	8.01627e-08
CotAD_08112	665	1212	14	47	2.82756	10.2663	1.86028	Up	4.26786e-06	3.55785e-05
CotAD_08115	666	1362	185	63	33.2492	12.2456	-1.44105	Down	3.00694e-13	5.04345e-12
CotAD_08119	667	2037	169	52	20.3087	6.75817	-1.58739	Down	7.22612e-14	1.26283e-12
CotAD_08185	668	1821	90	39	12.0981	5.66985	-1.0934	Down	4.31692e-05	0.000306804
CotAD_08435	669	627	116	44	45.2873	18.5781	-1.2855	Down	1.25642e-07	1.28364e-06
CotAD_08436	670	783	243	99	75.968	33.4727	-1.18241	Down	6.88926e-13	1.12941e-11
CotAD_08442	671	867	1813	207	511.876	63.2075	-3.01763	Down	1.2266e-293	6.40792e-291
CotAD_08445	672	2295	771	269	82.2352	31.0303	-1.40608	Down	1.31233e-48	8.27995e-47
CotAD_08471	673	2496	348	1013	34.1288	107.444	1.65452	Up	1.69232e-87	2.0402e-85
CotAD_08498	674	849	114	250	32.8688	77.956	1.24594	Up	1.9495e-15	3.74796e-14
CotAD_08503	675	1893	118	51	15.2587	7.13241	-1.09717	Down	2.56848e-06	2.21031e-05
CotAD_08521	676	1332	944	378	173.482	75.1285	-1.20735	Down	4.20632e-47	2.56311e-45
CotAD_08529	677	312	130	47	101.994	39.8805	-1.35473	Down	5.60412e-09	6.64171e-08
CotAD_08544	678	936	429	125	112.193	35.355	-1.666	Down	3.81648e-35	1.7168e-33
CotAD_08552	679	750	211	49	68.8664	17.2962	-1.99334	Down	1.20887e-22	3.41245e-21
CotAD_08593	680	666	81	24	29.7712	9.54012	-1.64184	Down	1.23435e-07	1.26406e-06
CotAD_08595	681	1533	3723	876	594.48	151.279	-1.97441	Down	0	0
CotAD_08602	682	1743	556	217	78.0843	32.9594	-1.24434	Down	1.00704e-29	3.79393e-28
CotAD_08618	683	1482	370	129	61.1139	23.044	-1.40711	Down	3.39642e-24	1.02444e-22
CotAD_08619	684	1122	263	86	57.3785	20.2919	-1.49961	Down	3.06512e-19	7.23025e-18
CotAD_08632	685	885	25	89	6.91485	26.6234	1.94493	Up	5.84352e-11	8.19159e-10
CotAD_08639	686	1476	117	334	19.4037	59.9069	1.62639	Up	2.68826e-29	9.95546e-28
CotAD_08662	687	972	241	544	60.6928	148.166	1.28762	Up	2.35806e-33	1.00754e-31
CotAD_08671	688	534	56	10	25.6704	4.95765	-2.37238	Down	2.46054e-08	2.7272e-07
CotAD_08677	689	993	14	50	3.45116	13.3302	1.94955	Up	9.73988e-07	8.85014e-06
CotAD_08692	690	2937	44	12	3.6672	1.08167	-1.76142	Down	4.70166e-05	0.000331562
CotAD_08704	691	456	0	17	0.001	9.86964	13.2688	Up	3.71718e-06	3.1227e-05
CotAD_08713	692	747	52	17	17.04	6.02484	-1.49993	Down	7.71946e-05	0.000522648
CotAD_08769	693	1131	28	103	6.06012	24.1097	1.99219	Up	7.95196e-13	1.29442e-11
CotAD_08787	694	834	235	89	68.9744	28.2515	-1.28774	Down	4.33476e-14	7.69204e-13
CotAD_08821	695	2943	27	2	2.24574	0.179911	-3.64184	Down	2.36238e-06	2.04689e-05
CotAD_09033	696	2337	2	111	0.209487	12.5742	5.90746	Up	7.76216e-33	3.26319e-31
CotAD_09053	697	1953	109	41	13.6619	5.55775	-1.29758	Down	2.48534e-07	2.43506e-06
CotAD_09061	698	612	20	63	7.99953	27.2525	1.7684	Up	2.57034e-07	2.51206e-06
CotAD_09065	699	858	972	2225	277.31	686.53	1.30783	Up	4.09812e-134	7.871e-132
CotAD_09066	700	729	1121	287	376.413	104.225	-1.85262	Down	5.7695e-103	7.9878e-101
CotAD_09068	701	1815	35	6	4.72039	0.875168	-2.43127	Down	9.00404e-06	7.11839e-05
CotAD_09080	702	576	122	35	51.847	16.0865	-1.68841	Down	3.21772e-11	4.6147e-10
CotAD_09082	703	2889	51	17	4.32124	1.55782	-1.47191	Down	0.000113479	0.000742149
CotAD_09088	704	306	4	29	3.19981	25.0896	2.97103	Up	2.14656e-06	1.8744e-05
CotAD_09095	705	1938	108	38	13.6413	5.19095	-1.39391	Down	5.83674e-08	6.19083e-07
CotAD_09096	706	3279	532	209	39.7152	16.8741	-1.23488	Down	3.43584e-28	1.21608e-26
CotAD_09108	707	477	61	11	31.3038	6.10508	-2.35826	Down	6.44376e-09	7.57495e-08
CotAD_09109	708	2271	383	923	41.2827	107.597	1.38203	Up	1.36015e-61	1.10336e-59
CotAD_09117	709	810	117	39	35.3579	12.7467	-1.47191	Down	4.03812e-09	4.85181e-08
CotAD_09133	710	2052	93	28	11.0941	3.61242	-1.61876	Down	1.96971e-08	2.20375e-07
CotAD_09140	711	1482	279	124	46.0831	22.1509	-1.05688	Down	2.0203e-12	3.18541e-11
CotAD_09164	712	417	7	39	4.10911	24.7597	2.5911	Up	2.79478e-07	2.72597e-06
CotAD_09171	713	3057	42	93	3.3631	8.05387	1.25989	Up	1.07634e-06	9.73277e-06
CotAD_09172	714	627	23	507	8.97938	214.071	4.57533	Up	1.25294e-128	2.26227e-126
CotAD_09186	715	1005	33	78	8.03774	20.5469	1.35406	Up	2.3606e-06	2.0458e-05
CotAD_09196	716	537	36	135	16.4102	66.5544	2.01994	Up	1.20169e-16	2.45739e-15
CotAD_09197	717	513	52	268	24.8126	138.304	2.4787	Up	3.08272e-40	1.59346e-38
CotAD_09198	718	1902	11	65	1.41569	9.04732	2.67598	Up	1.13558e-11	1.68727e-10
CotAD_09199	719	510	2	39	0.959944	20.2447	4.39845	Up	8.94874e-11	1.23676e-09
CotAD_09211	720	2028	114	224	13.7601	29.2413	1.08751	Up	1.54669e-11	2.27395e-10
CotAD_09223	721	1218	133	264	26.7295	57.3817	1.10216	Up	1.33803e-13	2.29634e-12
CotAD_09245	722	1953	32	7	4.01083	0.948883	-2.0796	Down	0.000115759	0.000754919
CotAD_09294	723	1914	39	9	4.9878	1.24485	-2.00243	Down	3.06996e-05	0.000223244
CotAD_09325	724	2346	81	30	8.45168	3.3854	-1.31991	Down	6.85502e-06	5.53558e-05
CotAD_09327	725	1242	14	50	2.75926	10.6577	1.94955	Up	9.73988e-07	8.8522e-06
CotAD_09337	726	432	44	84	24.9319	51.4769	1.04593	Up	6.57148e-05	0.000450844
CotAD_09367	727	999	24	56	5.88074	14.8402	1.33544	Up	7.81236e-05	0.000528298
CotAD_09368	728	1272	64	163	12.3163	33.9248	1.46178	Up	4.23394e-13	7.03818e-12
CotAD_09370	729	1770	3	60	0.414891	8.97418	4.43498	Up	4.6367e-16	9.19385e-15
CotAD_09379	730	2532	247	95	23.8792	9.93292	-1.26546	Down	2.2135e-14	3.9948e-13
CotAD_09381	731	1020	74	25	17.759	6.48869	-1.45255	Down	3.84486e-06	3.22305e-05
CotAD_09437	732	564	2	28	0.868035	13.143	3.9204	Up	1.56148e-07	1.57356e-06
CotAD_09440	733	732	29	151	9.6978	54.6113	2.49347	Up	1.74054e-23	5.08545e-22
CotAD_09441	734	2715	74	20	6.67188	1.95019	-1.77448	Down	9.59888e-08	9.93643e-07
CotAD_09448	735	291	629	193	529.107	175.583	-1.59141	Down	1.20638e-47	7.42025e-46
CotAD_09462	736	1677	57	107	8.32009	16.8915	1.02163	Up	9.78774e-06	7.70067e-05
CotAD_09470	737	471	34	7	17.6703	3.93454	-2.16706	Down	4.45852e-05	0.000315608
CotAD_09484	738	1251	4	59	0.782688	12.4857	3.99569	Up	7.7742e-15	1.44979e-13
CotAD_09514	739	762	85	28	27.3055	9.72792	-1.48899	Down	4.46694e-07	4.24907e-06
CotAD_09520	740	1338	46	106	8.41565	20.9733	1.31741	Up	6.91604e-08	7.28238e-07
CotAD_09526	741	1434	4875	1972	832.169	364.062	-1.19269	Down	4.37216e-231	1.66316e-228
CotAD_09548	742	2529	26	76	2.51658	7.95576	1.66054	Up	5.9845e-08	6.33384e-07
CotAD_09558	743	3156	80	29	6.20496	2.43264	-1.3509	Down	5.36358e-06	4.40937e-05
CotAD_09563	744	2142	37	91	4.22833	11.2471	1.41139	Up	1.40178e-07	1.42399e-06
CotAD_09570	745	753	1166	369	379.044	129.732	-1.54683	Down	2.16772e-83	2.45472e-81
CotAD_09578	746	783	378	881	118.172	297.873	1.3338	Up	7.7074e-56	5.63402e-54
CotAD_09579	747	1353	271	563	49.0295	110.161	1.16789	Up	8.95052e-30	3.37527e-28
CotAD_09581	748	642	117	324	44.6105	133.606	1.58253	Up	2.01016e-27	6.95146e-26
CotAD_09587	749	855	59	139	16.8916	43.0394	1.34935	Up	3.05348e-10	4.05554e-09
CotAD_09611	750	2064	49	15	5.81129	1.92397	-1.59477	Down	6.08008e-05	0.000420444
CotAD_09622	751	1740	74	30	10.4104	4.56446	-1.18951	Down	7.43614e-05	0.00050565
CotAD_09650	752	915	3594	689	961.486	199.35	-2.26997	Down	0	0
CotAD_09661	753	453	526	232	284.232	135.583	-1.06789	Down	1.8926e-22	5.28539e-21
CotAD_09687	754	1782	69	16	9.47824	2.377	-1.99548	Down	2.5471e-08	2.81597e-07
CotAD_09702	755	1485	109	301	17.9674	53.6608	1.57848	Up	1.68745e-25	5.39722e-24
CotAD_09706	756	2427	76	159	7.66531	17.3438	1.178	Up	1.39616e-09	1.74882e-08
CotAD_09712	757	681	9	32	3.23505	12.44	1.94312	Up	0.000100237	0.000663525
CotAD_09720	758	2307	70	322	7.4274	36.9509	2.31468	Up	2.20854e-44	1.27254e-42
CotAD_09723	759	2142	82	613	9.37088	75.7632	3.01524	Up	6.54206e-111	9.93506e-109
CotAD_09729	760	1026	74	166	17.6551	42.8329	1.27863	Up	4.0564e-11	5.76265e-10
CotAD_09734	761	3318	95	38	7.00863	3.03197	-1.20888	Down	5.26642e-06	4.33495e-05
CotAD_09747	762	2187	74	287	8.28265	34.7416	2.0685	Up	1.05349e-34	4.67992e-33
CotAD_09749	763	1632	21	57	3.14982	9.24638	1.55362	Up	8.00274e-06	6.38996e-05
CotAD_09787	764	2040	46	674	5.51968	87.4675	3.98609	Up	2.69822e-155	6.0758e-153
CotAD_09789	765	2679	71	28	6.48742	2.76696	-1.22934	Down	6.8485e-05	0.000468537
CotAD_09793	766	267	16	85	14.6688	84.28	2.52244	Up	5.35264e-14	9.44693e-13
CotAD_09801	767	789	0	13	0.001	4.36198	12.0908	Up	6.97796e-05	0.000476728
CotAD_09993	768	993	390	159	96.1394	42.3901	-1.1814	Down	9.07028e-20	2.20188e-18
CotAD_10027	769	423	10	52	5.7869	32.5447	2.49156	Up	5.8826e-09	6.94863e-08
CotAD_10035	770	807	19	53	5.76323	17.3868	1.59304	Up	1.17221e-05	9.13455e-05
CotAD_10044	771	1905	0	81	0.001	11.2566	13.4585	Up	1.56307e-26	5.19887e-25
CotAD_10084	772	1182	313	88	64.8206	19.7098	-1.71754	Down	3.83656e-27	1.30941e-25
CotAD_10086	773	1017	28	65	6.73943	16.9204	1.32806	Up	2.22386e-05	0.000165526
CotAD_10099	774	825	155	290	45.9901	93.0596	1.01683	Up	3.76286e-13	6.26573e-12
CotAD_10136	775	1944	66	9	8.31063	1.22564	-2.76142	Down	4.0151e-11	5.71019e-10
CotAD_10143	776	1533	94	25	15.0097	4.31733	-1.79768	Down	1.22941e-09	1.54489e-08
CotAD_10158	777	528	140	25	64.9053	12.535	-2.37238	Down	6.6775e-19	1.54811e-17
CotAD_10164	778	1089	303	127	68.1084	30.874	-1.14144	Down	6.15952e-15	1.15693e-13
CotAD_10372	779	477	327	31	167.809	17.2052	-3.2859	Down	8.42234e-59	6.49598e-57
CotAD_10377	780	1314	43	8	8.01049	1.6118	-2.31322	Down	1.61701e-06	1.43178e-05
CotAD_10378	781	984	100	216	24.8766	58.1133	1.22408	Up	3.32132e-13	5.547e-12
CotAD_10390	782	1086	71	422	16.0035	102.873	2.6844	Up	3.46116e-68	3.11036e-66
CotAD_10397	783	2439	166	380	16.6603	41.2467	1.30786	Up	2.49102e-24	7.57181e-23
CotAD_10422	784	888	30	79	8.26979	23.5522	1.50994	Up	2.51192e-07	2.45987e-06
CotAD_10429	785	681	42	7	15.0969	2.72125	-2.47191	Down	8.3971e-07	7.71773e-06
CotAD_10436	786	1161	1057	4875	222.858	1111.63	2.31847	Up	0	0
CotAD_10451	787	948	215	401	55.5158	111.983	1.01231	Up	1.70121e-17	3.63244e-16
CotAD_10458	788	1083	32	5	7.23282	1.22225	-2.56502	Down	1.25432e-05	9.71449e-05
CotAD_10469	789	729	1074	295	360.631	107.13	-1.75116	Down	1.66708e-91	2.08019e-89
CotAD_10486	790	1155	667	2060	141.361	472.174	1.73993	Up	6.96954e-189	1.99324e-186
CotAD_10494	791	708	1297	329	448.428	123.021	-1.86597	Down	5.50278e-120	9.17466e-118
CotAD_10507	792	1134	443	114	95.6262	26.6139	-1.84522	Down	1.63714e-41	8.81109e-40
CotAD_10511	793	369	403	177	267.341	126.988	-1.07398	Down	1.04533e-17	2.25535e-16
CotAD_10513	794	1338	78	19	14.27	3.75937	-1.92443	Down	7.10886e-09	8.31688e-08
CotAD_10530	795	615	101	40	40.2006	17.2188	-1.22324	Down	2.12774e-06	1.86129e-05
CotAD_10540	796	942	90	276	23.3872	77.5667	1.72972	Up	1.38154e-26	4.6186e-25
CotAD_10542	797	1035	79	19	18.6841	4.85993	-1.94281	Down	4.55252e-09	5.44981e-08
CotAD_10550	798	1602	1231	373	188.097	61.6401	-1.60954	Down	4.79808e-93	6.12357e-91
CotAD_10746	799	798	10	96	3.06749	31.8482	3.37608	Up	1.45589e-20	3.68734e-19
CotAD_10752	800	1677	65	23	9.48782	3.63088	-1.38576	Down	2.98172e-05	0.000217231
CotAD_10753	801	1476	76	19	12.6041	3.40788	-1.88695	Down	1.72131e-08	1.93801e-07
CotAD_10764	802	621	81	17	31.9286	7.24727	-2.13934	Down	2.63272e-10	3.51697e-09
CotAD_10785	803	1635	73	156	10.9293	25.2594	1.20863	Up	9.24376e-10	1.17705e-08
CotAD_10790	804	2361	69	24	7.15384	2.69112	-1.41051	Down	1.29232e-05	9.97134e-05
CotAD_10791	805	627	53	104	20.6916	43.912	1.08557	Up	4.626e-06	3.83844e-05
CotAD_10796	806	1215	0	67	0.001	14.5987	13.8336	Up	4.48002e-22	1.23007e-20
CotAD_10797	807	1587	133	26	20.5145	4.33724	-2.24179	Down	6.15224e-17	1.27608e-15
CotAD_10814	808	876	12	57	3.35323	17.2261	2.36098	Up	3.45228e-09	4.17223e-08
CotAD_10819	809	402	446	98	271.578	64.5382	-2.07314	Down	1.86043e-48	1.16816e-46
CotAD_10831	810	684	85	24	30.4193	9.28907	-1.71138	Down	2.3987e-08	2.66544e-07
CotAD_10836	811	1983	29	5	3.57982	0.66752	-2.423	Down	5.88102e-05	0.000408409
CotAD_10847	812	1149	130	54	27.6955	12.442	-1.15443	Down	2.69212e-07	2.62911e-06
CotAD_10851	813	3306	83	17	6.14556	1.36133	-2.17453	Down	1.02309e-10	1.40849e-09
CotAD_10867	814	639	583	261	223.333	108.133	-1.0464	Down	5.85392e-24	1.74686e-22
CotAD_10883	815	447	22	72	12.0476	42.6424	1.82354	Up	1.79042e-08	2.00831e-07
CotAD_10887	816	786	17	1	5.29435	0.336817	-3.97441	Down	0.000146956	0.000938989
CotAD_10903	817	1158	344	14	72.717	3.20064	-4.50586	Down	3.03758e-78	3.21663e-76
CotAD_10914	818	714	1	22	0.342837	8.15721	4.57248	Up	1.23197e-06	1.10787e-05
CotAD_10932	819	417	92	20	54.0055	12.6973	-2.08859	Down	3.15962e-11	4.53469e-10
CotAD_10936	820	1296	85	265	16.0546	54.1325	1.75351	Up	4.70588e-26	1.53651e-24
CotAD_10937	821	1815	113	38	15.2401	5.54273	-1.4592	Down	9.29882e-09	1.07474e-07
CotAD_10940	822	1191	920	339	189.087	75.3538	-1.3273	Down	5.69574e-53	3.92896e-51
CotAD_10943	823	1575	60	193	9.32517	32.441	1.79861	Up	4.93742e-20	1.21745e-18
CotAD_10949	824	1740	67	142	9.42566	21.6051	1.19671	Up	6.87888e-09	8.05744e-08
CotAD_10956	825	585	1018	57	425.969	25.795	-4.04558	Down	9.54726e-213	3.17009e-210
CotAD_10972	826	1932	133	56	16.8512	7.67358	-1.13488	Down	2.85544e-07	2.78168e-06
CotAD_10989	827	849	24	0	6.91974	0.001	-12.7565	Down	1.55717e-07	1.56962e-06
CotAD_11004	828	1239	97	37	19.164	7.90583	-1.27741	Down	1.54834e-06	1.37252e-05
CotAD_11005	829	315	163	386	126.667	324.41	1.35678	Up	4.91486e-26	1.60341e-24
CotAD_11023	830	3210	22	55	1.67766	4.53602	1.43498	Up	3.56354e-05	0.000256283
CotAD_11053	831	1254	464	120	90.5746	25.3338	-1.83804	Down	3.50446e-43	1.97282e-41
CotAD_11058	832	660	145	387	53.7787	155.233	1.52933	Up	6.18758e-31	2.44884e-29
CotAD_11062	833	564	109	29	47.3079	13.6124	-1.79716	Down	5.8449e-11	8.19059e-10
CotAD_11064	834	444	17	90	9.37243	53.6632	2.51744	Up	1.0348e-14	1.90798e-13
CotAD_11070	835	249	76	13	74.7137	13.8217	-2.43444	Down	3.69504e-11	5.27031e-10
CotAD_11074	836	261	37	6	34.7014	6.08594	-2.51144	Down	3.23864e-06	2.74008e-05
CotAD_11087	837	1782	109	50	14.9729	7.42813	-1.01128	Down	2.36212e-05	0.000175318
CotAD_11312	838	906	54	17	14.5899	4.9675	-1.55438	Down	3.52848e-05	0.000253948
CotAD_11320	839	1014	14	63	3.37969	16.4482	2.28297	Up	1.11788e-09	1.41289e-08
CotAD_11331	840	675	5	32	1.81323	12.5506	2.79112	Up	1.36369e-06	1.22016e-05
CotAD_11333	841	1833	33	6	4.40694	0.866574	-2.34638	Down	2.46774e-05	0.000182466
CotAD_11337	842	1881	60	19	7.80816	2.67413	-1.54591	Down	1.37758e-05	0.000105709
CotAD_11338	843	1977	156	63	19.3154	8.43628	-1.19507	Down	6.80208e-09	7.97702e-08
CotAD_11360	844	1317	92	26	17.0997	5.22642	-1.71007	Down	6.41146e-09	7.54377e-08
CotAD_11368	845	1743	337	149	47.3281	22.6311	-1.06439	Down	7.43428e-15	1.38971e-13
CotAD_11369	846	492	17	115	8.45804	61.8799	2.87108	Up	4.87406e-21	1.26303e-19
CotAD_11370	847	1782	278	12	38.1877	1.78275	-4.42093	Down	9.00594e-63	7.44434e-61
CotAD_11372	848	1278	8	92	1.53231	19.0579	3.63661	Up	5.7249e-21	1.4796e-19
CotAD_11380	849	1584	108	49	16.6899	8.18951	-1.02713	Down	2.02568e-05	0.00015164
CotAD_11388	850	807	138	294	41.8593	96.4475	1.2042	Up	4.94508e-17	1.0328e-15
CotAD_11389	851	1083	225	86	50.8558	21.0226	-1.27447	Down	2.33184e-13	3.93979e-12
CotAD_11393	852	1554	129	248	20.3201	42.2491	1.05602	Up	4.26144e-12	6.56319e-11
CotAD_11418	853	1980	55	108	6.7996	14.4403	1.08658	Up	2.97752e-06	2.53614e-05
CotAD_11422	854	888	79	10	21.7771	2.98129	-2.8688	Down	1.54173e-13	2.63899e-12
CotAD_11443	855	1728	117	20	16.574	3.0641	-2.43539	Down	1.7763e-16	3.59491e-15
CotAD_11444	856	1728	71	5	10.0577	0.766026	-3.71477	Down	3.67024e-15	6.94368e-14
CotAD_11449	857	1344	321	47	58.4645	9.25797	-2.65879	Down	5.74702e-47	3.48028e-45
CotAD_11455	858	2097	1978	581	230.895	73.3491	-1.65438	Down	3.025e-154	6.62137e-152
CotAD_11462	859	1686	66	128	9.58236	20.0988	1.06865	Up	5.1572e-07	4.86667e-06
CotAD_11654	860	522	30	66	14.0681	33.4727	1.25055	Up	4.52616e-05	0.000320223
CotAD_11715	861	2151	16	49	1.82081	6.03077	1.72776	Up	8.09508e-06	6.44792e-05
CotAD_11730	862	504	39	10	18.9418	5.25275	-1.85043	Down	7.62076e-05	0.00051659
CotAD_11744	863	1422	189	28	32.5348	5.21285	-2.64184	Down	4.3699e-28	1.54111e-26
CotAD_11751	864	1515	5	65	0.807874	11.3584	3.81349	Up	1.02676e-15	1.99849e-14
CotAD_11759	865	267	104	21	95.3473	20.8221	-2.19507	Down	3.12142e-13	5.22428e-12
CotAD_11760	866	2064	197	406	23.3638	52.0755	1.15633	Up	1.34864e-21	3.6342e-20
CotAD_11761	867	378	24	116	15.542	81.2425	2.38607	Up	1.59431e-17	3.40974e-16
CotAD_11788	868	1248	939	203	184.178	43.0624	-2.0966	Down	1.48857e-101	2.03929e-99
CotAD_11790	869	1947	130	327	16.3442	44.463	1.44383	Up	2.3814e-24	7.24423e-23
CotAD_11829	870	594	783	1542	322.672	687.25	1.09077	Up	1.53385e-70	1.42412e-68
CotAD_12058	871	1008	46	10	11.1708	2.62637	-2.08859	Down	3.12696e-06	2.65189e-05
CotAD_12083	872	1299	73	145	13.7562	29.5513	1.10313	Up	4.14258e-08	4.47753e-07
CotAD_12100	873	2853	106	268	9.09474	24.8685	1.45122	Up	2.21986e-20	5.5505e-19
CotAD_12102	874	999	133	36	32.5891	9.54012	-1.77231	Down	7.46328e-13	1.21943e-11
CotAD_12111	875	1365	62	118	11.1185	22.8858	1.04149	Up	2.37162e-06	2.05399e-05
CotAD_12117	876	2838	9	36	0.776276	3.3582	2.11305	Up	1.27988e-05	9.88507e-05
CotAD_12120	877	1464	37	122	6.18653	22.0615	1.83433	Up	1.6142e-13	2.75942e-12
CotAD_12170	878	1449	98	42	16.5556	7.67358	-1.10934	Down	1.56075e-05	0.000118788
CotAD_12173	879	900	486	1049	132.184	308.567	1.22303	Up	5.43206e-58	4.13269e-56
CotAD_12177	880	753	259	77	84.1959	27.0715	-1.63697	Down	2.47e-21	6.50821e-20
CotAD_12235	881	1035	32	71	7.56826	18.1608	1.2628	Up	2.0044e-05	0.00015019
CotAD_12258	882	618	98	25	38.8172	10.7095	-1.85781	Down	2.20018e-10	2.95122e-09
CotAD_12261	883	1152	134	277	28.4733	63.6567	1.1607	Up	2.65974e-15	5.07605e-14
CotAD_12272	884	846	3117	526	901.888	164.601	-2.45398	Down	0	0
CotAD_12275	885	2109	114	47	13.2317	5.89981	-1.16525	Down	1.23453e-06	1.10966e-05
CotAD_12278	886	1206	65	16	13.1933	3.51228	-1.90932	Down	1.5367e-07	1.55299e-06
CotAD_12283	887	1026	13	63	3.10157	16.2559	2.38989	Up	3.7964e-10	5.00662e-09
CotAD_12286	888	927	117	638	30.8953	182.204	2.5601	Up	5.51176e-97	7.29582e-95
CotAD_12301	889	2580	18	48	1.70781	4.92537	1.52809	Up	5.2771e-05	0.000368232
CotAD_12311	890	1704	99	38	14.2217	5.90379	-1.26838	Down	1.37879e-06	1.23198e-05
CotAD_12314	891	201	78	28	94.9915	36.879	-1.365	Down	5.9635e-06	4.86885e-05
CotAD_12317	892	876	113	30	31.5762	9.06639	-1.80024	Down	2.45774e-11	3.5639e-10
CotAD_12318	893	849	135	399	38.9235	124.418	1.67648	Up	3.73698e-36	1.71853e-34
CotAD_12325	894	1155	49	181	10.3849	41.4872	1.99818	Up	1.56314e-21	4.19201e-20
CotAD_12354	895	1020	1	16	0.239986	4.15276	4.11305	Up	7.60802e-05	0.000516173
CotAD_12360	896	1926	29	4	3.68577	0.54982	-2.74493	Down	1.682e-05	0.000127422
CotAD_12368	897	354	279	569	192.924	425.526	1.14121	Up	4.85874e-29	1.77584e-27
CotAD_12384	898	2172	40	126	4.50802	15.3578	1.7684	Up	2.66336e-13	4.47675e-12
CotAD_12391	899	483	27	61	13.6837	33.4349	1.2889	Up	5.99126e-05	0.000415035
CotAD_12427	900	690	132	60	46.8286	23.0207	-1.02446	Down	2.52652e-06	2.17755e-05
CotAD_12449	901	1149	98	247	20.8782	56.9107	1.44671	Up	8.0338e-19	1.85488e-17
CotAD_12451	902	660	788	347	292.259	139.188	-1.07021	Down	6.0691e-33	2.55417e-31
CotAD_12461	903	258	12	38	11.3854	38.9925	1.77601	Up	6.42536e-05	0.000442058
CotAD_12465	904	675	247	737	89.5735	289.055	1.6902	Up	4.40334e-66	3.83394e-64
CotAD_12466	905	234	39	211	40.7976	238.717	2.54875	Up	5.2442e-33	2.21893e-31
CotAD_12493	906	774	96	204	30.361	69.776	1.20051	Up	3.24266e-12	5.05373e-11
CotAD_12504	907	2718	816	4927	73.4898	479.899	2.70712	Up	0	0
CotAD_12520	908	666	68	168	24.9931	66.7809	1.4179	Up	6.40334e-13	1.05327e-11
CotAD_12521	909	765	34	8	10.8794	2.76851	-1.97441	Down	0.000119371	0.000776538
CotAD_12522	910	543	287	125	129.38	60.9435	-1.08607	Down	3.0253e-13	5.07207e-12
CotAD_12528	911	396	86	194	53.1605	129.695	1.2867	Up	7.26838e-13	1.18857e-11
CotAD_12530	912	1731	222	87	31.3937	13.3057	-1.23842	Down	1.09614e-12	1.76595e-11
CotAD_12536	913	426	51	17	29.3053	10.5647	-1.47191	Down	0.000113479	0.000741901
CotAD_12539	914	1728	40	7	5.66634	1.07244	-2.40153	Down	2.314e-06	2.00942e-05
CotAD_12559	915	1680	19	69	2.76841	10.8732	1.97365	Up	6.11882e-09	7.21244e-08
CotAD_12563	916	423	25	3	14.4672	1.87758	-2.94585	Down	3.70356e-05	0.000265476
CotAD_12583	917	405	42	11	25.3852	7.19043	-1.81984	Down	4.82984e-05	0.00033944
CotAD_12592	918	1041	41	11	9.64094	2.79743	-1.78507	Down	7.45992e-05	0.000506915
CotAD_12596	919	1086	36	3	8.11444	0.731322	-3.47191	Down	7.19958e-08	7.57077e-07
CotAD_12613	920	1968	39	8	4.85094	1.07617	-2.17235	Down	1.13678e-05	8.86903e-05
CotAD_12654	921	417	97	30	56.9406	19.0459	-1.57997	Down	1.73795e-08	1.95505e-07
CotAD_12678	922	864	67	225	18.9822	68.9423	1.86074	Up	3.92442e-24	1.18007e-22
CotAD_12680	923	510	7	39	3.3598	20.2447	2.5911	Up	2.79478e-07	2.72665e-06
CotAD_12698	924	870	46	12	12.9427	3.65156	-1.82555	Down	1.97971e-05	0.000148568
CotAD_12715	925	474	489	42	252.532	23.4578	-3.42833	Down	1.81745e-90	2.24636e-88
CotAD_12724	926	960	41	9	10.4544	2.48192	-2.07458	Down	1.21137e-05	9.41718e-05
CotAD_12741	927	201	183	50	222.865	65.8553	-1.7588	Down	5.43042e-17	1.13115e-15
CotAD_12745	928	951	61	124	15.7013	34.519	1.13651	Up	2.0621e-07	2.05012e-06
CotAD_12777	929	1254	68	21	13.2739	4.43342	-1.5821	Down	2.45554e-06	2.12104e-05
CotAD_12781	930	735	557	56	185.504	20.1705	-3.20113	Down	1.04071e-96	1.36832e-94
CotAD_12787	931	657	118	52	43.9646	20.9534	-1.06916	Down	4.12236e-06	3.43875e-05
CotAD_12799	932	891	110	42	30.2205	12.4793	-1.27599	Down	3.12516e-07	3.02712e-06
CotAD_12836	933	1980	26	70	3.21436	9.35944	1.54189	Up	8.36092e-07	7.68989e-06
CotAD_12837	934	2019	26	58	3.15227	7.60517	1.27059	Up	0.000109372	0.000719492
CotAD_12851	935	1176	474	1187	98.6636	267.215	1.43741	Up	2.03846e-83	2.31504e-81
CotAD_12884	936	1689	78	26	11.3045	4.07531	-1.47191	Down	1.65451e-06	1.46398e-05
CotAD_12887	937	2103	119	45	13.8514	5.66487	-1.28992	Down	7.96736e-08	8.33562e-07
CotAD_12907	938	1515	18	0	2.90835	0.001	-11.506	Down	7.91446e-06	6.33238e-05
CotAD_12912	939	5541	145	24	6.40569	1.14667	-2.4819	Down	1.68517e-20	4.24881e-19
CotAD_12926	940	3708	84	382	5.54531	27.2735	2.29816	Up	6.64196e-52	4.48687e-50
CotAD_12927	941	1146	105	41	22.428	9.47145	-1.24365	Down	9.68366e-07	8.80928e-06
CotAD_12937	942	897	6	1678	1.63736	495.241	8.24061	Up	0	0
CotAD_12941	943	1362	152	29	27.3182	5.63687	-2.2769	Down	1.70762e-19	4.08713e-18
CotAD_12944	944	1455	628	201	105.653	36.5721	-1.53052	Down	4.84898e-45	2.83988e-43
CotAD_12947	945	3099	101	204	7.97785	17.4271	1.12726	Up	3.48716e-11	4.98287e-10
CotAD_12950	946	1467	100	269	16.6861	48.5444	1.54065	Up	3.3041e-22	9.12962e-21
CotAD_12952	947	1035	97	506	22.9413	129.428	2.49613	Up	4.17828e-75	4.20846e-73
CotAD_12954	948	1050	42	91	9.79143	22.944	1.22853	Up	2.25142e-06	1.96072e-05
CotAD_12959	949	1311	207	66	38.6504	13.3278	-1.53604	Down	5.88704e-16	1.1591e-14
CotAD_12987	950	819	159	297	47.5225	96.0041	1.01448	Up	2.1824e-13	3.69208e-12
CotAD_12995	951	570	12	453	5.15338	210.397	5.35145	Up	4.30434e-125	7.52894e-123
CotAD_13021	952	2793	96	36	8.41369	3.41231	-1.30199	Down	1.22968e-06	1.10683e-05
CotAD_13065	953	549	50	14	22.2938	6.75107	-1.72345	Down	1.86588e-05	0.000140429
CotAD_13067	954	609	18	0	7.23505	0.001	-12.8208	Down	7.91446e-06	6.33367e-05
CotAD_13078	955	1884	1	18	0.129929	2.52935	4.28297	Up	1.94153e-05	0.000145786
CotAD_13085	956	1500	176	63	28.7215	11.119	-1.3691	Down	7.71766e-12	1.16437e-10
CotAD_13092	957	4809	149	31	7.58434	1.70657	-2.15192	Down	5.96446e-18	1.30628e-16
CotAD_13099	958	882	107	225	29.6962	67.5353	1.18536	Up	4.35306e-13	7.23313e-12
CotAD_13127	959	2853	523	1316	44.8731	122.116	1.44432	Up	6.14752e-93	7.79502e-91
CotAD_13165	960	1755	128	47	17.8533	7.08986	-1.33236	Down	1.13237e-08	1.29654e-07
CotAD_13172	961	1077	40	631	9.09139	155.107	4.09262	Up	2.55124e-148	5.23351e-146
CotAD_13178	962	1254	61	122	11.9074	25.7561	1.11305	Up	4.07414e-07	3.8877e-06
CotAD_13201	963	489	0	23	0.001	12.4519	13.6041	Up	4.57026e-08	4.91673e-07
CotAD_13212	964	846	42	148	12.1525	46.3136	1.93018	Up	3.86378e-17	8.10422e-16
CotAD_13220	965	1773	65	24	8.9741	3.5836	-1.32436	Down	5.50312e-05	0.00038298
CotAD_13224	966	402	17	56	10.3516	36.879	1.83294	Up	6.50764e-07	6.06363e-06
CotAD_13232	967	543	68	132	30.6546	64.3563	1.06998	Up	3.33024e-07	3.21226e-06
CotAD_13328	968	1473	322	696	53.5105	125.09	1.22507	Up	3.69412e-39	1.84616e-37
CotAD_13382	969	1086	160	68	36.0642	16.5766	-1.12142	Down	2.40764e-08	2.67386e-07
CotAD_13388	970	1650	389	849	57.7101	136.22	1.23904	Up	3.25152e-48	2.02863e-46
CotAD_13417	971	1854	6	93	0.792187	13.2798	4.06724	Up	5.88152e-23	1.67717e-21
CotAD_13420	972	309	42	89	33.2719	76.2515	1.19646	Up	4.6498e-06	3.85656e-05
CotAD_13426	973	879	104	246	28.9621	74.0906	1.35512	Up	4.0142e-17	8.41071e-16
CotAD_13427	974	1581	157	54	24.3083	9.0423	-1.42669	Down	2.63606e-11	3.8112e-10
CotAD_13429	975	1293	179	74	33.8876	15.1513	-1.16131	Down	1.26806e-09	1.59192e-08
CotAD_13448	976	1179	33	311	6.85151	69.8335	3.34942	Up	5.6306e-63	4.68392e-61
CotAD_13455	977	1296	50	114	9.44389	23.2872	1.30208	Up	2.95772e-08	3.24976e-07
CotAD_13460	978	2202	426	173	47.3564	20.7992	-1.18703	Down	1.33089e-21	3.58881e-20
CotAD_13463	979	486	23	99	11.5845	53.9282	2.21884	Up	5.3238e-14	9.40026e-13
CotAD_13475	980	3669	586	2142	39.0963	154.557	1.98303	Up	1.85627e-234	7.3465e-232
CotAD_13480	981	408	583	248	349.78	160.919	-1.12011	Down	1.45382e-26	4.83962e-25
CotAD_13482	982	1050	41	8	9.5583	2.01705	-2.2445	Down	4.31722e-06	3.59518e-05
CotAD_13484	983	1107	132	35	29.1885	8.37023	-1.80206	Down	4.97978e-13	8.24652e-12
CotAD_13498	984	2178	149	68	16.7461	8.26548	-1.01866	Down	6.39572e-07	5.96503e-06
CotAD_13504	985	543	188	441	84.7509	215.009	1.34309	Up	4.38636e-29	1.6107e-27
CotAD_13515	986	636	224	100	86.2139	41.6255	-1.05045	Down	3.66536e-10	4.8387e-09
CotAD_13567	987	2448	38	7	3.79978	0.757014	-2.32752	Down	6.29464e-06	5.11045e-05
CotAD_13580	988	639	50	99	19.1538	41.0158	1.09855	Up	6.41388e-06	5.20294e-05
CotAD_13589	989	1548	163	68	25.7752	11.6293	-1.14822	Down	9.47754e-09	1.09411e-07
CotAD_13601	990	1479	362	27	59.9138	4.83295	-3.63191	Down	1.10783e-70	1.03347e-68
CotAD_13612	991	807	270	68	81.8986	22.3076	-1.8763	Down	1.79467e-26	5.93895e-25
CotAD_13630	992	1854	98	43	12.9391	6.1401	-1.0754	Down	2.52266e-05	0.00018607
CotAD_13666	993	294	39	10	32.4716	9.00471	-1.85043	Down	7.62076e-05	0.000516679
CotAD_13674	994	723	94	34	31.8255	12.4497	-1.35408	Down	7.57358e-07	6.99035e-06
CotAD_13695	995	1287	115	320	21.8729	65.8246	1.58949	Up	2.87596e-27	9.86716e-26
CotAD_13702	996	858	76	152	21.6827	46.9001	1.11305	Up	1.54159e-08	1.74671e-07
CotAD_13721	997	450	27	3	14.6871	1.76492	-3.05688	Down	1.21953e-05	9.47122e-05
CotAD_13723	998	600	16	58	6.52762	25.5914	1.97103	Up	1.04397e-07	1.07585e-06
CotAD_13725	999	2430	194	409	19.5426	44.5589	1.18909	Up	1.1528e-22	3.25653e-21
CotAD_13726	1000	1650	10	51	1.48355	8.18282	2.46355	Up	1.03391e-08	1.18937e-07
CotAD_13727	1001	1593	35	153	5.37822	25.4269	2.24115	Up	4.18986e-21	1.09223e-19
CotAD_13790	1002	1170	332	129	69.4606	29.1891	-1.25076	Down	1.64399e-18	3.71685e-17
CotAD_13794	1003	1200	277	105	56.5047	23.1646	-1.28645	Down	2.52508e-16	5.0736e-15
CotAD_13821	1004	441	531	189	294.742	113.459	-1.37728	Down	5.33158e-33	2.25347e-31
CotAD_13834	1005	726	2012	396	678.387	144.403	-2.23201	Down	6.24736e-233	2.42354e-230
CotAD_13835	1006	714	1572	452	538.94	167.594	-1.68516	Down	3.45124e-126	6.1465e-124
CotAD_13846	1007	537	108	38	49.2307	18.7338	-1.39391	Down	5.83674e-08	6.19251e-07
CotAD_13849	1008	537	245	92	111.681	45.3556	-1.30003	Down	8.02816e-15	1.49502e-13
CotAD_13863	1009	2322	73	172	7.69568	19.6103	1.34949	Up	2.42512e-12	3.80379e-11
CotAD_13879	1010	1845	81	34	10.7467	4.87865	-1.13934	Down	6.12756e-05	0.000423354
CotAD_13887	1011	1398	63	9	11.0311	1.70432	-2.69431	Down	1.96501e-10	2.65029e-09
CotAD_13899	1012	960	23	0	5.86466	0.001	-12.5178	Down	2.99698e-07	2.9116e-06
CotAD_13946	1013	999	21	95	5.14565	25.1753	2.29059	Up	5.68788e-14	1.00115e-12
CotAD_13950	1014	1770	2	26	0.276594	3.88881	3.81349	Up	5.93292e-07	5.55322e-06
CotAD_13963	1015	1272	41	86	7.89011	17.899	1.18176	Up	8.28996e-06	6.58975e-05
CotAD_14021	1016	846	91	981	26.3304	306.984	3.54336	Up	5.80524e-205	1.87979e-202
CotAD_14028	1017	996	49	15	12.0427	3.98702	-1.59477	Down	6.08008e-05	0.00042037
CotAD_14036	1018	2778	358	85	31.5455	8.10035	-1.96138	Down	1.33576e-36	6.23053e-35
CotAD_14045	1019	408	152	10	91.1947	6.48869	-3.81295	Down	1.21119e-31	4.9279e-30
CotAD_14056	1020	1341	310	57	56.5873	11.2529	-2.33019	Down	2.97754e-39	1.4976e-37
CotAD_14063	1021	1479	70	28	11.5855	5.01195	-1.20888	Down	9.57468e-05	0.000636487
CotAD_14081	1022	1875	22	68	2.87215	9.60118	1.74108	Up	1.17296e-07	1.20371e-06
CotAD_14108	1023	438	13	43	7.26533	25.9903	1.83887	Up	1.30205e-05	0.000100405
CotAD_14110	1024	2352	2289	569	238.229	64.046	-1.89517	Down	1.06767e-214	3.6376e-212
CotAD_14111	1025	1743	440	124	61.7933	18.8339	-1.71412	Down	2.06178e-37	9.85154e-36
CotAD_14113	1026	2004	276	83	33.713	10.9647	-1.62044	Down	2.48568e-22	6.89741e-21
CotAD_14117	1027	2004	214	50	26.1398	6.60525	-1.98456	Down	8.0309e-23	2.28344e-21
CotAD_14130	1028	906	28	68	7.56512	19.87	1.39316	Up	6.7726e-06	5.47354e-05
CotAD_14132	1029	1302	51	193	9.58838	39.2431	2.03308	Up	2.37758e-23	6.92095e-22
CotAD_14136	1030	585	122	30	51.0493	13.5763	-1.9108	Down	4.99794e-13	8.2731e-12
CotAD_14144	1031	3777	311	905	20.1558	63.4335	1.65405	Up	2.47446e-78	2.62742e-76
CotAD_14148	1032	1905	0	36	0.001	5.00293	12.2886	Up	3.31908e-12	5.16256e-11
CotAD_14164	1033	1977	70	16	8.66717	2.14255	-2.01623	Down	1.61486e-08	1.82603e-07
CotAD_14166	1034	1821	224	61	30.1109	8.86823	-1.76357	Down	1.52866e-20	3.86665e-19
CotAD_14167	1035	843	25	144	7.25936	45.2222	2.63912	Up	7.34576e-24	2.18041e-22
CotAD_14190	1036	900	1	15	0.271984	4.41231	4.01994	Up	0.000149994	0.000957619
CotAD_14234	1037	2148	110	44	12.5356	5.42295	-1.20888	Down	9.38922e-07	8.55732e-06
CotAD_14236	1038	3261	240	448	18.0155	36.3701	1.01351	Up	2.11568e-19	5.03306e-18
CotAD_14257	1039	1593	43	8	6.60753	1.32951	-2.31322	Down	1.61701e-06	1.43146e-05
CotAD_14307	1040	1353	244	100	44.1447	19.5668	-1.17383	Down	8.36834e-13	1.3605e-11
CotAD_14327	1041	204	138	25	165.59	32.4434	-2.35162	Down	1.78849e-18	4.03889e-17
CotAD_14333	1042	945	5	35	1.29516	9.80513	2.9204	Up	2.2311e-07	2.19916e-06
CotAD_14337	1043	441	255	92	141.543	55.2289	-1.35774	Down	2.5367e-16	5.09433e-15
CotAD_14339	1044	747	120	344	39.323	121.914	1.63242	Up	2.8029e-30	1.08091e-28
CotAD_14395	1045	1830	49	10	6.55437	1.44666	-2.17973	Down	7.53888e-07	6.95996e-06
CotAD_14425	1046	405	108	45	65.2762	29.4154	-1.14999	Down	3.01082e-06	2.56116e-05
CotAD_14440	1047	423	93	16	53.8181	10.0137	-2.42611	Down	2.5588e-13	4.30839e-12
CotAD_14444	1048	1680	18	87	2.6227	13.7097	2.38607	Up	1.732e-13	2.95307e-12
CotAD_14446	1049	921	21	75	5.58143	21.5585	1.94955	Up	1.80193e-09	2.23281e-08
CotAD_14449	1050	4632	64	21	3.38219	1.20024	-1.49463	Down	1.17119e-05	9.13023e-05
CotAD_14452	1051	1089	100	41	22.478	9.9672	-1.17326	Down	5.01336e-06	4.13969e-05
CotAD_14462	1052	1728	47	6	6.65795	0.919231	-2.85658	Down	1.63719e-08	1.84755e-07
CotAD_14465	1053	426	188	35	108.028	21.7508	-2.31226	Down	3.4534e-24	1.04083e-22
CotAD_14466	1054	1935	43	11	5.43968	1.50497	-1.85378	Down	3.11374e-05	0.000226218
CotAD_14468	1055	1338	34	6	6.22027	1.18717	-2.38945	Down	1.49342e-05	0.000114062
CotAD_14469	1056	1365	137	261	24.5682	50.6203	1.04292	Up	1.98472e-12	3.13056e-11
CotAD_14472	1057	942	5	26	1.29929	7.30701	2.49156	Up	4.59174e-05	0.000324511
CotAD_14480	1058	1548	72	27	11.3854	4.61753	-1.30199	Down	2.75352e-05	0.000201882
CotAD_14494	1059	621	60	19	23.6508	8.09989	-1.54591	Down	1.37758e-05	0.000105751
CotAD_14495	1060	408	81	177	48.5972	114.85	1.2408	Up	2.7493e-11	3.9676e-10
CotAD_14509	1061	1542	16	44	2.53993	7.55415	1.57248	Up	7.81452e-05	0.000528262
CotAD_14516	1062	1677	472	203	68.8962	32.0465	-1.10426	Down	2.39368e-21	6.31136e-20
CotAD_14522	1063	417	32	7	18.7845	4.44405	-2.0796	Down	0.000115759	0.000754793
CotAD_14542	1064	900	297	118	80.7793	34.7102	-1.21863	Down	4.14042e-16	8.23481e-15
CotAD_14561	1065	2115	4056	1288	469.433	161.221	-1.54188	Down	5.49186e-284	2.75867e-281
CotAD_14564	1066	522	104	28	48.7696	14.2005	-1.78004	Down	2.12494e-10	2.85813e-09
CotAD_14565	1067	1956	242	101	30.2854	13.67	-1.1476	Down	2.59078e-12	4.05389e-11
CotAD_14570	1068	1389	333	106	58.6851	20.2032	-1.53841	Down	8.21098e-25	2.54924e-23
CotAD_14576	1069	1044	20	59	4.68938	14.9613	1.67376	Up	1.62832e-06	1.44114e-05
CotAD_14578	1070	2727	43	82	3.85984	7.9606	1.04434	Up	8.20902e-05	0.000552073
CotAD_14588	1071	1455	127	472	21.3662	85.8808	2.00701	Up	6.57086e-54	4.59737e-52
CotAD_14593	1072	882	301	570	83.538	171.089	1.03425	Up	5.03232e-25	1.57863e-23
CotAD_14620	1073	1470	234	59	38.9659	10.6256	-1.87467	Down	4.04584e-23	1.16302e-21
CotAD_14627	1074	1113	12	53	2.6392	12.6066	2.25601	Up	3.04718e-08	3.34618e-07
CotAD_14628	1075	1299	66	233	12.4372	47.4858	1.93284	Up	3.61004e-26	1.18364e-24
CotAD_14633	1076	849	137	60	39.5002	18.7094	-1.07809	Down	5.76896e-07	5.4088e-06
CotAD_14812	1077	1287	104	44	19.7807	9.05089	-1.12796	Down	6.4356e-06	5.21732e-05
CotAD_14817	1078	1095	27	61	6.03581	14.748	1.2889	Up	5.99126e-05	0.000415108
CotAD_14880	1079	1113	16	49	3.51893	11.6552	1.72776	Up	8.09508e-06	6.44923e-05
CotAD_14881	1080	423	56	19	32.4066	11.8913	-1.44638	Down	6.43612e-05	0.000442487
CotAD_14886	1081	1092	25	4	5.60407	0.969738	-2.53081	Down	0.000139401	0.000895244
CotAD_14900	1082	588	79	30	32.8879	13.5071	-1.28384	Down	1.37654e-05	0.000105691
CotAD_14903	1083	1020	71	24	17.039	6.22914	-1.45174	Down	6.13578e-06	4.99805e-05
CotAD_14908	1084	1242	337	149	66.4193	31.7601	-1.06439	Down	7.43428e-15	1.38904e-13
CotAD_15548	1085	513	112	265	53.4425	136.756	1.35554	Up	2.4523e-18	5.49992e-17
CotAD_15565	1086	1227	13071	5218	2607.66	1125.84	-1.21175	Down	0	0
CotAD_15573	1087	1866	125	45	16.3978	6.38437	-1.36088	Down	9.82152e-09	1.13281e-07
CotAD_15605	1088	1359	33	69	5.94403	13.4415	1.17718	Up	6.9846e-05	0.000477015
CotAD_15606	1089	591	11	37	4.55608	16.5742	1.86307	Up	4.62378e-05	0.000326599
CotAD_15613	1090	468	1	35	0.523046	19.7988	5.24233	Up	1.36135e-10	1.85463e-09
CotAD_15614	1091	393	0	37	0.001	24.9245	14.6053	Up	1.59456e-12	2.53351e-11
CotAD_15617	1092	843	57	19	16.5514	5.96682	-1.47191	Down	4.40274e-05	0.000311829
CotAD_15635	1093	429	52	17	29.671	10.4908	-1.49993	Down	7.71946e-05	0.000522828
CotAD_15665	1094	594	67	27	27.6105	12.0336	-1.19815	Down	0.000151508	0.000966026
CotAD_15710	1095	2217	77	28	8.50181	3.34356	-1.34638	Down	8.53424e-06	6.76472e-05
CotAD_15729	1096	1605	29	70	4.42292	11.5462	1.38435	Up	5.49024e-06	4.50027e-05
CotAD_15762	1097	849	10	64	2.88322	19.9567	2.79112	Up	5.56874e-12	8.51967e-11
CotAD_15770	1098	1365	70	26	12.5531	5.04264	-1.3158	Down	3.08476e-05	0.000224279
CotAD_15785	1099	567	122	28	52.67	13.0735	-2.01033	Down	7.91854e-14	1.37953e-12
CotAD_15793	1100	1413	108	27	18.7097	5.0587	-1.88695	Down	1.61911e-11	2.37686e-10
CotAD_15803	1101	2757	29	659	2.57482	63.2799	4.6192	Up	1.10988e-167	2.78758e-165
CotAD_15814	1102	1332	151	36	27.7497	7.15509	-1.95543	Down	3.06782e-16	6.14207e-15
CotAD_15821	1103	3156	50	100	3.8781	8.38842	1.11305	Up	4.5721e-06	3.79694e-05
CotAD_15824	1104	537	95	25	43.3047	12.3249	-1.81295	Down	8.02054e-10	1.02731e-08
CotAD_15827	1105	1425	146	333	25.0798	61.8652	1.3026	Up	2.16794e-21	5.75488e-20
CotAD_15831	1106	1863	81	30	10.6429	4.2631	-1.31991	Down	6.85502e-06	5.53673e-05
CotAD_15832	1107	960	45	93	11.4743	25.6465	1.16035	Up	4.8877e-06	4.04189e-05
CotAD_15845	1108	1590	23	62	3.54093	10.3231	1.54368	Up	3.52752e-06	2.96974e-05
CotAD_15847	1109	1596	2	87	0.306749	14.4312	5.55599	Up	2.12146e-25	6.75231e-24
CotAD_15857	1110	888	522	213	143.894	63.5015	-1.18015	Down	6.82058e-26	2.20857e-24
CotAD_15858	1111	957	24	103	6.13883	28.4933	2.21459	Up	1.76828e-14	3.20606e-13
CotAD_15869	1112	726	84	29	28.3223	10.575	-1.42129	Down	1.25502e-06	1.12756e-05
CotAD_15870	1113	201	47	151	57.2385	198.883	1.79686	Up	5.64792e-16	1.11426e-14
CotAD_15904	1114	1329	6	38	1.10513	7.56965	2.77601	Up	1.4189e-07	1.44026e-06
CotAD_15946	1115	2067	66	185	7.81609	23.6945	1.60004	Up	1.49729e-16	3.04439e-15
CotAD_15951	1116	1122	60	19	13.0901	4.48309	-1.54591	Down	1.37758e-05	0.00010573
CotAD_15975	1117	1008	78	27	18.9418	7.09121	-1.41747	Down	3.1832e-06	2.69609e-05
CotAD_16170	1118	678	426	180	153.803	70.2845	-1.12981	Down	4.37254e-20	1.08157e-18
CotAD_16175	1119	807	41	144	12.4365	47.2396	1.92542	Up	1.15183e-16	2.35912e-15
CotAD_16179	1120	720	34	75	11.5593	27.5769	1.2544	Up	1.29381e-05	9.98089e-05
CotAD_16186	1121	1443	86	27	14.5888	4.95353	-1.55833	Down	1.51902e-07	1.5375e-06
CotAD_16198	1122	513	0	15	0.001	7.74089	12.9183	Up	1.61054e-05	0.000122173
CotAD_16218	1123	360	236	84	160.471	61.7723	-1.37728	Down	1.62375e-15	3.13555e-14
CotAD_16228	1124	573	16	57	6.8352	26.3352	1.94594	Up	1.71836e-07	1.72456e-06
CotAD_16234	1125	2727	73	235	6.55275	22.8139	1.79974	Up	4.4183e-24	1.32451e-22
CotAD_16236	1126	954	57	107	14.6256	29.6929	1.02163	Up	9.78774e-06	7.70222e-05
CotAD_16242	1127	558	113	214	49.5713	101.531	1.03434	Up	2.51652e-10	3.36518e-09
CotAD_16243	1128	606	10	54	4.03937	23.5906	2.54601	Up	1.88855e-09	2.3335e-08
CotAD_16264	1129	498	8	189	3.9323	100.473	4.67529	Up	1.807e-49	1.15686e-47
CotAD_16265	1130	747	39	77	12.78	27.289	1.09443	Up	7.37386e-05	0.000501589
CotAD_16268	1131	2316	80	8	8.45547	0.914468	-3.20888	Down	4.15362e-15	7.83926e-14
CotAD_16269	1132	1668	57	4	8.36498	0.634864	-3.71984	Down	2.0618e-12	3.24953e-11
CotAD_16287	1133	507	101	36	48.764	18.798	-1.37524	Down	2.10452e-07	2.08805e-06
CotAD_16291	1134	1053	282	91	65.5552	22.8786	-1.51871	Down	7.0528e-21	1.81561e-19
[truncated: 3,131 more rows]

## Sheet: S2-d SN24_SN0
Gene ID	NO.	geneLength	SN0-Expression	SN24-Expression	SN0-RPKM	SN24-RPKM	log2 Ratio(SN24/SN0)	Up-Down-Regulation(SN24/SN0)	P-value	FDR
[truncated: 6,110 more rows]
