# Supplementary material for: Integration of proteomic and transcriptomic profiles reveals multiple levels of genetic regulation of salt tolerance in cotton
Source: BMC Plant Biol. 2018 Jun 20;18:128. doi: 10.1186/s12870-018-1350-1 (PMC6011603; doi:10.1186/s12870-018-1350-1)
Supplement: Supplementary file 5 — Table S3. Summary of four types of proteomic and mRNA-seq data. (XLSX 1082 kb) [file 12870_2018_1350_MOESM5_ESM.xlsx]

## Sheet: S3a- 4h 558
Protein_Acc	NO.	SE4/SE0 type	SN4/SN0 type	AS Type	miRNA regulation	homologous At stress-gene	SE0_RPKM	SE4_RPKM	SE24_RPKM	SN0_RPKM	SN4_RPKM	SN24_RPKM	SE4/SE0	SN4/SN0	SE24/SE0	SN24/SN0	log2(SE4/SE0)	log2(SN4/SN0)	Quantition(SE4/SE0)	Quantition(SN4/SN0)	Description	Mass	Score(set1|set2|set3)	Cov(set1|set2|set3)	SameSets(set1|set2|set3)	Spectrum(set1|set2|set3)	Unique Spectrum(set1|set2|set3)	Peptide(set1|set2|set3)	Unique Peptide(set1|set2|set3)	E0-VS-E24@Ratio@set1,1E0_114-VS-1E24_118	E0-VS-E24@Ratio@set2,2E0_114-VS-2E24_118	E0-VS-E24@Ratio@set3,3E0_114-VS-3E24_118	E0-VS-E24@QuantNumber@set1,1E0_114-VS-1E24_118	E0-VS-E24@QuantNumber@set2,2E0_114-VS-2E24_118	E0-VS-E24@QuantNumber@set3,3E0_114-VS-3E24_118	E0-VS-E24@Sig@set1,1E0_114-VS-1E24_118	E0-VS-E24@Sig@set2,2E0_114-VS-2E24_118	E0-VS-E24@Sig@set3,3E0_114-VS-3E24_118	E0-VS-E4@Ratio@set1,1E0_114-VS-1E4_116	E0-VS-E4@Ratio@set2,2E0_114-VS-2E4_116	E0-VS-E4@Ratio@set3,3E0_114-VS-3E4_116	E0-VS-E4@QuantNumber@set1,1E0_114-VS-1E4_116	E0-VS-E4@QuantNumber@set2,2E0_114-VS-2E4_116	E0-VS-E4@QuantNumber@set3,3E0_114-VS-3E4_116	E0-VS-E4@Sig@set1,1E0_114-VS-1E4_116	E0-VS-E4@Sig@set2,2E0_114-VS-2E4_116	E0-VS-E4@Sig@set3,3E0_114-VS-3E4_116	N0-VS-N24@Ratio@set1,1N0_113-VS-1N24_117	N0-VS-N24@Ratio@set2,2N0_113-VS-2N24_117
CotAD_27683	1	diff.same					706.829	1779.65	1847.06	1431.72	1957.89	1983.16	1.33217	0.451544	1.3858	0.0185048	1.33217	0.451544	1.292	1.04367	[mRNA] locus=LG1:4890668:4892268:+ [translate_table: standard] >CotAD_47139 [mRNA] locus=LG9:31510337:31512054:- [translate_table: standard] >CotAD_12407 [mRNA] locus=LG10:54394673:54396428:+ [translate_table: standard]	20240	648|675|710	43.6|43.6|43.6	-|-|-	31|28|29	12|6|7	6|6|6	1|1|1	1.194	1.297	1.299	10	5	7	-	*	*	1.098	1.351	1.427	10	5	7	-	*	*	1.269	1.543
CotAD_29152	2	diff.same	DEG&pro ns	Specific N4/N0			87.5292	215.517	195.627	121.648	321.302	298.591	1.29996	1.40122	1.16027	-0.105761	1.29996	1.40122	1.37233	1.149	[mRNA] locus=LG25:43090320:43093499:- [translate_table: standard]	64843	525|653|480	22.4|25.0|18.9	-|-|-	28|31|32	4|5|6	9|10|8	2|2|2	1.592	1.529	1.218	4	4	4	*	*	*	1.436	1.441	1.24	4	4	4	*	*	-	0.807	1.043
CotAD_29128	3	diff.same	DEG&pro ns				1003.62	407.683	143.332	892.706	273.854	73.7969	-1.29969	-1.70478	-2.80778	-1.89178	-1.29969	-1.70478	0.766	0.862333	[mRNA] locus=LG25:42733445:42735590:+ [translate_table: standard]	58635	2135|1959|1563	23.3|23.1|23.1	1|1|1	79|74|62	8|10|7	9|8|8	3|2|2	0.926	0.88	0.877	6	9	5	-	*	*	0.755	0.787	0.756	6	8	5	*	*	*	1.075	1.034
CotAD_03106	4	diff.same	DEG&pro ns				146.37	66.3807	198.59	211.57	80.4368	292.627	-1.14078	-1.39521	0.440178	1.86314	-1.14078	-1.39521	0.656667	1.241	[mRNA] locus=LG20:6614670:6617447:- [translate_table: standard]	16509	61|66|81	7.1|7.1|7.1	4|4|4	3|4|6	3|4|6	1|1|1	1|1|1	0.399	0.538	0.451	3	4	6	*	*	*	0.636	0.63	0.704	3	4	6	-	*	*	0.85	0.829
CotAD_32293	5	diff.oppo	DEG&pro ns				29.7821	278.624	4.28398	38.7348	150.465	2.15177	3.2258	1.95772	-2.79742	-6.12776	3.2258	1.95772	0.6115	0.672	[mRNA] locus=LG10:44079989:44081145:+ [translate_table: standard]	43573	520|551|700	20.8|24.5|24.5	-|-|-	19|20|27	4|6|5	5|6|6	3|3|3	0.719	0.686	0.743	2	4	5	-	-	-	0.523	0.7	0.722	2	3	5	*	*	-	0.492	0.854
CotAD_03250	6	diff.oppo	DEG&pro ns				130.212	53.6866	49.9805	129.063	27.514	43.6898	-1.27823	-2.22984	-1.38143	0.667131	-1.27823	-2.22984	1.337	1.165	[mRNA] locus=LG14:7070030:7071975:- [translate_table: standard]	38520	228|332|334	22.1|27.5|31.7	7|7|5	11|16|17	11|16|17	5|6|7	5|6|7	1.083	1.068	1.071	8	15	14	-	-	-	1.165	1.311	1.363	7	15	14	*	*	*	1.219	1.24
CotAD_58038	7	DEG&pro ns	diff.same			response to osmotic stress	131.924	15.7585	132.901	285.117	27.9866	138.068	-3.06551	-3.34874	0.0106429	2.30256	-3.06551	-3.34874	0.8515	0.6835	[mRNA] locus=LG15:13926930:13929604:+ [translate_table: standard]	105627	-|2965|2966	-|37.8|36.2	-|-|-	-|134|127	-|8|13	-|26|26	-|2|2	-	0.946	0.992	-	8	13	-	-	-	-	0.851	0.852	-	8	13	-	-	-	-	0.687
CotAD_50985	8	DEG&pro ns	diff.same			response to osmotic stress	15.325	3.77459	15.7458	18.4131	4.16501	15.0645	-2.0215	-2.14434	0.0390795	1.85476	-2.0215	-2.14434	1.042	0.827	[mRNA] locus=LG5:56732737:56735786:+ [translate_table: standard]	89350	963|862|1140	20.7|23.2|22.3	1|1|1	37|29|37	23|21|24	10|11|11	7|7|8	0.951	0.997	0.954	17	18	22	-	-	-	1.11	0.919	1.097	17	18	21	-	-	-	0.821	0.753
CotAD_38089	9	DEG&pro ns	diff.same				25.8333	12.0948	15.4832	33.1351	8.51105	18.4702	-1.09484	-1.96095	-0.738528	1.11779	-1.09484	-1.96095	1.07167	0.663	[mRNA] locus=LG14:14827827:14831976:+ [translate_table: standard]	57398	257|332|300	23.4|23.4|14.5	-|-|-	13|14|12	2|3|3	7|7|5	2|2|2	0.987	0.935	1.065	2	3	3	-	-	-	1.072	0.992	1.151	2	3	3	-	-	-	0.844	0.612
CotAD_19310	10	DEG&pro ns	diff.same				8182.1	3309.37	4032.54	7849.08	2430.8	3723.34	-1.30592	-1.69109	-1.02078	0.615169	-1.30592	-1.69109	0.886	0.834	[mRNA] locus=LG11:31981546:31984669:- [translate_table: standard]	61687	6908|7323|6331	56.6|56.6|56.6	-|-|-	217|218|200	20|21|16	18|18|18	3|3|3	1.022	0.995	0.949	17	19	14	-	-	-	0.828	0.906	0.924	17	19	14	-	-	-	0.674	0.779
CotAD_72722	11	DEG&pro ns	diff.same				165.449	852.049	6146.66	746.366	2649.88	8175.86	2.36455	1.82797	5.21534	1.62545	2.36455	1.82797	1.3105	1.656	[mRNA] locus=LG12:72290819:72294076:- [translate_table: standard]	72098	423|408|557	23.8|20.0|22.4	-|-|-	17|16|21	5|2|1	10|9|10	2|1|1	2.51	2.345	---	4	2	1	*	-	-	1.187	1.434	---	3	2	1	*	-	-	1.798	2.359
CotAD_41896	12	DEG&pro ns	diff.oppo				40.5281	11.7462	25.282	33.6963	6.32481	20.9155	-1.78672	-2.4135	-0.680813	1.72548	-1.78672	-2.4135	1.1375	1.4955	[mRNA] locus=LG5:29824280:29825158:+ [translate_table: standard]	44884	72|53|36	5.8|5.8|8.9	1|1|1	2|2|2	2|2|2	1|1|2	1|1|2	1.207	1.283	---	2	2	1	-	-	-	1.118	1.157	---	2	2	1	-	-	-	1.405	1.601
CotAD_35518	13	DEG&pro ns	diff.oppo				0.001	45.7304	0.610283	0.001	39.3029	2.14574	15.4809	15.2623	9.25333	-4.19509	15.4809	15.2623	0.556667	0.5035	[mRNA] locus=LG18:49325677:49326837:- [translate_table: standard]	43505	799|786|929	17.7|21.3|21.3	-|-|-	23|24|31	3|3|9	4|5|5	1|1|2	0.509	0.644	0.757	3	3	8	*	-	-	0.448	0.613	0.609	3	3	8	-	-	*	0.505	0.607
CotAD_53218	14	DEG&pro ns	diff.oppo				20.0633	7.05403	9.71475	23.0277	5.03852	7.91438	-1.50804	-2.1923	-1.04631	0.651475	-1.50804	-2.1923	1.06367	1.83267	[mRNA] locus=LG16:21898391:21904058:- [translate_table: standard]	84973	475|471|374	12.4|12.4|13.2	-|-|-	14|15|14	7|7|6	6|6|6	2|2|2	0.945	1.291	1.135	7	7	5	-	-	-	0.837	1.321	1.033	7	7	4	-	-	-	0.841	0.84
CotAD_69975	15	DEG&pro ns	diff.oppo			response to osmotic stress	27.604	159.263	19.7674	37.6593	121.143	25.6854	2.52846	1.68563	-0.481753	-2.23769	2.52846	1.68563	0.929667	0.6425	[mRNA] locus=LG8:97609161:97609940:- [translate_table: standard]	18237	413|606|419	25.6|25.6|14.3	1|1|1	12|17|12	8|12|8	3|3|2	2|2|1	0.692	0.57	0.461	7	9	6	*	*	*	1.01	0.859	0.92	7	10	8	-	-	-	0.551	0.485
CotAD_11053	16	DEG&pro ns	DEG&pro ns	Specific N4/N0		response to osmotic stress	100.951	33.5678	37.1805	90.5746	25.3338	50.0912	-1.58851	-1.83804	-1.44104	0.983492	-1.589	-1.838	0.948	0.634	[mRNA] locus=LG13:2359617:2363239:- [translate_table: standard]	63327	404|382|418	30.9|25.7|25.2	-|-|-	28|21|24	4|1|2	9|8|8	2|1|2	0.832	---	0.749	2	1	2	-	-	-	1.035	---	0.861	2	1	2	-	-	-	0.559	---
CotAD_18418	17	DEG&pro ns	DEG&pro ns	Specific N4/N0		response to osmotic stress	382.496	178.473	321.921	412.001	147.802	379.007	-1.09973	-1.47898	-0.248734	1.35855	-1.1	-1.479	1.161	0.944	[mRNA] locus=LG19:51342375:51345680:+ [translate_table: standard]	60046	2344|2469|2319	46.3|50.8|48.1	1|1|1	68|79|68	22|79|24	12|13|13	5|13|5	1.17	1.018	0.987	16	64	18	*	-	-	1.291	1.07	1.121	16	64	18	*	-	-	1.086	0.961
CotAD_31151	18	DEG&pro ns	DEG&pro ns	Common E4/E0 & N4/N0			4.5237	53.6544	2.51762	3.26381	60.7134	3.74503	3.56812	4.21738	-0.845443	-4.01897	3.568	4.217	1.034	1.006	[mRNA] locus=LG10:57574477:57580739:- [translate_table: standard]	51055	42|49|44	2.1|5.1|2.1	1|1|1	2|3|2	2|3|2	1|2|1	1|2|1	0.796	0.883	0.989	2	3	2	-	-	-	0.86	1.321	0.921	2	3	2	-	-	-	1.211	0.95
CotAD_33053	19	DEG&pro ns	DEG&pro ns	Specific N4/N0			320.053	74.6132	106.778	270.414	72.8143	125.937	-2.10081	-1.89288	-1.5837	0.790412	-2.101	-1.893	0.885	1.002	[mRNA] locus=LG15:90830699:90832727:- [translate_table: standard]	77561	1063|1335|991	25.5|24.1|22.3	-|-|-	30|44|30	30|44|30	12|12|11	12|12|11	0.938	0.919	0.956	28	40	28	-	-	-	0.939	0.868	0.848	28	39	28	-	*	*	0.949	0.854
CotAD_39921	20	DEG&pro ns	DEG&pro ns	Common E4/E0 & N4/N0			4.38489	37.0583	6.16107	6.92218	44.0763	2.70777	3.07918	2.6707	0.490643	-4.02482	3.079	2.671	1.486	1.201	[mRNA] locus=LG2:14696411:14715962:- [translate_table: standard]	128714	60|75|72	2.5|2.4|2.4	-|1|1	2|2|2	1|2|2	2|2|2	1|2|2	---	1.232	1.44	1	2	2	-	-	-	---	1.541	1.431	1	2	2	-	-	-	---	1.269
CotAD_41746	21	DEG&pro ns	DEG&pro ns	Common E4/E0 & N4/N0			1.21587	14.573	6.16302	2.0586	13.3584	3.51389	3.58323	2.69801	2.34164	-1.9266	3.583	2.698	1.138	1.469	[mRNA] locus=LG22:15021333:15033711:+ [translate_table: standard]	53072	78|53|63	9.7|7.8|7.8	1|1|1	4|3|3	4|3|3	3|3|3	3|3|3	1.53	0.902	1.062	4	2	2	-	-	-	1.331	0.99	1.092	4	2	2	-	-	-	1.44	1.406
CotAD_42458	22	DEG&pro ns	DEG&pro ns	Specific N4/N0			69.0617	32.3843	33.9799	65.1265	21.0495	39.8241	-1.09259	-1.62946	-1.0232	0.919853	-1.093	-1.629	1.161	1.081	[mRNA] locus=LG11:76708197:76710764:+ [translate_table: standard]	43323	96|135|75	9.5|7.4|13.2	-|-|-	4|4|5	4|4|5	2|2|3	2|2|3	1.156	1.004	1.222	4	4	5	-	-	-	1.182	0.938	1.364	4	4	5	-	-	-	0.834	1.185
CotAD_46049	23	DEG&pro ns	DEG&pro ns	Common E4/E0 & N4/N0			13.7298	175.225	38.1405	21.1326	137.766	23.881	3.67383	2.70467	1.47402	-2.52828	3.674	2.705	0.985	1.506	[mRNA] locus=LG19:55165052:55166108:+ [translate_table: standard]	18766	62|-|29	26.1|-|9.4	-|-|-	2|-|1	2|-|1	2|-|1	2|-|1	0.78	-	---	2	-	1	-	-	-	0.985	-	---	2	-	1	-	-	-	1.188	-
CotAD_63714	24	DEG&pro ns	DEG&pro ns	specifc E4/E0			1700.04	717.933	475.631	1626.28	591.858	483.642	-1.24365	-1.45825	-1.83766	-0.291311	-1.244	-1.458	1.391	1.136	[mRNA] locus=LG23:15897033:15899409:+ [translate_table: standard]	53800	3835|4003|3870	50.1|54.3|58.3	-|-|-	117|115|110	4|4|3	15|15|15	2|2|1	0.898	0.997	1.108	3	4	3	-	-	-	1.678	0.762	1.733	3	4	3	-	-	-	2.276	0.777
CotAD_00002	25	DEG&pro ns	DEG&pro ns				108.719	359.23	262.408	114.324	606.802	199.055	1.72431	2.4081	1.27121	-1.60806	1.724	2.408	0.881	1.086	[mRNA] locus=LG19:63875832:63886079:+ [translate_table: standard]	121586	1583|1449|1572	28.0|28.9|26.7	-|-|-	63|70|68	13|14|16	21|23|21	5|5|5	1.302	1.258	1.224	12	11	15	*	*	*	0.854	0.853	0.937	12	12	16	-	*	-	1.929	2.091
CotAD_00077	26	DEG&pro ns					41.7849	19.3397	80.9159	32.7583	21.6146	118.972	-1.11142	-0.599854	0.953441	2.46054	-1.111	-0.6	1.239	1.169	[mRNA] locus=LG19:64404328:64406166:- [translate_table: standard]	73018	266|218|173	12.7|12.7|14.6	1|1|1	13|10|12	13|10|12	6|6|6	6|6|6	1.151	1.422	1.061	9	8	8	-	*	-	1.19	1.21	1.317	8	8	8	*	-	-	1.396	1.429
CotAD_00170	27	DEG&pro ns	DEG&pro ns	Common E4/E0 & N4/N0			73.2254	18.4113	24.0337	77.4861	15.2367	13.7775	-1.99175	-2.34638	-1.60728	-0.145242	-1.992	-2.346	0.853	0.812	[mRNA] locus=LG19:65059632:65060998:- [translate_table: standard]	18936	156|133|122	12.3|19.6|19.6	1|-|-	4|4|4	4|3|3	1|2|2	1|1|1	0.891	0.815	0.713	4	3	3	-	-	-	0.864	0.913	0.782	4	3	3	-	-	-	0.742	0.569
CotAD_00296	28	DEG&pro ns	DEG&pro ns				50.6485	19.1109	437.13	126.81	27.5418	616.401	-1.40613	-2.20298	3.10947	4.48417	-1.406	-2.203	0.952	0.884	[mRNA] locus=LG19:66061420:66061890:- [translate_table: standard]	23063	89|100|52	9.6|9.6|9.6	1|1|1	1|2|1	1|2|1	1|1|1	1|1|1	---	1.437	---	1	2	1	-	-	-	---	0.952	---	1	2	1	-	-	-	---	0.93
CotAD_00304	29	DEG&pro ns	DEG&pro ns			response to osmotic stress	48.8328	21.9703	33.7504	50.7854	20.5053	24.8986	-1.1523	-1.30842	-0.532944	0.280064	-1.152	-1.308	1.268	1.242	[mRNA] locus=LG19:66116625:66119021:- [translate_table: standard]	33816	396|430|406	21.2|26.2|21.2	-|-|-	15|16|19	2|1|1	4|5|4	1|1|1	1.658	---	---	2	1	1	-	-	-	1.268	---	---	2	1	1	-	-	-	1.314	---
CotAD_00377	30	DEG&pro ns	DEG&pro ns				10.7015	3.13402	4.2081	10.981	2.30925	5.0114	-1.77173	-2.24952	-1.34657	1.11779	-1.772	-2.25	1.074	1.349	[mRNA] locus=LG19:66600057:66601661:+ [translate_table: standard]	69448	150|135|89	8.6|12.0|6.4	1|1|1	5|6|3	1|3|3	3|5|2	1|3|2	---	0.905	1.389	1	2	3	-	-	-	---	1.05	1.098	1	2	3	-	-	-	---	1.649
CotAD_00437	31	DEG&pro ns					17.4958	6.4074	27.6833	39.4512	33.784	47.1921	-1.44919	-0.223728	0.66201	0.482204	-1.449	-0.224	0.824	0.979	[mRNA] locus=LG19:67016742:67021556:- [translate_table: standard]	74252	65|74|51	3.6|3.6|3.6	1|1|1	3|4|3	2|3|2	2|2|2	1|1|1	1.041	0.745	0.813	2	3	2	-	-	-	0.851	0.811	0.811	2	3	2	-	-	-	1.164	1.369
CotAD_01042	32	DEG&pro ns	DEG&pro ns				917.19	256.538	556.903	998.619	287.354	576.125	-1.83805	-1.7971	-0.719794	1.00355	-1.838	-1.797	1.059	1.176	[mRNA] locus=LG18:7558537:7560870:- [translate_table: standard]	54132	133|127|137	16.1|8.1|14.4	1|1|1	10|6|7	10|6|7	6|3|5	6|3|5	1.027	0.993	0.938	9	6	6	-	-	-	1.036	0.973	1.168	9	6	6	-	-	-	1.215	1.092
CotAD_01111	33	DEG&pro ns	DEG&pro ns				305.567	86.4371	52.3263	277.005	60.4147	54.6696	-1.82177	-2.19694	-2.54588	-0.144161	-1.822	-2.197	1.236	1.293	[mRNA] locus=LG18:8606004:8608517:+ [translate_table: standard]	47841	162|59|129	5.7|5.7|5.7	1|1|1	5|2|4	5|2|4	2|2|2	2|2|2	1.115	1.093	0.961	5	2	3	-	-	-	1.33	1.198	1.181	5	2	3	-	-	-	0.93	1.101
CotAD_01575	34	DEG&pro ns	DEG&pro ns				33.0076	14.4651	13.2744	22.9006	5.09913	4.66723	-1.19022	-2.16706	-1.31415	-0.127683	-1.19	-2.167	0.813	0.79	[mRNA] locus=LG19:60103472:60109756:- [translate_table: standard]	99930	75|51|48	1.2|1.2|1.2	1|1|1	2|1|2	2|1|2	1|1|1	1|1|1	0.75	---	0.844	2	1	2	-	-	-	0.681	---	0.944	2	1	2	-	-	-	0.565	---
CotAD_01708	35	DEG&pro ns	DEG&pro ns			response to osmotic stress	337.081	124.812	407.966	382.295	170.867	468.468	-1.43334	-1.16181	0.275352	1.45508	-1.433	-1.162	0.774	0.675	[mRNA] locus=LG19:59015571:59017437:+ [translate_table: standard]	33496	1035|941|969	41.2|42.0|44.8	-|-|-	42|42|38	14|1|1	7|7|8	3|1|1	0.912	---	---	10	1	1	-	-	-	0.774	---	---	10	1	1	*	-	-	0.984	---
CotAD_01892	36	DEG&pro ns		Common E4/E0 & N4 ns			29.8193	97.8994	11.8013	37.9928	65.9088	5.9846	1.71505	0.794746	-1.3373	-3.46115	1.715	0.795	0.852	1.079	[mRNA] locus=LG7:12500371:12501685:- [translate_table: standard]	38268	986|898|943	28.5|28.5|21.9	-|-|-	29|33|27	9|8|10	5|5|4	2|2|2	0.828	0.824	0.869	9	8	9	-	*	-	0.852	0.803	0.901	9	7	10	-	*	-	1.168	1.342
CotAD_01996	37	DEG&pro ns	DEG&pro ns				106.417	47.7189	40.3465	111.816	26.4738	44.4486	-1.15709	-2.07848	-1.39921	0.747569	-1.157	-2.078	1.427	1.231	[mRNA] locus=LG7:14931643:14932996:- [translate_table: standard] >CotAD_34265 [mRNA] locus=LG12:9043514:9044867:+ [translate_table: standard]	37438	556|583|505	31.6|31.6|31.6	-|-|-	27|25|20	27|2|2	9|9|9	9|1|1	1.082	1.128	1.168	24	2	2	-	*	-	1.416	1.29	1.576	24	2	2	*	-	-	1.244	1.261
CotAD_02018	38	DEG&pro ns	DEG&pro ns				26.6816	11.6884	12.0238	23.5059	7.88956	14.3736	-1.19077	-1.57501	-1.14995	0.865406	-1.191	-1.575	1.18	0.713	[mRNA] locus=LG7:15391945:15392956:+ [translate_table: standard]	39121	380|324|302	19.6|19.6|13.3	-|-|-	13|10|12	2|1|2	5|5|4	1|1|1	0.979	---	---	2	1	1	-	-	-	1.18	---	---	2	1	1	-	-	-	0.926	---
CotAD_02110	39	DEG&pro ns	DEG&pro ns				45.3027	20.7719	40.6126	54.0706	24.2115	58.7633	-1.12497	-1.15915	-0.157669	1.27923	-1.125	-1.159	1.221	0.965	[mRNA] locus=LG7:17765244:17768361:+ [translate_table: standard]	93035	1485|1492|1674	31.4|32.3|26.7	1|1|1	56|59|58	13|12|10	16|16|13	4|4|2	0.921	1.126	1.134	11	11	10	-	-	-	1.308	1.156	1.198	11	11	10	-	-	-	0.815	0.866
CotAD_02616	40	DEG&pro ns	DEG&pro ns	Common E4/E0 & N4/N0			196.226	60.67	82.6279	177.969	45.2487	76.3749	-1.69346	-1.97568	-1.24781	0.755223	-1.693	-1.976	1.046	0.938	[mRNA] locus=LG19:40841152:40844470:+ [translate_table: standard]	101884	1899|1731|1838	31.7|31.8|35.8	1|1|1	60|53|61	60|53|61	19|18|20	19|18|20	0.857	0.913	0.908	52	45	52	*	*	-	1.009	1.057	1.071	53	45	51	-	-	-	0.832	0.774
CotAD_02617	41	DEG&pro ns	DEG&pro ns				74.7444	25.8839	124.693	107.207	35.7223	153.512	-1.52991	-1.58551	0.738349	2.10346	-1.53	-1.586	1.062	0.987	[mRNA] locus=LG19:40847228:40851012:+ [translate_table: standard]	85901	1219|1399|1353	38.0|34.9|33.3	-|-|-	55|60|54	7|5|8	18|17|16	3|2|2	0.791	0.921	0.951	7	4	7	-	-	-	0.932	1.143	1.112	7	4	7	-	-	-	1.422	1.201
CotAD_02641	42	DEG&pro ns	DEG&pro ns				45.672	18.5546	22.3457	63.6025	18.1018	20.9512	-1.29954	-1.81295	-1.03131	0.210902	-1.3	-1.813	1.073	0.96	[mRNA] locus=LG19:41041511:41043009:+ [translate_table: standard]	29387	581|493|498	49.5|40.7|40.7	1|1|1	27|22|23	5|4|4	7|6|6	1|1|1	0.884	0.933	1.151	5	4	4	-	-	-	1.268	0.865	1.085	5	4	4	-	-	-	1.038	1.246
CotAD_02716	43	DEG&pro ns	DEG&pro ns	Common E4/E0 & N4/N0			9.60279	35.5741	20.6495	11.3276	40.9457	17.7242	1.8893	1.85387	1.10458	-1.20799	1.889	1.854	1.059	1.008	[mRNA] locus=LG19:41560550:41574227:+ [translate_table: standard]	178260	348|326|352	9.4|10.8|11.4	-|-|-	16|16|15	16|16|15	9|10|11	9|10|11	1.123	0.905	1.039	13	15	14	-	-	-	1.273	0.939	0.966	13	15	14	*	-	-	1.179	1.224
CotAD_02752	44	DEG&pro ns	DEG&pro ns				58.0133	17.7605	25.1214	43.6201	18.3152	26.4978	-1.70771	-1.25195	-1.20747	0.53283	-1.708	-1.252	0.95	0.95	[mRNA] locus=LG19:41853061:41854577:- [translate_table: standard]	22119	360|371|288	8.2|8.2|8.2	4|4|4	15|13|12	15|13|12	2|2|2	2|2|2	0.743	0.727	0.679	12	13	11	*	*	*	0.916	0.955	0.978	11	13	11	-	-	-	0.932	0.9
CotAD_02947	45	DEG&pro ns	DEG&pro ns				42.812	108.814	70.6555	43.3406	103.791	62.2787	1.34578	1.25989	0.722789	-0.736868	1.346	1.26	26.712	2511.51	[mRNA] locus=LG20:7519543:7522445:- [translate_table: standard]	48815	206|138|136	12.2|12.2|12.2	-|-|-	6|4|4	3|1|4	3|3|3	1|1|3	38.374	---	1.293	2	-	4	-	-	*	52.339	---	1.085	2	-	4	-	-	-	195.421	---
CotAD_02962	46	DEG&pro ns					5.04878	22.2119	11.3629	9.43619	23.4122	8.68513	2.13733	1.31099	1.17032	-1.43064	2.137	1.311	0.803	0.816	[mRNA] locus=LG20:7447887:7448327:- [translate_table: standard]	16162	87|159|99	12.3|12.3|12.3	1|1|1	1|3|1	1|3|1	1|1|1	1|1|1	---	0.614	---	1	3	1	-	-	-	---	0.803	---	1	3	1	-	-	-	---	0.668
CotAD_03326	47	DEG&pro ns					14.3393	33.2736	35.4189	24.0773	25.3165	35.0573	1.2144	0.0724062	1.30454	0.469636	1.214	0.072	1.126	0.893	[mRNA] locus=LG14:7772386:7774535:- [translate_table: standard]	34657	65|77|78	10.3|18.1|18.1	-|-|-	2|4|3	2|4|3	2|3|3	2|3|3	0.921	1.085	1.718	2	4	2	-	-	-	0.848	1.005	1.526	2	4	2	-	-	-	1.398	1.438
CotAD_03434	48	DEG&pro ns	DEG&pro ns				41.9736	18.8291	16.6157	49.5025	14.2918	17.3948	-1.15652	-1.79231	-1.33694	0.283471	-1.157	-1.792	1.146	0.816	[mRNA] locus=LG10:41041244:41043751:- [translate_table: standard]	57069	-|60|100	-|4.6|4.6	-|4|4	-|3|4	-|3|4	-|2|2	-|2|2	-	1.179	1.111	-	2	4	-	-	-	-	1.184	1.107	-	2	4	-	-	-	-	0.94
CotAD_03506	49	DEG&pro ns	DEG&pro ns				718.559	114.759	451.609	843.551	147.942	502.371	-2.64651	-2.51144	-0.670032	1.76372	-2.647	-2.511		0.844	[mRNA] locus=LG10:41628703:41630130:- [translate_table: standard]	65504	1876|1587|1486	32.6|32.6|32.6	1|1|1	54|52|52	7|4|4	9|9|9	1|1|1	0.716	0.755	0.738	6	4	4	*	-	-	0.764	0.665	0.666	6	4	4	-	-	-	0.856	0.805
CotAD_03551	50	DEG&pro ns	DEG&pro ns				33.0163	12.3856	13.0595	28.9878	6.9668	5.03966	-1.41452	-2.05688	-1.33808	-0.46717	-1.415	-2.057	0.855	0.803	[mRNA] locus=LG10:41996327:41998525:- [translate_table: standard]	33790	40|-|54	11.5|-|11.5	-|-|-	3|-|2	2|-|1	2|-|2	1|-|1	0.864	-	---	2	-	1	-	-	-	0.855	-	---	2	-	1	-	-	-	0.777	-
CotAD_03552	51	DEG&pro ns	DEG&pro ns				36.059	13.2147	18.0638	36.6557	11.6467	14.9058	-1.44822	-1.65412	-0.997262	0.355953	-1.448	-1.654	0.84	1.102	[mRNA] locus=LG10:42000543:42004698:- [translate_table: standard]	57426	243|251|253	20.4|16.8|21.1	-|-|-	13|14|12	1|2|2	6|6|6	1|1|2	---	---	1.042	1	-	2	-	-	*	---	---	0.84	1	-	2	-	-	-	---	---
CotAD_03754	52	DEG&pro ns	DEG&pro ns				150.367	65.5349	73.2078	111.783	51.8121	56.8189	-1.19815	-1.10934	-1.03842	0.133083	-1.198	-1.109	0.846	0.793	[mRNA] locus=LG21:6251342:6252460:- [translate_table: standard]	47973	50|140|-	9.4|7.8|-	-|-|-	2|3|-	2|3|-	2|2|-	2|2|-	0.891	1.183	-	2	3	-	-	-	-	0.638	1.053	-	2	3	-	-	-	-	0.847	0.678
CotAD_03778	53	DEG&pro ns	DEG&pro ns				50.4878	129.069	112.641	48.8461	133.27	119.855	1.35414	1.44803	1.15772	-0.153061	1.354	1.448	1.085	1.395	[mRNA] locus=LG21:6503780:6504710:- [translate_table: standard]	19949	38|-|56	6.8|-|6.8	1|-|1	1|-|2	1|-|2	1|-|1	1|-|1	---	-	1.616	1	-	2	-	-	*	---	-	1.085	1	-	2	-	-	-	---	-
CotAD_03841	54	DEG&pro ns	DEG&pro ns				61.0443	30.1798	19.8065	69.5856	17.9548	19.8968	-1.01627	-1.95441	-1.62389	0.148166	-1.016	-1.954	1.045	1.062	[mRNA] locus=LG21:6988882:6989885:+ [translate_table: standard]	31024	100|79|73	16.5|10.0|16.5	1|1|1	5|3|4	5|3|4	3|2|3	3|2|3	0.851	1.117	0.895	3	2	3	-	-	-	0.967	1.128	1.04	4	2	3	-	-	-	1.042	1.363
CotAD_03911	55	DEG&pro ns	DEG&pro ns				118.876	57.4945	72.6237	141.349	49.917	90.9175	-1.04796	-1.50166	-0.710942	0.865027	-1.048	-1.502	1.084	1.192	[mRNA] locus=LG21:7506929:7508029:+ [translate_table: standard]	27673	43|46|32	9.1|17.8|8.6	6|6|6	2|4|2	2|4|2	2|4|2	2|4|2	---	0.947	---	1	2	1	-	-	-	---	1.084	---	1	2	1	-	-	-	---	1.128
CotAD_03988	56	DEG&pro ns	DEG&pro ns				6.69627	19.5073	23.043	11.043	46.7107	18.0468	1.54258	2.08063	1.7829	-1.37201	1.543	2.081	1.182	1.638	[mRNA] locus=LG21:8062338:8067440:+ [translate_table: standard]	85861	50|97|58	6.9|5.9|5.1	1|1|1	4|4|3	4|1|1	4|3|3	4|1|1	1.753	---	---	2	1	1	-	-	-	1.182	---	---	2	1	1	-	-	-	1.26	---
CotAD_04082	57	DEG&pro ns					24.1263	11.3383	10.3427	20.3357	11.3381	13.8344	-1.0894	-0.842829	-1.22199	0.287074	-1.089	-0.843	0.918	1.034	[mRNA] locus=LG20:12631238:12635264:+ [translate_table: standard]	92617	69|64|25	2.8|4.5|4.3	1|1|1	1|3|2	1|3|2	1|3|2	1|3|2	---	1.073	---	1	2	-	-	-	-	---	0.918	---	1	2	-	-	-	-	---	0.869
CotAD_04237	58	DEG&pro ns	DEG&pro ns				152.828	75.9245	106.318	194.799	89.4387	144.349	-1.00927	-1.12302	-0.523515	0.690593	-1.009	-1.123	0.901	0.865	[mRNA] locus=LG20:14020596:14022951:- [translate_table: standard]	30886	53|76|40	10.9|10.9|10.9	3|3|3	3|4|2	3|4|2	2|2|2	2|2|2	0.925	1.026	0.867	3	4	2	-	-	-	0.889	0.952	0.861	3	4	2	-	-	-	1.056	1.028
CotAD_04564	59	DEG&pro ns	DEG&pro ns				89.0604	38.8288	48.2221	84.8591	31.7686	39.8335	-1.19766	-1.41747	-0.885089	0.326379	-1.198	-1.417	1.003	0.951	[mRNA] locus=LG1:36031073:36031971:- [translate_table: standard] >CotAD_22643 [mRNA] locus=LG3:22473296:22474192:+ [translate_table: standard]	19532	260|178|208	27.4|27.4|36.3	3|3|2	18|10|13	18|10|13	3|3|4	3|3|4	0.856	0.994	1.023	6	5	6	-	-	-	0.637	1.048	1.323	7	5	6	*	-	*	0.919	0.788
CotAD_04590	60	DEG&pro ns	DEG&pro ns				310.731	99.2109	176.9	424.594	64.1627	189.037	-1.6471	-2.72628	-0.812732	1.55886	-1.647	-2.726	0.9	1.195	[mRNA] locus=LG1:36482363:36485105:- [translate_table: standard]	62693	3485|3388|3458	41.4|41.4|41.4	-|-|-	98|100|97	4|2|2	15|15|15	1|1|1	1.418	0.939	0.98	2	2	2	-	-	-	0.939	0.849	0.911	2	2	2	-	-	-	1.1	1.828
CotAD_04625	61	DEG&pro ns	DEG&pro ns				250.088	65.3435	84.82	337.593	80.1625	101.357	-1.93632	-2.07428	-1.55996	0.338452	-1.936	-2.074	1.02	0.801	[mRNA] locus=LG1:36759059:36760468:- [translate_table: standard]	18513	300|330|335	49.2|49.2|49.2	2|2|2	21|18|23	21|18|23	6|6|6	6|6|6	1.094	1.077	1.098	13	13	13	-	-	-	0.974	1.075	1.011	13	12	13	-	-	-	0.789	0.687
CotAD_04637	62	DEG&pro ns					14.7843	30.7635	27.053	23.0807	37.7947	17.8028	1.05716	0.711494	0.871728	-1.08608	1.057	0.711	1.071	0.784	[mRNA] locus=LG1:36817700:36821121:- [translate_table: standard]	63580	71|62|53	2.2|2.2|2.2	1|1|1	2|2|2	2|2|2	1|1|1	1|1|1	0.82	1.674	1.713	2	2	2	-	*	-	0.837	1.286	1.091	2	2	2	-	-	-	0.957	1.638
CotAD_04760	63	DEG&pro ns	DEG&pro ns				3280.95	1445.32	2063.09	3201.09	1208.23	2231.71	-1.18272	-1.40567	-0.669307	0.885259	-1.183	-1.406	1.113	1.078	[mRNA] locus=LG1:37990329:37994212:+ [translate_table: standard]	51782	470|-|529	19.7|-|22.7	1|-|-	21|-|20	13|-|1	6|-|6	3|-|1	1.353	-	---	11	-	1	*	-	-	1.113	-	---	13	-	1	-	-	-	1.832	-
CotAD_05095	64	DEG&pro ns	DEG&pro ns				109.68	30.4301	13.3561	81.1263	19.2721	15.4086	-1.84973	-2.07365	-3.03774	-0.32278	-1.85	-2.074	1.042	1.087	[mRNA] locus=LG21:13285744:13286623:- [translate_table: standard]	22713	224|269|332	48.0|52.0|52.0	-|-|-	8|9|10	7|8|9	5|5|5	4|4|4	0.783	0.757	0.582	7	8	7	-	-	*	1.134	1.018	0.973	7	8	9	-	-	-	0.683	0.619
CotAD_05108	65	DEG&pro ns	DEG&pro ns				34.1228	10.9548	16.1942	39.766	10.1432	31.9912	-1.63917	-1.97102	-1.07525	1.65716	-1.639	-1.971	1.313	0.854	[mRNA] locus=LG21:13510380:13514313:- [translate_table: standard]	58867	126|147|119	8.8|12.0|12.0	-|-|-	5|5|4	2|4|2	3|4|4	1|3|2	0.996	1.14	1.07	2	4	2	-	-	-	1.417	1.471	1.051	2	4	2	-	-	-	1.468	0.788
CotAD_05300	66	DEG&pro ns	DEG&pro ns	Specific N4/N0			22.6719	58.8316	23.2944	21.0403	44.9556	23.286	1.37569	1.09535	0.0390795	-0.949039	1.376	1.095	1.377	1.076	[mRNA] locus=LG21:16660127:16663399:+ [translate_table: standard]	20618	-|45|39	-|7.0|7.0	-|3|3	-|1|2	-|1|2	-|1|1	-|1|1	-	---	1.053	-	1	2	-	-	-	-	---	1.377	-	1	2	-	-	-	-	---
CotAD_05513	67	DEG&pro ns	DEG&pro ns				26.435	8.63546	9.34567	21.3285	4.7317	3.59397	-1.6141	-2.17235	-1.50008	-0.39678	-1.614	-2.172	1.036	1.049	[mRNA] locus=LG21:5290364:5293473:+ [translate_table: standard]	93990	1779|1831|1540	26.8|29.3|28.9	2|2|2	61|70|61	14|17|15	13|14|15	4|5|6	1.03	1.015	1.005	14	15	14	-	-	-	1.003	1.061	1.045	14	15	14	-	-	-	1.154	0.931
CotAD_05555	68	DEG&pro ns	DEG&pro ns				36.0816	144.153	107.985	105.091	274.441	177.136	1.99826	1.38485	1.5815	-0.63164	1.998	1.385	0.788	0.917	[mRNA] locus=LG21:5949894:5952488:- [translate_table: standard]	32085	319|279|307	23.7|23.7|18.9	1|1|1	16|13|13	7|4|3	4|4|3	2|2|1	0.995	0.716	1.051	6	4	3	-	-	-	0.822	0.8	0.741	6	4	3	-	*	-	0.8	0.938
CotAD_05835	69	DEG&pro ns	DEG&pro ns				133.398	54.8738	55.7222	124.618	42.9999	72.4245	-1.28155	-1.53511	-1.25941	0.752143	-1.282	-1.535	0.982	1.017	[mRNA] locus=LG20:49650065:49652599:- [translate_table: standard]	33483	84|102|50	14.6|9.9|8.4	-|-|-	5|4|2	5|4|2	3|2|2	3|2|2	0.906	1.119	1.352	4	4	2	-	-	-	0.907	1.04	1	4	3	2	-	-	-	1.135	1.035
CotAD_06001	70	DEG&pro ns	DEG&pro ns				32.6388	15.227	15.6639	29.7583	10.2089	16.2718	-1.09996	-1.54347	-1.05914	0.672555	-1.1	-1.543	0.994	0.855	[mRNA] locus=LG20:52386039:52388209:+ [translate_table: standard]	66960	1324|1366|1170	37.1|37.1|36.9	1|1|1	37|41|34	4|3|3	12|12|12	1|1|1	1.406	0.967	0.981	4	3	3	-	-	-	1.152	0.93	0.899	4	3	3	-	-	*	0.941	0.929
CotAD_06003	71	DEG&pro ns	DEG&pro ns				76.249	34.8301	33.9002	67.8154	29.9736	34.1588	-1.13038	-1.17792	-1.16942	0.188566	-1.13	-1.178	1.165	0.992	[mRNA] locus=LG20:52396814:52398984:+ [translate_table: standard]	69205	1217|1359|1186	35.9|35.9|35.7	-|-|-	35|41|37	2|3|6	12|12|12	1|1|1	1.254	1.252	1.026	2	3	4	*	-	-	1.256	1.371	0.868	2	3	5	-	-	-	1.149	1.21
CotAD_06202	72	DEG&pro ns	DEG&pro ns			response to osmotic stress	211.372	473.156	509.602	242.702	651.519	552.247	1.16253	1.42462	1.26959	-0.238495	1.163	1.425	0.946	1.121	[mRNA] locus=LG24:22444362:22447677:+ [translate_table: standard]	59253	207|161|150	11.3|13.4|13.4	-|-|-	9|7|6	9|7|6	4|5|5	4|5|5	0.927	1.081	1.242	8	6	6	-	-	*	0.742	0.93	1.167	9	6	6	-	-	-	1.354	1.347
CotAD_06211	73	DEG&pro ns	DEG&pro ns				172.473	76.4539	96.3853	189.136	61.813	97.6657	-1.17371	-1.61344	-0.839482	0.659942	-1.174	-1.613	1.071	0.863	[mRNA] locus=LG24:22386134:22387629:+ [translate_table: standard]	33854	31|98|-	5.6|9.7|-	8|8|-	1|4|-	1|4|-	1|2|-	1|2|-	---	1.015	-	1	2	-	-	-	-	---	1.071	-	1	2	-	-	-	-	---	0.877
CotAD_06382	74	DEG&pro ns					44.1768	91.399	36.3118	34.9694	66.1846	37.9974	1.04889	0.920403	-0.282849	-0.800593	1.049	0.92	1.275	0.962	[mRNA] locus=LG22:5553600:5555023:- [translate_table: standard]	22795	112|137|142	15.6|15.6|15.6	-|-|-	3|3|3	3|3|3	2|2|2	2|2|2	1.082	1.087	0.981	2	3	3	-	-	-	1.299	1.299	1.226	2	3	3	-	-	*	1.229	1.037
CotAD_06476	75	DEG&pro ns	DEG&pro ns				100.119	292.811	371.747	195.707	435.115	453.17	1.54825	1.1527	1.8926	0.0586576	1.548	1.153	1.317	0.922	[mRNA] locus=LG22:6814664:6818925:- [translate_table: standard]	105012	737|662|784	24.9|28.5|25.8	-|-|-	37|38|42	5|3|4	16|18|16	2|2|2	1.07	1.675	1.543	4	2	3	-	-	-	1.202	1.251	1.498	4	2	3	-	-	-	0.998	1.451
CotAD_06729	76	DEG&pro ns	DEG&pro ns				16.3605	60.4821	21.2486	20.7667	61.3656	16.3747	1.8863	1.56316	0.377155	-1.90596	1.886	1.563	0.806	0.995	[mRNA] locus=LG15:24166653:24170822:+ [translate_table: standard]	64779	156|-|131	10.6|-|7.6	1|-|1	6|-|4	4|-|3	4|-|3	2|-|2	1.063	-	1.071	3	-	3	-	-	-	0.872	-	0.739	3	-	3	-	-	-	1.208	-
CotAD_06738	77	DEG&pro ns	DEG&pro ns				73.0925	32.0899	37.4122	90.8674	34.7636	24.1802	-1.1876	-1.38618	-0.966215	-0.523753	-1.188	-1.386	1.098	1.111	[mRNA] locus=LG15:24236020:24237197:- [translate_table: standard]	16554	52|72|77	9.9|9.9|9.9	1|1|1	1|2|5	1|2|5	1|1|1	1|1|1	---	0.9	0.758	1	2	4	-	-	-	---	1.095	1.1	1	2	4	-	-	-	---	1.101
CotAD_06815	78	DEG&pro ns					353.48	173.696	459.182	340.691	237.573	410.406	-1.02507	-0.520091	0.377437	0.788682	-1.025	-0.52	0.902	0.881	[mRNA] locus=LG15:24875956:24878014:- [translate_table: standard]	71636	45|39|73	2.2|3.7|4.5	-|-|-	1|2|2	1|2|2	1|2|2	1|2|2	---	---	1.033	1	1	2	-	-	*	---	---	0.902	1	1	2	-	-	-	---	---
CotAD_06967	79	DEG&pro ns	DEG&pro ns				36.9626	15.0356	6.56754	33.1514	9.25255	4.01588	-1.29768	-1.84115	-2.49264	-1.20414	-1.298	-1.841	1.167	1.303	[mRNA] locus=LG23:12720987:12727664:+ [translate_table: standard]	95484	169|197|178	10.8|8.7|9.4	-|-|-	10|5|7	5|1|3	7|5|5	4|1|3	0.93	---	0.801	2	-	2	-	-	-	1.428	---	0.906	2	1	2	-	-	-	0.838	---
CotAD_07626	80	DEG&pro ns	DEG&pro ns				167.76	32.3946	25.74	118.261	28.4845	18.5851	-2.37257	-2.05373	-2.70431	-0.616033	-2.373	-2.054	0.828	1.278	[mRNA] locus=LG26:5689674:5690508:+ [translate_table: standard]	20832	300|472|432	52.2|52.2|52.2	-|-|-	11|13|13	10|12|12	5|5|5	4|4|4	0.493	0.678	0.478	10	11	12	-	-	-	0.824	0.789	0.872	9	11	12	-	-	-	0.686	0.796
CotAD_07657	81	DEG&pro ns	DEG&pro ns				50.2654	5.02964	0.376288	44.6026	2.7434	0.330755	-3.32104	-4.02309	-7.06158	-3.05213	-3.321	-4.023	1.019	0.936	[mRNA] locus=LG26:6392215:6393475:+ [translate_table: standard]	50400	61|110|70	2.3|2.3|7.3	1|1|1	2|4|3	2|4|3	1|1|2	1|1|2	1.01	0.926	0.833	2	4	3	-	-	-	1.258	0.906	0.894	2	4	3	-	-	-	1.103	0.803
CotAD_07795	82	DEG&pro ns	DEG&pro ns				15.7781	6.46683	9.82507	17.6621	7.06367	16.8405	-1.2868	-1.32217	-0.683387	1.25345	-1.287	-1.322	1.07	0.99	[mRNA] locus=LG26:6900277:6907124:+ [translate_table: standard]	124375	194|254|158	7.2|7.2|7.2	1|1|1	9|9|7	9|9|7	5|5|5	5|5|5	0.904	1.017	1.051	7	9	7	-	-	-	1.062	0.94	1.209	6	8	7	-	-	-	0.795	0.795
CotAD_08460	83	DEG&pro ns					47.8871	244.88	580.551	241.581	393.509	563.336	2.35436	0.703887	3.59971	0.5176	2.354	0.704	1.221	0.958	[mRNA] locus=LG7:25825386:25829234:+ [translate_table: standard]	87175	-|47|66	-|3.8|2.3	-|2|5	-|2|1	-|2|1	-|2|1	-|2|1	-	1.089	---	-	2	1	-	-	-	-	1.221	---	-	2	1	-	*	-	-	1.229
CotAD_08544	84	DEG&pro ns	DEG&pro ns				142.385	37.0526	37.9412	112.193	35.355	42.5571	-1.94215	-1.666	-1.90796	0.267486	-1.942	-1.666	1.017	1.18	[mRNA] locus=LG7:24525781:24528361:+ [translate_table: standard]	41952	89|105|95	10.6|10.6|10.6	1|1|1	7|3|5	7|3|5	3|3|3	3|3|3	1.151	1.572	1.23	6	3	4	-	-	-	0.73	1.166	1.156	6	3	4	-	-	-	0.931	1.452
CotAD_08595	85	DEG&pro ns	DEG&pro ns				698.598	184.611	808.382	594.48	151.279	527.675	-1.91997	-1.97441	0.210575	1.80244	-1.92	-1.974	0.837	0.652	[mRNA] locus=LG7:23556464:23559373:+ [translate_table: standard]	68083	457|344|557	26.5|19.8|21.2	-|1|-	25|20|25	25|20|2	11|9|10	11|9|1	0.952	0.972	---	18	13	-	-	-	-	0.836	0.838	---	18	14	-	*	*	-	0.717	0.817
CotAD_08618	86	DEG&pro ns	DEG&pro ns				63.5287	28.9394	38.076	61.1139	23.044	25.586	-1.13437	-1.40711	-0.738528	0.15096	-1.134	-1.407	0.845	1.104	[mRNA] locus=LG7:23142886:23149625:- [translate_table: standard]	66022	-|87|33	-|6.3|3.0	-|1|1	-|2|1	-|2|1	-|2|1	-|2|1	-	1.016	---	-	2	-	-	-	-	-	0.845	---	-	2	1	-	-	-	-	0.525
CotAD_08662	87	DEG&pro ns	DEG&pro ns				66.756	169.958	101.09	60.6928	148.166	84.3262	1.34821	1.28762	0.598675	-0.813166	1.348	1.288	1.163	0.763	[mRNA] locus=LG2:51589591:51591699:- [translate_table: standard]	42946	62|61|67	10.2|7.1|4.6	1|1|1	2|2|1	2|2|1	2|2|1	2|2|1	1.311	1.191	---	2	2	1	-	-	-	1.332	0.994	---	2	2	1	-	-	-	1.143	1.209
CotAD_09570	88	DEG&pro ns	DEG&pro ns			response to osmotic stress	382.279	143.094	409.123	379.044	129.732	412.516	-1.41766	-1.54683	0.0979094	1.66891	-1.418	-1.547	0.982	1.337	[mRNA] locus=LG10:52853113:52854996:- [translate_table: standard]	33470	-|861|879	-|34.0|36.8	-|-|-	-|42|36	-|3|1	-|6|7	-|1|1	-	0.949	---	-	3	1	-	-	-	-	0.982	---	-	3	1	-	-	-	-	1.696
CotAD_09649	89	DEG&pro ns					271.743	90.9664	138.534	214.616	123.1	120.877	-1.57884	-0.801931	-0.972	-0.0262922	-1.579	-0.802	0.557	0.801	[mRNA] locus=LG19:58300561:58301989:+ [translate_table: standard]	45860	36|30|58	2.2|2.2|2.2	1|1|1	1|1|2	1|1|2	1|1|1	1|1|1	---	---	0.547	1	1	2	-	-	-	---	---	0.557	1	1	2	-	-	-	---	---
CotAD_09754	90	DEG&pro ns					24.8699	10.8947	12.1936	26.3925	16.124	17.6533	-1.19077	-0.710921	-1.02828	0.130732	-1.191	-0.711	1.095	1.068	[mRNA] locus=LG19:57352604:57356377:- [translate_table: standard]	53812	820|1052|-	11.4|7.7|-	1|1|-	21|25|-	21|25|-	3|2|-	3|2|-	1.209	1.054	-	13	17	-	*	-	-	1.012	1.178	-	14	15	-	-	*	-	0.854	1.161
CotAD_09787	91	DEG&pro ns	DEG&pro ns	Common E4/E0 & N4/N0			4.52162	89.4153	28.8359	5.51968	87.4675	16.7099	4.30561	3.98609	2.67295	-2.38804	4.306	3.986	1.089	0.854	[mRNA] locus=LG19:57071128:57074343:+ [translate_table: standard]	90083	45|43|51	2.5|5.3|5.3	1|-|1	3|6|3	3|6|3	2|4|3	2|4|3	1.126	1.781	---	2	5	1	-	*	-	1.227	0.95	---	2	5	1	-	-	-	1.168	1.014
CotAD_10409	92	DEG&pro ns					9.12792	18.7014	45.5301	14.9501	18.3116	54.6761	1.03479	0.292598	2.31846	1.57815	1.035	0.293	0.917	0.993	[mRNA] locus=LG9:43213858:43217159:- [translate_table: standard]	56525	58|48|82	5.3|5.3|8.2	-|-|-	3|2|3	2|1|2	2|2|3	1|1|2	1.137	---	1.231	2	1	2	-	-	-	0.83	---	1.004	2	1	2	-	-	-	1.21	---
CotAD_10469	93	DEG&pro ns	DEG&pro ns				387.447	94.421	219.066	360.631	107.13	338.356	-2.03682	-1.75116	-0.822629	1.65918	-2.037	-1.751	0.867	1.123	[mRNA] locus=LG9:42212080:42213796:- [translate_table: standard]	34118	135|162|155	12.4|15.7|12.4	-|-|-	5|6|5	5|5|4	3|4|3	3|3|2	0.797	0.795	0.836	5	4	4	*	-	-	0.901	0.807	0.893	5	4	4	-	-	-	0.995	1.022
CotAD_10494	94	DEG&pro ns	DEG&pro ns				441.618	191.826	132.015	448.428	123.021	101.704	-1.203	-1.86597	-1.7421	-0.274525	-1.203	-1.866	0.839	1.205	[mRNA] locus=LG9:41746020:41747173:+ [translate_table: standard]	30275	310|270|367	22.1|22.1|22.1	1|1|1	13|13|14	13|13|14	4|4|4	4|4|4	1.042	1.176	1.141	13	13	13	-	-	-	0.785	0.858	0.873	13	13	12	*	*	*	1.432	1.338
CotAD_10507	95	DEG&pro ns	DEG&pro ns				120.329	44.5906	3.84252	95.6262	26.6139	1.68878	-1.43217	-1.84522	-4.96879	-3.97813	-1.432	-1.845	1.082	0.722	[mRNA] locus=LG9:41511380:41514350:+ [translate_table: standard]	48473	113|-|86	4.2|-|4.2	2|-|2	3|-|3	3|-|3	1|-|1	1|-|1	1.187	-	1.17	3	-	3	-	-	-	1.173	-	0.99	3	-	3	-	-	-	1.096	-
CotAD_10540	96	DEG&pro ns	DEG&pro ns				22.623	63.7966	34.4615	23.3872	77.5667	45.5388	1.49569	1.72972	0.607196	-0.768339	1.496	1.73	1.568	1.234	[mRNA] locus=LG9:40888077:40891930:+ [translate_table: standard]	40160	58|64|51	3.5|3.5|3.5	1|1|1	2|1|1	2|1|1	1|1|1	1|1|1	1.368	---	---	2	1	1	-	-	-	1.568	---	---	2	1	1	-	-	-	0.811	---
CotAD_10550	97	DEG&pro ns	DEG&pro ns				194.775	58.6663	96.9676	188.097	61.6401	155.405	-1.7312	-1.60954	-1.00623	1.33409	-1.731	-1.61	1.065	0.955	[mRNA] locus=LG9:40747652:40751783:+ [translate_table: standard]	78284	758|767|826	26.1|26.1|22.3	-|-|-	28|29|29	5|5|4	11|11|10	3|3|2	0.925	0.682	0.911	5	5	4	-	*	-	1.196	0.908	1.091	5	5	4	-	-	-	1.266	1.332
CotAD_10835	98	DEG&pro ns					94.8983	369.331	292.736	138.007	257.657	122.943	1.96046	0.900712	1.62515	-1.06746	1.96	0.901	1.358	1.605	[mRNA] locus=LG21:11976352:11977434:+ [translate_table: standard]	20687	329|447|448	23.6|23.6|23.6	-|-|-	14|22|22	1|2|3	3|3|3	1|1|1	---	1.318	1.084	1	2	3	-	-	-	---	1.477	1.238	1	2	3	-	-	-	---	0.573
CotAD_10867	99	DEG&pro ns	DEG&pro ns				240.919	114.763	170.819	223.333	108.133	217.581	-1.06989	-1.0464	-0.496079	1.00875	-1.07	-1.046	0.859	1.038	[mRNA] locus=LG21:11710522:11711531:- [translate_table: standard]	28091	225|205|276	31.1|31.1|31.1	1|1|1	8|10|12	8|10|12	4|5|4	4|5|4	0.713	1.008	0.77	8	10	12	*	-	*	0.65	0.917	1.01	8	10	12	*	-	-	0.776	0.835
CotAD_10943	100	DEG&pro ns	DEG&pro ns				8.48194	30.0881	21.1646	9.32517	32.441	15.8069	1.82673	1.79861	1.31919	-1.03726	1.827	1.799	0.945	1.047	[mRNA] locus=LG13:3517603:3520775:- [translate_table: standard]	67715	351|333|179	16.4|20.2|14.1	-|-|-	14|11|7	7|7|4	6|7|5	4|5|3	1.071	0.889	1.058	7	6	4	-	-	-	0.903	1.053	0.878	7	6	3	-	-	*	1.35	0.98
CotAD_11370	101	DEG&pro ns	DEG&pro ns				45.5155	4.90263	3.79012	38.1877	1.78275	1.93442	-3.21473	-4.42093	-3.58604	0.117793	-3.215	-4.421	0.949	0.939	[mRNA] locus=LG14:4432287:4435337:+ [translate_table: standard]	74814	222|194|268	7.4|7.9|5.2	1|1|1	7|8|7	7|8|7	3|3|2	3|3|2	0.893	1.239	0.91	6	7	6	-	*	-	0.839	1.071	0.936	6	7	6	-	-	-	0.779	0.749
CotAD_11443	102	DEG&pro ns	DEG&pro ns				11.4123	2.60452	13.6169	16.574	3.0641	16.4022	-2.1315	-2.43539	0.254808	2.42036	-2.132	-2.435	1.111	1.074	[mRNA] locus=LG14:3859029:3862842:- [translate_table: standard]	77870	937|967|1083	24.7|27.1|26.8	-|-|-	40|38|43	8|5|4	11|13|12	2|2|1	1.596	1.364	1.708	8	5	4	*	*	*	1.148	0.985	1.201	8	5	4	-	-	-	1.086	1
CotAD_11449	103	DEG&pro ns	DEG&pro ns				106.971	24.2286	10.0506	58.4645	9.25797	0.854942	-2.14243	-2.65879	-3.41187	-3.4368	-2.142	-2.659	1.3	0.942	[mRNA] locus=LG14:3811310:3815233:+ [translate_table: standard]	54464	83|-|59	8.9|-|3.4	-|-|-	2|-|1	2|-|1	2|-|1	2|-|1	0.987	-	---	2	-	1	-	-	-	1.3	-	---	2	-	1	-	-	-	1.198	-
CotAD_11472	104	DEG&pro ns					56.5463	22.2253	27.9736	44.1219	20.9176	34.9914	-1.34723	-1.07678	-1.01537	0.742284	-1.347	-1.077	0.987	1.192	[mRNA] locus=LG14:3566714:3568282:+ [translate_table: standard]	18655	286|231|269	25.4|25.4|25.4	1|1|1	7|8|8	7|4|8	2|2|2	2|1|2	1.493	1.449	1.174	7	4	8	*	-	*	0.929	0.987	1.046	6	4	8	-	-	-	1.093	0.86
CotAD_11744	105	DEG&pro ns	DEG&pro ns				23.4864	11.5429	4.59643	32.5348	5.21285	1.88544	-1.02482	-2.64184	-2.35324	-1.46717	-1.025	-2.642	1.012	0.864	[mRNA] locus=LG5:23479443:23482336:- [translate_table: standard]	63081	150|111|188	7.6|13.3|13.3	-|-|-	7|6|8	7|6|8	3|5|5	3|5|5	1.058	1.075	1.081	3	4	5	-	-	-	0.93	1.123	0.983	5	4	5	-	-	-	0.996	0.84
CotAD_11788	106	DEG&pro ns	DEG&pro ns				299.977	74.4587	77.1626	184.178	43.0624	35.6007	-2.01034	-2.0966	-1.95888	-0.274525	-2.01	-2.097	0.939	1.066	[mRNA] locus=LG5:23985057:23986304:- [translate_table: standard]	49861	356|332|432	16.6|16.6|17.3	-|-|-	17|18|19	17|18|19	6|6|7	6|6|7	0.948	0.872	0.874	15	14	15	-	*	-	0.811	0.96	1.047	14	14	16	*	-	-	0.942	0.951
CotAD_12286	107	DEG&pro ns	DEG&pro ns				29.1653	142.509	49.3559	30.8953	182.204	64.0423	2.28874	2.5601	0.758972	-1.50846	2.289	2.56	1.076	1.048	[mRNA] locus=LG2:11003416:11004342:+ [translate_table: standard]	40617	218|209|194	18.5|18.5|18.5	-|-|-	7|6|9	7|6|2	4|4|4	4|4|1	1.495	1.267	1.191	7	6	2	*	-	*	1.202	0.836	1.191	6	6	2	-	-	-	1.477	1.507
CotAD_12504	108	DEG&pro ns	DEG&pro ns				34.8733	123.8	83.8459	73.4898	479.899	83.2823	1.82781	2.70712	1.26562	-2.52665	1.828	2.707	0.829	1.139	[mRNA] locus=LG10:55203379:55214052:+ [translate_table: standard]	122175	1476|1391|1568	27.4|25.1|23.3	-|-|-	63|69|68	13|13|16	21|21|19	5|3|3	1.293	1.258	1.328	11	11	16	*	*	-	0.843	0.725	0.918	11	11	16	*	*	-	1.891	2.057
CotAD_12543	109	DEG&pro ns					39.1567	17.5492	19.3938	32.4527	16.0448	19.586	-1.15785	-1.01623	-1.01366	0.287718	-1.158	-1.016	0.747	0.855	[mRNA] locus=LG26:1928225:1930952:- [translate_table: standard]	23282	148|108|98	12.6|12.6|12.6	1|1|1	7|4|4	3|2|2	2|2|2	1|1|1	0.804	0.737	0.787	3	2	2	*	*	*	0.74	0.82	0.682	3	2	2	-	*	-	0.673	0.812
CotAD_12692	110	DEG&pro ns					14.6629	46.0013	46.3555	14.3226	26.2861	10.8657	1.6495	0.876009	1.66057	-1.27452	1.65	0.876	1.065	1.129	[mRNA] locus=LG26:141680:142360:- [translate_table: standard]	22993	-|50|60	-|9.1|9.1	-|1|1	-|1|2	-|1|2	-|1|1	-|1|1	-	---	1.008	-	1	2	-	-	-	-	---	1.065	-	1	2	-	-	-	-	---
CotAD_12781	111	DEG&pro ns	DEG&pro ns				261.815	43.9436	29.6423	185.504	20.1705	13.0277	-2.57482	-3.20113	-3.14282	-0.630668	-2.575	-3.201	0.925	1.011	[mRNA] locus=LG5:40632458:40633192:+ [translate_table: standard]	29807	279|196|291	15.2|15.2|28.3	-|-|-	9|10|12	9|10|12	3|3|4	3|3|4	0.846	0.915	0.87	7	6	8	*	-	-	0.951	0.974	0.85	8	6	8	-	-	-	0.94	0.827
CotAD_12959	112	DEG&pro ns	DEG&pro ns				39.0616	17.9726	25.2604	38.6504	13.3278	23.3723	-1.11995	-1.53604	-0.628872	0.810364	-1.12	-1.536	0.944	0.835	[mRNA] locus=LG4:43051256:43056153:+ [translate_table: standard]	57809	137|95|137	6.4|6.7|6.4	2|1|2	9|9|12	9|9|12	3|3|3	3|3|3	0.822	0.838	1.01	9	6	11	-	-	-	0.935	0.934	0.963	9	6	11	-	-	-	0.673	0.821
CotAD_13834	113	DEG&pro ns	DEG&pro ns				219.497	91.1646	695.327	678.387	144.403	860.991	-1.26765	-2.23201	1.66349	2.5759	-1.268	-2.232	0.931	0.833	[mRNA] locus=LG17:3096152:3097235:+ [translate_table: standard]	33060	78|50|75	14.5|10.0|13.7	-|-|-	5|2|5	5|2|5	3|2|3	3|2|3	0.992	0.824	1.227	3	2	3	-	-	-	0.804	1.034	0.955	3	2	3	-	-	-	1.023	0.917
CotAD_13835	114	DEG&pro ns	DEG&pro ns				531.903	220.989	306.362	538.94	167.594	380.868	-1.26719	-1.68516	-0.795927	1.18433	-1.267	-1.685	0.887	0.996	[mRNA] locus=LG17:3088856:3093281:+ [translate_table: standard]	33203	79|136|95	22.4|23.6|23.6	-|-|-	8|9|7	8|9|7	4|5|5	4|5|5	0.998	1.107	1.46	4	5	3	-	-	-	0.913	0.845	0.904	5	4	4	-	*	-	0.933	0.574
CotAD_13846	115	DEG&pro ns	DEG&pro ns				47.3852	19.7201	30.8346	49.2307	18.7338	26.3902	-1.26477	-1.39391	-0.619884	0.494356	-1.265	-1.394	1.149	0.96	[mRNA] locus=LG17:2981601:2984166:+ [translate_table: standard]	26948	-|54|60	-|3.9|3.9	-|6|6	-|6|5	-|6|5	-|1|1	-|1|1	-	0.636	0.772	-	5	4	-	*	-	-	1.253	1.044	-	6	4	-	-	-	-	1.112
CotAD_14111	116	DEG&pro ns	DEG&pro ns				29.0153	13.2143	93.7483	61.7933	18.8339	106.356	-1.13471	-1.71412	1.69198	2.4975	-1.135	-1.714	1.008	0.569	[mRNA] locus=LG26:11200878:11204679:- [translate_table: standard]	85861	779|1004|877	24.0|24.0|22.4	-|-|-	38|45|37	1|1|2	13|13|12	1|1|1	---	---	0.927	1	1	2	-	-	-	---	---	1.008	1	1	2	-	-	-	---	---
CotAD_14117	117	DEG&pro ns	DEG&pro ns				29.2043	5.54849	12.8287	26.1398	6.60525	21.9794	-2.39601	-1.98456	-1.1868	1.73446	-2.396	-1.985	0.675	0.707	[mRNA] locus=LG26:11159540:11163131:+ [translate_table: standard]	94098	1302|1391|1534	31.3|32.2|30.7	-|-|-	53|59|59	2|4|3	16|17|15	1|1|1	---	0.849	0.958	1	4	2	-	-	-	0.664	0.656	0.704	2	4	3	-	-	-	0.65	1.662
CotAD_14516	118	DEG&pro ns	DEG&pro ns		novel_mir_385		70.9357	30.9418	54.4353	68.8962	32.0465	48.4192	-1.19695	-1.10426	-0.381971	0.595415	-1.197	-1.104	0.934	0.932	[mRNA] locus=LG2:105967845:105971458:+ [translate_table: standard]	71822	-|170|114	-|10.8|8.4	-|-|-	-|10|7	-|5|2	-|5|5	-|3|2	-	0.795	0.946	-	2	2	-	-	-	-	0.978	0.89	-	2	2	-	-	-	-	1.184
CotAD_15565	119	DEG&pro ns	DEG&pro ns				2754.04	1285.09	1259.46	2607.66	1125.84	1046.66	-1.09968	-1.21175	-1.12874	-0.105214	-1.1	-1.212	0.961	1.037	[mRNA] locus=LG22:7442536:7444423:- [translate_table: standard]	52745	3111|3283|2962	31.6|31.6|31.6	1|1|1	110|116|102	29|35|29	9|9|9	3|3|3	1	0.885	0.907	26	31	26	-	*	-	0.958	0.965	0.961	26	32	25	-	-	-	1.372	1.24
CotAD_15635	120	DEG&pro ns	DEG&pro ns				31.14	9.25671	12.1886	29.671	10.4908	19.6418	-1.7502	-1.49993	-1.35324	0.904799	-1.75	-1.5	1.185	1.863	[mRNA] locus=LG22:8493545:8493973:- [translate_table: standard] >CotAD_74585 [mRNA] locus=scaffold4578.1:1800:2228:- [translate_table: standard]	20339	348|407|475	27.5|27.5|27.5	-|-|-	16|15|19	4|4|5	5|5|5	1|1|1	0.943	0.868	1.018	4	4	5	-	-	-	1.15	1.227	1.177	4	4	5	-	-	-	0.972	1.001
CotAD_15803	121	DEG&pro ns	DEG&pro ns				3.69181	63.4728	9.40394	2.57482	63.2799	1.94494	4.10374	4.6192	1.34893	-5.02395	4.104	4.619	1.09	1.096	[mRNA] locus=LG24:39236089:39242175:- [translate_table: standard]	125504	-|116|57	-|6.9|5.3	-|-|-	-|5|3	-|3|2	-|5|3	-|3|2	-	1.171	---	-	3	1	-	-	-	-	1.09	---	-	3	1	-	-	-	-	0.942
CotAD_15814	122	DEG&pro ns	DEG&pro ns				30.3268	11.7266	9.81401	27.7497	7.15509	8.914	-1.37081	-1.95543	-1.62768	0.317102	-1.371	-1.955	21.143	230.967	[mRNA] locus=LG24:39369881:39371212:+ [translate_table: standard]	58117	40|59|64	4.1|4.1|4.1	-|-|-	1|2|2	1|2|2	1|1|1	1|1|1	---	0.026	0.028	-	2	2	-	-	-	---	40.224	2.062	1	2	2	-	-	-	---	178.878
CotAD_15881	123	DEG&pro ns					17.0913	6.51005	15.874	19.6185	10.6088	21.2786	-1.39253	-0.886952	-0.106598	1.00414	-1.393	-0.887	1.308	0.749	[mRNA] locus=LG17:1326516:1328456:- [translate_table: standard]	47742	246|249|152	21.1|12.1|14.8	-|-|-	8|8|7	1|8|6	5|3|4	1|3|3	---	1.048	0.907	1	8	4	-	-	-	---	1.225	1.391	1	7	3	-	-	-	---	0.761
CotAD_16450	124	DEG&pro ns					4.99778	16.6392	4.40143	9.06614	5.64538	2.57922	1.73523	-0.683418	-0.183313	-1.13013	1.735	-0.683	1.121	0.86	[mRNA] locus=LG9:52636305:52642345:+ [translate_table: standard]	38457	151|210|171	17.9|16.6|12.8	1|1|1	6|9|7	6|9|7	4|4|3	4|4|3	1.475	1.42	1.351	5	7	7	-	*	-	1.409	0.941	1.014	5	7	7	*	-	-	0.77	1.147
CotAD_16513	125	DEG&pro ns	DEG&pro ns	specifc E4/E0			8.35417	20.9626	3.70271	7.18568	16.3608	3.55054	1.32725	1.18705	-1.17391	-2.20414	1.327	1.187	1.035	1.074	[mRNA] locus=LG9:51356106:51362490:- [translate_table: standard]	111240	63|34|70	4.6|2.1|3.4	-|1|-	5|2|5	5|2|5	4|2|3	4|2|3	1.28	---	1.161	3	1	2	*	-	-	1.062	---	1.008	3	1	2	-	-	-	1.08	---
CotAD_16601	126	DEG&pro ns	DEG&pro ns				102.779	41.9625	52.0223	100.412	34.9383	64.0963	-1.29237	-1.52305	-0.982339	0.875432	-1.292	-1.523	1.228	0.625	[mRNA] locus=LG24:8225513:8229437:+ [translate_table: standard]	64632	79|37|-	5.5|1.4|-	1|1|-	4|2|-	4|2|-	3|1|-	3|1|-	0.924	0.928	-	4	2	-	-	-	-	1.137	1.319	-	4	2	-	-	-	-	0.685	0.546
CotAD_16680	127	DEG&pro ns	DEG&pro ns				181.088	44.9745	41.6136	131.721	31.8464	38.6883	-2.00951	-2.04829	-2.12157	0.280767	-2.01	-2.048	0.92	0.921	[mRNA] locus=LG24:9649308:9650469:- [translate_table: standard]	48175	84|41|103	6.9|6.9|13.8	1|1|1	2|2|5	2|2|5	2|2|4	2|2|4	0.864	---	0.698	2	1	3	-	-	*	1.097	---	0.743	2	1	3	-	-	-	0.725	---
CotAD_17044	128	DEG&pro ns	DEG&pro ns				224.604	2247.98	2851.91	974.312	3592.55	2750.81	3.32318	1.88255	3.66647	-0.385148	3.323	1.883	1.235	1.001	[mRNA] locus=LG26:17921396:17921932:+ [translate_table: standard]	20481	41|50|70	9.3|9.3|9.3	-|-|-	1|1|2	1|1|2	1|1|1	1|1|1	---	---	2.055	1	1	2	-	-	-	---	---	1.235	1	1	2	-	-	-	---	---
CotAD_17205	129	DEG&pro ns	DEG&pro ns				5.76567	48.2561	31.1558	7.39534	34.9252	28.9286	3.06515	2.23958	2.43394	-0.271774	3.065	2.24	1.179	1.08	[mRNA] locus=LG13:52853985:52854977:+ [translate_table: standard]	43539	56|70|50	7.6|4.2|12.1	-|-|-	2|2|3	2|2|3	2|1|3	2|1|3	1.044	1.217	1.383	2	2	2	-	-	-	1.168	1.133	1.237	2	2	2	-	-	-	1.562	1.476
CotAD_17421	130	DEG&pro ns	DEG&pro ns				49.2138	20.3436	15.1582	58.4639	11.2713	15.9092	-1.27449	-2.37489	-1.69896	0.497206	-1.274	-2.375	1.095	1.323	[mRNA] locus=LG9:86375683:86377809:- [translate_table: standard]	42207	276|219|229	24.7|24.7|24.7	-|-|-	9|6|7	3|3|3	4|4|4	1|1|1	1.294	1.111	0.702	3	3	3	-	-	-	1.284	1.165	0.835	3	3	3	-	-	-	1.085	0.948
CotAD_18083	131	DEG&pro ns	DEG&pro ns				28.3094	71.708	83.7177	33.8322	77.5977	100.957	1.34085	1.19762	1.56425	0.379657	1.341	1.198	1.129	0.96	[mRNA] locus=LG14:20449467:20456875:+ [translate_table: standard]	102096	36|80|70	2.4|5.7|6.8	-|-|-	2|3|5	2|3|5	2|3|5	2|3|5	---	1.174	1.053	1	3	4	-	-	-	---	0.776	1.481	1	3	4	-	-	*	---	1.024
CotAD_18119	132	DEG&pro ns	DEG&pro ns				111.69	32.3349	61.3975	116.476	29.9767	67.4904	-1.78833	-1.95811	-0.863245	1.17084	-1.788	-1.958	1.427	0.955	[mRNA] locus=LG14:21185950:21191209:+ [translate_table: standard]	70739	120|75|81	7.6|7.6|7.6	-|-|-	5|6|6	5|6|6	3|3|3	3|3|3	0.946	1.482	1.165	3	3	2	-	-	-	1.39	1.221	1.669	3	3	2	-	-	-	1.059	1.24
CotAD_18417	133	DEG&pro ns	DEG&pro ns				428.282	167.205	122.314	353.937	79.3441	93.5137	-1.35694	-2.1573	-1.80798	0.237054	-1.357	-2.157	0.923	0.859	[mRNA] locus=LG19:51336807:51337490:- [translate_table: standard]	30352	299|231|317	42.3|25.6|25.6	-|-|-	12|6|10	12|6|10	5|3|3	5|3|3	1.085	0.995	0.995	11	6	10	-	-	-	0.855	0.964	0.95	11	6	10	-	-	-	0.986	1.334
CotAD_18510	134	DEG&pro ns	DEG&pro ns				602.946	181.843	129.842	675.015	191.646	245.026	-1.72934	-1.81648	-2.21527	0.354493	-1.729	-1.816	0.745	1.534	[mRNA] locus=LG19:62516720:62517016:- [translate_table: standard]	14955	592|558|612	36.7|36.7|36.7	-|-|-	18|20|18	18|20|18	3|3|3	3|3|3	0.645	0.598	0.611	16	18	16	*	-	*	0.751	0.785	0.7	16	20	18	-	-	*	1.03	0.85
CotAD_18950	135	DEG&pro ns	DEG&pro ns				116.182	263.685	263.533	132.898	368.309	288.981	1.18243	1.4706	1.18159	-0.349942	1.182	1.471	1.013	1.222	[mRNA] locus=LG17:17741024:17741797:- [translate_table: standard]	22248	167|158|159	31.9|24.1|18.1	-|1|-	8|6|10	8|6|10	4|3|3	4|3|3	1.501	1.421	1.288	7	6	7	-	-	-	0.835	1.141	1.063	7	6	7	-	-	-	1.712	1.771
CotAD_18970	136	DEG&pro ns				response to osmotic stress	77.1461	167.224	45.7783	87.9451	166.878	43.2195	1.11611	0.924118	-0.752927	-1.94904	1.116	0.924	1.833	1.004	[mRNA] locus=LG17:17384681:17386290:+ [translate_table: standard]	35955	31|45|25	4.7|8.6|4.7	-|-|-	1|3|1	1|3|1	1|2|1	1|2|1	---	1.658	---	1	2	-	-	-	-	---	1.833	---	1	2	-	-	*	-	---	1.032
CotAD_19086	137	DEG&pro ns	DEG&pro ns				27.8668	11.9596	18.4914	24.1267	9.60379	20.4484	-1.22038	-1.32896	-0.591687	1.09031	-1.22	-1.329	1.002	0.952	[mRNA] locus=LG6:75797192:75801267:- [translate_table: standard]	63440	285|305|258	22.2|16.3|20.2	-|-|-	13|12|10	13|12|2	8|6|7	8|6|2	1.057	1.15	0.856	13	10	2	-	*	-	1.154	0.999	0.854	13	10	2	*	-	*	1.133	1.318
CotAD_19176	138	DEG&pro ns	DEG&pro ns				35.9899	6.47687	18.6556	31.4404	8.09598	8.19908	-2.47422	-1.95734	-0.947981	0.0182571	-2.474	-1.957	1.182	0.915	[mRNA] locus=LG6:76629286:76630684:+ [translate_table: standard] >CotAD_15924 [mRNA] locus=LG17:1626636:1627979:- [translate_table: standard] >CotAD_31770 [mRNA] locus=LG20:9189076:9190383:- [translate_table: standard] >CotAD_08360 [mRNA] lo	17785	106|64|117	22.2|22.2|22.2	2|2|2	6|4|6	6|4|6	2|2|2	2|2|2	1.08	0.897	1.092	6	3	6	-	-	-	0.935	1.248	1.363	6	3	6	-	-	*	1.019	1.318
CotAD_19201	139	DEG&pro ns	DEG&pro ns				19.6233	92.8791	15.8488	21.6385	56.3118	11.6386	2.24279	1.37983	-0.308191	-2.27452	2.243	1.38	1.248	0.884	[mRNA] locus=LG6:76841761:76842911:- [translate_table: standard]	47916	145|101|116	7.8|11.4|13.0	1|1|1	3|4|6	3|4|6	2|3|4	2|3|4	1.559	1.112	1.289	3	4	5	-	-	-	1.568	0.888	1.287	3	3	5	-	-	-	1.236	1.337
CotAD_19262	140	DEG&pro ns	DEG&pro ns				51.9153	143.326	98.668	67.8085	148.193	79.2443	1.46507	1.12794	0.926422	-0.903095	1.465	1.128	0.968	0.868	[mRNA] locus=LG11:30617368:30619433:- [translate_table: standard]	40504	390|474|447	26.0|22.1|26.0	1|1|1	15|13|17	10|8|10	6|5|6	3|3|3	1.193	1.032	0.965	10	7	10	-	-	-	0.938	1.056	0.909	10	7	10	-	-	-	1.255	1.131
CotAD_19265	141	DEG&pro ns	DEG&pro ns				14.449	1.7877	0.401236	14.2754	0.325032	0.001	-3.01479	-5.45681	-5.17037	-8.34444	-3.015	-5.457	1.043	0.958	[mRNA] locus=LG11:30714200:30717736:+ [translate_table: standard]	66442	94|117|115	4.1|6.5|6.5	1|1|1	2|3|3	2|3|3	1|2|2	1|2|2	0.85	0.661	1.5	2	3	3	-	-	*	0.604	1.116	1.409	2	3	3	-	-	-	1.267	1.079
CotAD_19332	142	DEG&pro ns	DEG&pro ns				261.527	70.5979	49.1802	198.692	60.9982	38.5254	-1.88926	-1.70369	-2.41081	-0.662957	-1.889	-1.704	0.954	0.913	[mRNA] locus=LG11:32277930:32279619:- [translate_table: standard]	35904	166|133|143	11.3|22.2|26.8	1|1|1	5|8|6	5|8|6	2|4|4	2|4|4	0.941	1.057	1.074	5	6	5	-	-	-	0.906	0.844	1.111	5	6	5	-	-	-	1.304	1.186
CotAD_19754	143	DEG&pro ns	DEG&pro ns	Common E4/E0 & N4/N0			6.71985	32.5231	8.01247	5.17153	35.0084	5.99396	2.27496	2.75904	0.253818	-2.54612	2.275	2.759	0.999	1.096	[mRNA] locus=LG16:7663187:7666523:- [translate_table: standard]	52139	73|-|118	15.3|-|12.7	-|-|-	8|-|7	1|-|7	6|-|5	1|-|5	---	-	1.368	1	-	6	-	-	*	---	-	0.999	1	-	6	-	-	-	---	-
CotAD_20035	144	DEG&pro ns	DEG&pro ns				142.565	19.3829	22.6949	120.644	10.7156	26.4462	-2.87876	-3.49298	-2.65118	1.30335	-2.879	-3.493	0.879	0.904	[mRNA] locus=LG13:49290454:49294233:- [translate_table: standard]	66660	128|135|120	4.5|4.5|2.7	-|-|-	9|8|7	9|8|7	3|3|2	3|3|2	1.024	0.992	0.936	8	6	5	-	-	-	0.898	0.876	0.862	8	6	6	-	-	-	1.451	1.456
CotAD_20762	145	DEG&pro ns	DEG&pro ns			response to osmotic stress	5.87718	14.2839	7.24626	10.4934	2.54368	0.56617	1.2812	-2.04449	0.302114	-2.16761	1.281	-2.044	1.151	0.953	[mRNA] locus=LG10:48443715:48445314:+ [translate_table: standard]	56910	476|-|499	25.6|-|27.6	1|-|1	21|-|21	5|-|5	7|-|8	2|-|2	0.897	-	0.714	5	-	4	-	-	-	1.2	-	1.101	5	-	4	*	-	-	0.596	-
CotAD_20835	146	DEG&pro ns	DEG&pro ns				586.668	5840.67	690.732	753.094	8030.4	1097.03	3.31552	3.41457	0.235582	-2.87187	3.316	3.415	0.719	1.011	[mRNA] locus=LG17:8236327:8236921:- [translate_table: standard]	18069	160|157|94	12.7|12.7|12.7	-|-|-	8|8|5	8|8|5	2|2|2	2|2|2	0.989	0.407	0.897	8	5	4	-	*	-	0.832	0.584	0.742	8	5	4	-	*	-	0.907	1.252
CotAD_20949	147	DEG&pro ns	DEG&pro ns				89.5609	36.1759	33.8309	75.5136	27.6797	37.667	-1.30784	-1.44791	-1.40453	0.444474	-1.308	-1.448	0.918	0.94	[mRNA] locus=LG24:55756993:55758972:+ [translate_table: standard]	42411	510|420|392	29.0|29.0|29.0	-|-|-	20|15|16	3|2|1	5|5|5	1|1|1	0.605	0.697	---	3	2	1	-	-	-	0.841	0.994	---	3	2	1	-	-	-	0.977	0.762
CotAD_21270	148	DEG&pro ns					104.488	44.4434	32.8912	88.3949	46.3612	23.5915	-1.23329	-0.931044	-1.66756	-0.974653	-1.233	-0.931	0.813	1.219	[mRNA] locus=LG16:67257629:67258523:+ [translate_table: standard]	38823	-|58|79	-|4.7|16.7	-|-|-	-|2|4	-|2|1	-|1|3	-|1|1	-	0.781	---	-	2	1	-	-	-	-	0.813	---	-	2	1	-	-	-	-	0.989
CotAD_21304	149	DEG&pro ns	DEG&pro ns				230.263	74.8029	136.537	303.767	46.34	148.157	-1.62212	-2.71264	-0.753991	1.6768	-1.622	-2.713	1.108	1.164	[mRNA] locus=LG16:440017:443401:- [translate_table: standard]	81306	2257|2687|2479	31.2|32.6|31.2	-|-|-	76|78|76	7|5|5	17|18|17	1|1|1	0.733	1.156	0.82	7	5	4	-	-	-	1.06	0.958	1.307	6	5	4	-	-	-	1.283	0.839
CotAD_21511	150	DEG&pro ns	DEG&pro ns				260.912	121.244	123.776	293.033	109.732	134.333	-1.10565	-1.41708	-1.07583	0.291822	-1.106	-1.417	1.085	0.912	[mRNA] locus=LG3:31221818:31222387:+ [translate_table: standard]	14076	209|249|200	14.0|14.0|14.0	2|2|2	5|7|5	5|7|5	1|1|1	1|1|1	0.77	0.827	0.749	5	6	5	-	-	-	1.26	0.957	1.038	5	5	5	-	*	-	1.057	1.24
CotAD_21705	151	DEG&pro ns	DEG&pro ns				11.2308	3.44977	3.29691	20.5789	2.33691	2.09297	-1.70289	-3.13849	-1.76828	-0.159047	-1.703	-3.138	1.062	1.068	[mRNA] locus=LG20:25125182:25129519:- [translate_table: standard]	108672	44|26|48	3.0|1.5|3.0	-|-|-	2|1|2	2|1|2	2|1|2	2|1|2	---	---	1.056	1	-	2	-	-	-	---	---	1.062	1	-	2	-	-	-	---	---
CotAD_21893	152	DEG&pro ns	DEG&pro ns				8.5129	47.9885	1004.27	32.1616	265.705	1187.72	2.49497	3.04641	6.88229	2.1603	2.495	3.046	1.234	1.331	[mRNA] locus=LG22:59814936:59816301:+ [translate_table: standard]	37244	82|57|78	3.7|3.7|3.7	1|1|1	2|1|2	2|1|2	1|1|1	1|1|1	3.399	---	3.433	2	1	2	*	-	*	1.321	---	1.146	2	1	2	-	-	-	3.917	---
CotAD_21934	153	DEG&pro ns	DEG&pro ns				17.1771	7.39503	13.7944	16.8661	6.40894	15.3348	-1.21586	-1.39597	-0.316401	1.25866	-1.216	-1.396	1.069	1.015	[mRNA] locus=LG22:60378017:60379626:- [translate_table: standard] >CotAD_06260 [mRNA] locus=LG24:21850184:21851793:- [translate_table: standard]	44648	681|588|588	39.5|36.4|35.9	-|-|-	34|32|35	3|2|4	11|11|10	2|2|2	1.254	1.087	1.19	3	2	3	-	-	-	1.166	1.136	0.904	3	2	4	-	-	-	1.2	1.156
CotAD_22565	154	DEG&pro ns	DEG&pro ns				56.6125	26.0402	70.1575	67.9323	27.1765	79.3835	-1.12038	-1.32174	0.309477	1.54648	-1.12	-1.322	1.24	1.268	[mRNA] locus=LG14:16832649:16836367:- [translate_table: standard]	116854	1234|1518|1185	23.8|26.1|19.2	-|-|-	43|54|46	4|3|2	15|16|13	3|2|2	1.102	0.95	---	3	3	1	-	-	-	1.218	1.261	---	3	3	1	-	-	-	0.855	0.784
CotAD_22596	155	DEG&pro ns	DEG&pro ns				3494.28	496.444	4.81863	2795.51	151.817	5.4457	-2.81529	-4.20271	-9.50216	-4.80107	-2.815	-4.203	0.769	0.858	[mRNA] locus=LG14:17295250:17295882:+ [translate_table: standard]	24920	278|363|363	14.3|14.3|14.3	-|-|-	11|17|14	11|17|14	2|2|2	2|2|2	0.878	0.937	0.89	11	14	13	-	-	-	0.754	0.811	0.741	11	14	13	-	*	-	0.899	0.909
CotAD_22809	156	DEG&pro ns					18.0041	43.9572	17.2652	20.3218	29.3044	15.4169	1.28777	0.528086	-0.0604562	-0.926601	1.288	0.528	0.932	0.879	[mRNA] locus=LG21:25490298:25491637:- [translate_table: standard]	31528	100|47|90	12.5|4.2|4.2	1|1|1	3|1|2	3|1|2	2|1|1	2|1|1	1.124	---	1.004	3	1	2	-	-	-	0.996	---	0.867	3	1	2	-	-	-	0.96	---
CotAD_22832	157	DEG&pro ns	DEG&pro ns				73.0634	251.939	329.378	136.556	421.57	377.061	1.78586	1.62628	2.17252	-0.160975	1.786	1.626	1.159	1.255	[mRNA] locus=LG18:31270:34814:+ [translate_table: standard]	80472	83|95|78	3.8|6.2|3.3	-|-|-	3|4|4	3|4|4	2|3|2	2|3|2	1.917	1.916	1.64	3	4	4	*	*	*	1.028	1.322	1.128	3	4	4	-	*	-	2.252	1.61
CotAD_22853	158	DEG&pro ns	diff.same				7970.73	3478.37	4165.45	7501.22	2514.17	3901.16	-1.1963	-1.57704	-0.936238	0.63382	-1.196	-1.577	0.881	0.829	[mRNA] locus=LG18:259708:262836:+ [translate_table: standard]	61253	7068|7460|6555	58.9|58.9|58.9	-|-|-	222|219|205	25|22|21	19|19|19	4|4|4	0.917	0.952	0.936	20	20	19	-	-	-	0.88	0.926	0.836	20	20	19	-	-	*	0.809	0.852
CotAD_22884	159	DEG&pro ns	DEG&pro ns			response to osmotic stress	295.101	702.057	1356.85	354.033	962.864	1554.75	1.25038	1.44345	2.20098	0.691283	1.25	1.443	1.348	1.483	[mRNA] locus=LG18:887913:888536:- [translate_table: standard]	27888	73|88|62	15.1|15.1|15.1	-|-|-	4|4|4	4|4|4	2|2|2	2|2|2	1.724	1.593	1.683	4	4	4	-	*	-	1.453	1.235	1.356	4	4	4	-	-	-	2.518	2.458
CotAD_23341	160	DEG&pro ns	DEG&pro ns				66.0931	135.809	67.9078	60.1368	123.487	45.1824	1.03901	1.03804	0.0390795	-1.45053	1.039	1.038	1.026	0.928	[mRNA] locus=LG23:56954696:56957986:+ [translate_table: standard]	40213	1055|860|963	32.2|32.2|32.2	-|-|-	41|34|40	8|7|8	8|8|8	3|3|3	1.166	1.088	1.259	8	7	8	-	-	-	1.054	0.942	1.082	8	7	8	-	-	-	1.115	0.929
CotAD_23384	161	DEG&pro ns	DEG&pro ns				175.293	75.3044	89.085	225.747	45.2997	84.2631	-1.21897	-2.31713	-0.976517	0.8954	-1.219	-2.317	1.071	0.858	[mRNA] locus=LG19:70496554:70497210:+ [translate_table: standard]	19603	684|595|629	12.1|12.1|12.1	1|1|1	12|12|10	12|12|10	1|1|1	1|1|1	0.802	0.869	0.917	8	7	7	*	-	-	1.025	1.169	1.019	8	8	8	-	-	-	0.696	0.823
CotAD_23462	162	DEG&pro ns					51.8721	24.6713	23.0365	49.1326	32.262	19.2194	-1.07212	-0.606844	-1.17103	-0.747278	-1.072	-0.607	0.896	1.131	[mRNA] locus=LG4:40580811:40582319:+ [translate_table: standard]	23303	147|160|99	25.9|21.6|21.6	-|-|-	5|5|4	5|5|4	4|3|3	4|3|3	0.925	0.969	0.928	4	5	4	-	-	-	0.861	0.986	0.841	4	4	4	-	-	-	1.008	1.082
CotAD_23515	163	DEG&pro ns					11.1279	23.4126	39.8054	17.3658	25.985	47.6441	1.0731	0.581435	1.83878	0.874619	1.073	0.581	0.815	0.891	[mRNA] locus=LG4:39371691:39374412:- [translate_table: standard]	49849	75|51|70	8.8|8.8|8.8	1|1|1	2|3|2	2|3|2	2|2|2	2|2|2	1.028	0.926	1.209	2	3	2	-	-	-	0.795	0.679	0.97	2	3	2	-	-	-	1.378	1.037
CotAD_23584	164	DEG&pro ns	DEG&pro ns				134.172	51.5427	59.7699	162.468	43.7326	50.8426	-1.38025	-1.89338	-1.1666	0.217328	-1.38	-1.893	1.227	1.049	[mRNA] locus=LG14:5692220:5692661:+ [translate_table: standard]	13758	125|110|135	51.8|51.8|51.8	-|-|-	6|4|5	6|4|5	2|2|2	2|2|2	0.726	0.853	1.155	5	4	5	-	-	-	1.23	1.191	1.261	5	4	5	-	-	*	0.962	0.876
CotAD_23778	165	DEG&pro ns	DEG&pro ns				91.6199	42.4109	34.8352	80.3133	31.2369	26.549	-1.11122	-1.36239	-1.39511	-0.234589	-1.111	-1.362	0.825	0.911	[mRNA] locus=LG18:21948434:21952622:- [translate_table: standard]	145021	1762|1781|1689	22.3|28.3|24.3	-|-|-	66|65|62	10|11|8	17|21|18	4|5|3	0.896	0.905	0.847	10	11	8	-	-	*	0.747	0.857	0.872	10	10	8	*	*	-	0.955	0.907
CotAD_24182	166	DEG&pro ns	DEG&pro ns				2362.58	5915.43	923.82	2142.62	6799.24	903.521	1.32412	1.666	-1.35468	-2.91174	1.324	1.666	1.523	1.04	[mRNA] locus=LG21:36471727:36473200:- [translate_table: standard]	31477	180|-|220	9.3|-|9.3	-|-|-	11|-|12	1|-|2	2|-|2	1|-|1	---	-	1.576	1	-	2	-	-	*	---	-	1.523	1	-	2	-	-	-	---	-
CotAD_24205	167	DEG&pro ns	DEG&pro ns				18.0948	4.4712	6.58455	18.0597	4.94178	3.74503	-2.01684	-1.86967	-1.45842	-0.400056	-2.017	-1.87	1.144	0.915	[mRNA] locus=LG21:36767642:36770339:+ [translate_table: standard]	48815	346|247|-	18.2|15.2|-	-|-|-	15|11|-	1|11|-	5|4|-	1|4|-	---	1.276	-	1	7	-	-	-	-	---	1.144	-	1	8	-	-	-	-	---	0.836
CotAD_24288	168	DEG&pro ns					20.2497	50.8814	12.1694	17.6422	19.7163	1.84031	1.32924	0.160354	-0.734645	-3.42137	1.329	0.16	1.245	0.682	[mRNA] locus=LG19:3326640:3329417:+ [translate_table: standard]	75214	68|-|29	3.2|-|3.2	4|-|4	3|-|2	3|-|1	2|-|2	2|-|1	1.029	-	---	2	-	-	-	-	-	1.245	-	---	2	-	-	-	-	-	0.717	-
CotAD_24356	169	DEG&pro ns	DEG&pro ns				84.0242	331.589	5.08366	102.606	231.867	4.14932	1.98052	1.17618	-4.04687	-5.80428	1.981	1.176	0.902	0.892	[mRNA] locus=LG19:4586326:4587890:+ [translate_table: standard]	52569	398|318|439	20.6|25.1|31.3	1|1|1	26|25|28	15|16|28	7|8|9	3|4|9	0.614	0.654	0.821	7	3	18	*	-	*	0.862	0.785	1.059	7	3	18	*	-	-	0.532	0.593
CotAD_24383	170	DEG&pro ns	DEG&pro ns	Specific N4/N0			10.6468	289.112	417.51	9.55928	1462.89	132.479	4.76314	7.25771	5.29332	-3.46499	4.763	7.258	1.442	0.916	[mRNA] locus=LG11:63176247:63177253:- [translate_table: standard]	29187	88|-|72	13.4|-|13.4	-|-|-	2|-|2	2|-|2	2|-|2	2|-|2	1.578	-	1.818	2	-	2	*	-	-	1.055	-	1.829	2	-	2	-	-	*	1.432	-
CotAD_25019	171	DEG&pro ns					127.622	366.608	379.257	138.51	210.266	106.393	1.52236	0.602217	1.5713	-0.982811	1.522	0.602	0.935	1.276	[mRNA] locus=LG26:8286639:8287721:+ [translate_table: standard]	20949	370|424|394	23.6|23.6|23.6	-|-|-	15|21|21	2|1|2	3|3|3	1|1|1	1.032	---	0.989	2	1	2	-	-	-	0.98	---	0.89	2	1	2	-	-	-	0.574	---
CotAD_25094	172	DEG&pro ns	DEG&pro ns				122.385	10.4341	4.36615	92.7144	6.72015	2.30269	-3.55205	-3.78623	-4.80892	-1.54517	-3.552	-3.786	1.03	0.93	[mRNA] locus=LG10:36049216:36053536:- [translate_table: standard]	58288	73|49|-	8.4|5.2|-	-|-|-	3|2|-	2|1|-	3|2|-	2|1|-	0.857	---	-	2	1	-	-	-	-	1.03	---	-	2	1	-	-	-	-	0.992	---
CotAD_25155	173	DEG&pro ns	DEG&pro ns				612.468	232.826	465.452	493.603	179.283	322.206	-1.39538	-1.46111	-0.396004	0.845749	-1.395	-1.461	1.185	0.828	[mRNA] locus=LG10:36690126:36692286:+ [translate_table: standard]	68240	108|105|156	17.2|10.5|10.1	-|-|-	7|6|8	2|6|1	6|4|5	2|4|1	---	0.913	---	1	6	1	-	-	-	---	1.185	---	1	6	1	-	*	-	0.681	0.865
CotAD_25669	174	DEG&pro ns	DEG&pro ns				123.248	32.9531	40.9083	121.532	34.6282	36.0928	-1.90307	-1.81132	-1.5911	0.0597606	-1.903	-1.811	1.254	1.032	[mRNA] locus=LG19:55841657:55845260:+ [translate_table: standard]	59986	219|178|201	5.1|8.2|5.1	1|-|1	5|7|4	5|7|4	2|3|2	2|3|2	1.084	1.371	1.069	5	6	3	-	-	-	1.152	1.465	1.145	5	6	4	-	-	-	0.837	0.895
CotAD_25672	175	DEG&pro ns	DEG&pro ns				9026.81	28093.2	725.964	8792.96	24467.1	495.807	1.63793	1.47642	-3.63625	-5.62492	1.638	1.476	1.028	1.22	[mRNA] locus=LG19:55815743:55816540:+ [translate_table: standard]	32209	951|866|985	33.6|33.6|55.1	-|-|-	40|38|43	16|15|15	5|5|7	2|2|2	1.337	1.322	1.283	15	14	15	*	*	-	0.938	1.124	1.022	16	15	15	-	-	-	1.409	1.296
CotAD_25899	176	DEG&pro ns	DEG&pro ns				108.012	350.783	138.893	119.843	343.608	140.439	1.69938	1.51962	0.362777	-1.29083	1.699	1.52	0.598	1.043	[mRNA] locus=LG8:20042676:20045284:+ [translate_table: standard]	22829	120|28|68	35.2|5.7|20.1	-|-|-	5|1|7	3|1|6	4|1|3	2|1|2	0.538	---	---	2	-	1	-	-	-	0.598	---	---	2	-	1	-	-	-	1.106	---
CotAD_26564	177	DEG&pro ns	DEG&pro ns				202.668	439.784	449.191	207.346	481.541	503.593	1.11768	1.21562	1.14821	0.0645998	1.118	1.216	1.265	1.179	[mRNA] locus=LG14:3049675:3051579:+ [translate_table: standard]	65086	387|306|390	15.7|15.7|20.4	-|-|-	24|23|24	11|16|16	8|8|9	4|4|4	2.129	1.869	1.974	9	11	11	*	*	*	1.443	1.217	1.136	9	11	11	*	-	-	1.421	1.345
CotAD_26734	178	DEG&pro ns	DEG&pro ns				192.555	85.0815	351.394	272.594	98.1392	446.564	-1.17836	-1.47385	0.867818	2.18596	-1.178	-1.474	0.934	0.776	[mRNA] locus=LG22:269525:271070:- [translate_table: standard]	33564	-|59|68	-|13.5|7.7	-|-|1	-|6|6	-|1|6	-|3|2	-|1|2	-	---	1.154	-	1	6	-	-	-	-	---	0.934	-	1	6	-	-	-	-	---
CotAD_26793	179	DEG&pro ns					13.92	5.98614	3.97285	11.0698	5.59987	5.86674	-1.21746	-0.983167	-1.80892	0.0671667	-1.217	-0.983	1.235	1.053	[mRNA] locus=LG22:47818967:47820435:- [translate_table: standard]	57894	115|141|101	7.9|7.9|7.9	2|2|2	3|3|2	3|3|1	2|2|2	2|2|1	1.183	0.835	---	3	3	1	-	-	-	1.159	1.31	---	3	3	1	-	-	-	0.846	1.133
CotAD_26842	180	DEG&pro ns	DEG&pro ns				247.331	80.4261	162.857	321.469	49.5831	158.842	-1.62071	-2.69676	-0.602839	1.67967	-1.621	-2.697	1.107	1.028	[mRNA] locus=LG22:48427875:48431134:+ [translate_table: standard]	79211	2407|2887|2614	41.5|43.0|36.3	-|-|-	81|86|82	12|13|11	19|20|18	3|3|2	1.031	0.855	0.825	11	12	9	-	-	-	1.148	1.196	0.977	12	11	9	-	-	-	0.973	1.312
CotAD_27075	181	DEG&pro ns	DEG&pro ns	Specific N4/N0			91.7359	20.8553	177.162	56.0967	21.5445	122.934	-2.13707	-1.3806	0.949512	2.51249	-2.137	-1.381	0.904	0.99	[mRNA] locus=LG5:32390413:32393056:- [translate_table: standard]	71341	-|82|71	-|7.4|13.5	-|-|-	-|4|5	-|1|5	-|3|4	-|1|4	-	---	0.917	-	1	3	-	-	-	-	---	0.904	-	1	3	-	-	-	-	---
CotAD_27091	182	DEG&pro ns					9.15232	18.7971	44.942	9.6963	18.6979	42.6526	1.0383	0.94737	2.29585	1.18976	1.038	0.947	1.205	0.843	[mRNA] locus=LG5:32102415:32107925:- [translate_table: standard]	121667	-|31|75	-|2.7|3.9	-|-|-	-|2|3	-|1|2	-|2|3	-|1|2	-	---	1.21	-	-	2	-	-	-	-	---	1.205	-	-	2	-	-	-	-	---
CotAD_27192	183	DEG&pro ns	DEG&pro ns	specifc E4/E0			28.0919	7.16538	16.449	40.1002	7.16529	16.3681	-1.97104	-2.48451	-0.772159	1.19179	-1.971	-2.485	1.498	0.776	[mRNA] locus=LG26:12187606:12189372:+ [translate_table: standard]	38166	100|111|99	9.9|9.9|9.9	-|-|-	3|3|3	1|3|1	2|2|2	1|2|1	---	0.779	---	1	3	1	-	-	-	---	1.498	---	1	3	1	-	-	-	---	1.106
CotAD_27923	184	DEG&pro ns	DEG&pro ns				332.969	730.776	3392.91	405.953	1457.16	2791.89	1.13404	1.84377	3.34906	0.938087	1.134	1.844	1.001	1.6	[mRNA] locus=LG22:17854681:17855123:- [translate_table: standard]	14888	59|67|94	16.7|16.7|16.7	-|-|-	1|3|2	1|3|2	1|1|1	1|1|1	---	1.375	1.639	1	3	2	-	-	-	---	0.862	1.14	1	3	2	-	-	-	---	1.92
CotAD_27947	185	DEG&pro ns	DEG&pro ns				210.879	664.775	270.203	244.486	975.574	302.75	1.65645	1.9965	0.357626	-1.68812	1.656	1.997	1.141	1.302	[mRNA] locus=LG22:17391405:17392620:- [translate_table: standard]	35094	807|811|855	40.2|40.2|40.2	-|-|-	39|38|40	8|38|8	8|8|8	2|8|2	1.817	1.259	1.574	8	22	8	*	*	*	1.308	0.967	1.148	8	24	8	-	-	-	1.662	1.817
CotAD_28261	186	DEG&pro ns	DEG&pro ns				21.6625	54.3451	35.0057	23.2458	59.2963	41.8836	1.32695	1.35097	0.692387	-0.501558	1.327	1.351	0.812	0.86	[mRNA] locus=LG25:49004427:49013573:+ [translate_table: standard]	87082	145|97|77	8.1|8.1|3.5	-|-|-	7|6|4	2|3|4	5|5|2	2|2|2	1.036	---	1.071	2	1	3	-	-	-	0.837	---	0.787	2	1	3	-	-	-	1.102	---
CotAD_28629	187	DEG&pro ns					11.9868	24.7317	14.2241	16.7608	29.9306	9.35173	1.04491	0.836531	0.246884	-1.67832	1.045	0.837	0.958	0.964	[mRNA] locus=LG22:22921109:22929806:+ [translate_table: standard]	80118	227|215|288	8.8|7.0|10.8	1|1|1	6|6|11	2|2|4	4|3|5	2|1|3	1.129	0.747	1.263	2	2	4	-	-	-	1.005	0.819	1.05	2	2	4	-	-	-	0.931	0.885
CotAD_28656	188	DEG&pro ns					5.93736	17.6495	3.36974	5.80958	11.3661	2.34915	1.57173	0.968232	-0.817185	-2.27452	1.572	0.968	1.223	0.986	[mRNA] locus=LG22:23446923:23458315:+ [translate_table: standard]	159476	-|175|94	-|6.7|3.6	-|-|-	-|9|6	-|9|1	-|6|4	-|6|1	-	1.222	---	-	6	1	-	-	-	-	1.223	---	-	6	1	-	-	-	-	0.88
CotAD_29032	189	DEG&pro ns					36.7865	17.2165	47.7653	42.5134	18.041	59.8087	-1.09538	-1.23664	0.376789	1.72908	-1.095	-	1.55	-	[mRNA] locus=LG16:56474738:56478411:- [translate_table: standard]	116500	957|1178|1135	18.2|18.6|15.9	-|-|-	31|41|39	1|1|2	12|13|11	1|1|2	---	---	1.282	1	1	2	-	-	-	---	---	1.55	1	1	2	-	-	-	---	---
CotAD_29347	190	DEG&pro ns	DEG&pro ns				82.396	29.752	54.9865	92.902	26.726	62.0118	-1.46959	-1.79747	-0.583497	1.2143	-1.47	-1.797	0.89	0.755	[mRNA] locus=LG22:19756814:19759894:- [translate_table: standard]	91824	2356|2598|2505	30.9|33.0|36.6	-|-|-	71|76|82	4|4|3	17|17|19	1|1|1	0.776	0.701	0.867	4	3	3	*	-	-	0.842	0.868	0.96	4	3	3	-	-	-	0.781	0.746
CotAD_29356	191	DEG&pro ns	DEG&pro ns				149.933	71.311	70.4229	146.913	51.2541	63.8357	-1.07212	-1.51922	-1.0902	0.316697	-1.072	-1.519	0.951	1.089	[mRNA] locus=LG22:19817624:19822182:- [translate_table: standard]	53401	75|93|68	11.6|15.9|11.6	1|1|1	6|6|5	6|6|5	4|5|4	4|5|4	0.811	1.15	0.621	3	5	3	-	-	-	0.828	1.081	0.945	3	5	3	-	-	-	0.818	1.004
CotAD_29411	192	DEG&pro ns	DEG&pro ns		novel_mir_50		24.1057	10.032	8.25587	21.6958	9.52174	6.39587	-1.26477	-1.18812	-1.54588	-0.574085	-1.265	-1.188	1.649	1.158	[mRNA] locus=LG22:21074682:21079007:+ [translate_table: standard]	69059	53|31|34	3.9|1.7|4.8	-|1|-	2|1|3	2|1|3	2|1|2	2|1|2	1.211	---	---	2	1	1	-	-	-	1.649	---	---	2	1	1	-	-	-	0.835	---
CotAD_29976	193	DEG&pro ns	DEG&pro ns				45.5595	16.3854	24.2721	50.6453	19.4282	30.8172	-1.47534	-1.38228	-0.908453	0.665585	-1.475	-1.382	1.055	0.983	[mRNA] locus=LG10:46565990:46569002:- [translate_table: standard]	52803	415|347|382	22.3|24.2|21.3	-|-|-	16|16|16	16|16|16	8|9|8	8|9|8	0.979	0.967	0.914	15	15	15	-	-	-	1.115	1.016	1.035	15	14	15	-	-	-	1.15	1.078
CotAD_30474	194	DEG&pro ns	DEG&pro ns			response to osmotic stress	20.2616	5.37916	5.62325	25.9438	4.21604	3.78597	-1.9133	-2.62143	-1.84928	-0.155226	-1.913	-2.621	1.414	1.203	[mRNA] locus=LG10:4254903:4260448:- [translate_table: standard]	76005	-|149|258	-|8.9|14.9	-|-|-	-|8|13	-|2|1	-|4|7	-|1|1	-	1.399	---	-	2	1	-	-	-	-	1.414	---	-	2	1	-	-	-	-	0.947
CotAD_30658	195	DEG&pro ns	DEG&pro ns				52.4767	418.417	5485.65	270.336	1629.26	7403.14	2.99519	2.59139	6.70784	2.18392	2.995	2.591	1.589	1.492	[mRNA] locus=LG20:4896366:4899617:- [translate_table: standard]	71520	371|417|606	24.9|22.5|24.9	-|-|-	14|18|25	2|4|5	10|10|11	2|2|2	5.06	3.543	4.346	2	2	4	*	-	*	1.956	1.548	1.262	2	2	4	-	-	*	3.261	4.128
CotAD_30730	196	DEG&pro ns	DEG&pro ns				21.8195	6.13895	5.26258	18.2111	4.09258	1.48025	-1.82955	-2.15374	-2.05177	-1.46717	-1.83	-2.154	1.109	0.961	[mRNA] locus=LG24:54442737:54445317:- [translate_table: standard]	43669	341|-|326	19.8|-|19.8	-|-|-	15|-|11	1|-|11	5|-|5	1|-|5	---	-	1.197	1	-	9	-	-	*	---	-	1.109	1	-	9	-	-	-	---	-
CotAD_30759	197	DEG&pro ns	DEG&pro ns				208.037	66.3048	127.19	178.627	76.798	178.05	-1.64965	-1.21781	-0.709859	1.21314	-1.65	-1.218	1.218	1.095	[mRNA] locus=LG15:19816127:19819623:+ [translate_table: standard]	25092	117|235|-	31.0|31.0|-	-|-|-	4|6|-	4|6|-	3|3|-	3|3|-	0.831	0.877	-	4	6	-	*	-	-	1.296	1.139	-	4	6	-	*	-	-	1.585	1.211
CotAD_30781	198	DEG&pro ns	DEG&pro ns				36.4748	18.0097	15.0329	37.824	13.6357	14.1444	-1.01813	-1.47191	-1.27878	0.0528373	-1.018	-1.472	1.075	0.979	[mRNA] locus=LG15:20440870:20443570:- [translate_table: standard]	44263	296|322|213	10.8|10.8|10.8	-|-|-	10|8|9	3|8|9	3|3|3	1|3|3	1.244	0.94	0.896	3	7	8	-	-	-	1.334	1.022	0.869	3	8	8	-	-	-	0.868	0.992
CotAD_31470	199	DEG&pro ns	DEG&pro ns	Specific N4/N0			3.61205	15.209	12.8074	5.88663	24.5816	17.1423	2.07403	2.06206	1.82609	-0.520022	2.074	2.062	0.88	1.066	[mRNA] locus=LG11:74730481:74736980:+ [translate_table: standard]	63942	79|115|-	7.4|12.0|-	-|-|-	3|6|-	1|4|-	3|5|-	1|3|-	---	1.117	-	1	3	-	-	-	-	---	0.88	-	1	3	-	-	-	-	---	1.533
CotAD_31506	200	DEG&pro ns	DEG&pro ns				100.156	43.1468	35.7759	94.4668	28.4114	26.2645	-1.21492	-1.73334	-1.48519	-0.113353	-1.215	-1.733	1.029	0.981	[mRNA] locus=LG11:75646631:75650829:+ [translate_table: standard]	144668	1828|1774|1854	24.6|25.9|32.6	-|-|-	70|65|69	14|11|15	18|20|21	5|4|6	0.85	0.853	0.907	14	11	15	*	-	-	0.982	0.889	1.215	14	11	15	-	-	*	1.022	0.98
CotAD_31593	201	DEG&pro ns					4.70845	15.746	1.78536	5.7589	10.1473	1.01246	1.74166	0.817224	-1.39904	-3.32515	1.742	0.817	0.891	1.645	[mRNA] locus=LG19:15933200:15944639:+ [translate_table: standard]	161568	75|-|86	3.4|-|4.2	-|-|-	5|-|6	5|-|1	3|-|4	3|-|1	1.143	-	---	3	-	1	-	-	-	0.891	-	---	3	-	1	-	-	-	0.65	-
CotAD_31906	202	DEG&pro ns	DEG&pro ns				40.0722	125.77	122.374	36.6215	190.389	118.624	1.65011	2.37819	1.61062	-0.682559	1.65	2.378	0.857	1.037	[mRNA] locus=LG4:12233651:12236063:+ [translate_table: standard]	15606	53|43|44	23.0|23.0|23.0	-|-|-	2|2|2	2|2|1	2|2|2	2|2|1	0.931	1.127	---	2	2	1	-	-	-	0.895	0.818	---	2	2	1	-	-	-	0.921	0.707
CotAD_32214	203	DEG&pro ns	DEG&pro ns				214.802	105.629	86.1424	196.57	74.6845	64.6647	-1.024	-1.39616	-1.31822	-0.20783	-1.024	-1.396	0.941	0.939	[mRNA] locus=LG19:54531223:54533613:+ [translate_table: standard]	59078	2109|1938|1548	22.8|22.8|22.8	1|1|1	77|74|59	6|10|4	8|8|8	2|2|2	0.971	0.973	0.939	6	10	4	-	-	-	0.848	1.013	0.963	6	10	4	*	-	-	0.985	1.054
CotAD_32299	204	DEG&pro ns	DAP&gene ns				87.693	213.608	41.7416	121.249	218.554	55.4834	1.28443	0.850014	-1.07097	-1.97786	1.284	0.85	0.806	1.566	[mRNA] locus=LG10:43963850:43964757:- [translate_table: standard]	28026	2249|2064|1889	24.4|24.4|24.4	-|-|-	40|40|38	8|8|9	4|4|4	3|3|3	0.85	0.967	1.026	6	6	4	-	-	-	0.728	0.847	0.844	6	6	4	-	-	-	1.079	1.065
CotAD_32355	205	DEG&pro ns	DEG&pro ns				106.793	12.7895	6.3151	79.8214	26.8575	4.62578	-3.06178	-1.57145	-4.07986	-2.53756	-3.062	-1.571	0.795	0.768	[mRNA] locus=LG20:35165817:35166696:+ [translate_table: standard]	18666	78|126|96	21.9|49.6|49.6	-|-|-	3|5|7	2|2|3	2|3|3	1|1|1	0.54	0.545	0.49	2	2	3	-	-	-	0.801	0.795	0.789	2	2	3	-	-	-	0.785	1.023
CotAD_32773	206	DEG&pro ns	DEG&pro ns				152.035	466.767	1205.37	280.195	1000.68	1750.46	1.6183	1.83647	2.987	0.806759	1.618	1.836	1.131	1.186	[mRNA] locus=LG1:85334744:85335950:- [translate_table: standard]	45301	88|65|-	8.2|9.1|-	-|-|-	4|2|-	4|2|-	2|2|-	2|2|-	1.248	1.169	-	3	2	-	-	-	-	1.052	1.21	-	3	2	-	-	-	-	2.368	1.228
CotAD_32784	207	DEG&pro ns	DEG&pro ns				554.943	159.081	303.125	425.714	106.545	258.332	-1.80258	-1.99843	-0.872428	1.27777	-1.803	-1.998	0.913	0.836	[mRNA] locus=LG1:85205214:85207100:+ [translate_table: standard]	36566	98|118|184	23.5|15.1|29.9	1|1|-	9|4|8	9|4|8	5|3|6	5|3|6	1.127	1.163	1.062	7	4	8	-	-	-	0.887	0.993	0.86	7	4	8	-	-	-	0.9	0.996
CotAD_33461	208	DEG&pro ns					232.549	494.025	293.786	254.893	388.71	182.443	1.08705	0.608803	0.337232	-1.09125	1.087	0.609	0.973	1.224	[mRNA] locus=LG16:57365490:57368684:+ [translate_table: standard]	47893	877|729|865	25.2|27.6|30.0	-|-|-	34|34|36	8|11|7	7|7|9	2|3|3	0.681	1.036	0.651	8	11	7	-	-	*	0.824	1.062	1.033	8	11	7	-	-	-	1.313	1.208
CotAD_33468	209	DEG&pro ns	DEG&pro ns				87.785	398.205	436.371	212.168	589.218	528.857	2.18147	1.47359	2.31351	-0.155924	2.181	1.474	1.091	0.927	[mRNA] locus=LG16:57137343:57141605:+ [translate_table: standard]	105077	740|702|811	24.9|28.5|25.8	-|-|-	35|39|41	3|4|3	16|18|16	2|2|2	0.998	0.948	1.32	3	2	2	-	-	-	0.999	1.031	1.243	3	2	2	-	-	*	1.381	1.492
CotAD_34041	210	DEG&pro ns	DEG&pro ns				80.6334	39.1258	34.3141	74.7296	29.4154	28.096	-1.04325	-1.34511	-1.23258	-0.0662074	-1.043	-1.345	1.108	1.175	[mRNA] locus=LG12:50840813:50844043:- [translate_table: standard]	36729	839|816|714	35.7|35.7|38.3	-|-|-	23|24|26	1|2|3	8|8|9	1|1|1	---	0.975	0.999	1	2	3	-	-	-	---	1.014	1.202	1	2	3	-	-	*	---	1.372
CotAD_34146	211	DEG&pro ns	DEG&pro ns				83.04	35.1755	39.1051	98.1425	40.1119	48.2116	-1.23923	-1.29085	-1.08645	0.26535	-1.239	-1.291	1.003	1.846	[mRNA] locus=LG10:30644711:30646294:- [translate_table: standard]	22550	47|45|45	7.7|7.7|7.7	2|2|2	2|1|2	2|1|2	1|1|1	1|1|1	---	---	0.636	1	1	2	-	-	-	---	---	1.003	1	1	2	-	-	-	---	---
CotAD_34240	212	DEG&pro ns	DEG&pro ns				152.727	31.9163	162.533	129.266	38.3264	190.224	-2.25859	-1.75393	0.0897768	2.31129	-2.259	-1.754	0.722	1.117	[mRNA] locus=LG12:8589396:8592804:- [translate_table: standard]	84048	104|106|143	4.0|5.3|5.3	-|-|-	5|6|7	1|3|3	2|3|3	1|2|2	---	0.795	0.858	-	2	3	-	-	-	---	0.611	0.833	-	2	3	-	*	-	---	0.744
CotAD_34493	213	DEG&pro ns	DEG&pro ns	Common E4/E0 & N4/N0		response to osmotic stress	251.911	122.463	136.525	201.325	98.4993	149.006	-1.04057	-1.03134	-0.883753	0.597181	-1.041	-1.031	1.006	1.379	[mRNA] locus=LG2:3779008:3782422:+ [translate_table: standard]	102285	1979|2039|2036	30.5|19.7|21.0	-|-|-	68|67|70	2|2|2	18|14|15	1|2|1	0.96	0.688	0.768	2	2	2	-	-	-	1.328	0.969	0.722	2	2	2	-	-	-	0.928	1.411
CotAD_34809	214	DEG&pro ns	DEG&pro ns	specifc E4/E0			133.192	58.8805	102.229	117.166	50.9508	112.164	-1.17764	-1.20138	-0.381702	1.13843	-1.178	-1.201	0.912	1.074	[mRNA] locus=LG10:33570714:33572968:+ [translate_table: standard]	86293	499|424|527	29.0|26.0|32.0	-|-|-	30|27|28	4|4|4	12|11|13	2|3|3	0.785	0.967	1.013	4	4	4	-	-	-	0.841	0.953	0.943	4	4	4	-	-	-	1.014	1.162
CotAD_35384	215	DEG&pro ns					48.5566	22.4024	25.6612	51.3644	26.0349	28.4688	-1.11601	-0.980323	-0.920078	0.128933	-1.116	-0.98	1.027	1.074	[mRNA] locus=LG21:2203057:2210794:+ [translate_table: standard]	75426	419|318|312	22.2|20.1|21.6	-|-|-	20|17|19	6|7|8	10|9|10	4|4|4	1.083	1.009	1.056	6	6	6	-	-	-	0.976	1.078	1.028	6	4	6	-	-	-	0.74	1.021
CotAD_35825	216	DEG&pro ns	DEG&pro ns				196.065	9.97771	5.47415	135.104	4.21276	3.84939	-4.29648	-5.00316	-5.16255	-0.130135	-4.296	-5.003	1.16	0.702	[mRNA] locus=LG9:81035203:81036465:+ [translate_table: standard]	52368	145|110|114	15.9|10.6|7.1	-|-|-	6|3|4	4|1|4	4|3|2	2|1|2	0.734	---	0.898	3	1	4	*	-	-	1.043	---	1.276	4	1	4	-	-	-	0.614	---
CotAD_36266	217	DEG&pro ns	DEG&pro ns				7.87731	23.5681	3.35411	8.84768	22.5045	3.58916	1.58106	1.34685	-1.23177	-2.6485	1.581	1.347	1.049	0.92	[mRNA] locus=LG17:34187017:34190370:- [translate_table: standard]	66664	-|156|94	-|16.5|7.2	-|1|1	-|7|3	-|7|3	-|6|3	-|6|3	-	0.841	0.836	-	6	3	-	-	-	-	1.048	1.049	-	6	3	-	-	-	-	0.96
CotAD_36391	218	DEG&pro ns	DEG&pro ns				31.7753	110.575	41.4524	29.1236	102.998	41.1471	1.79905	1.82236	0.383546	-1.32376	1.799	1.822	0.99	0.91	[mRNA] locus=LG20:48448624:48450785:+ [translate_table: standard]	81003	222|279|230	10.9|12.5|13.0	-|-|-	10|12|11	10|12|2	5|6|6	5|6|2	1.373	1.471	1.508	8	9	2	*	*	-	0.882	1.063	1.026	9	9	2	-	-	-	1.433	1.182
CotAD_36531	219	DEG&pro ns	DEG&pro ns				226.651	71.8661	94.8022	258.466	60.2399	84.0949	-1.65709	-2.10119	-1.25748	0.4813	-1.657	-2.101	0.906	0.903	[mRNA] locus=LG12:3286860:3287360:- [translate_table: standard]	24394	589|793|637	22.3|22.3|22.3	1|1|1	24|28|22	10|11|10	3|3|3	1|1|1	0.858	0.781	0.848	10	11	10	*	*	-	0.851	0.876	0.99	10	11	10	*	*	-	0.923	0.965
CotAD_36857	220	DEG&pro ns	DEG&pro ns				27.6105	213.264	290.646	41.6476	319.708	272.632	2.94935	2.94045	3.39597	-0.229804	2.949	2.94	1.123	1.263	[mRNA] locus=LG12:51912750:51914189:+ [translate_table: standard]	58489	41|-|46	8.8|-|8.8	1|-|1	2|-|3	2|-|3	2|-|2	2|-|2	1.857	-	0.767	2	-	3	*	-	-	1.013	-	1.233	2	-	3	-	-	-	1.455	-
CotAD_36925	221	DEG&pro ns					24.2154	104.045	60.0714	34.2499	41.9442	28.3714	2.10321	0.292372	1.31075	-0.564031	2.103	0.292	1.397	1.022	[mRNA] locus=LG20:6085609:6086204:- [translate_table: standard]	22848	97|55|105	16.8|7.5|14.9	-|1|1	4|2|4	4|2|4	2|1|2	2|1|2	0.841	1.102	0.974	4	2	3	*	-	-	1.36	1.617	1.215	4	2	3	-	-	-	1.111	1.215
CotAD_36934	222	DEG&pro ns					34.6989	70.063	61.0919	41.7372	82.0422	57.2587	1.01377	0.975032	0.816093	-0.518871	1.014	0.975	1.103	1.339	[mRNA] locus=LG20:6160158:6165874:+ [translate_table: standard]	107452	60|34|63	3.2|2.3|4.0	1|1|1	2|2|3	2|2|3	2|2|3	2|2|3	---	---	1.113	1	1	3	-	-	-	---	---	1.103	1	1	3	-	-	-	---	---
CotAD_37277	223	DEG&pro ns	DEG&pro ns				2.27614	15.2783	7.44342	2.71231	21.1449	6.36589	2.74682	2.96271	1.70937	-1.73187	2.747	2.963	0.662	0.711	[mRNA] locus=LG25:16723776:16737353:- [translate_table: standard]	196816	-|50|22	-|2.6|0.6	-|1|1	-|5|1	-|5|1	-|4|1	-|4|1	-	0.583	---	-	2	-	-	-	-	-	0.662	---	-	2	-	-	-	-	-	1.03
CotAD_37351	224	DEG&pro ns	DEG&pro ns				52.4955	214.512	79.8436	53.6016	315.656	97.309	2.03079	2.55801	0.604984	-1.69771	2.031	2.558	0.936	1.204	[mRNA] locus=LG25:37954501:37957283:+ [translate_table: standard]	68131	337|316|342	10.4|13.1|8.8	1|-|1	11|11|8	11|1|8	4|5|3	4|1|3	1.126	---	1.208	9	1	8	-	-	-	0.845	---	1.026	9	1	8	*	-	-	1.455	---
CotAD_37583	225	DEG&pro ns	DEG&pro ns				2.06541	34.3821	7.07373	1.05968	21.202	0.001	4.05716	4.3225	1.77605	-14.3719	4.057	4.323	0.823	0.796	[mRNA] locus=LG7:19960116:19961389:- [translate_table: standard]	20941	170|174|129	22.9|22.9|16.3	-|-|-	6|5|3	6|5|3	2|2|1	2|2|1	1.009	0.985	0.987	6	5	3	-	-	-	0.853	0.701	0.915	6	5	3	-	-	-	1.325	1.76
CotAD_37598	226	DEG&pro ns					126.768	51.7974	41.8375	93.125	49.8783	49.9584	-1.29124	-0.900758	-1.59932	0.00231555	-1.291	-0.901	0.811	1.558	[mRNA] locus=LG7:19767961:19768236:+ [translate_table: standard]	13882	290|199|291	37.4|24.2|24.2	1|1|1	11|8|10	11|8|10	3|2|2	3|2|2	0.666	0.644	0.708	9	6	9	*	*	-	0.736	0.885	0.811	9	8	10	-	-	-	0.927	0.912
CotAD_37689	227	DEG&pro ns	DEG&pro ns				34.086	8.30748	9.80355	28.5511	7.68039	9.97787	-2.0367	-1.89429	-1.7978	0.377552	-2.037	-1.894	0.975	1.119	[mRNA] locus=LG20:10725927:10728769:+ [translate_table: standard]	67540	41|59|51	1.8|1.8|1.8	1|1|1	1|3|2	1|3|2	1|1|1	1|1|1	---	1.279	0.995	1	2	2	-	-	-	---	1.079	0.87	1	2	2	-	-	-	---	1.9
CotAD_38430	228	DEG&pro ns	DEG&pro ns				56.7987	1088.91	308.002	93.9802	1056.59	231.404	4.26088	3.49091	2.43901	-2.19093	4.261	3.491	1.93	43.415	[mRNA] locus=LG18:44195146:44196100:+ [translate_table: standard]	14296	171|173|163	45.0|45.0|58.6	1|1|-	4|5|4	4|5|4	3|3|3	3|3|3	1.103	0.97	1.079	3	4	3	-	-	-	1.838	1.876	2.076	3	4	3	-	*	-	1.151	1.159
CotAD_38978	229	DEG&pro ns	DEG&pro ns				10.7095	524.581	982.62	40.7976	1474.78	1353.45	5.6142	5.17587	6.51967	-0.123863	5.614	5.176	2.039	2.411	[mRNA] locus=LG23:29122879:29123568:+ [translate_table: standard]	34132	32|30|41	4.1|4.1|4.1	1|1|1	1|2|2	1|2|2	1|1|1	1|1|1	---	---	4.033	1	1	2	-	-	-	---	---	2.039	1	1	2	-	-	-	---	---
CotAD_39653	230	DEG&pro ns	DEG&pro ns				56.2367	16.9624	9.0117	46.0586	13.3121	7.45526	-1.72917	-1.79074	-2.64164	-0.836404	-1.729	-1.791	0.889	0.927	[mRNA] locus=LG17:9189066:9191021:+ [translate_table: standard]	52280	178|192|202	15.4|15.4|15.4	1|1|1	8|8|8	8|8|8	4|4|4	4|4|4	0.722	0.963	0.887	8	8	8	*	-	-	0.766	0.919	0.981	8	8	8	*	-	-	0.891	0.888
CotAD_39657	231	DEG&pro ns	DEG&pro ns				83.4548	23.154	214.276	99.3685	28.396	270.512	-1.84973	-1.8071	1.3604	3.25193	-1.85	-1.807	0.89	1.088	[mRNA] locus=LG17:9220007:9220612:+ [translate_table: standard]	28568	125|131|110	10.0|16.4|10.0	1|1|1	6|6|5	6|6|5	2|3|2	2|3|2	0.779	1.346	0.897	5	5	5	-	-	-	0.946	0.874	0.849	5	5	5	-	-	*	1.022	1.283
CotAD_39880	232	DEG&pro ns	DEG&pro ns			response to osmotic stress	6.20025	43.8656	117.642	6.68031	72.2483	159.029	2.82269	3.43498	4.24593	1.13826	2.823	3.435	1.02	0.915	[mRNA] locus=LG5:52575640:52576901:+ [translate_table: standard]	24911	-|84|90	-|19.4|19.4	-|-|-	-|4|4	-|3|3	-|3|3	-|2|2	-	1.858	1.037	-	3	3	-	-	-	-	1.021	1.019	-	3	3	-	-	-	-	1.83
CotAD_39893	233	DEG&pro ns	DEG&pro ns				25.1429	101.611	167.449	32.8712	79.9258	151.382	2.01483	1.28184	2.7355	0.921459	2.015	1.282	1.013	1.011	[mRNA] locus=LG2:13767104:13770194:- [translate_table: standard]	43821	126|107|101	10.3|10.3|10.3	-|-|-	6|5|8	6|5|8	3|3|3	3|3|3	1.387	1.519	1.819	5	3	4	-	-	*	1.032	1.007	0.999	4	3	5	-	-	-	1.317	1.191
CotAD_40640	234	DEG&pro ns	DEG&pro ns	Common E4/E0 & N4/N0		response to osmotic stress	3.89591	59.758	107.887	6.63898	119.283	114.268	3.9391	4.16728	4.79142	-0.0619704	3.939	4.167	0.933	1.152	[mRNA] locus=LG25:9504726:9506558:- [translate_table: standard]	50654	76|-|76	7.9|-|13.9	1|-|1	3|-|4	3|-|4	2|-|3	2|-|3	1.417	-	1.415	3	-	3	-	-	-	0.636	-	1.23	3	-	3	-	-	-	2.538	-
CotAD_40644	235	DEG&pro ns	DEG&pro ns			response to osmotic stress	9.40538	3.02461	8.49228	13.8186	5.6933	26.255	-1.63674	-1.27927	-0.147334	2.20526	-1.637	-1.279	1.179	0.76	[mRNA] locus=LG25:9467782:9470648:- [translate_table: standard]	70555	304|330|240	16.8|13.3|13.9	1|1|-	16|17|13	3|4|2	7|6|6	3|2|2	0.906	0.697	1.214	2	2	2	-	-	-	0.968	1.143	1.427	2	2	2	-	*	-	1.13	1.4
CotAD_40692	236	DEG&pro ns					49.7065	11.4131	5.03166	47.8642	7.94827	2.35883	-2.12275	-2.59023	-3.30433	-1.75257	-2.123	-	1.251	-	[mRNA] locus=LG19:44265994:44268347:- [translate_table: standard]	52397	309|228|-	16.7|16.7|-	-|-|-	14|12|-	3|2|-	5|5|-	2|2|-	---	0.777	-	1	2	-	-	-	-	---	1.251	-	-	2	-	-	-	-	0.84	1.006
CotAD_41164	237	DEG&pro ns	DEG&pro ns	Specific N4/N0			46.8086	15.4902	12.7478	49.912	9.38789	11.5448	-1.59542	-2.41051	-1.87653	0.298365	-1.595	-2.411	1.199	0.703	[mRNA] locus=LG15:23682267:23683703:+ [translate_table: standard]	27390	94|156|86	17.1|17.1|17.1	-|-|-	6|6|4	2|2|1	3|3|3	1|1|1	1.608	0.786	---	2	2	1	-	-	-	1.253	1.145	---	2	2	1	-	-	-	0.772	0.786
CotAD_41225	238	DEG&pro ns	DEG&pro ns				222.103	81.4006	105.179	206.098	94.3321	134.275	-1.44812	-1.12751	-1.07838	0.509371	-1.448	-1.128	0.706	0.986	[mRNA] locus=LG26:13372131:13372557:- [translate_table: standard]	15404	334|-|293	20.0|-|20.0	-|-|-	10|-|9	10|-|9	2|-|2	2|-|2	0.636	-	0.678	10	-	8	*	-	*	0.688	-	0.724	10	-	8	-	-	*	0.726	-
CotAD_41977	239	DEG&pro ns					31.1264	76.1032	9.66095	37.8033	65.5774	18.1551	1.28982	0.794687	-1.6879	-1.85282	1.29	0.795	0.926	0.882	[mRNA] locus=LG20:40972196:40974925:- [translate_table: standard]	29643	58|55|99	16.6|10.6|10.6	-|-|-	4|3|3	4|3|3	3|2|2	3|2|2	0.859	0.824	0.762	2	3	3	-	-	*	1.094	0.698	0.985	2	3	3	-	-	-	0.71	0.741
CotAD_42283	240	DEG&pro ns	DEG&pro ns				59.6309	27.2877	71.3525	79.691	29.5527	83.1279	-1.12781	-1.43113	0.258904	1.49204	-1.128	-1.431	1.087	0.736	[mRNA] locus=LG13:44874581:44878304:+ [translate_table: standard]	117455	1182|1481|1082	22.1|25.9|17.5	-|-|-	39|50|42	4|5|2	14|15|12	3|3|2	0.915	1.254	0.949	4	5	2	-	-	-	1.034	1.137	1.089	4	5	2	-	-	-	0.864	0.836
CotAD_42326	241	DEG&pro ns	DEG&pro ns				7.63375	145.432	19.7536	8.48591	297.213	34.7266	4.25181	5.13028	1.37165	-3.09738	4.252	5.13	0.674	1.502	[mRNA] locus=LG20:36796050:36796424:+ [translate_table: standard]	17299	60|95|183	13.7|27.4|27.4	-|-|-	1|3|5	1|3|5	1|2|2	1|2|2	---	1.355	1.586	1	3	5	-	-	*	---	0.539	0.809	1	3	5	-	-	*	---	1.704
CotAD_42718	242	DEG&pro ns	DEG&pro ns			response to osmotic stress	88.4996	431.026	469.053	221.858	692.477	570.828	2.28403	1.64213	2.40601	-0.278709	2.284	1.642	0.855	1.33	[mRNA] locus=LG19:48357971:48359062:+ [translate_table: standard]	33929	74|147|130	8.7|13.7|18.7	-|-|-	2|5|4	2|5|4	2|3|4	2|3|4	---	1.868	1.788	1	5	4	-	*	*	---	0.881	0.829	1	5	4	-	-	-	---	1.294
CotAD_42796	243	DEG&pro ns	DEG&pro ns				128.565	60.6845	180.701	138.776	66.4741	240.934	-1.0831	-1.06189	0.491111	1.85777	-1.083	-1.062	0.683	0.919	[mRNA] locus=LG15:11679730:11683239:+ [translate_table: standard]	52589	-|506|540	-|20.5|17.4	-|-|-	-|18|18	-|2|2	-|6|5	-|2|1	-	0.69	---	-	2	1	-	-	-	-	0.683	---	-	2	1	-	-	-	-	0.946
CotAD_42961	244	DEG&pro ns	DEG&pro ns	Common E4/E0 & N4/N0			688.855	132.623	153.962	642.038	111.442	250.966	-2.37687	-2.52636	-2.16162	1.17119	-2.377	-2.526	0.769	1.039	[mRNA] locus=LG11:47338642:47339332:- [translate_table: standard]	26175	126|74|49	16.7|6.9|6.9	-|-|-	3|2|1	3|2|1	2|1|1	2|1|1	0.556	0.503	---	3	2	1	-	-	-	0.882	0.656	---	3	2	1	-	-	-	0.888	0.734
CotAD_43247	245	DEG&pro ns	DEG&pro ns				36.5172	85.3115	69.9234	38.9613	94.9812	47.4708	1.22417	1.2856	0.9372	-1.0006	1.224	1.286	1.047	0.944	[mRNA] locus=LG20:11432917:11435546:- [translate_table: standard]	67789	436|385|303	18.4|20.6|15.5	1|1|1	17|19|12	14|14|11	7|8|6	5|6|5	1.017	1.049	1.064	14	14	10	-	-	-	1.088	1.033	1.021	14	14	11	-	-	-	0.924	0.986
CotAD_43847	246	DEG&pro ns					41.6524	129.219	5.70615	50.1228	63.6633	3.19179	1.63335	0.344995	-2.86781	-4.31803	1.633	0.345	0.768	0.945	[mRNA] locus=LG17:31159202:31161163:+ [translate_table: standard]	33543	145|220|124	15.1|15.1|6.5	-|-|-	4|5|2	2|4|2	2|2|1	1|1|1	0.568	0.537	0.483	2	4	2	*	*	-	0.819	0.772	0.713	2	4	2	-	-	-	0.82	0.775
CotAD_44023	247	DEG&pro ns	DEG&pro ns				277.124	98.3801	135.999	256.029	84.3773	142.864	-1.49409	-1.60138	-1.02694	0.759716	-1.494	-1.601	0.964	0.636	[mRNA] locus=LG5:9567585:9573370:+ [translate_table: standard]	64331	107|134|192	6.9|6.9|9.8	1|1|1	2|3|5	2|3|5	2|2|3	2|2|3	0.57	0.696	0.595	2	3	5	-	-	*	0.84	1.319	0.733	2	3	5	-	-	-	0.488	0.484
CotAD_44208	248	DEG&pro ns	DEG&pro ns			response to osmotic stress	120.111	49.9863	103.349	100.14	46.2829	81.6918	-1.26477	-1.11346	-0.216848	0.819711	-1.265	-1.113	0.805	1.14	[mRNA] locus=LG14:8932520:8933741:- [translate_table: standard]	34675	63|34|83	3.9|3.9|10.2	1|1|1	1|1|3	1|1|3	1|1|2	1|1|2	---	---	0.855	1	1	3	-	-	-	---	---	0.805	1	1	3	-	-	-	---	---
CotAD_44661	249	DEG&pro ns	DEG&pro ns	Specific N4/N0			7.51565	29.4903	12.87	10.7417	27.2558	7.75725	1.97227	1.34335	0.776045	-1.81294	1.972	1.343	1.194	1.158	[mRNA] locus=LG14:27028346:27031628:+ [translate_table: standard]	45465	110|78|61	3.8|3.8|3.8	-|-|-	2|2|2	2|2|2	1|1|1	1|1|1	0.877	1.082	1.381	2	2	2	-	-	-	1	0.968	1.613	2	2	2	-	-	-	0.665	0.613
CotAD_45009	250	DEG&pro ns	DEG&pro ns				43.096	14.4509	14.9948	40.1375	17.535	30.1619	-1.5764	-1.19471	-1.52309	0.782488	-1.576	-1.195	0.881	1.05	[mRNA] locus=LG16:99356581:99363573:+ [translate_table: standard]	216554	715|805|924	13.9|13.4|13.0	-|-|-	26|27|29	9|10|11	14|13|13	7|6|6	0.867	0.817	0.822	8	9	11	-	-	-	0.82	0.894	0.929	9	9	11	-	-	-	1.094	1.159
CotAD_45088	251	DEG&pro ns	DEG&pro ns				17.1832	59.4402	143.077	28.9804	203.068	348.382	1.79044	2.80881	3.05772	0.778708	1.79	2.809	0.961	1.905	[mRNA] locus=LG3:15508748:15511975:- [translate_table: standard]	113229	74|98|108	5.9|4.7|6.8	-|-|-	5|5|5	5|5|5	4|3|5	4|3|5	1.122	0.941	0.853	3	4	3	-	-	-	1.125	0.801	0.958	4	4	4	-	-	-	2.145	0.932
CotAD_45122	252	DEG&pro ns	DEG&pro ns				145.322	55.3192	113.813	153.245	53.1233	144.504	-1.3934	-1.52842	-0.352583	1.44369	-1.393	-1.528	0.867	0.788	[mRNA] locus=LG25:46940145:46942546:+ [translate_table: standard]	54809	1769|1612|1611	43.9|40.1|40.1	-|-|-	45|45|41	4|3|4	11|11|11	2|1|1	0.946	0.684	0.867	4	2	3	-	-	-	0.93	0.766	0.906	3	2	3	-	-	-	0.937	0.98
CotAD_45136	253	DEG&pro ns	DEG&pro ns				124.431	21.449	30.2599	108.227	14.7077	29.258	-2.53637	-2.87942	-2.03987	0.992262	-2.536	-2.879	1.115	0.908	[mRNA] locus=LG25:46613032:46614461:+ [translate_table: standard]	19626	374|429|327	38.5|38.5|38.5	-|-|-	17|18|14	13|13|9	5|5|5	4|4|4	0.931	0.764	0.846	12	11	6	-	*	-	1.028	1.086	1.232	12	11	7	-	-	-	1.164	0.95
CotAD_45174	254	DEG&pro ns					22.9322	10.4112	9.79196	14.6688	7.43647	6.4553	-1.13924	-0.980061	-1.22771	-0.204135	-1.139	-0.98	1.152	1.119	[mRNA] locus=LG12:10204057:10205171:- [translate_table: standard]	45214	-|391|388	-|23.7|18.3	-|-|-	-|11|13	-|2|1	-|6|5	-|2|1	-	0.948	---	-	2	1	-	-	-	-	1.152	---	-	2	1	-	-	-	-	1.699
CotAD_46397	255	DEG&pro ns					66.0753	24.7801	109.352	51.5523	26.044	108.283	-1.41493	-0.985086	0.726792	2.05578	-1.415	-0.985	0.921	1.161	[mRNA] locus=LG18:25033216:25037443:+ [translate_table: standard]	91449	65|-|56	7.0|-|6.0	-|-|-	3|-|3	3|-|3	3|-|3	3|-|3	0.934	-	1.223	3	-	2	-	-	-	0.884	-	0.958	3	-	2	-	-	-	1.62	-
CotAD_46904	256	DEG&pro ns	DEG&pro ns				97.3651	44.5846	60.7611	89.0341	33.438	53.4692	-1.12686	-1.41287	-0.680257	0.67722	-1.127	-1.413	1.006	0.835	[mRNA] locus=LG25:43449152:43457306:+ [translate_table: standard]	143003	444|-|443	12.9|-|12.4	-|-|-	22|-|21	22|-|1	11|-|10	11|-|1	0.828	-	---	19	-	1	*	-	-	1.006	-	---	19	-	1	-	-	-	0.726	-
CotAD_47218	257	DEG&pro ns	DEG&pro ns				161.579	419.093	228.858	187.278	637.587	226.605	1.37503	1.76744	0.502211	-1.49244	1.375	1.767	1.127	0.953	[mRNA] locus=LG16:24433866:24435085:+ [translate_table: standard]	35162	593|-|649	40.0|-|40.0	-|-|-	32|-|34	1|-|2	7|-|7	1|-|1	---	-	1.277	1	-	2	-	-	-	---	-	1.127	1	-	2	-	-	-	---	-
CotAD_47497	258	DEG&pro ns	DEG&pro ns			response to osmotic stress	27.5042	74.9549	61.0768	28.6778	61.6615	46.4745	1.44637	1.10444	1.15097	-0.407931	1.446	1.104	1.032	0.715	[mRNA] locus=LG22:53337555:53341549:+ [translate_table: standard]	32212	76|66|48	11.3|11.3|11.3	1|1|1	5|4|2	4|3|1	2|2|2	1|1|1	0.912	0.878	---	3	3	1	-	-	-	0.755	1.309	---	3	3	1	-	-	-	0.884	1.864
CotAD_47608	259	DEG&pro ns	DEG&pro ns			response to osmotic stress	640.25	288.654	353.748	521.42	211.506	471.972	-1.14929	-1.30175	-0.855915	1.158	-1.149	-1.302	1.24	0.89	[mRNA] locus=LG17:28506887:28507816:+ [translate_table: standard]	37853	368|361|337	15.2|15.9|12.6	-|-|-	11|11|10	3|2|8	4|4|3	1|1|2	1.404	1.278	0.962	3	2	8	-	-	-	1.405	1.262	1.053	3	2	8	-	-	-	0.505	0.341
CotAD_47942	260	DEG&pro ns	DEG&pro ns		novel_mir_252		5.40516	1.0382	4.84158	7.99953	1.73032	7.67697	-2.38025	-2.20888	-0.15886	2.1495	-2.38	-2.209	0.961	1.114	[mRNA] locus=LG9:82294764:82299646:+ [translate_table: standard]	106659	556|504|709	8.6|12.2|12.2	1|1|1	20|17|25	5|6|8	6|8|8	3|4|4	0.494	0.809	0.814	4	6	6	-	-	-	0.847	1.113	0.922	4	6	6	-	-	-	1.04	0.845
CotAD_47976	261	DEG&pro ns	DEG&pro ns				34.6808	15.3952	24.2079	32.5364	15.395	20.2842	-1.17166	-1.0796	-0.518662	0.397901	-1.172	-1.08	1.176	0.959	[mRNA] locus=LG16:81713550:81715921:+ [translate_table: standard]	46826	514|554|-	27.8|27.8|-	-|-|-	27|22|-	1|11|-	7|7|-	1|4|-	---	0.957	-	1	11	-	-	-	-	---	1.176	-	1	11	-	-	-	-	---	0.872
CotAD_48277	262	DEG&pro ns	DEG&pro ns			response to osmotic stress	42.493	146.328	268.379	49.0533	201.458	287.7	1.7839	2.03805	2.65898	0.514086	1.784	2.038	1.147	1.055	[mRNA] locus=LG18:3627243:3632526:- [translate_table: standard]	63995	29|101|62	2.6|4.7|2.2	-|-|-	1|3|1	1|3|1	1|2|1	1|2|1	---	1.725	---	1	3	1	-	-	-	---	1.147	---	1	3	1	-	-	-	---	1.661
CotAD_48313	263	DEG&pro ns	DEG&pro ns				487.595	230.801	164.401	441.601	172.613	165.552	-1.07904	-1.3552	-1.56847	-0.0602601	-1.079	-1.355	0.982	1.211	[mRNA] locus=LG9:3877517:3878530:+ [translate_table: standard]	23486	548|570|597	8.8|8.8|8.8	-|-|-	9|8|9	9|8|9	1|1|1	1|1|1	0.876	0.726	0.956	9	8	9	-	*	-	0.985	0.95	1.01	9	8	9	-	-	-	1.002	0.964
CotAD_49657	264	DEG&pro ns	DEG&pro ns				48.2324	21.7002	23.5134	52.5019	16.9982	26.6854	-1.1523	-1.62698	-1.03652	0.650667	-1.152	-1.627	0.826	0.936	[mRNA] locus=LG13:48190501:48191938:+ [translate_table: standard]	38410	134|-|146	21.4|-|21.4	-|-|-	14|-|13	5|-|5	6|-|6	2|-|2	0.663	-	0.561	4	-	5	*	-	*	0.956	-	0.696	3	-	5	-	-	*	0.458	-
CotAD_49843	265	DEG&pro ns	DEG&pro ns				260.934	101.458	130.897	286.316	91.4167	146.019	-1.3628	-1.64708	-0.995258	0.675631	-1.363	-1.647	0.904	1.102	[mRNA] locus=LG10:56054761:56055261:+ [translate_table: standard]	20484	194|140|162	18.7|18.7|18.7	1|1|1	11|9|10	11|9|10	3|3|3	3|3|3	1.059	1.034	1.054	9	7	7	-	-	-	0.857	1.107	0.747	9	7	7	-	-	*	0.861	0.929
CotAD_50049	266	DEG&pro ns	DEG&pro ns				6.78555	364.991	91.7963	3.91657	561.951	54.1327	5.74925	7.16471	3.7579	-3.37587	5.749	7.165	0.945	1.326	[mRNA] locus=LG12:92549378:92549752:- [translate_table: standard]	17595	462|668|438	27.4|27.4|27.4	-|-|-	10|17|10	10|17|10	2|2|2	2|2|2	3.583	2.52	2.772	10	17	9	-	*	*	0.913	0.925	0.996	10	16	9	-	-	-	2.61	3.185
CotAD_50167	267	DEG&pro ns	DEG&pro ns				35.1412	13.4996	11.3153	40.2198	8.74962	12.6586	-1.38025	-2.20061	-1.63489	0.53283	-1.38	-2.201	0.848	0.975	[mRNA] locus=LG6:72255108:72258923:+ [translate_table: standard]	46889	128|142|154	11.9|9.1|9.1	1|1|1	12|9|13	11|9|13	5|4|4	4|4|4	0.704	0.927	0.793	8	8	11	*	-	*	0.729	0.894	0.922	7	9	11	*	-	-	0.848	0.926
CotAD_50229	268	DEG&pro ns	DEG&pro ns				3199.65	884.77	1768.89	2813.37	832.926	1874.73	-1.85454	-1.75604	-0.855072	1.17042	-1.855	-1.756	0.956	0.867	[mRNA] locus=LG19:47145429:47146627:- [translate_table: standard]	33842	621|499|634	22.4|29.1|22.4	-|-|-	26|26|24	8|6|6	5|6|5	1|2|1	0.981	1.017	1.092	8	6	5	-	-	*	0.95	0.952	0.965	8	6	6	-	-	-	1.267	1.14
CotAD_50257	269	DEG&pro ns	DEG&pro ns				19.433	8.32522	4.30652	24.1927	6.18437	2.40889	-1.22295	-1.96787	-2.17391	-1.36025	-1.223	-1.968	0.995	1.14	[mRNA] locus=LG6:43988117:43992364:+ [translate_table: standard]	49229	175|189|-	13.8|18.9|-	1|-|-	9|9|-	9|1|-	4|5|-	4|1|-	1.068	---	-	7	1	-	-	-	-	0.995	---	-	7	1	-	-	-	-	1.395	---
CotAD_50356	270	DEG&pro ns					33.024	9.16229	13.0961	31.4342	19.771	23.7204	-1.84973	-0.668951	-1.33438	0.262741	-1.85	-0.669	0.731	1.04	[mRNA] locus=LG3:3993047:3995767:+ [translate_table: standard]	48813	-|141|82	-|9.6|6.3	-|1|2	-|5|3	-|1|3	-|3|2	-|1|2	-	---	1.047	-	1	3	-	-	-	-	---	0.731	-	1	2	-	-	-	-	---
CotAD_50364	271	DEG&pro ns	DEG&pro ns	Common E4/E0 & N4/N0			47.7764	187.662	40.1223	61.4483	208.087	44.5274	1.97377	1.75974	-0.251892	-2.22442	1.974	1.76	0.932	0.893	[mRNA] locus=LG3:4278778:4280752:+ [translate_table: standard]	44019	510|606|652	17.3|17.3|17.3	-|-|-	17|18|23	7|7|11	4|4|4	2|2|2	1.113	1.041	1.007	7	7	9	-	-	-	1.031	0.906	0.858	7	7	8	-	-	*	0.958	1.018
CotAD_50693	272	DEG&pro ns					52.8897	108.22	23.3134	47.6757	82.3359	13.8581	1.03291	0.788266	-1.18183	-2.57079	1.033	0.788	0.998	0.996	[mRNA] locus=LG2:8409910:8412013:- [translate_table: standard]	52331	48|69|75	4.6|9.3|4.6	-|-|-	2|2|2	2|1|2	2|2|2	2|1|2	1.009	---	---	2	1	1	-	-	-	0.998	---	---	2	1	1	-	-	-	1.429	---
CotAD_51328	273	DEG&pro ns					36.3621	16.5663	17.0417	23.2708	18.7961	23.5063	-1.13419	-0.30809	-1.09337	0.322613	-1.134	-0.308	1.643	1.465	[mRNA] locus=LG5:28766281:28768194:+ [translate_table: standard]	37623	110|102|-	8.0|12.3|-	-|-|-	5|4|-	2|1|-	2|3|-	1|1|-	1.446	---	-	2	1	-	-	-	-	1.643	---	-	2	1	-	-	-	-	1.394	---
CotAD_52031	274	DEG&pro ns	DEG&pro ns				98.3888	47.5737	39.5993	72.697	33.5916	31.2611	-1.04833	-1.11379	-1.31302	-0.103733	-1.048	-1.114	1.322	1.109	[mRNA] locus=LG16:34730228:34731968:- [translate_table: standard]	64403	388|258|364	15.7|12.2|20.4	-|-|-	24|15|18	11|8|10	7|6|8	3|2|3	1.389	1.493	1.148	10	6	8	*	*	-	1.531	1.079	1.357	10	6	8	-	-	*	1.274	1.112
CotAD_52139	275	DEG&pro ns	DEG&pro ns				7.89316	52.6466	15.5622	11.4102	49.8937	13.7433	2.73767	2.12853	0.979373	-1.86013	2.738	2.129	1.469	1.045	[mRNA] locus=LG13:6761589:6770688:- [translate_table: standard]	136504	20|72|57	0.8|6.9|3.5	-|-|-	1|5|3	1|3|2	1|5|2	1|3|1	---	1.236	---	-	3	1	-	-	-	---	1.469	---	-	3	1	-	-	-	---	1.368
CotAD_52342	276	DEG&pro ns	DEG&pro ns	Common E4/E0 & N4/N0			157.543	26.7228	14.3202	141.93	25.4795	9.89004	-2.5596	-2.47777	-3.45963	-1.36529	-2.56	-2.478	0.92	0.943	[mRNA] locus=LG11:28352432:28353320:- [translate_table: standard]	19078	163|218|169	71.6|68.8|53.9	-|-|-	12|11|11	11|8|7	7|6|6	6|4|4	0.628	1.132	0.473	6	3	4	*	-	*	0.99	1.052	0.717	7	3	4	-	-	-	0.776	0.813
CotAD_52406	277	DEG&pro ns	DEG&pro ns				127.126	58.6888	30.6712	98.8253	38.9825	19.5226	-1.11511	-1.34205	-2.05131	-0.997684	-1.115	-1.342	1.071	1.077	[mRNA] locus=LG21:41990187:41991422:+ [translate_table: standard]	57440	61|38|87	6.8|2.2|13.9	-|-|-	2|1|5	2|1|2	2|1|4	2|1|2	0.869	---	0.931	2	1	2	-	-	-	1.18	---	0.962	2	1	2	-	-	-	1.061	---
CotAD_52556	278	DEG&pro ns	DEG&pro ns				15.4339	41.0518	48.952	18.5913	43.006	46.4627	1.41134	1.20991	1.66526	0.111534	1.411	1.21	1.184	1.039	[mRNA] locus=LG24:48449470:48450828:+ [translate_table: standard]	39990	33|-|37	4.1|-|7.0	1|-|1	1|-|2	1|-|2	1|-|2	1|-|2	---	-	1.328	1	-	2	-	-	-	---	-	1.184	1	-	2	-	-	-	---	-
CotAD_52568	279	DEG&pro ns					5.93378	24.6943	2.07058	6.72062	12.3936	2.29188	2.05716	0.882928	-1.51892	-2.43499	2.057	0.883	0.985	0.913	[mRNA] locus=LG24:48809483:48813801:- [translate_table: standard]	122547	147|132|163	5.7|3.3|6.6	-|-|-	11|7|12	5|2|6	5|3|6	3|2|4	1.206	1.016	0.878	3	2	4	-	-	-	1.173	0.823	0.96	3	2	4	-	-	-	1.368	1.048
CotAD_52579	280	DEG&pro ns	DEG&pro ns				35.5596	15.7974	13.2994	33.7462	12.5288	11.0333	-1.17055	-1.42948	-1.41888	-0.183377	-1.171	-1.429	1.363	1.079	[mRNA] locus=LG24:49201415:49205554:- [translate_table: standard]	61302	712|783|799	23.5|23.5|23.5	-|-|-	27|31|29	13|4|5	8|8|8	5|1|1	0.962	0.81	1.089	12	4	5	-	-	-	1.14	1.568	1.38	11	4	5	-	-	*	0.808	0.499
CotAD_52654	281	DEG&pro ns	DEG&pro ns			response to osmotic stress	24.3374	202.768	204.667	129.811	354.99	265.208	3.05859	1.45137	3.07203	-0.420653	3.059	1.451	1.499	1.099	[mRNA] locus=LG4:47134856:47136795:- [translate_table: standard]	58629	86|75|111	2.5|2.5|2.5	1|1|1	2|2|2	2|2|2	1|1|1	1|1|1	1.532	1.191	1.172	2	2	2	-	-	-	1.187	1.627	1.684	2	2	2	-	-	-	1.255	1.491
CotAD_53232	282	DEG&pro ns	DEG&pro ns				74.7161	25.0517	43.9264	89.9759	18.757	48.2638	-1.57651	-2.26211	-0.76633	1.36351	-1.577	-2.262	0.885	0.796	[mRNA] locus=LG16:20965595:20968697:- [translate_table: standard]	92139	2503|2676|2560	33.3|32.0|35.0	-|-|-	77|79|84	2|2|3	19|18|19	1|1|1	0.764	0.725	0.739	2	2	3	-	-	*	0.982	0.697	0.977	2	2	3	-	-	-	0.635	0.604
CotAD_53253	283	DEG&pro ns					18.4855	50.1001	30.5564	25.3956	49.5908	40.6562	1.43842	0.965491	0.725078	-0.286597	1.438	0.965	1.927	0.848	[mRNA] locus=LG25:9776584:9785837:+ [translate_table: standard]	87282	126|98|-	6.2|6.2|-	-|-|-	7|4|-	2|1|-	4|4|-	1|1|-	1.403	---	-	2	1	-	-	-	-	1.927	---	-	2	1	-	-	-	-	1.359	---
CotAD_53329	284	DEG&pro ns	DEG&pro ns				3417.05	1391.06	1384.25	3269.82	1067.31	1248.16	-1.29657	-1.61523	-1.30365	0.225814	-1.297	-1.615	0.857	0.913	[mRNA] locus=LG2:6358744:6360822:+ [translate_table: standard]	53211	789|669|653	31.9|33.8|30.6	-|-|-	40|36|34	3|2|3	11|12|10	1|1|1	1.005	0.888	0.768	2	2	3	-	-	-	0.845	0.944	0.782	2	2	3	-	-	-	1.126	1.181
CotAD_54302	285	DEG&pro ns	DEG&pro ns				143.873	54.5235	88.5776	127.714	50.4841	86.7698	-1.39984	-1.33902	-0.69978	0.781365	-1.4	-1.339	0.858	1.328	[mRNA] locus=LG22:18636501:18637900:- [translate_table: standard]	56095	166|173|153	15.1|13.3|16.1	-|-|-	9|10|11	2|1|3	6|5|6	2|1|2	1.002	---	---	2	1	1	-	-	-	0.858	---	---	2	1	1	-	-	-	1.158	---
CotAD_54314	286	DEG&pro ns	DEG&pro ns				78.3658	32.2295	45.7845	77.6929	26.8575	48.8482	-1.28184	-1.53246	-0.775365	0.862979	-1.282	-1.532	829.242	64.005	[mRNA] locus=LG19:63720601:63723699:- [translate_table: standard]	28920	49|-|79	9.6|-|14.8	-|-|-	1|-|3	1|-|2	1|-|2	1|-|1	---	-	62338.6	1	-	2	-	-	-	---	-	829.242	1	-	2	-	-	-	---	-
CotAD_54714	287	DEG&pro ns	DEG&pro ns				30.0639	13.474	31.5596	31.625	8.43965	27.4194	-1.15785	-1.90581	0.0700459	1.69994	-1.158	-1.906	1.066	1.203	[mRNA] locus=LG18:6082184:6085262:- [translate_table: standard]	75055	347|500|530	10.6|10.6|12.6	1|1|-	12|11|18	9|6|12	4|4|5	3|3|4	0.88	0.904	0.959	5	5	8	-	-	-	1.1	1.233	0.866	5	5	8	-	-	-	1.138	0.594
CotAD_55270	288	DEG&pro ns					2.79829	7.50491	11.8555	5.42373	7.93612	13.1041	1.42329	0.549147	2.08293	0.723514	1.423	0.549	1.108	0.912	[mRNA] locus=LG21:10206023:10213020:- [translate_table: standard]	131790	81|75|60	3.6|2.7|3.1	1|1|1	3|3|3	3|2|3	3|3|3	3|2|3	1.246	1.444	1.298	3	2	3	-	-	-	0.999	0.941	1.384	3	2	3	-	-	-	1.138	1.157
CotAD_55293	289	DEG&pro ns	DEG&pro ns				295.275	133.971	159.546	282.624	81.6163	126.348	-1.14013	-1.79196	-0.888083	0.630479	-1.14	-1.792	1.216	1.22	[mRNA] locus=LG20:21483671:21487960:+ [translate_table: standard]	51652	667|986|756	31.2|37.9|34.3	-|-|-	23|34|25	4|4|2	8|10|9	2|2|2	0.87	0.891	---	4	4	1	-	-	-	1.104	1.328	---	3	3	1	-	-	-	1.055	1.475
CotAD_55718	290	DEG&pro ns	DEG&pro ns	Common E4/E0 & N4/N0			99.4609	212.634	189.167	101.023	248.35	203.666	1.09617	1.29769	0.927462	-0.286167	1.096	1.298	1.271	1.433	[mRNA] locus=LG1:23285509:23288611:- [translate_table: standard]	27335	72|69|51	11.5|11.5|11.0	-|-|-	3|3|4	3|3|4	2|2|2	2|2|2	1.179	1.512	2.571	3	3	3	-	-	-	1.235	1.156	1.422	3	3	3	-	*	-	1.145	1.22
CotAD_56045	291	DEG&pro ns	DEG&pro ns				470.971	168.134	196.466	547.118	124.474	206.962	-1.48602	-2.13601	-1.26136	0.733528	-1.486	-2.136	0.967	0.877	[mRNA] locus=LG9:68307592:68308132:- [translate_table: standard] >CotAD_73776 [mRNA] locus=scaffold2069.1:247209:247749:+ [translate_table: standard]	15474	56|130|123	12.8|13.8|12.8	-|-|-	2|3|3	2|3|3	1|2|1	1|2|1	1.098	1.003	0.889	2	3	3	-	-	-	0.96	0.974	0.968	2	3	3	-	-	-	1.024	0.823
CotAD_56317	292	DEG&pro ns					55.0511	27.153	29.3288	44.7205	24.6071	29.4626	-1.01966	-0.861861	-0.908453	0.259812	-1.02	-0.862	0.936	0.878	[mRNA] locus=LG13:43368125:43370040:- [translate_table: standard]	28474	177|220|220	19.3|19.3|19.3	-|-|-	10|12|12	7|9|9	3|3|3	2|2|2	0.719	0.803	0.723	6	7	9	-	*	*	0.902	1.165	0.74	6	7	9	-	-	-	0.978	1.099
CotAD_57037	293	DEG&pro ns					19.526	39.9467	12.1248	19.2402	25.8207	2.19744	1.03268	0.424407	-0.687437	-3.55463	1.033	0.424	1.02	1.028	[mRNA] locus=LG15:15646403:15649787:+ [translate_table: standard]	79688	125|89|126	8.1|7.8|7.8	-|-|-	8|6|6	3|2|2	4|4|4	2|2|1	0.857	---	1.157	2	1	2	*	-	-	1.021	---	1.018	2	1	2	-	-	-	0.91	---
CotAD_57396	294	DEG&pro ns	DEG&pro ns				24.1314	10.6837	6.50624	24.6959	7.90583	5.8735	-1.1755	-1.64328	-1.89102	-0.428696	-1.176	-1.643	0.865	1.147	[mRNA] locus=LG26:18558142:18559380:- [translate_table: standard]	52728	58|91|-	3.9|3.9|-	-|-|-	4|6|-	4|6|-	2|2|-	2|2|-	0.649	0.695	-	2	3	-	-	-	-	0.791	0.938	-	2	3	-	*	-	-	0.874	0.904
CotAD_57520	295	DEG&pro ns	DEG&pro ns				20.7411	185.073	214.341	32.8166	277.391	185.069	3.15753	3.07943	3.36935	-0.583856	3.158	3.079	1.052	0.981	[mRNA] locus=LG3:7404046:7409092:+ [translate_table: standard]	107604	238|212|214	9.1|10.0|10.2	-|-|-	13|10|12	8|6|8	7|7|8	5|5|6	1.142	1.219	1.143	6	5	6	-	-	-	0.996	1.028	1.131	6	5	6	-	-	-	1.29	1.399
CotAD_58200	296	DEG&pro ns					36.4762	79.544	8.3284	27.5103	20.2399	0.292824	1.1248	-0.442768	-2.13085	-6.11103	1.125	-0.443	1.422	0.874	[mRNA] locus=LG8:33499736:33501043:- [translate_table: standard]	51579	234|266|190	15.4|15.4|15.4	-|-|-	9|9|7	3|3|1	4|4|4	1|1|1	0.848	1.488	---	2	2	1	-	-	-	1.287	1.557	---	2	2	1	-	-	-	---	1.125
CotAD_58240	297	DEG&pro ns	DEG&pro ns				224.341	104.874	103.147	240.056	86.3278	103.617	-1.09704	-1.47547	-1.121	0.26337	-1.097	-1.475	1	1.034	[mRNA] locus=LG5:53984524:53985020:- [translate_table: standard] >CotAD_15311 [mRNA] locus=scaffold304.1:586858:587357:+ [translate_table: standard]	18415	714|633|656	58.4|58.4|58.4	-|-|-	16|16|17	16|16|17	4|4|4	4|4|4	0.772	0.772	0.755	15	15	16	*	*	*	1.026	1.035	0.938	15	15	16	-	-	-	0.921	0.906
CotAD_58499	298	DEG&pro ns	DEG&pro ns				910.787	349.091	163.914	872.643	234.614	135.875	-1.38351	-1.8951	-2.47418	-0.788009	-1.384	-1.895	1.076	1.078	[mRNA] locus=LG7:36074336:36075279:+ [translate_table: standard]	26972	29|42|61	4.4|4.4|4.4	-|-|-	1|1|2	1|1|2	1|1|1	1|1|1	---	---	1.224	1	1	2	-	-	-	---	---	1.076	1	1	2	-	-	-	---	---
CotAD_58855	299	DEG&pro ns	DEG&pro ns				131.852	59.0724	65.9337	110.909	48.2328	53.4469	-1.15836	-1.2013	-0.999833	0.148091	-1.158	-1.201	0.933	1.183	[mRNA] locus=LG22:49960955:49965479:- [translate_table: standard]	128308	441|619|577	21.0|26.2|21.6	-|-|-	35|39|35	3|5|3	18|21|18	1|4|2	0.695	0.92	0.992	3	5	2	-	-	-	0.838	0.953	1.009	3	5	2	-	-	-	0.957	1.136
CotAD_59468	300	DEG&pro ns	DEG&pro ns			response to osmotic stress	36.2361	13.0323	15.3214	33.3955	10.7981	18.8544	-1.47534	-1.62888	-1.24188	0.804132	-1.475	-1.629	1.123	0.921	[mRNA] locus=LG10:50187555:50189237:- [translate_table: standard] >CotAD_00372 [mRNA] locus=LG19:66560322:66562010:+ [translate_table: standard]	32399	459|519|501	36.4|41.5|36.4	-|-|-	17|21|24	4|6|6	6|7|6	3|3|3	0.92	0.861	1.102	3	5	4	*	-	-	0.97	0.903	1.495	3	5	5	-	-	-	0.784	1.004
CotAD_59678	301	DEG&pro ns	DEG&pro ns				103.417	39.0603	40.4788	103.666	33.6348	41.3362	-1.4047	-1.62392	-1.35324	0.297452	-1.405	-1.624	0.735	0.685	[mRNA] locus=LG13:45429523:45431020:- [translate_table: standard]	38091	124|-|129	27.6|-|18.9	-|-|-	14|-|12	5|-|4	7|-|5	3|-|1	0.534	-	0.513	2	-	4	-	-	-	0.756	-	0.713	2	-	4	-	-	-	0.591	-
CotAD_60149	302	DEG&pro ns	DEG&pro ns				96.3591	855.414	70.0156	119.688	1088.69	100.515	3.15013	3.18525	-0.460744	-3.43712	3.15	3.185	1.202	1.349	[mRNA] locus=LG5:55292596:55294137:- [translate_table: standard]	45820	113|130|119	12.5|6.6|8.6	-|-|-	10|8|8	6|4|4	5|3|4	4|2|3	1.284	1.573	0.964	3	4	3	-	-	-	1.354	1.255	0.998	3	4	3	-	-	-	1.842	1.71
CotAD_62171	303	DEG&pro ns	DEG&pro ns				19.5737	57.0214	133.181	26.3615	73.8552	163.812	1.54258	1.48627	2.76639	1.14927	1.543	1.486	1.012	1.212	[mRNA] locus=LG20:29758502:29760453:- [translate_table: standard]	41897	131|113|97	3.7|9.6|13.6	1|1|-	3|3|5	3|3|2	1|2|3	1|2|1	1.353	1.367	0.786	3	3	2	-	-	-	1.001	1.152	0.882	3	3	2	-	-	-	1.562	1.044
CotAD_62354	304	DEG&pro ns					35.6948	102.661	4.11534	50.5891	70.3028	8.08586	1.5241	0.474756	-3.11663	-3.12011	1.524	0.475	0.852	0.952	[mRNA] locus=LG6:24364162:24366070:- [translate_table: standard]	36581	163|218|175	14.0|14.0|6.0	-|-|-	6|6|4	4|5|4	2|2|1	1|1|1	0.573	0.604	0.571	3	3	4	*	-	*	0.933	0.812	0.81	3	4	4	-	-	*	0.793	0.787
CotAD_62775	305	DEG&pro ns	DEG&pro ns				882.618	337.517	144.776	737.536	284.221	112.749	-1.38683	-1.3757	-2.60797	-1.3339	-1.387	-1.376	0.909	1.054	[mRNA] locus=LG11:4813422:4814101:+ [translate_table: standard]	22889	399|474|494	30.7|39.2|30.7	-|-|-	12|19|17	2|3|3	4|5|4	2|1|2	1.02	0.646	0.819	2	2	3	-	-	-	1.08	0.828	0.819	2	2	3	-	-	-	1.187	1.276
CotAD_63713	306	DEG&pro ns	DEG&pro ns				71.4741	23.9278	74.7915	100.269	36.2204	121.32	-1.57873	-1.469	0.0654549	1.74394	-1.579	-1.469	1.105	0.867	[mRNA] locus=LG23:15907080:15909366:+ [translate_table: standard]	54767	1923|1777|1647	37.7|40.1|40.1	-|-|-	47|47|41	6|5|4	10|11|11	1|1|1	0.929	0.906	1.023	6	5	3	-	-	-	1	1.153	1.161	6	5	4	-	-	-	0.984	1.226
CotAD_63944	307	DEG&pro ns	DEG&pro ns	specifc E4/E0			9.18321	33.0059	9.43536	13.1709	27.7941	6.03172	1.84565	1.07742	0.0390795	-2.20414	1.846	1.077	1.366	1.328	[mRNA] locus=LG10:49286598:49287968:- [translate_table: standard]	31662	42|-|62	7.9|-|12.3	-|-|-	2|-|2	2|-|2	2|-|2	2|-|2	1.152	-	1.37	2	-	2	-	-	-	1.512	-	1.22	2	-	2	-	-	-	1.616	-
CotAD_64613	308	DEG&pro ns					81.03	35.2318	41.6965	71.6673	44.9619	60.6803	-1.20158	-0.672612	-0.95853	0.432525	-1.202	-0.673	1.238	1.265	[mRNA] locus=LG9:72488641:72490692:- [translate_table: standard]	35312	488|378|467	32.4|25.2|29.4	1|1|1	16|12|14	8|4|6	6|5|7	2|2|2	1.789	1.826	1.287	8	4	6	*	*	-	1.101	1.485	1.128	8	4	6	-	*	-	1.748	1.49
CotAD_64627	309	DEG&pro ns	DEG&pro ns	Common E4/E0 & N4/N0			121.941	28.4186	17.5844	76.8536	18.162	10.2013	-2.10127	-2.08119	-2.79381	-0.832167	-2.101	-2.081	1.038	0.988	[mRNA] locus=LG24:18057720:18059916:- [translate_table: standard]	53049	-|148|152	-|8.0|9.0	-|-|-	-|5|5	-|5|5	-|2|2	-|2|2	-	0.666	1.027	-	5	4	-	*	-	-	0.806	1.27	-	5	4	-	*	-	-	0.982
CotAD_65097	310	DEG&pro ns	DEG&pro ns				6.67286	44.4322	9.6493	3.42358	45.6658	10.7137	2.73523	3.73754	0.53212	-2.09166	2.735	3.738	0.618	0.805	[mRNA] locus=LG6:62932553:62934360:+ [translate_table: standard] >CotAD_29012 [mRNA] locus=LG16:56875398:56877205:+ [translate_table: standard]	21326	58|81|60	16.9|16.9|16.9	-|-|-	1|2|1	1|2|1	1|1|1	1|1|1	---	0.615	---	1	2	1	-	*	-	---	0.618	---	1	2	1	-	-	-	---	0.87
CotAD_65397	311	DEG&pro ns	DEG&pro ns				330.24	76.4328	82.5449	292.494	52.3208	58.2544	-2.11125	-2.48295	-2.00026	0.154983	-2.111	-2.483	0.899	1.308	[mRNA] locus=LG11:23882796:23891470:+ [translate_table: standard]	47053	79|83|-	13.4|14.5|-	-|-|-	6|6|-	4|2|-	4|4|-	3|2|-	0.884	---	-	2	1	-	-	-	-	0.899	---	-	2	1	-	-	-	-	1.347	0.641
CotAD_66524	312	DEG&pro ns	DEG&pro ns			response to osmotic stress	15.0508	38.4168	46.0484	20.5919	56.2326	42.2886	1.3519	1.44933	1.61332	-0.411136	1.352	1.449	1.098	1.038	[mRNA] locus=LG21:44002408:44004625:- [translate_table: standard]	43754	131|58|145	11.1|11.1|11.1	-|-|-	6|3|5	4|2|3	3|3|3	2|2|2	1.467	---	1.251	3	1	2	-	-	-	1.218	---	0.977	3	1	2	-	-	-	0.893	---
CotAD_67369	313	DEG&pro ns	DEG&pro ns				52.438	23.5751	30.1506	42.1232	19.7518	31.8026	-1.15335	-1.09263	-0.798425	0.687158	-1.153	-1.093	1.35	0.904	[mRNA] locus=LG10:10255751:10257671:- [translate_table: standard]	38101	-|56|66	-|11.2|6.9	-|-|-	-|3|3	-|2|3	-|3|2	-|2|2	-	0.955	0.851	-	2	3	-	-	-	-	1.344	1.355	-	2	3	-	-	-	-	1.235
CotAD_67748	314	DEG&pro ns		specifc E4/E0			7.06829	23.9852	2.97943	5.85812	11.3136	2.6189	1.76271	0.949549	-1.24632	-2.11103	1.763	0.95	0.916	1.065	[mRNA] locus=LG16:63997912:63999152:+ [translate_table: standard]	27508	130|105|-	13.9|13.9|-	-|-|-	4|4|-	4|4|-	2|2|-	2|2|-	0.773	0.779	-	4	4	-	-	-	-	0.991	0.84	-	4	4	-	-	-	-	1.184	1.042
CotAD_67902	315	DEG&pro ns	DEG&pro ns				11.5472	4.07743	6.35157	13.7339	3.64052	7.79512	-1.50181	-1.91552	-0.862357	1.09843	-1.502	-1.916	0.961	1.223	[mRNA] locus=LG23:20270994:20275183:- [translate_table: standard]	79279	45|57|56	4.5|4.5|6.3	-|-|-	3|3|3	1|3|3	2|2|3	1|2|3	---	0.898	0.724	-	2	3	-	-	-	---	1.036	0.886	-	2	3	-	-	-	---	1.701
CotAD_67923	316	DEG&pro ns	DEG&pro ns				34.4015	13.1432	14.293	30.8152	11.2655	16.2985	-1.38815	-1.45174	-1.26717	0.53283	-1.388	-1.452	1.439	1.2	[mRNA] locus=LG15:29007340:29008835:+ [translate_table: standard] >CotAD_38324 [mRNA] locus=LG21:9825182:9826656:- [translate_table: standard] >CotAD_31399 [mRNA] locus=LG26:20793932:20795425:- [translate_table: standard]	27924	131|153|129	17.1|17.1|17.1	-|-|-	7|7|6	2|2|2	3|3|3	1|1|1	0.885	1.08	0.981	2	2	2	-	-	-	1.455	1.485	1.378	2	2	2	-	-	-	1.384	0.865
CotAD_69075	317	DEG&pro ns					55.614	27.6111	26.1757	54.9391	29.641	27.6099	-1.0102	-0.890242	-1.08722	-0.102405	-1.01	-0.89	1.028	0.671	[mRNA] locus=LG9:12523362:12526287:- [translate_table: standard]	89874	188|164|158	5.7|7.2|7.2	-|-|-	5|5|6	1|1|2	3|4|4	1|1|1	---	---	0.942	1	1	2	-	-	-	---	---	1.028	1	1	2	-	-	-	---	---
CotAD_69145	318	DEG&pro ns					20.6877	6.45712	9.15176	16.2527	10.0443	8.30383	-1.67981	-0.694307	-1.17665	-0.274525	-1.68	-0.694	1.076	0.99	[mRNA] locus=LG25:15422216:15423821:- [translate_table: standard]	34542	521|-|481	32.2|-|26.5	-|-|-	22|-|22	5|-|6	6|-|5	3|-|2	0.9	-	0.962	5	-	6	-	-	-	1.03	-	1.121	5	-	6	-	-	-	1.052	-
CotAD_69181	319	DEG&pro ns	DEG&pro ns				36.9479	114.187	271.789	56.3749	169.272	328.464	1.62783	1.58622	2.87892	0.956389	1.628	1.586	1.134	0.924	[mRNA] locus=LG9:80739906:80742004:- [translate_table: standard]	44126	227|204|329	13.4|6.4|11.6	-|5|1	8|7|11	1|4|6	3|2|3	1|1|2	---	1.234	1.323	1	4	6	-	-	*	---	1.097	1.17	1	4	6	-	-	-	---	1.38
CotAD_70286	320	DEG&pro ns	DEG&pro ns				28.2839	13.9904	6.31029	18.9062	6.32251	4.28166	-1.01554	-1.58029	-2.1642	-0.562327	-1.016	-1.58	1.416	1.127	[mRNA] locus=LG12:74555972:74558514:+ [translate_table: standard]	81629	81|44|78	6.6|2.6|3.8	1|1|1	3|2|2	2|1|1	3|2|2	2|1|1	0.963	---	---	2	1	1	-	-	-	1.416	---	---	2	1	1	-	-	-	0.985	---
CotAD_70910	321	DEG&pro ns	DEG&pro ns				58.5097	26.4742	24.7458	48.9572	16.9956	27.4257	-1.14409	-1.52636	-1.24149	0.690372	-1.144	-1.526	1.347	1.284	[mRNA] locus=LG15:79619458:79623502:- [translate_table: standard]	35944	111|114|136	14.1|12.6|17.8	-|-|-	5|3|3	5|3|3	3|2|3	3|2|3	1.09	1.183	1.199	5	3	3	-	-	-	1.39	1.433	1.218	5	3	3	-	*	-	1.368	0.847
CotAD_71360	322	DEG&pro ns	DEG&pro ns				46.6688	19.6105	8.0693	38.008	13.5763	3.81923	-1.25083	-1.48521	-2.53194	-1.82974	-1.251	-1.485	0.832	0.773	[mRNA] locus=LG9:80828970:80829671:- [translate_table: standard]	29326	155|-|134	16.7|-|9.4	-|-|-	5|-|4	5|-|4	3|-|2	3|-|2	0.887	-	0.931	4	-	3	-	-	-	0.879	-	0.785	4	-	3	-	-	-	0.935	-
CotAD_71413	323	DEG&pro ns	DEG&pro ns				39.8844	19.351	31.7128	35.1677	17.349	35.9604	-1.04341	-1.0194	-0.330759	1.05156	-1.043	-1.019	1.014	1.287	[mRNA] locus=LG14:44108247:44113582:+ [translate_table: standard]	67544	448|446|445	19.7|16.3|16.3	-|-|-	17|20|16	1|1|2	7|7|7	1|1|1	---	---	1.194	1	1	2	-	-	-	---	---	1.014	1	1	2	-	-	-	---	---
CotAD_71747	324	DEG&pro ns	DEG&pro ns				113.634	56.5796	24.6712	94.4787	29.5561	7.02498	-1.00604	-1.67653	-2.20349	-2.07289	-1.006	-1.677	0.923	0.925	[mRNA] locus=LG23:13742240:13744211:+ [translate_table: standard]	54389	488|367|359	15.8|11.3|11.3	-|-|-	17|14|12	17|14|12	4|3|3	4|3|3	0.753	0.772	0.79	17	14	12	*	*	*	0.897	0.884	0.989	17	14	12	-	-	-	0.982	0.953
CotAD_71953	325	DEG&pro ns					8.6731	3.24114	4.72842	9.53534	7.36612	7.88621	-1.42005	-0.372379	-0.875191	0.0984274	-1.42	-0.372	1.029	1.155	[mRNA] locus=LG12:20015403:20017199:+ [translate_table: standard]	80649	266|303|343	8.9|11.0|11.0	-|-|-	6|9|12	2|4|5	4|5|5	2|2|2	0.733	1.138	0.828	2	3	3	-	-	-	1.128	1.081	0.878	2	4	3	-	-	-	1.217	1.119
CotAD_72005	326	DEG&pro ns	DEG&pro ns				80.0409	31.3216	66.4865	114.923	35.0499	61.8577	-1.35358	-1.71318	-0.267676	0.819544	-1.354	-1.713	1.31	0.844	[mRNA] locus=LG6:42376456:42377716:+ [translate_table: standard]	52690	238|201|-	18.4|16.1|-	-|-|-	13|12|-	2|2|-	7|6|-	2|2|-	1.4	0.732	-	2	2	-	*	-	-	1.272	1.348	-	2	2	-	-	-	-	0.866	0.779
CotAD_72070	327	DEG&pro ns	DEG&pro ns				25.4255	9.52309	5.7472	25.2417	4.44405	4.89866	-1.41677	-2.50586	-2.14535	0.140513	-1.417	-2.506	1.229	0.814	[mRNA] locus=LG19:19294000:19298397:+ [translate_table: standard]	55334	-|172|214	-|16.8|16.8	-|-|-	-|9|10	-|1|10	-|5|5	-|1|5	-	---	1.365	-	1	8	-	-	-	-	---	1.229	-	1	8	-	-	-	-	---
CotAD_72496	328	DEG&pro ns					29.5119	80.0594	32.194	50.4713	34.5707	2.6324	1.43977	-0.545915	0.125494	-3.7151	1.44	-0.546	1.309	0.839	[mRNA] locus=LG23:50406750:50407331:+ [translate_table: standard]	23487	93|76|108	10.4|10.4|10.4	-|-|-	6|4|6	6|4|6	2|2|2	2|2|2	1.083	1.236	1.213	5	4	6	-	*	-	1.181	1.694	1.053	5	4	6	-	*	-	0.822	1.006
CotAD_72918	329	DEG&pro ns	DEG&pro ns				63.3754	263.083	274.932	107.055	398.103	272.142	2.05352	1.89478	2.11708	-0.548784	2.054	1.895	0.96	1.042	[mRNA] locus=LG8:86757745:86759976:- [translate_table: standard]	36287	84|77|163	11.3|11.3|11.3	-|-|-	4|2|5	4|1|1	2|2|2	2|1|1	1.097	---	---	4	1	1	-	-	-	0.96	---	---	4	1	1	-	-	-	1.135	---
CotAD_73924	330	DEG&pro ns	DEG&pro ns				41.3223	8.14591	7.07615	47.2834	6.78817	8.51143	-2.34277	-2.80024	-2.54588	0.326379	-2.343	-2.8	0.949	1.031	[mRNA] locus=LG8:18324223:18325383:- [translate_table: standard] >CotAD_75956 [mRNA] locus=scaffold8219.1:3063:4221:+ [translate_table: standard]	29459	549|465|445	49.5|40.7|44.8	-|-|-	24|21|22	2|3|2	7|6|7	1|1|1	1.285	1.139	0.992	2	3	2	-	-	-	1.003	1.131	0.713	2	3	2	-	-	-	1.146	1.528
CotAD_75841	331	DEG&pro ns					17.041	6.35381	8.08103	17.0312	10.9104	12.0708	-1.42332	-0.642468	-1.0764	0.145807	-1.423	-0.642	0.959	1.188	[mRNA] locus=LG9:43981417:43986061:+ [translate_table: standard]	197525	-|850|580	-|18.2|14.9	-|-|-	-|24|23	-|3|23	-|17|15	-|3|15	-	0.835	0.86	-	2	18	-	-	-	-	0.81	1.107	-	2	18	-	-	-	-	0.796
CotAD_76176	332	DEG&pro ns	DEG&pro ns				172.017	19.1842	88.2452	108.482	12.9239	93.1972	-3.16456	-3.06935	-0.962957	2.85024	-3.165	-3.069	1.01	1.058	[mRNA] locus=LG16:28871744:28873146:+ [translate_table: standard]	55743	198|221|227	14.9|14.4|16.1	-|-|-	12|12|11	5|3|3	6|6|6	2|2|2	0.988	0.918	0.786	3	3	3	-	-	-	1.185	0.862	0.982	3	3	3	-	-	-	1.011	0.947
CotAD_76738	333	DEG&pro ns	DEG&pro ns	Common E4/E0 & N4/N0			35.6687	150.892	38.3292	44.5752	174.858	44.9214	2.08079	1.97187	0.103785	-1.96071	2.081	1.972	0.937	0.856	[mRNA] locus=LG1:75500002:75502019:+ [translate_table: standard]	44345	455|467|580	16.4|16.4|16.4	-|-|-	16|15|22	6|4|10	4|4|4	2|2|2	1.088	0.953	1.16	6	4	7	-	-	-	0.95	0.972	0.888	6	4	7	-	-	-	0.877	1.046
CotAD_12884	334	DAP&gen ns	DEG&pro ns				9.22769	8.77771	7.73964	11.3045	4.07531	8.39048	-0.0721248	-1.47191	-0.253702	1.04184	-0.072	-1.472	1.579	1.014	[mRNA] locus=LG4:43898641:43904742:- [translate_table: standard]	72789	179|194|226	14.6|10.5|15.5	1|3|1	10|7|8	10|7|8	6|4|6	6|4|6	1.093	1.139	1.311	6	5	3	-	-	*	1.521	1.583	1.574	6	5	5	-	*	*	1.015	1.248
CotAD_18560	335	DAP&gen ns	DEG&pro ns				19.0044	15.8179	8.90668	27.7116	4.99507	0.001	-0.26477	-2.47191	-1.09337	-12.2863	-0.265	-2.472	1.341	0.921	[mRNA] locus=LG19:62918640:62919315:- [translate_table: standard]	15186	100|104|133	25.7|25.7|25.7	1|1|1	3|3|4	3|3|4	2|2|2	2|2|2	1.008	0.914	1.344	3	3	4	-	-	-	1.368	1.314	1.391	3	3	4	*	*	-	0.836	1.404
CotAD_01370	336	DAP&gen ns					7804.12	12355.8	4233.71	7251.85	12832.8	2862.48	0.662886	0.823417	-0.882313	-2.1645	0.663	0.823	0.765	1.206	[mRNA] locus=LG19:61823964:61824731:- [translate_table: standard]	19847	90|91|100	7.6|7.6|7.6	1|1|1	5|4|5	5|4|5	1|1|1	1|1|1	0.917	0.845	0.775	4	4	5	-	-	*	0.777	0.753	0.916	4	4	5	*	*	-	0.837	0.807
CotAD_47170	337	DAP&gen ns					7.89292	7.94226	7.74652	4.44241	7.25579	7.37657	0.00899089	0.707792	-0.0270097	0.0238166	0.009	0.708	2.002	1.63	[mRNA] locus=LG19:866576:870036:+ [translate_table: standard]	114268	20|20|21	0.8|0.8|0.8	-|-|-	4|4|4	4|4|4	1|1|1	1|1|1	0.964	1.529	1.209	4	4	4	-	-	-	1.605	2.349	1.655	4	4	4	-	*	*	0.865	0.772
CotAD_67642	338	DAP&gen ns					331.649	186.988	152.775	290.807	170.304	152.194	-0.826716	-0.771949	-1.11825	-0.162207	-0.827	-0.772	0.813	1.009	[mRNA] locus=LG6:55949460:55951399:- [translate_table: standard]	45053	1115|1176|1104	39.8|37.0|46.2	-|-|-	57|62|55	57|62|55	13|12|13	13|12|13	0.884	0.85	0.825	43	44	40	*	*	*	0.861	0.777	0.802	43	45	40	*	*	*	0.867	0.875
CotAD_03967	339	DAP&gen ns					240.543	199.108	122.099	237.136	153.328	92.5618	-0.272741	-0.629098	-0.978246	-0.72813	-0.273	-0.629	0.813	1.165	[mRNA] locus=LG21:7886805:7887510:+ [translate_table: standard]	21042	285|474|372	18.2|18.2|18.2	1|1|1	11|13|12	11|13|12	2|2|2	2|2|2	0.877	0.868	0.821	10	13	12	-	-	*	0.808	0.857	0.773	10	13	11	*	*	*	1.191	1.138
CotAD_01726	340	DAP&gen ns					51.9927	68.7311	52.3728	63.5501	33.0923	72.429	0.402655	-0.9414	0.0105104	1.13007	0.403	-0.941	1.314	1.056	[mRNA] locus=LG19:58836811:58837122:- [translate_table: standard]	14719	332|360|344	40.8|40.8|40.8	2|2|2	16|21|17	16|21|17	4|4|4	4|4|4	1.032	1.17	1.082	15	17	14	-	-	-	1.351	1.276	1.193	15	17	14	*	*	-	1.248	1.209
CotAD_19475	341	DAP&gen ns				response to osmotic stress	179.426	131.588	133.645	169.467	106.522	172.999	-0.447361	-0.669854	-0.424984	0.699609	-0.447	-0.67	0.752	1.058	[mRNA] locus=LG25:33057411:33059290:+ [translate_table: standard]	26573	247|211|239	39.3|39.3|39.3	1|1|1	12|13|12	12|13|12	6|6|6	6|6|6	0.922	0.924	0.966	11	10	12	-	-	-	0.854	0.687	0.816	10	10	12	-	*	*	0.646	0.693
CotAD_44196	342	DAP&gen ns					66.3009	71.8348	81.824	72.7979	88.9597	92.5704	0.115654	0.289255	0.303495	0.0573982	0.116	0.289	1.385	1.058	[mRNA] locus=LG14:9038267:9040682:+ [translate_table: standard]	46681	193|307|246	23.0|20.0|25.7	-|-|-	7|8|7	7|8|7	6|5|6	6|5|6	1.393	1.328	1.392	6	6	7	-	-	*	1.425	0.949	1.344	7	6	6	*	-	*	1.324	1.207
CotAD_02536	343	DAP&gen ns					174.901	140.423	87.6432	167.558	108.644	69.2718	-0.316765	-0.625057	-0.996828	-0.649263	-0.317	-0.625	1.456	0.967	[mRNA] locus=LG19:40126191:40129739:+ [translate_table: standard]	54239	726|823|600	29.5|29.5|29.5	-|-|-	25|25|21	25|25|21	8|8|8	8|8|8	1.185	1.068	1.046	24	25	20	-	-	-	1.442	1.404	1.523	25	25	20	*	*	*	1.119	0.943
CotAD_66145	344	DAP&gen ns					13.9759	18.0506	11.8839	14.4646	18.0503	15.6688	0.369102	0.319499	-0.233939	-0.204135	0.369	0.319	1.723	1.13	[mRNA] locus=LG20:20483368:20485383:- [translate_table: standard]	26776	-|190|217	-|13.2|13.2	-|1|1	-|16|15	-|2|2	-|3|3	-|1|1	-	1.193	1.074	-	2	2	-	*	-	-	1.795	1.651	-	2	2	-	*	*	-	1.069
CotAD_43834	345	DAP&gen ns					76.6111	71.1672	77.3091	66.329	80.8449	105.432	-0.106341	0.285515	0.0130843	0.383083	-0.106	0.286	0.652	1.319	[mRNA] locus=LG17:31516893:31520368:+ [translate_table: standard]	22660	163|147|155	22.1|7.1|22.1	1|1|1	7|5|5	7|5|5	2|1|2	2|1|2	0.64	0.579	0.724	6	5	3	*	*	-	0.6	0.704	0.699	6	5	3	*	*	-	0.857	0.79
CotAD_42523	346	DAP&gen ns					0.001	0.574901	0.709678	0.265783	0.574893	0.415868	9.16717	1.11305	9.47102	-0.46717	9.167	1.113	0.564	1.018	[mRNA] locus=LG2:24718017:24719837:- [translate_table: standard]	41133	121|112|95	3.9|3.9|3.9	-|-|-	3|3|3	3|3|3	1|1|1	1|1|1	1.444	1.261	1.473	3	3	3	-	-	*	0.653	0.508	0.53	3	3	3	*	*	*	1.012	1.34
CotAD_24215	347	DAP&gen ns					25.4866	16.9706	14.6644	34.5211	12.7278	23.3246	-0.586698	-1.43949	-0.797422	0.873867	-0.587	-1.439	1.333	0.949	[mRNA] locus=LG21:36828904:36829526:- [translate_table: standard]	16007	55|60|79	16.5|8.7|8.7	3|3|3	4|3|5	4|3|5	2|1|1	2|1|1	1.419	1.054	1.17	2	3	3	*	-	-	1.34	1.003	1.326	2	3	3	*	-	*	1.216	0.953
CotAD_57614	348	DAP&gen ns					23.0159	33.7601	20.0297	22.7944	19.3137	10.2228	0.552686	-0.239058	-0.200496	-0.917831	0.553	-0.239	1.402	1.006	[mRNA] locus=LG14:33499614:33505463:- [translate_table: standard]	69684	314|423|539	15.3|19.8|21.2	-|-|-	11|14|17	6|8|10	6|7|8	4|4|4	1.153	0.86	1.034	5	6	8	-	-	-	1.524	0.938	1.28	5	6	8	*	-	*	0.881	0.888
CotAD_59183	349	DAP&gen ns					144.786	213.976	89.413	126.341	147.077	60.4037	0.563529	0.219248	-0.695364	-1.28386	0.564	0.219	0.714	0.87	[mRNA] locus=LG24:18434537:18436504:- [translate_table: standard]	23880	246|253|219	30.3|42.2|37.3	-|-|-	8|11|10	8|11|10	4|6|5	4|6|5	0.75	0.7	0.706	8	11	7	*	*	*	0.724	0.666	0.752	8	11	7	*	*	*	0.693	0.705
CotAD_14226	350	DAP&gen ns	DAP&gene ns				2.64326	1.71117	0.804694	1.46917	1.4667	1.23781	-0.62734	-0.00242908	-1.71581	-0.244777	-0.627	-0.002	0.759	0.602	[mRNA] locus=LG5:3907423:3918830:+ [translate_table: standard]	95066	94|97|87	2.4|1.2|2.6	1|1|1	8|7|7	8|7|7	2|1|2	2|1|2	1.165	1.337	1.32	7	7	7	-	-	*	0.697	0.766	0.815	7	7	7	*	*	*	0.72	0.714
CotAD_63170	351	DAP&gen ns					58.2633	39.7529	69.0267	51.3819	42.0418	71.3635	-0.551527	-0.289436	0.244567	0.763362	-0.552	-0.289	1.297	0.928	[mRNA] locus=LG2:1786527:1789686:- [translate_table: standard] >CotAD_34877 [mRNA] locus=scaffold480.1:796506:799643:- [translate_table: standard]	57728	416|462|601	34.5|23.4|32.9	-|-|-	23|25|26	15|14|16	10|7|9	9|6|8	1.027	1.086	1.301	12	10	15	-	-	-	1.255	1.082	1.339	12	9	14	*	-	*	1.181	1.093
CotAD_35646	352	DAP&gen ns					28.0838	27.5773	7.56497	29.1412	22.8494	6.45957	-0.0262578	-0.350899	-1.89233	-1.82265	-0.026	-0.351	0.726	1.025	[mRNA] locus=LG20:42620386:42626192:+ [translate_table: standard]	46201	395|339|307	31.3|25.7|14.6	1|1|1	16|14|13	11|10|5	7|6|4	6|5|3	0.837	0.83	0.583	10	8	5	-	-	*	0.812	0.801	0.639	9	8	5	*	-	*	0.537	0.594
CotAD_23916	353	DAP&gen ns				response to osmotic stress	60.816	53.5307	99.535	68.3412	75.9275	155.539	-0.184082	0.151867	0.710754	1.03458	-0.184	0.152	1.822	1.77	[mRNA] locus=LG3:10155615:10156796:- [translate_table: standard]	52029	725|708|692	37.7|29.5|27.2	-|-|-	27|25|31	4|3|3	10|9|8	1|1|1	1.258	1.392	1.163	4	3	3	-	*	-	1.987	1.898	1.657	4	3	3	*	-	*	0.781	0.738
CotAD_59295	354	DAP&gen ns	DAP&gene ns				2411.14	2507.06	1342.29	2033.2	2496	974.595	0.0562829	0.295865	-0.845023	-1.35674	0.056	0.296	0.619	1.399	[mRNA] locus=LG18:42737040:42738016:+ [translate_table: standard]	30903	1065|1157|1107	35.5|35.5|35.5	-|-|-	50|48|46	9|11|9	7|6|6	2|2|2	0.748	0.671	0.711	9	11	8	*	*	*	0.665	0.633	0.558	8	11	8	*	*	*	0.703	0.664
CotAD_60441	355	DAP&gen ns			ghr-miR394a/b		501.763	384.066	304.258	449.432	302.219	237.839	-0.385652	-0.572507	-0.72171	-0.345608	-0.386	-0.573	0.745	1.054	[mRNA] locus=LG9:23134666:23137708:+ [translate_table: standard]	93522	2668|2519|2254	30.3|34.3|34.3	-|-|-	97|98|90	8|9|6	17|19|18	1|1|2	0.734	0.728	0.904	8	9	6	*	*	-	0.691	0.798	0.964	8	9	6	*	*	-	1.286	1.285
CotAD_23409	356		diff.same				105.052	54.2438	51.303	130.253	51.8143	57.3936	-0.953568	-1.3299	-1.03398	0.14754	-0.953568	-1.3299	0.874	0.565667	[mRNA] locus=LG19:70275661:70277207:- [translate_table: standard]	14126	116|123|96	13.0|13.0|13.0	1|1|1	5|3|3	5|3|3	1|1|1	1|1|1	1.042	1.044	0.954	5	3	3	-	-	-	0.81	0.859	0.953	5	3	3	-	-	-	0.75	0.592
CotAD_13065	357		diff.same				9.26988	16.8779	9.12756	22.2938	6.75107	2.79063	0.864513	-1.72345	-0.022321	-1.27452	0.864513	-1.72345	0.972667	0.662	[mRNA] locus=LG5:42805062:42805710:+ [translate_table: standard]	24418	65|58|59	4.4|4.4|4.4	3|3|3	3|2|2	3|2|2	1|1|1	1|1|1	1.17	1.481	0.943	3	2	2	-	-	-	0.992	1.178	0.748	3	2	2	-	-	-	0.646	0.566
CotAD_04533	358		diff.same			response to osmotic stress	89.2695	58.6828	60.4126	127.808	45.9639	89.5798	-0.605229	-1.47541	-0.563318	0.962674	-0.605229	-1.47541	0.960667	0.829	[mRNA] locus=LG4:74480274:74486053:+ [translate_table: standard]	111036	1822|1474|1703	34.4|45.7|37.1	-|-|-	59|54|61	9|6|6	19|24|23	3|4|3	0.574	0.803	0.657	7	6	6	*	-	*	0.947	1.004	0.931	7	6	6	-	-	-	0.867	1.078
CotAD_65140	359		diff.same				8.52742	9.22693	11.4874	13.5627	4.96828	5.47652	0.113742	-1.44883	0.429869	0.140513	0.113742	-1.44883	0.952667	0.741667	[mRNA] locus=LG22:19467181:19469190:- [translate_table: standard]	52906	146|151|179	14.0|9.4|6.2	-|-|-	5|4|3	5|2|3	4|3|2	4|1|2	0.834	0.951	0.707	4	2	3	-	-	-	1.052	0.955	0.851	4	2	3	-	-	-	0.784	0.719
CotAD_24958	360		diff.same				362.864	528.304	818.278	356.27	781.002	1008.06	0.541941	1.13235	1.17316	0.36818	0.541941	1.13235	1.13767	1.36767	[mRNA] locus=LG9:105521869:105523878:+ [translate_table: standard]	47374	930|1094|1003	29.2|29.2|29.2	-|-|-	33|37|38	33|37|38	8|8|7	8|8|7	1.094	1.136	1.024	29	34	36	-	-	-	1.125	1.079	1.209	30	34	36	-	-	*	1.081	1.012
CotAD_11368	361		diff.same				31.3876	25.8211	40.2493	47.3281	22.6311	43.7291	-0.281644	-1.06439	0.358769	0.950286	-0.281644	-1.06439	0.995	0.7255	[mRNA] locus=LG14:4437898:4440835:- [translate_table: standard]	85904	1246|1411|-	32.6|40.7|-	-|-|-	59|63|-	4|6|-	17|19|-	1|2|-	0.959	1.019	-	4	6	-	-	-	-	0.958	1.032	-	4	6	-	-	-	-	0.766	0.792
CotAD_12451	362		diff.same				278.073	176.094	150.859	292.259	139.188	148.563	-0.65912	-1.07021	-0.88226	0.0940384	-0.65912	-1.07021	0.951667	0.761333	[mRNA] locus=LG10:54736327:54738325:+ [translate_table: standard]	31415	852|639|764	38.4|38.4|38.4	-|-|-	38|31|34	17|15|13	6|7|6	3|4|3	0.783	0.889	1.036	12	12	9	*	*	-	0.872	1.014	0.969	12	11	9	*	-	-	0.874	0.869
CotAD_17144	363		diff.oppo				19.6493	7.83664	10.9356	26.4633	5.4515	7.3941	-1.32617	-2.27927	-0.845443	0.439721	-1.32617	-2.27927	1.13867	1.3165	[mRNA] locus=LG13:51970015:51972482:- [translate_table: standard]	35119	230|263|194	14.7|8.9|8.9	4|4|4	11|11|8	11|11|8	4|3|3	4|3|3	1.076	1.089	0.936	6	8	5	-	-	-	1.028	1.334	1.054	6	8	5	-	*	-	1.032	1.031
CotAD_33636	364		diff.oppo				127.68	63.0875	40.7929	105.553	43.9353	35.3134	-1.01711	-1.26451	-1.64615	-0.315167	-1.01711	-1.26451	0.798	1.2125	[mRNA] locus=LG3:29739480:29740184:+ [translate_table: standard]	31655	284|232|184	16.2|16.2|18.4	-|-|-	10|8|9	10|8|9	3|3|4	3|3|4	0.793	0.782	0.89	8	6	6	*	*	-	0.732	0.843	0.819	8	6	6	*	*	*	1.234	1.237
CotAD_18492	365		DEG&pro ns	Specific N4/N0		response to osmotic stress	543.951	340.456	218.713	514.641	175.981	127.301	-0.676009	-1.54815	-1.31444	-0.46717	-0.676	-1.548	1.119	0.9	[mRNA] locus=LG19:62408207:62409922:- [translate_table: standard]	42938	805|809|1017	36.9|32.0|32.0	-|-|-	34|32|40	33|32|39	9|8|8	8|8|7	0.775	0.714	0.795	30	29	36	*	-	*	1.147	1.11	1.1	30	28	36	*	-	-	0.688	0.787
CotAD_00025	366		DEG&pro ns				6.1912	3.43542	4.4175	11.3161	2.14711	1.86382	-0.849732	-2.39791	-0.486989	-0.204135	-0.85	-2.398	0.965	0.941	[mRNA] locus=LG19:64026033:64036631:+ [translate_table: standard]	58225	147|186|185	7.8|7.8|7.8	1|1|1	4|4|5	4|4|5	2|2|2	2|2|2	1.07	0.907	0.94	4	4	5	-	-	-	1.007	0.893	0.996	3	4	5	-	-	-	1.144	0.907
CotAD_00087	367		DEG&pro ns				9.74936	11.1577	9.59968	19.6954	4.05729	0.733744	0.194662	-2.27927	-0.022321	-2.46717	0.195	-2.279	0.973	1.231	[mRNA] locus=LG19:64444655:64447156:- [translate_table: standard]	23184	66|74|58	11.0|11.0|6.4	1|1|1	7|7|5	7|7|5	2|2|1	2|2|1	0.656	1.193	0.781	3	5	3	-	-	-	0.767	1.189	0.964	3	5	3	-	-	-	1.137	0.898
CotAD_00546	368		DEG&pro ns				38.0926	72.3945	8.69745	80.1295	16.381	0.764499	0.926372	-2.29031	-2.13085	-4.42137	0.926	-2.29	1.304	1.143	[mRNA] locus=LG19:67826542:67827042:+ [translate_table: standard]	23768	-|41|41	-|9.6|9.6	-|2|2	-|2|2	-|2|2	-|2|2	-|2|2	-	1.289	1.455	-	2	2	-	-	-	-	1.169	1.439	-	2	2	-	-	-	-	0.876
CotAD_01104	369		DEG&pro ns	Specific N4/N0			342.519	220.618	31.0438	240.769	66.2989	8.26887	-0.634631	-1.86059	-3.46381	-3.00322	-0.635	-1.861	0.986	0.868	[mRNA] locus=LG18:8457162:8458550:+ [translate_table: standard]	49520	125|96|99	15.1|6.8|16.9	-|-|-	6|7|6	6|7|6	4|2|5	4|2|5	0.697	0.751	0.803	5	5	4	-	-	-	1.073	0.803	1.081	5	5	4	-	-	-	0.553	0.533
CotAD_01136	370		DEG&pro ns				570.66	335.47	279.815	715.758	315.999	409.3	-0.766449	-1.17955	-1.02816	0.373237	-0.766	-1.18	0.844	0.944	[mRNA] locus=LG18:9063211:9064796:- [translate_table: standard]	18544	229|196|157	28.1|28.9|28.9	-|-|-	5|5|4	3|5|1	2|3|3	1|3|1	0.658	1.152	---	3	4	1	-	-	-	0.731	0.956	---	3	5	1	-	-	-	0.899	1.066
CotAD_01151	371		DEG&pro ns			response to osmotic stress	236.954	138.59	108.204	295.714	119.636	133.669	-0.773784	-1.30556	-1.13085	0.160021	-0.774	-1.306	1.003	0.965	[mRNA] locus=LG18:9280791:9282002:- [translate_table: standard]	19760	539|432|472	30.4|30.4|30.4	1|1|1	18|13|15	18|13|15	4|4|4	4|4|4	1.107	1.077	1.123	18	12	13	-	-	-	1.005	0.998	1.007	18	12	13	-	-	-	0.909	0.909
CotAD_01154	372		DEG&pro ns				100.15	61.3576	51.5004	100.581	46.4453	49.8661	-0.706854	-1.11476	-0.959511	0.102526	-0.707	-1.115	0.82	1.001	[mRNA] locus=LG18:9303301:9306118:- [translate_table: standard]	48799	870|713|749	25.3|21.1|34.7	-|-|-	37|31|34	4|2|3	6|5|8	2|1|2	0.868	0.645	0.544	4	2	3	-	-	*	0.955	0.868	0.638	4	2	3	-	-	-	1.143	0.941
CotAD_01372	373		DEG&pro ns				187.062	100.894	115.643	171.766	64.3579	102.869	-0.890672	-1.41625	-0.693841	0.67662	-0.891	-1.416	0.89	1.172	[mRNA] locus=LG19:61815787:61818748:- [translate_table: standard]	40698	271|-|269	10.9|-|16.3	-|-|-	7|-|7	2|-|1	2|-|4	1|-|1	0.902	-	---	2	-	1	-	-	-	0.89	-	---	2	-	1	-	-	-	1.152	-
CotAD_01646	374		DEG&pro ns				14.6303	9.02017	16.2073	21.4066	6.01337	15.4424	-0.697729	-1.83181	0.14769	1.36065	-0.698	-1.832	0.826	1.281	[mRNA] locus=LG19:59550091:59553774:+ [translate_table: standard]	74302	2362|2283|2359	37.5|35.2|34.0	-|-|-	64|67|63	1|2|1	16|15|15	1|1|1	---	0.93	---	1	2	1	-	-	-	---	0.826	---	1	2	1	-	-	-	---	1.168
CotAD_01793	375		DEG&pro ns				730.826	370.058	330.991	732.175	257.839	264.275	-0.981777	-1.50572	-1.14274	0.0355696	-0.982	-1.506	0.993	0.918	[mRNA] locus=LG7:10408949:10410406:- [translate_table: standard]	61177	2807|2714|2234	40.8|44.1|40.8	1|1|1	82|78|69	82|78|69	13|14|13	13|14|13	0.944	0.935	0.914	75	70	62	-	-	-	0.987	1.041	0.95	76	71	61	-	-	-	0.921	0.923
CotAD_01842	376		DEG&pro ns				73.9584	38.3123	126.117	92.3419	43.0469	163.17	-0.948908	-1.10108	0.769979	1.9224	-0.949	-1.101	0.957	0.931	[mRNA] locus=LG7:11288263:11288957:- [translate_table: standard]	27123	35|41|28	4.4|11.8|4.4	1|-|1	1|2|1	1|2|1	1|2|1	1|2|1	---	1.196	---	1	2	1	-	-	-	---	0.957	---	1	2	1	-	-	-	---	1.04
CotAD_03044	377		DEG&pro ns				42.7929	25.7299	24.937	38.1433	14.3533	19.9967	-0.733924	-1.41005	-0.779082	0.478382	-0.734	-1.41	1.332	1.071	[mRNA] locus=LG20:6943941:6950009:+ [translate_table: standard]	108643	48|74|44	1.1|2.3|1.1	2|2|2	2|2|2	2|2|2	1|2|1	1|2|1	0.914	0.84	0.638	2	2	2	-	-	-	2.024	0.835	1.137	2	2	2	-	-	-	0.862	1.015
CotAD_03058	378		DEG&pro ns				30.8028	19.5073	23.3925	39.3375	18.0208	27.4158	-0.659049	-1.12624	-0.39702	0.605343	-0.659	-1.126	1.88	1.072	[mRNA] locus=LG20:6868602:6871064:+ [translate_table: standard]	68226	90|81|106	4.9|4.9|10.1	1|1|1	4|4|6	1|1|2	2|2|4	1|1|2	---	---	2.422	1	1	2	-	-	-	---	---	1.88	1	1	2	-	-	-	---	---
CotAD_03261	379		DEG&pro ns				72.8411	39.2959	60.9817	72.8751	35.9272	57.8257	-0.890374	-1.02035	-0.256376	0.686636	-0.89	-1.02	1.072	0.843	[mRNA] locus=LG14:7155233:7158249:- [translate_table: standard]	58370	365|360|435	23.5|23.5|16.8	1|1|1	16|16|17	10|9|12	7|7|7	4|4|5	0.96	1.171	1.109	8	7	11	-	-	-	1.076	1.152	0.988	8	7	11	-	-	-	0.776	0.841
CotAD_03561	380		DEG&pro ns			response to osmotic stress	24.5458	12.4852	12.3764	19.6773	9.07999	16.0102	-0.975263	-1.11577	-0.987888	0.818232	-0.975	-1.116	1.122	1.122	[mRNA] locus=LG10:42128600:42129532:- [translate_table: standard] >CotAD_38081 [mRNA] locus=LG14:14745276:14746208:+ [translate_table: standard]	37491	254|196|156	15.8|16.5|8.4	-|-|-	8|8|4	4|3|2	4|5|2	1|1|1	0.971	0.923	1.299	4	3	2	-	-	-	0.874	1.273	1.218	4	3	2	-	-	-	0.972	1.025
CotAD_04097	381		DEG&pro ns				42.2726	21.4913	17.5299	39.5667	13.6934	21.1869	-0.975972	-1.53081	-1.26991	0.629692	-0.976	-1.531	0.897	0.835	[mRNA] locus=LG20:12765470:12771735:+ [translate_table: standard]	61416	42|36|39	1.7|3.9|4.8	-|-|1	2|2|2	2|1|2	1|2|2	1|1|2	---	---	0.676	1	1	2	-	-	-	---	---	0.897	1	1	2	-	-	-	---	---
CotAD_04295	382		DEG&pro ns				46.7754	39.5815	10.146	59.3965	14.2751	2.81628	-0.240923	-2.05688	-2.20485	-2.34164	-0.241	-2.057	0.929	1.313	[mRNA] locus=LG4:78614445:78615758:+ [translate_table: standard]	18281	184|172|197	17.8|12.6|17.8	-|-|-	9|3|6	8|3|6	3|2|3	2|2|3	0.759	0.677	0.609	8	3	6	-	-	*	1.09	0.847	0.851	8	3	6	-	*	-	0.678	0.917
CotAD_04321	383		DEG&pro ns				10.0222	8.04909	12.0437	13.6669	4.97574	10.7981	-0.3163	-1.4577	0.265083	1.11779	-0.316	-1.458	0.936	0.937	[mRNA] locus=LG4:78241647:78244746:- [translate_table: standard]	75318	276|310|377	16.1|18.4|16.1	-|-|-	15|14|14	6|5|6	7|8|7	3|3|3	0.78	1.26	1.118	5	5	6	-	-	-	0.908	0.943	0.958	5	5	6	-	-	-	0.873	0.929
CotAD_04626	384		DEG&pro ns				103.159	181.861	31.4048	201.783	63.7996	30.1926	0.817971	-1.66118	-1.71581	-1.07935	0.818	-1.661	1.004	0.91	[mRNA] locus=LG1:36765893:36766336:+ [translate_table: standard]	25567	654|698|612	23.8|23.8|23.8	13|13|13	31|34|29	31|34|29	3|3|3	3|3|3	0.82	0.962	1.033	31	31	27	-	-	-	0.889	1.028	1.096	31	32	27	-	-	-	0.821	0.805
CotAD_04636	385		DEG&pro ns				47.3725	19.7148	15.4518	44.2698	15.9594	21.7313	-1.26477	-1.47191	-1.61627	0.445367	-1.265	-1.472	1.289	1.087	[mRNA] locus=LG1:36814879:36816737:+ [translate_table: standard]	13157	42|47|-	29.0|11.8|-	1|2|-	2|1|-	2|1|-	2|1|-	2|1|-	1.199	---	-	2	1	-	-	-	-	1.289	---	-	2	1	-	-	-	-	0.871	---
CotAD_04646	386		DEG&pro ns				16.2201	11.7444	6.32296	18.2676	6.80505	5.71663	-0.465817	-1.42461	-1.35911	-0.251441	-0.466	-1.425	1.252	1.015	[mRNA] locus=LG1:36880367:36885434:- [translate_table: standard]	100951	396|534|501	7.7|13.0|14.7	1|1|-	15|19|19	3|3|19	5|8|9	2|2|9	0.886	1.296	0.916	2	3	18	-	-	-	1.396	1.229	1.131	2	3	18	-	-	-	0.972	1.05
CotAD_04788	387		DEG&pro ns				27.07	21.5924	12.5546	24.956	8.6838	4.41417	-0.32617	-1.52299	-1.10848	-0.976183	-0.326	-1.523	0.997	0.931	[mRNA] locus=LG1:38231568:38233678:- [translate_table: standard]	47835	173|210|204	10.1|9.6|13.1	-|-|-	8|11|9	5|6|5	3|3|4	2|2|3	0.986	1.102	1.081	3	5	4	-	-	-	1.059	0.964	0.967	3	4	4	-	-	-	1.371	1.481
CotAD_05337	388		DEG&pro ns			response to osmotic stress	13.3785	7.23795	7.3311	11.3255	3.06217	6.44398	-0.886258	-1.88695	-0.867811	1.0734	-0.886	-1.887	1.232	1.06	[mRNA] locus=LG21:2973867:2976206:+ [translate_table: standard]	44213	53|58|67	7.0|10.8|7.0	1|1|1	3|3|3	1|2|1	2|3|2	1|2|1	---	1.492	---	1	2	1	-	-	-	---	1.232	---	1	2	1	-	-	-	---	1.073
CotAD_05388	389		DEG&pro ns				25.0565	40.8489	57.1628	24.0642	54.6368	66.0799	0.70511	1.18298	1.18989	0.27434	0.705	1.183	1.16	1.068	[mRNA] locus=LG21:3590588:3595417:+ [translate_table: standard]	64538	120|151|64	12.5|17.6|7.2	1|1|1	5|8|3	5|8|3	5|7|3	5|7|3	1.384	1.242	1.54	3	7	2	*	-	-	1.407	1.124	0.949	4	7	2	-	-	-	0.924	1.066
CotAD_05430	390		DEG&pro ns				36.3733	23.1891	16.4331	34.8418	16.7474	13.9786	-0.649434	-1.05688	-1.14628	-0.260719	-0.649	-1.057	1.076	0.841	[mRNA] locus=LG21:4136672:4138958:- [translate_table: standard]	35800	42|43|64	4.8|4.8|4.8	1|1|1	2|2|2	2|2|2	1|1|1	1|1|1	1.255	1.272	1.082	2	2	2	-	-	-	0.999	1.324	0.905	2	2	2	-	-	-	1.144	0.877
CotAD_05524	391		DEG&pro ns				26.3816	16.5723	10.2287	21.6438	5.38592	3.89608	-0.670762	-2.00669	-1.36691	-0.46717	-0.671	-2.007	1.13	0.895	[mRNA] locus=LG21:5467002:5468279:- [translate_table: standard]	50664	39|44|140	3.1|6.1|8.7	-|-|-	1|2|5	1|2|5	1|2|3	1|2|3	---	---	0.928	1	1	5	-	-	-	---	---	1.13	1	1	5	-	-	-	---	---
CotAD_05582	392		DEG&pro ns	Common N4/N0 & E4 ns			11.5846	18.8652	21.2178	9.88446	21.5899	23.0476	0.703521	1.12712	0.87307	0.0942572	0.704	1.127	0.692	0.406	[mRNA] locus=LG10:85166169:85170118:+ [translate_table: standard]	59098	127|-|28	4.0|-|2.6	2|-|2	2|-|1	2|-|1	1|-|1	1|-|1	0.796	-	---	2	-	-	-	-	-	0.692	-	---	2	-	-	-	-	-	0.521	-
CotAD_05667	393		DEG&pro ns				67.3459	44.1237	31.9482	67.5875	30.8672	22.4658	-0.610037	-1.13068	-1.07586	-0.458346	-0.61	-1.131	1.104	1.019	[mRNA] locus=LG10:84451644:84454055:- [translate_table: standard]	61015	699|754|734	26.9|26.9|24.5	-|-|-	24|27|22	11|14|13	9|9|8	4|4|4	0.971	0.894	0.891	11	12	13	-	-	-	1.045	1.168	1.098	11	12	13	-	-	-	1.02	0.99
CotAD_05754	394		DEG&pro ns				27.9541	16.5595	19.6653	19.7689	8.17482	9.09773	-0.755405	-1.27397	-0.507409	0.154319	-0.755	-1.274	0.997	1.199	[mRNA] locus=LG10:83873636:83878438:- [translate_table: standard]	53377	-|41|64	-|7.4|7.4	-|1|1	-|3|3	-|3|3	-|2|2	-|2|2	-	1.213	0.939	-	2	3	-	-	-	-	0.992	1.002	-	2	3	-	-	-	-	1.013
CotAD_06297	395		DEG&pro ns				110.765	87.5299	19.1892	107.799	50.9388	16.6077	-0.339657	-1.0815	-2.52914	-1.61692	-0.34	-1.082	0.833	0.962	[mRNA] locus=LG22:4510402:4512134:+ [translate_table: standard]	33679	104|121|145	6.1|6.1|6.1	1|1|1	10|12|12	10|12|12	2|2|2	2|2|2	0.698	0.87	0.864	2	4	4	-	-	-	0.733	0.972	0.795	2	4	4	*	-	-	0.816	0.871
CotAD_06298	396		DEG&pro ns				18.0905	12.1983	9.09757	18.3281	8.95803	7.4452	-0.568551	-1.0328	-0.991683	-0.266871	-0.569	-1.033	1.037	0.924	[mRNA] locus=LG22:4514057:4520850:+ [translate_table: standard]	59381	682|734|668	19.3|24.9|26.6	1|-|-	24|26|26	10|11|10	6|7|8	3|4|5	1.13	0.922	0.835	10	11	9	-	-	-	1.172	0.966	0.973	10	11	8	*	-	-	0.957	0.68
CotAD_06555	397		DEG&pro ns				51.5098	36.0849	35.5768	47.5697	18.5781	33.5977	-0.513449	-1.35644	-0.53391	0.854758	-0.513	-1.356	1.167	1.049	[mRNA] locus=LG18:16759553:16762734:+ [translate_table: standard]	33172	262|360|321	31.7|31.7|30.9	1|1|1	9|12|11	9|2|11	6|6|6	6|1|6	1.078	1.282	1.113	9	2	10	-	-	-	1.09	1.421	0.989	8	2	10	-	-	-	0.915	1.304
CotAD_06666	398		DEG&pro ns				20.4608	20.7459	22.679	22.1882	10.6824	19.2627	0.0199596	-1.05455	0.148491	0.850571	0.02	-1.055	1.269	1.074	[mRNA] locus=LG18:18792662:18795059:- [translate_table: standard]	76375	219|180|162	9.3|7.6|6.9	-|-|-	9|6|7	9|6|2	5|4|4	5|4|1	1.282	1.2	1.546	5	4	2	*	*	-	0.886	1.399	1.522	5	4	2	-	-	-	0.762	0.881
CotAD_08521	399		DEG&pro ns				170.499	97.3901	121.53	173.482	75.1285	129.109	-0.807912	-1.20735	-0.488445	0.781159	-0.808	-1.207	1.001	0.861	[mRNA] locus=LG7:24969027:24972244:- [translate_table: standard]	56966	230|273|227	18.1|18.1|14.4	1|1|1	12|13|8	12|13|8	7|7|6	7|7|6	0.893	0.915	0.935	10	11	7	-	-	-	0.952	1.175	0.875	10	12	7	-	-	-	0.832	1.073
CotAD_08593	400		DEG&pro ns				27.2224	15.9004	18.3195	29.7712	9.54012	13.2272	-0.775732	-1.64184	-0.571418	0.47143	-0.776	-1.642	1.212	1.093	[mRNA] locus=LG7:23643877:23647068:- [translate_table: standard]	27304	229|249|245	20.8|20.8|20.8	1|1|1	9|10|9	9|10|9	4|4|4	4|4|4	1.108	1.117	1.12	7	9	7	-	-	-	1.224	1.08	1.331	7	9	7	-	-	*	1.156	1.235
CotAD_08787	401		DEG&pro ns				63.3095	41.2667	32.6545	68.9744	28.2515	20.207	-0.617442	-1.28774	-0.955138	-0.483472	-0.617	-1.288	0.94	0.939	[mRNA] locus=LG2:52876777:52877610:- [translate_table: standard]	35615	206|171|-	20.2|20.2|-	-|-|-	7|5|-	4|2|-	3|3|-	2|2|-	1.425	1.344	-	3	2	-	-	-	-	0.996	0.883	-	3	2	-	-	-	-	1.637	1.652
CotAD_09514	402		DEG&pro ns			response to osmotic stress	20.8709	14.9395	16.8693	27.3055	9.72792	14.074	-0.482361	-1.48899	-0.307096	0.53283	-0.482	-1.489	1.236	1.1	[mRNA] locus=LG10:53317362:53319642:+ [translate_table: standard]	32754	778|673|690	49.4|49.4|35.2	-|-|-	28|29|28	11|12|14	8|8|6	3|3|3	0.842	0.962	0.962	10	11	13	-	-	-	1.307	1.062	1.34	10	11	13	-	-	*	1.259	1.233
CotAD_10136	403		DEG&pro ns				3.59959	3.13224	3.92257	8.31063	1.22564	1.97024	-0.20064	-2.76142	0.123968	0.684833	-0.201	-2.761	0.865	0.775	[mRNA] locus=LG26:16292448:16297752:+ [translate_table: standard]	90921	50|46|33	1.9|3.6|1.9	2|2|2	1|2|1	1|2|1	1|2|1	1|2|1	---	0.846	---	1	2	1	-	-	-	---	0.865	---	1	2	1	-	-	-	---	0.708
CotAD_11070	404		DEG&pro ns	Common N4/N0 & E4 ns			61.3152	24.4541	33.2494	74.7137	13.8217	29.226	-1.32617	-2.43444	-0.882918	1.08032	-1.326	-2.434	0.857	0.807	[mRNA] locus=LG13:2196127:2196765:- [translate_table: standard] >CotAD_41158 [mRNA] locus=LG15:23615837:23616473:- [translate_table: standard] >CotAD_15530 [mRNA] locus=scaffold165.1:1491700:1492665:+ [translate_table: standard] >CotAD_71940	11193	52|-|64	20.7|-|20.7	2|-|2	2|-|2	2|-|2	1|-|1	1|-|1	0.921	-	0.937	2	-	2	-	-	-	0.971	-	0.742	2	-	2	-	-	-	0.735	-
CotAD_11380	405		DEG&pro ns				14.8595	10.5295	9.2155	16.6899	8.18951	10.6393	-0.496943	-1.02713	-0.689247	0.377552	-0.497	-1.027	0.865	0.917	[mRNA] locus=LG14:4325329:4329833:- [translate_table: standard]	70052	92|135|77	4.4|7.0|7.0	1|1|-	4|5|4	4|5|4	2|3|3	2|3|3	1.238	1.301	1.14	3	5	3	-	-	-	1.125	0.864	0.605	3	5	3	-	-	-	1.055	0.755
CotAD_11389	406		DEG&pro ns				42.5859	26.8898	27.1584	50.8558	21.0226	20.1586	-0.663319	-1.27447	-0.648976	-0.0605445	-0.663	-1.274	0.87	1.092	[mRNA] locus=LG14:4272844:4275830:- [translate_table: standard]	48858	505|450|518	32.8|21.7|28.3	-|-|-	35|25|32	3|2|4	7|6|7	2|1|2	0.836	0.641	0.701	3	2	4	-	*	*	0.958	0.759	0.893	3	2	4	-	-	-	0.913	0.895
CotAD_11393	407		DEG&pro ns				23.7429	45.4866	24.6752	20.3201	42.2491	20.7035	0.937945	1.05602	0.0555676	-1.02905	0.938	1.056	1.037	0.98	[mRNA] locus=LG14:4245953:4248354:+ [translate_table: standard]	64967	448|332|283	13.9|11.6|11.6	2|2|2	16|13|13	3|3|4	5|5|5	3|3|3	0.971	0.492	0.726	3	2	2	-	-	-	1.25	0.811	1.05	3	2	2	-	-	-	0.762	0.723
CotAD_11829	408		DEG&pro ns				331.995	525.473	673.053	322.672	687.25	677.69	0.662454	1.09077	1.01956	-0.0202098	0.662	1.091	0.985	1.036	[mRNA] locus=LG5:24684183:24687625:- [translate_table: standard]	32535	343|342|388	26.9|21.8|26.4	-|-|-	16|16|16	6|7|5	5|3|4	2|1|1	0.993	1.149	1.08	6	7	5	-	-	-	1.047	1.003	0.904	6	7	5	-	-	-	0.961	0.922
CotAD_12058	409		DEG&pro ns				8.20426	4.20225	5.1874	11.1708	2.62637	7.59949	-0.96521	-2.08859	-0.66136	1.53283	-0.965	-2.089	1.017	1.065	[mRNA] locus=LG24:51478548:51482136:- [translate_table: standard]	42071	101|117|91	6.3|6.3|6.3	3|3|3	2|3|3	2|3|3	1|1|1	1|1|1	1.001	0.855	0.505	2	3	2	-	-	*	1.157	0.944	0.95	2	3	3	-	-	-	1.278	1.625
CotAD_12539	410		DEG&pro ns				4.04954	1.68528	1.13474	5.66634	1.07244	2.21652	-1.26477	-2.40153	-1.83539	1.0474	-1.265	-2.402	1.163	1.239	[mRNA] locus=LG26:1954940:1959445:+ [translate_table: standard]	76815	866|1072|1007	29.2|33.7|31.0	-|-|-	37|41|43	1|2|15	12|14|13	1|1|7	---	1.166	1.41	1	2	12	-	-	*	---	1.255	1.071	1	2	12	-	-	-	---	1.867
CotAD_12941	411		DEG&pro ns				17.515	8.74698	7.19838	27.3182	5.63687	6.18672	-1.00174	-2.2769	-1.28285	0.134281	-1.002	-2.277	1.136	1.142	[mRNA] locus=LG4:43236206:43239972:+ [translate_table: standard]	58591	429|556|499	26.5|31.8|21.6	1|1|1	13|16|14	13|16|14	8|10|7	8|10|7	1.11	0.942	1.07	10	14	11	-	-	-	1.065	1.057	1.287	11	14	13	-	-	*	1.335	1.126
CotAD_13480	412		DEG&pro ns				349.256	273.177	155.393	349.78	160.919	114.529	-0.354448	-1.12011	-1.16836	-0.490629	-0.354	-1.12	1.132	1.027	[mRNA] locus=LG19:52209232:52209737:+ [translate_table: standard]	20308	427|397|368	38.5|50.4|38.5	-|-|-	14|13|12	5|2|2	4|5|4	1|1|1	0.879	1.2	0.872	5	2	2	-	*	*	1.012	1.283	1.102	5	2	2	-	-	-	1.131	0.715
CotAD_13515	413		DEG&pro ns				73.0167	49.5351	49.3293	86.2139	41.6255	50.5868	-0.559777	-1.05045	-0.565783	0.281291	-0.56	-1.05	0.911	0.771	[mRNA] locus=LG19:51974771:51976814:- [translate_table: standard]	29897	131|119|96	24.2|24.2|19.4	-|-|-	7|8|5	1|8|5	5|5|4	1|5|4	---	1.045	0.993	1	7	3	-	-	-	---	0.867	0.955	1	7	3	-	-	-	---	1.157
CotAD_13666	414		DEG&pro ns				27.047	6.30338	21.4907	32.4716	9.00471	31.2665	-2.10127	-1.85043	-0.331758	1.79586	-2.101	-1.85	1.078	1.027	[mRNA] locus=LG14:13705332:13706574:+ [translate_table: standard]	14024	352|371|380	43.3|43.3|33.0	1|1|1	15|15|13	15|15|13	4|4|3	4|4|3	0.834	0.699	0.804	13	13	13	*	*	*	1.128	1.014	1.092	13	13	13	-	-	-	0.774	0.859
CotAD_15869	415		DEG&pro ns				21.0296	16.045	9.90323	28.3223	10.575	7.38595	-0.390301	-1.42129	-1.08645	-0.517796	-0.39	-1.421	0.961	0.975	[mRNA] locus=LG17:1263340:1265997:+ [translate_table: standard]	29545	94|53|109	8.3|8.3|8.3	-|-|-	4|2|4	4|2|4	2|2|2	2|2|2	0.875	0.616	0.882	3	2	4	-	-	-	0.954	0.721	1.207	4	2	4	-	-	-	0.856	0.719
CotAD_16170	416		DEG&pro ns				154.814	101.914	33.0984	153.803	70.2845	17.5125	-0.603186	-1.12981	-2.2257	-2.00483	-0.603	-1.13	0.83	0.916	[mRNA] locus=LG24:41881785:41884097:- [translate_table: standard]	31631	1041|1140|1015	34.2|34.2|34.2	-|-|-	44|37|37	10|5|7	8|8|8	1|1|1	0.784	0.934	0.771	9	4	5	*	-	*	0.863	1.001	0.626	9	4	5	*	-	*	0.833	0.918
CotAD_16236	417		DEG&pro ns				9.66888	15.5404	36.3118	14.6256	29.6929	40.1482	0.684604	1.02163	1.90902	0.435219	0.685	1.022	0.828	0.964	[mRNA] locus=LG24:43150151:43152661:- [translate_table: standard]	40844	53|61|45	8.2|8.2|5.0	1|1|1	2|3|1	2|3|1	2|2|1	2|2|1	0.994	0.815	---	2	3	1	-	-	-	0.808	0.847	---	2	3	1	-	-	-	1.336	1.265
CotAD_16396	418		DEG&pro ns	Common N4/N0 & E4 ns			107.252	56.5601	56.0801	88.8412	42.5898	60.6316	-0.923153	-1.06072	-0.93545	0.50956	-0.923	-1.061	1.007	0.845	[mRNA] locus=LG5:39433242:39436168:+ [translate_table: standard]	33785	31|35|73	2.7|11.6|11.6	1|1|1	2|3|4	2|3|4	1|2|2	1|2|2	---	---	1.103	1	1	3	-	-	-	---	---	1.007	1	1	3	-	-	-	---	---
CotAD_16425	419		DEG&pro ns				5.36078	11.8985	8.97596	5.5008	12.8899	12.1933	1.15027	1.22853	0.743624	-0.0801466	1.15	1.229	0.885	0.819	[mRNA] locus=LG9:53201709:53212084:+ [translate_table: standard]	68484	55|60|51	4.1|4.1|4.1	-|-|-	2|2|2	2|2|2	2|2|2	2|2|2	1.162	0.975	0.975	2	2	2	-	-	-	1.025	0.823	0.807	2	2	2	-	-	*	0.9	1.14
CotAD_16658	420		DEG&pro ns				194.029	115.454	105.634	182.219	77.7822	102.44	-0.748951	-1.22816	-0.877189	0.397266	-0.749	-1.228	1.013	1.075	[mRNA] locus=LG24:9276346:9278859:- [translate_table: standard]	33084	36|103|78	4.0|7.5|7.5	1|1|1	1|5|6	1|5|6	1|2|2	1|2|2	---	0.64	0.64	1	4	4	-	-	*	---	1.053	0.973	1	4	4	-	-	-	---	0.81
CotAD_17449	421		DEG&pro ns				13.2015	7.21087	12.151	13.3346	3.4337	4.47098	-0.872453	-1.95734	-0.119618	0.380827	-0.872	-1.957	0.913	0.948	[mRNA] locus=LG9:85490452:85491674:+ [translate_table: standard]	34174	162|208|192	12.5|12.5|12.5	-|-|-	6|7|9	6|7|9	3|3|3	3|3|3	0.811	0.78	0.808	4	7	6	*	*	-	0.973	0.926	0.839	4	7	6	-	-	-	0.934	0.945
CotAD_17608	422		DEG&pro ns				694.847	398.189	367.724	628.88	272.056	309.214	-0.803241	-1.20888	-0.918073	0.184699	-0.803	-1.209	0.997	0.843	[mRNA] locus=LG5:49921174:49923237:+ [translate_table: standard]	53835	1165|1226|1139	26.2|20.3|20.3	1|1|1	41|42|39	11|11|8	8|7|7	4|3|3	1.144	1.168	1.104	9	10	8	-	-	-	0.994	1.099	0.899	9	10	8	-	-	-	1.011	1.139
CotAD_18101	423		DEG&pro ns				21.7182	12.6537	15.5526	25.9828	10.0242	14.5027	-0.779343	-1.37407	-0.481753	0.53283	-0.779	-1.374	0.892	0.647	[mRNA] locus=LG14:20756827:20761022:+ [translate_table: standard]	69513	137|-|172	6.5|-|9.9	-|-|-	5|-|7	1|-|2	3|-|4	1|-|2	---	-	1.006	-	-	2	-	-	-	---	-	0.892	-	-	2	-	-	-	---	-
CotAD_18158	424		DEG&pro ns				3.83798	8.5186	3.28614	3.81516	12.5115	3.08106	1.15027	1.71344	-0.223955	-2.02176	1.15	1.713	0.939	1.177	[mRNA] locus=LG14:22097819:22105150:- [translate_table: standard]	89342	-|58|53	-|3.2|4.5	-|-|-	-|2|3	-|2|3	-|2|3	-|2|3	-	0.815	0.79	-	2	3	-	-	-	-	1.051	0.826	-	2	3	-	-	-	-	1.468
CotAD_18399	425		DEG&pro ns				452.281	231.603	196.727	397.992	195.11	181.541	-0.965566	-1.02845	-1.20102	-0.103988	-0.966	-1.028	0.94	1.122	[mRNA] locus=LG19:51121337:51124297:- [translate_table: standard]	30408	352|229|266	17.8|17.8|17.8	-|-|-	13|9|11	13|9|11	3|3|3	3|3|3	1.104	0.958	0.962	12	8	11	-	-	-	0.913	1.088	0.818	12	8	11	-	-	*	0.924	1.028
CotAD_18402	426		DEG&pro ns				25.316	14.7679	19.8603	35.1359	12.2464	19.281	-0.777583	-1.52059	-0.350159	0.654821	-0.778	-1.521	0.935	0.869	[mRNA] locus=LG19:51153415:51155900:+ [translate_table: standard]	61083	338|338|355	18.2|18.2|18.2	-|-|-	15|13|15	15|13|15	6|6|6	6|6|6	0.935	1.056	0.96	12	12	12	-	-	-	0.937	1.003	0.864	12	12	12	-	-	-	1.091	1.016
CotAD_18998	427		DEG&pro ns			response to osmotic stress	23.024	15.8514	63.278	44.4071	20.5829	68.1142	-0.538531	-1.10934	1.45856	1.72651	-0.539	-1.109	0.914	0.88	[mRNA] locus=LG17:16825866:16827865:+ [translate_table: standard]	47756	34|47|-	3.8|11.0|-	1|1|-	1|4|-	1|4|-	1|4|-	1|4|-	---	1.012	-	1	2	-	-	-	-	---	0.914	-	1	2	-	-	-	-	---	0.76
CotAD_19316	428		DEG&pro ns				2.58596	1.91322	5.31393	11.6091	5.38086	10.5528	-0.434695	-1.10934	1.03908	0.971715	-0.435	-1.109	0.875	1.14	[mRNA] locus=LG11:32067386:32072725:+ [translate_table: standard]	91952	88|31|-	3.8|1.9|-	3|4|-	3|1|-	3|1|-	2|1|-	2|1|-	0.733	---	-	3	1	-	*	-	-	0.875	---	-	3	1	-	-	-	-	0.966	---
CotAD_20165	429		DEG&pro ns				44.2442	29.8649	27.719	56.0578	22.9036	34.4355	-0.567039	-1.29134	-0.674616	0.588325	-0.567	-1.291	0.727	0.937	[mRNA] locus=LG22:57635965:57640430:+ [translate_table: standard]	58325	63|71|66	4.6|4.6|7.7	-|-|-	4|3|3	4|3|3	2|2|3	2|2|3	0.702	0.898	0.858	3	3	3	-	-	-	0.734	0.725	0.723	3	3	3	-	-	-	0.675	0.713
CotAD_20909	430		DEG&pro ns				1.63674	5.29787	0.871982	1.39958	5.14643	1.09495	1.69459	1.87858	-0.908453	-2.2327	1.695	1.879	1.402	1.045	[mRNA] locus=LG17:6953176:6956662:- [translate_table: standard]	78564	59|34|42	4.3|2.6|4.3	1|1|1	2|1|2	2|1|2	2|1|2	2|1|2	1.151	---	---	2	1	1	-	-	-	1.402	---	---	2	1	1	-	-	-	1.409	---
CotAD_21023	431		DEG&pro ns				33.5444	18.6609	12.0746	25.2227	11.3246	8.96482	-0.846057	-1.15527	-1.47409	-0.337109	-0.846	-1.155	1.121	1.32	[mRNA] locus=LG24:55169162:55172878:- [translate_table: standard]	157536	304|-|388	6.5|-|7.8	1|-|1	10|-|13	1|-|2	6|-|7	1|-|2	---	-	1.205	1	-	2	-	-	-	---	-	1.121	1	-	2	-	-	-	---	-
CotAD_21298	432		DEG&pro ns				32.0539	18.8124	18.8596	34.7887	15.0497	18.8043	-0.768812	-1.20888	-0.765196	0.321326	-0.769	-1.209	1.003	0.976	[mRNA] locus=LG16:374980:376895:+ [translate_table: standard]	33374	116|100|142	7.8|7.8|15.6	1|1|-	6|5|9	6|5|9	2|2|3	2|2|3	0.917	1.043	0.939	5	5	6	-	-	-	0.774	1.217	1.018	5	5	6	-	-	-	1.114	1.2
CotAD_21414	433		DEG&pro ns				87.6095	50.1616	114.287	104.356	46.9098	137.079	-0.804503	-1.15355	0.383498	1.54704	-0.805	-1.154	1.009	0.897	[mRNA] locus=LG3:32249544:32251389:+ [translate_table: standard]	27134	27|56|37	5.8|12.7|5.8	1|-|1	1|3|2	1|2|2	1|3|1	1|2|1	---	0.54	0.889	1	2	2	-	-	-	---	0.835	1.183	1	2	2	-	-	-	---	0.91
CotAD_21666	434		DEG&pro ns				36.814	30.6414	24.7122	47.5972	18.3846	23.0518	-0.26477	-1.37238	-0.575029	0.326379	-0.265	-1.372	1.074	0.901	[mRNA] locus=LG20:25749887:25752557:+ [translate_table: standard]	20819	173|196|177	22.4|22.4|22.4	-|-|-	6|11|9	6|11|9	3|3|3	3|3|3	1.001	0.936	1.067	6	9	7	-	-	-	1.157	1.089	0.975	6	9	8	-	-	-	0.742	0.816
CotAD_21916	435		DEG&pro ns				38.075	28.0344	13.0402	40.1214	16.8204	7.40635	-0.441648	-1.25416	-1.54588	-1.18338	-0.442	-1.254	0.809	0.799	[mRNA] locus=LG22:60162323:60165443:+ [translate_table: standard]	46964	211|147|179	27.4|19.4|21.3	-|-|-	9|7|6	1|1|6	6|5|5	1|1|5	---	---	0.83	1	1	5	-	-	-	---	---	0.809	1	1	5	-	-	-	---	---
CotAD_22059	436		DEG&pro ns				103.447	182.47	133.017	117.152	252.635	195.719	0.818761	1.10868	0.362718	-0.368276	0.819	1.109	0.833	0.89	[mRNA] locus=LG5:44919709:44924060:- [translate_table: standard]	77104	82|42|59	6.6|2.4|1.9	-|-|-	3|1|1	3|1|1	3|1|1	3|1|1	1.398	---	---	3	1	1	*	-	-	0.833	---	---	3	1	1	-	-	-	1.049	---
CotAD_22136	437		DEG&pro ns				277.784	151.432	103.126	249.355	113.308	90.3914	-0.875287	-1.13795	-1.42956	-0.325994	-0.875	-1.138	0.887	0.921	[mRNA] locus=LG19:32519701:32523076:- [translate_table: standard]	33467	352|369|358	22.9|22.9|22.9	-|-|-	16|14|17	5|3|4	4|4|4	1|1|1	1.032	0.981	0.827	5	3	4	-	-	-	0.94	0.836	0.884	5	3	4	-	-	-	0.886	0.996
CotAD_22231	438		DEG&pro ns				126.414	86.6131	38.5878	112.281	50.157	20.3692	-0.545494	-1.16259	-1.71193	-1.30006	-0.545	-1.163	0.907	1.017	[mRNA] locus=LG22:3389840:3393917:+ [translate_table: standard]	89524	534|605|537	8.3|8.3|8.3	-|-|-	27|23|26	5|23|26	5|5|5	1|5|5	---	0.88	0.866	-	22	16	-	*	*	---	0.956	0.858	-	22	17	-	-	*	---	0.95
CotAD_22482	439		DEG&pro ns				62.0355	33.3275	27.5558	49.478	22.3745	20.8258	-0.896383	-1.14493	-1.17074	-0.103479	-0.896	-1.145	1.321	1.167	[mRNA] locus=LG16:91266276:91270790:+ [translate_table: standard]	76964	108|-|76	4.1|-|2.5	1|-|1	3|-|1	3|-|1	2|-|1	2|-|1	0.89	-	---	2	-	1	*	-	-	1.321	-	---	2	-	1	-	-	-	0.94	-
CotAD_22586	440		DEG&pro ns				21.5741	11.9712	9.51896	21.0158	9.05918	8.8937	-0.849732	-1.21402	-1.18043	-0.0265971	-0.85	-1.214	0.899	0.963	[mRNA] locus=LG14:17120901:17136768:- [translate_table: standard]	144089	107|151|-	5.2|6.1|-	1|1|-	5|6|-	5|6|-	4|5|-	4|5|-	0.871	0.875	-	5	4	-	-	-	-	0.773	1.024	-	5	5	-	-	-	-	0.8	1.134
CotAD_23897	441		DEG&pro ns	Specific N4/N0			49.9778	35.3584	22.7407	55.221	20.5016	15.4753	-0.499235	-1.42948	-1.13601	-0.405769	-0.499	-1.429	1.103	1.061	[mRNA] locus=LG3:9784479:9787229:- [translate_table: standard]	40305	146|157|141	13.9|24.0|24.0	-|-|-	5|8|8	5|8|8	3|5|6	3|5|6	1.032	0.988	0.974	5	8	7	-	-	-	1.312	1.023	0.973	5	7	7	-	-	-	1.237	1.584
CotAD_23902	442		DEG&pro ns			response to osmotic stress	153.756	121.648	60.1822	153.763	67.503	42.7267	-0.337936	-1.18769	-1.35324	-0.659815	-0.338	-1.188	1.011	1.038	[mRNA] locus=LG3:9847627:9849353:+ [translate_table: standard]	31100	371|268|289	17.2|10.8|14.4	1|1|1	16|9|11	16|9|11	4|2|3	4|2|3	1.017	1.009	0.988	12	8	11	-	-	-	0.965	1.039	1.029	13	8	11	-	-	-	1.111	0.985
CotAD_24086	443		DEG&pro ns				3.50716	3.14367	1.84793	6.64389	1.57181	1.94918	-0.157855	-2.0796	-0.924395	0.310438	-0.158	-2.08	1.267	1.356	[mRNA] locus=LG20:9645412:9649209:- [translate_table: standard]	53567	50|66|57	2.8|2.8|2.8	-|-|-	2|2|2	2|2|2	1|1|1	1|1|1	0.77	0.632	1.179	2	2	2	-	-	-	1.069	1.32	1.413	2	2	2	-	-	-	1.227	1.111
CotAD_24960	444		DEG&pro ns				210.492	118.203	108.869	325.034	126.459	134.933	-0.832502	-1.36192	-0.951176	0.0935765	-0.833	-1.362	1.081	0.861	[mRNA] locus=LG9:105537490:105541448:- [translate_table: standard]	66154	66|184|152	5.0|7.7|7.7	2|1|1	2|7|5	2|7|5	2|3|3	2|3|3	0.786	0.799	0.609	2	7	5	-	*	-	0.899	1.272	1.073	2	7	5	-	*	-	0.674	0.698
CotAD_26021	445		DEG&pro ns				192.281	100.587	105.704	142.446	71.0456	137.95	-0.934775	-1.0036	-0.863184	0.957328	-0.935	-1.004	0.959	1.004	[mRNA] locus=LG22:25641973:25644288:- [translate_table: standard]	63958	291|382|215	14.9|21.9|11.7	-|-|-	12|18|10	3|18|2	6|8|5	3|8|2	1.238	1.093	1.574	2	17	2	-	-	-	0.905	1.097	0.875	2	17	2	-	-	-	0.582	0.997
CotAD_26150	446		DEG&pro ns				183.989	92.9183	114.358	175.067	75.0676	132.498	-0.985587	-1.22165	-0.686061	0.819711	-0.986	-1.222	0.991	1.161	[mRNA] locus=LG13:5370404:5376556:- [translate_table: standard]	67955	-|39|112	-|4.0|7.2	-|-|1	-|1|3	-|1|3	-|1|2	-|1|2	-	---	0.787	-	-	3	-	-	-	-	---	0.991	-	1	3	-	-	-	-	---
CotAD_26511	447		DEG&pro ns				16.4354	10.1927	5.29778	15.6246	5.90096	6.597	-0.689268	-1.4048	-1.63335	0.160861	-0.689	-1.405	0.865	1.007	[mRNA] locus=LG14:3432582:3435036:+ [translate_table: standard]	41875	376|480|-	32.9|27.4|-	-|1|-	16|21|-	7|7|-	8|7|-	4|3|-	0.945	0.929	-	6	6	-	-	-	-	0.838	0.892	-	6	6	-	-	-	-	0.804	0.951
CotAD_27085	448		DEG&pro ns				149.78	80.5432	120.079	131.459	59.7646	90.8561	-0.895013	-1.13725	-0.318867	0.604293	-0.895	-1.137	1.398	1.002	[mRNA] locus=LG5:32255686:32257924:- [translate_table: standard]	49482	131|120|88	16.7|18.0|10.1	-|-|-	5|5|3	4|2|2	4|4|2	3|2|1	1.26	1.595	1.426	4	2	2	-	-	-	1.362	1.62	1.211	4	2	2	-	-	*	0.984	1.396
CotAD_27386	449		DEG&pro ns				42.1503	68.8167	138.363	47.6596	160.3	209.272	0.707216	1.74994	1.71484	0.3846	0.707	1.75	1.047	1.184	[mRNA] locus=LG19:56075328:56076728:- [translate_table: standard]	43064	372|366|348	36.5|30.4|32.5	1|1|1	17|17|18	15|17|15	7|7|8	6|7|7	1.256	1.415	1.305	13	12	11	*	*	*	1.053	1.151	0.938	13	14	10	-	*	-	2.129	1.729
CotAD_27922	450		DEG&pro ns				221.687	315.065	959.113	225.23	498.117	908.472	0.507124	1.14509	2.11318	0.866958	0.507	1.145	0.859	1.277	[mRNA] locus=LG22:17862337:17862825:- [translate_table: standard]	15190	81|54|129	16.7|16.7|16.7	-|-|-	2|1|2	2|1|2	1|1|1	1|1|1	0.911	---	0.575	2	1	2	-	-	-	0.924	---	0.793	2	1	2	-	-	-	1.069	---
CotAD_28262	451		DEG&pro ns				4.41061	1.12957	1.62677	4.69989	0.847163	2.04274	-1.96521	-2.47191	-1.43897	1.2698	-1.965	-2.472	1.31	1.38	[mRNA] locus=LG25:49031072:49035225:- [translate_table: standard]	88303	64|38|-	3.7|1.6|-	1|1|-	2|1|-	2|1|-	2|1|-	2|1|-	1.081	---	-	2	1	-	-	-	-	1.31	---	-	2	1	-	-	-	-	0.627	---
CotAD_28317	452		DEG&pro ns				8.6172	16.9776	9.71304	9.06614	20.4273	10.5079	0.978344	1.17194	0.172704	-0.959023	0.978	1.172	1.099	1.139	[mRNA] locus=LG25:50034851:50044989:+ [translate_table: standard]	130628	220|-|275	5.9|-|7.5	1|-|1	8|-|10	1|-|2	4|-|5	1|-|2	---	-	0.836	1	-	2	-	-	-	---	-	1.099	1	-	2	-	-	-	---	-
CotAD_28723	453		DEG&pro ns	Specific N4/N0			45.2162	34.3905	24.0299	52.197	21.7371	21.5915	-0.39483	-1.26381	-0.912011	-0.00969697	-0.395	-1.264	1.138	0.824	[mRNA] locus=LG9:106193922:106195919:- [translate_table: standard]	35840	689|695|672	18.5|18.5|18.5	-|-|-	21|20|19	2|1|2	4|4|4	1|1|1	0.839	---	0.863	2	1	2	-	-	-	1.175	---	1.1	2	1	2	-	-	-	1.057	---
CotAD_28955	454		DEG&pro ns				7.48407	3.85619	6.469	8.50236	3.11457	5.14977	-0.956648	-1.44883	-0.21028	0.725475	-0.957	-1.449	1.411	1.057	[mRNA] locus=LG9:49933525:49937136:- [translate_table: standard]	77328	75|72|84	3.4|6.2|7.7	1|1|1	3|3|5	3|2|3	2|3|4	2|2|2	1.383	1.392	1.508	3	2	2	-	-	-	1.474	1.308	1.451	3	2	2	-	-	-	1.178	1.336
CotAD_29022	455		DEG&pro ns				80.7579	55.4248	21.1886	79.0511	38.7182	9.95211	-0.543071	-1.02977	-1.93031	-1.95994	-0.543	-1.03	0.814	1.227	[mRNA] locus=LG16:56779736:56782166:- [translate_table: standard]	57590	35|78|-	4.9|9.2|-	-|-|-	2|4|-	2|4|-	2|3|-	2|3|-	---	1.647	-	1	2	-	-	-	-	---	0.814	-	1	2	-	-	-	-	---	1.204
CotAD_29125	456		DEG&pro ns				159.036	103.978	56.8359	127.36	62.9233	18.8732	-0.613073	-1.01724	-1.48448	-1.73726	-0.613	-1.017	0.827	0.968	[mRNA] locus=LG25:42710952:42712553:- [translate_table: standard]	30546	125|89|97	10.5|10.5|10.5	-|-|-	9|5|5	9|5|5	2|2|2	2|2|2	1.118	0.792	1.161	6	4	3	-	-	-	0.955	0.795	0.73	6	4	3	-	*	-	0.986	1.144
CotAD_29182	457		DEG&pro ns				27.7247	33.9803	128.552	55.3347	143.527	151.518	0.293525	1.37506	2.21311	0.07817	0.294	1.375	0.921	0.908	[mRNA] locus=LG3:24983664:24984990:+ [translate_table: standard]	39780	757|653|713	12.4|12.4|12.4	1|1|1	17|17|15	17|17|15	3|3|3	3|3|3	1.32	1.361	1.226	16	17	15	*	*	*	0.961	0.919	0.883	17	17	14	-	-	-	1.323	1.207
CotAD_29380	458		DEG&pro ns				11.9929	6.07605	9.2863	19.2618	4.77397	7.32541	-0.980977	-2.01248	-0.369005	0.617719	-0.981	-2.012	1.016	1.763	[mRNA] locus=LG22:20421232:20426660:- [translate_table: standard]	85031	347|366|344	9.5|12.5|13.3	-|-|-	11|13|13	4|5|5	5|6|6	1|2|2	1.062	0.877	0.936	4	5	5	-	-	-	1.216	0.813	1.018	4	5	5	-	*	-	0.873	0.997
CotAD_29790	459		DEG&pro ns				17.6476	15.9609	5.13981	21.8158	10.6404	4.68519	-0.14493	-1.03582	-1.77968	-1.18338	-0.145	-1.036	0.975	0.934	[mRNA] locus=LG25:45120970:45127626:- [translate_table: standard]	95219	197|153|231	8.4|7.7|7.3	-|-|-	9|5|8	2|1|3	6|5|4	1|1|1	0.701	---	0.879	2	1	3	-	-	-	1.171	---	0.779	2	1	3	-	-	*	0.874	---
CotAD_30026	460		DEG&pro ns				18.0621	13.9813	12.4957	25.4377	5.86303	10.6574	-0.369467	-2.11725	-0.531528	0.862138	-0.369	-2.117	0.944	1.05	[mRNA] locus=LG10:47099372:47103044:- [translate_table: standard]	74513	1543|1453|1576	31.7|29.4|28.2	-|-|-	50|52|50	1|1|2	14|13|13	1|1|1	---	---	0.863	1	1	2	-	-	-	---	---	0.944	1	1	2	-	-	-	---	---
CotAD_30267	461		DEG&pro ns				170.68	90.2996	97.9575	160.871	74.3366	94.6814	-0.918502	-1.11376	-0.801065	0.349009	-0.919	-1.114	0.975	1.015	[mRNA] locus=LG14:15945663:15948751:+ [translate_table: standard]	51777	201|116|144	25.6|19.4|23.3	-|-|-	10|6|6	10|2|3	8|6|6	8|2|3	0.858	0.923	0.702	8	2	3	-	-	-	1.081	1.035	0.81	9	2	2	-	-	-	0.847	1.245
CotAD_31394	462		DEG&pro ns				34.4052	21.6235	21.8833	31.3412	14.9025	30.0155	-0.670026	-1.07251	-0.652798	1.01015	-0.67	-1.073	0.943	0.857	[mRNA] locus=LG26:20860490:20862412:- [translate_table: standard]	41732	87|125|107	15.3|19.9|19.9	-|-|-	5|8|6	5|8|2	4|4|4	4|4|1	1.002	0.895	---	4	7	1	-	-	-	0.923	0.963	---	4	7	1	-	-	-	0.859	0.904
CotAD_31564	463		DEG&pro ns				74.0169	49.0263	54.2013	79.7136	30.5254	41.7542	-0.5943	-1.38482	-0.449528	0.45191	-0.594	-1.385	1.045	0.809	[mRNA] locus=LG14:10067237:10069793:- [translate_table: standard]	59816	-|200|125	-|8.4|8.4	-|-|-	-|4|3	-|4|3	-|2|2	-|2|2	-	0.789	0.693	-	4	3	-	-	-	-	1.105	0.984	-	4	3	-	-	-	-	1.011
CotAD_32182	464		DEG&pro ns				309.026	155.713	132.854	234.203	112.642	120.264	-0.988842	-1.05602	-1.21789	0.0944603	-0.989	-1.056	0.915	0.876	[mRNA] locus=LG19:54320836:54323285:- [translate_table: standard]	37005	863|651|780	46.6|38.0|41.4	1|1|1	26|26|25	8|4|8	9|7|8	5|3|4	1.007	0.999	1.079	8	4	8	-	-	-	0.9	0.884	0.96	8	4	8	-	-	-	1.124	1.72
CotAD_32196	465		DEG&pro ns				46.9845	34.2184	15.8798	43.7712	21.6113	10.0499	-0.457415	-1.0182	-1.56499	-1.1046	-0.457	-1.018	0.973	0.903	[mRNA] locus=LG19:54411882:54414668:+ [translate_table: standard]	48133	149|109|126	12.0|14.6|9.1	1|1|1	6|6|4	6|6|4	4|5|3	4|5|3	0.967	1.173	1.444	3	4	4	-	-	-	1.097	0.932	0.891	3	4	4	-	-	-	0.989	1.23
CotAD_32480	466		DEG&pro ns				256.597	143.124	147.994	238.272	116.426	91.7303	-0.842238	-1.0332	-0.793967	-0.343938	-0.842	-1.033	0.9	0.876	[mRNA] locus=LG5:53665307:53668423:+ [translate_table: standard]	30673	153|114|118	7.6|12.7|10.1	-|-|-	10|7|9	10|7|9	2|3|3	2|3|3	0.989	0.919	0.978	7	7	7	-	-	-	0.88	0.868	0.952	7	7	7	-	*	-	0.815	0.9
CotAD_32493	467		DEG&pro ns				166.326	89.902	70.8081	150.441	54.6023	55.0583	-0.887585	-1.46217	-1.23202	0.0119981	-0.888	-1.462	0.905	1.111	[mRNA] locus=LG5:53727146:53728047:+ [translate_table: standard]	19411	127|164|129	18.9|18.9|18.9	-|-|-	4|5|4	4|5|4	2|2|2	2|2|2	0.799	0.659	0.775	4	5	4	-	-	-	0.862	0.878	0.975	4	5	4	-	-	-	0.897	0.738
CotAD_32603	468		DEG&pro ns				99.422	55.2758	42.5633	98.3327	40.729	45.3631	-0.846917	-1.27162	-1.22395	0.155463	-0.847	-1.272	0.876	1.007	[mRNA] locus=LG24:32057395:32062911:+ [translate_table: standard]	36033	326|140|308	18.8|15.8|15.8	1|1|1	12|6|11	12|6|11	4|3|3	4|3|3	1.09	0.833	0.859	12	6	11	-	-	-	0.967	0.819	0.842	12	6	11	-	*	-	0.979	1.069
CotAD_33077	469		DEG&pro ns			response to osmotic stress	253.22	370.012	2227.19	267.566	743.373	2570.6	0.547177	1.47419	3.13676	1.78995	0.547	1.474	1.057	1.006	[mRNA] locus=LG4:250710:251891:+ [translate_table: standard]	51686	830|911|875	39.4|31.3|29.0	-|-|-	28|30|35	1|3|2	10|9|8	1|1|1	---	1.573	1.633	1	3	2	-	*	-	---	1.02	1.094	1	3	2	-	-	-	---	2.231
CotAD_33663	470		DEG&pro ns			response to osmotic stress	2.79011	5.71643	3.52828	1.48655	5.89499	3.61822	1.03479	1.98752	0.33864	-0.704209	1.035	1.988	0.922	1.026	[mRNA] locus=LG3:29271030:29274920:+ [translate_table: standard]	68372	122|117|71	6.7|6.7|6.7	-|-|-	7|5|3	7|5|3	3|3|3	3|3|3	1.12	1.068	1.207	7	4	3	-	-	-	0.897	0.977	0.892	7	4	3	-	-	*	1.545	0.977
CotAD_34035	471		DEG&pro ns				100.962	62.9669	36.0229	121.419	27.3867	23.3669	-0.681148	-2.14844	-1.48683	-0.22901	-0.681	-2.148	1.023	0.85	[mRNA] locus=LG12:50783990:50786756:+ [translate_table: standard]	47713	574|444|557	19.9|23.4|23.7	-|-|-	20|18|18	8|10|11	7|8|8	4|5|5	0.702	1.174	1.187	8	9	10	*	-	-	0.773	0.883	1.414	7	10	10	-	-	-	0.917	0.963
CotAD_34327	472		DEG&pro ns				5.79124	7.60114	2.5937	9.42802	2.96626	0.804652	0.392342	-1.66831	-1.15886	-1.88221	0.392	-1.668	1.349	0.917	[mRNA] locus=LG16:48048521:48051737:- [translate_table: standard]	60618	23|112|53	5.7|5.7|3.6	-|-|-	2|3|1	2|3|1	2|2|1	2|2|1	---	1.036	---	-	2	1	-	-	-	---	1.349	---	-	2	1	-	-	-	---	0.872
CotAD_34332	473		DEG&pro ns				193.833	142.284	151.966	225.735	112.349	119.797	-0.446038	-1.00665	-0.351067	0.0926142	-0.446	-1.007	0.901	0.979	[mRNA] locus=LG21:34345139:34346575:+ [translate_table: standard]	29813	388|454|454	41.6|35.4|41.6	-|-|-	23|22|25	1|22|25	8|7|8	1|7|8	---	1.007	0.943	1	18	20	-	-	-	---	0.952	0.85	1	17	20	-	-	*	---	0.948
CotAD_35000	474		DEG&pro ns	Common E4/E0 & N4/N0			14.6803	43.8974	12.2902	17.9928	39.8239	11.7851	1.58026	1.14622	-0.256376	-1.75668	-	1.146	-	0.519	[mRNA] locus=LG4:41503834:41506625:+ [translate_table: standard]	25878	85|90|86	9.3|14.4|15.5	-|-|-	1|2|3	1|2|3	1|2|3	1|2|3	---	---	---	1	1	1	-	-	-	---	---	---	1	1	1	-	-	-	---	0.408
CotAD_35078	475		DEG&pro ns				68.4079	119.028	85.996	72.312	155.884	121.364	0.799069	1.10817	0.330107	-0.361128	0.799	1.108	1.015	1.303	[mRNA] locus=LG21:27342245:27346236:+ [translate_table: standard]	85500	87|90|205	5.8|7.0|12.7	1|1|-	7|6|9	7|6|9	4|4|7	4|4|7	1.615	1.297	1.241	3	3	6	-	-	-	1.14	0.873	1.032	3	3	6	*	-	-	1.367	1.055
CotAD_36807	476		DEG&pro ns				28.9668	18.2581	23.1163	29.4349	12.1719	24.7215	-0.665868	-1.27397	-0.325493	1.02222	-0.666	-1.274	1.196	0.94	[mRNA] locus=LG1:76665049:76668607:+ [translate_table: standard]	48610	-|56|124	-|10.1|13.3	-|-|-	-|4|6	-|4|6	-|3|4	-|3|4	-	1.27	1.057	-	2	2	-	-	-	-	1.069	1.322	-	2	3	-	-	-	-	1.153
CotAD_37582	477		DEG&pro ns				25.4141	24.4581	8.70396	41.8672	7.93224	6.21621	-0.0553166	-2.40002	-1.54588	-0.351693	-0.055	-2.4	1.051	0.84	[mRNA] locus=LG7:19982858:19984268:+ [translate_table: standard]	34887	276|363|337	24.8|29.7|29.7	-|-|-	10|11|11	1|4|11	4|5|5	1|2|5	---	1.069	1.057	1	3	11	-	-	-	---	0.983	1.119	1	3	11	-	-	-	---	1.087
CotAD_37785	478		DEG&pro ns				45.5805	20.6185	33.2576	81.5953	22.2677	31.023	-1.14448	-1.87353	-0.454735	0.478382	-1.144	-1.874	1.401	0.822	[mRNA] locus=LG10:55858091:55858872:- [translate_table: standard]	14737	60|92|117	12.3|31.1|31.1	-|-|-	1|3|3	1|3|3	1|2|2	1|2|2	---	1.02	0.975	1	3	3	-	-	-	---	1.318	1.484	1	3	3	-	-	-	---	0.685
CotAD_37799	479		DEG&pro ns				230.488	115.873	134.512	250.462	108.965	122.12	-0.992149	-1.20073	-0.776958	0.164443	-0.992	-1.201	0.877	1.602	[mRNA] locus=LG10:55735010:55736041:+ [translate_table: standard]	14196	386|396|400	48.2|57.0|48.2	-|-|-	11|8|9	2|3|2	4|5|4	1|2|1	1.248	1.2	1.418	2	3	2	-	-	*	0.807	0.861	0.964	2	3	2	*	-	-	---	---
CotAD_38159	480		DEG&pro ns				74.182	40.4831	48.1761	79.4409	32.0366	41.2931	-0.873749	-1.31016	-0.622752	0.36618	-0.874	-1.31	1.082	1.021	[mRNA] locus=LG22:1266155:1267941:- [translate_table: standard]	36944	410|345|362	29.5|17.9|29.5	3|3|3	22|20|22	22|20|22	6|4|6	6|4|6	0.931	0.959	0.973	20	18	21	-	-	-	1.06	1.111	1.076	20	18	21	-	*	-	0.808	0.806
CotAD_38270	481		DEG&pro ns			response to osmotic stress	31.3092	21.9138	11.4541	35.5952	13.0296	13.2813	-0.514748	-1.44989	-1.45073	0.027595	-0.515	-1.45	1.194	0.777	[mRNA] locus=LG4:45820226:45821654:- [translate_table: standard]	40984	452|452|542	26.9|22.9|26.9	-|-|-	27|28|29	3|1|2	8|7|8	2|1|2	1.156	---	1.196	2	-	2	-	-	-	0.976	---	1.412	2	-	2	-	-	-	0.831	---
CotAD_38349	482		DEG&pro ns				21.9452	15.1847	16.4807	29.708	9.68287	14.0088	-0.531285	-1.61734	-0.413128	0.53283	-0.531	-1.617	1.064	1.237	[mRNA] locus=LG21:9565490:9568015:+ [translate_table: standard]	48521	192|138|148	9.5|7.5|7.5	-|-|-	6|5|4	6|5|4	3|2|2	3|2|2	1.142	1.214	0.93	5	5	4	-	-	-	0.929	1.295	0.968	5	5	4	-	-	-	0.954	0.898
CotAD_38998	483		DEG&pro ns				42.0731	33.2678	49.8567	45.9783	21.011	33.4378	-0.338771	-1.12981	0.244889	0.670334	-0.339	-1.13	1.278	0.772	[mRNA] locus=LG23:29875854:29877751:+ [translate_table: standard]	30889	45|49|45	8.0|8.0|8.0	1|1|1	4|4|4	4|4|4	2|2|2	2|2|2	1.116	1.188	0.914	4	4	3	-	-	-	1.404	1.418	1.013	4	4	3	-	-	-	0.855	0.826
CotAD_39045	484		DEG&pro ns				47.3323	28.7592	40.6887	54.4575	22.4555	44.742	-0.718802	-1.27806	-0.218196	0.994561	-0.719	-1.278	1.162	1.238	[mRNA] locus=LG25:10790874:10793694:+ [translate_table: standard]	65040	88|84|132	4.0|5.1|10.7	1|1|1	4|4|6	1|1|2	2|2|4	1|1|2	---	---	0.878	1	1	2	-	-	-	---	---	1.162	1	1	2	-	-	-	---	---
CotAD_39890	485		DEG&pro ns				56.8235	30.5693	35.5998	70.3959	25.9548	30.8748	-0.894401	-1.43949	-0.674616	0.250431	-0.894	-1.439	1.589	1.086	[mRNA] locus=LG2:13734472:13736187:+ [translate_table: standard] >CotAD_72074 [mRNA] locus=LG8:41268633:41269921:+ [translate_table: standard] >CotAD_62823 [mRNA] locus=LG11:59087441:59089096:- [translate_table: standard] >CotAD_05899 [mRNA]	23158	222|162|197	32.2|32.2|27.0	-|-|-	6|6|6	6|6|6	4|4|3	4|4|3	1.056	1.17	1.251	5	5	5	-	-	-	1.822	1.553	1.392	5	5	5	*	-	-	1.261	1.277
CotAD_40648	486		DEG&pro ns				1960.88	1198.77	706.454	1697.71	816.04	574.293	-0.709943	-1.05688	-1.47283	-0.506853	-0.71	-1.057	0.986	0.944	[mRNA] locus=LG25:9437991:9439196:- [translate_table: standard]	35625	701|653|698	21.6|28.1|21.6	2|2|2	30|31|26	12|11|8	5|6|5	1|2|1	0.997	0.941	1.17	12	11	8	-	-	-	1.093	0.989	0.875	12	11	8	-	-	-	1.101	1.147
CotAD_40936	487		DEG&pro ns				138.708	109.48	81.9064	180.982	80.9476	60.4759	-0.341391	-1.16079	-0.760008	-0.420627	-0.341	-1.161	0.976	1.06	[mRNA] locus=LG25:41464708:41466086:+ [translate_table: standard]	18151	127|101|110	14.4|14.4|14.4	1|1|1	9|6|6	4|6|3	2|2|2	1|2|1	0.638	0.964	---	4	5	1	-	-	-	0.967	0.984	---	4	5	1	-	-	-	1.067	0.832
CotAD_41194	488		DEG&pro ns			response to osmotic stress	109.465	72.368	52.4861	120.828	53.1039	49.3362	-0.59704	-1.18607	-1.06046	-0.106172	-0.597	-1.186	0.91	0.736	[mRNA] locus=LG19:8147003:8149640:- [translate_table: standard]	43848	1208|980|1236	39.1|34.0|34.0	-|-|-	31|22|30	9|6|6	8|7|7	3|2|2	1.006	0.963	1.057	7	5	4	-	-	-	0.78	0.78	1.169	7	5	5	*	-	-	0.952	0.874
CotAD_41758	489		DEG&pro ns				18.6076	12.4224	14.8699	25.3587	8.38903	13.0706	-0.582946	-1.5959	-0.323491	0.639745	-0.583	-1.596	1.154	0.907	[mRNA] locus=LG22:15466039:15471202:+ [translate_table: standard]	76082	212|249|313	14.3|17.8|15.9	-|-|1	12|14|15	12|14|15	7|7|6	7|7|6	0.958	1.04	1.113	9	12	10	-	-	-	1.166	1.133	1.164	9	12	10	-	-	-	1.108	0.945
CotAD_41982	490		DEG&pro ns				7.6205	15.1675	3.85813	14.4067	3.86077	0.199487	0.993028	-1.89978	-0.981982	-4.27452	0.993	-1.9	0.906	0.655	[mRNA] locus=LG20:41003953:41006432:+ [translate_table: standard]	86901	-|52|28	-|5.6|2.8	-|-|-	-|2|1	-|2|1	-|2|1	-|2|1	-	0.92	---	-	2	1	-	-	-	-	0.906	---	-	2	1	-	-	-	-	0.971
CotAD_43148	491		DEG&pro ns				153.98	115.129	94.299	164.697	69.7823	77.7814	-0.419493	-1.23888	-0.707427	0.156562	-0.419	-1.239	1.03	0.943	[mRNA] locus=LG22:52142733:52144955:+ [translate_table: standard]	40746	224|231|200	11.7|11.7|11.7	1|1|1	8|6|7	8|6|7	3|3|3	3|3|3	0.962	0.706	0.889	7	4	6	-	*	-	1.055	0.797	1.239	7	4	6	-	*	-	0.847	0.817
CotAD_43245	492		DEG&pro ns				374.357	661.31	718.616	409.991	984.326	836.169	0.820911	1.26354	0.940804	-0.235342	0.821	1.264	0.9	1.136	[mRNA] locus=LG20:11418368:11418853:- [translate_table: standard]	22820	198|193|130	24.8|24.8|24.8	-|-|-	18|15|11	18|15|11	4|4|4	4|4|4	0.83	1.003	0.853	7	9	6	-	-	-	0.892	0.945	0.862	8	10	6	-	-	-	0.991	1.033
CotAD_44005	493		DEG&pro ns				14.6363	8.31961	9.16965	13.5992	4.60544	9.02727	-0.814967	-1.56211	-0.674616	0.970951	-0.815	-1.562	0.937	1.171	[mRNA] locus=LG19:9631055:9637182:+ [translate_table: standard]	76609	69|-|49	4.2|-|4.2	1|-|1	2|-|2	2|-|2	2|-|2	2|-|2	0.985	-	1.038	2	-	2	-	-	-	0.843	-	1.03	2	-	2	-	-	-	0.968	-
CotAD_44237	494		DEG&pro ns				27.8538	33.1551	23.1821	81.5953	22.6847	84.7536	0.251354	-1.84676	-0.264863	1.90155	0.251	-1.847	1.108	0.993	[mRNA] locus=LG20:58417321:58418382:- [translate_table: standard] >CotAD_09893 [mRNA] locus=scaffold615.1:534506:535567:+ [translate_table: standard] >CotAD_09922 [mRNA] locus=scaffold615.1:607935:608996:- [translate_table: standard]	39344	1791|1861|1730	14.2|14.2|17.6	-|-|-	72|69|61	72|69|61	5|5|6	5|5|6	1.292	1.29	1.342	70	65	59	*	*	-	1.133	1.108	1.083	70	66	59	-	*	-	0.757	0.759
CotAD_44244	495		DEG&pro ns				35.6013	38.0675	16.1979	55.7968	27.4688	42.2442	0.0966296	-1.02239	-1.13612	0.620961	0.097	-1.022	1	1.083	[mRNA] locus=LG20:58452615:58453838:+ [translate_table: standard] >CotAD_09884 [mRNA] locus=scaffold615.1:498972:500195:- [translate_table: standard] >CotAD_09931 [mRNA] locus=scaffold615.1:643257:644480:+ [translate_table: standard]	48445	1353|1602|1434	23.1|23.1|24.3	-|-|-	42|48|49	42|1|4	6|6|7	6|1|1	1.113	---	---	37	1	1	-	-	-	1	---	---	37	1	1	-	-	-	1.144	---
CotAD_45010	496		DEG&pro ns				124.56	68.4997	91.9223	125.531	54.9224	94.6376	-0.862671	-1.19258	-0.438355	0.785017	-0.863	-1.193	1.297	1.611	[mRNA] locus=LG16:99364313:99364741:- [translate_table: standard] >CotAD_18638 [mRNA] locus=scaffold71.1:1375716:1376144:- [translate_table: standard]	20327	305|373|348	27.5|27.5|27.5	-|-|-	15|14|18	3|3|4	5|5|5	1|1|1	1.027	0.725	0.873	3	3	3	-	-	-	1.364	1.445	1.082	3	3	3	-	-	-	0.808	0.788
CotAD_45567	497		DEG&pro ns				33.5348	27.0663	11.3692	32.0646	14.9426	10.6053	-0.309164	-1.10155	-1.56053	-0.49465	-0.309	-1.102	1.067	1.285	[mRNA] locus=LG21:23100861:23103667:+ [translate_table: standard]	41242	53|54|29	4.2|4.2|4.2	1|1|1	2|3|1	2|3|1	1|1|1	1|1|1	1.076	1.066	---	2	3	-	-	-	-	0.919	1.215	---	2	3	-	-	-	-	1.363	2.613
CotAD_47705	498		DEG&pro ns				86.9399	47.0652	37.2801	82.1392	38.24	32.3434	-0.885356	-1.10299	-1.22161	-0.24161	-0.885	-1.103	0.915	1.145	[mRNA] locus=LG5:53106592:53107465:- [translate_table: standard]	22245	132|183|149	13.4|13.4|24.8	-|-|-	8|12|6	8|12|6	2|2|3	2|2|3	0.81	0.824	0.86	7	9	6	*	*	-	0.91	0.914	0.922	7	9	6	-	-	-	1.008	1.035
CotAD_47814	499		DEG&pro ns				209.625	150.777	51.874	182.773	70.5969	37.9366	-0.475396	-1.37238	-2.01473	-0.896013	-0.475	-1.372	1.132	1.268	[mRNA] locus=LG10:1244898:1246161:+ [translate_table: standard]	24566	-|202|144	-|20.7|20.7	-|-|-	-|6|5	-|6|5	-|2|2	-|2|2	-	0.998	0.85	-	4	3	-	-	-	-	1.414	0.85	-	4	3	-	*	-	-	0.881
CotAD_47944	500		DEG&pro ns				3.98588	11.2797	0.273021	2.45399	9.95257	0.001	1.50076	2.01994	-3.86781	-13.2809	1.501	2.02	0.953	1.288	[mRNA] locus=LG9:82276487:82277374:+ [translate_table: standard] >CotAD_50426 [mRNA] locus=LG9:80390500:80391387:+ [translate_table: standard]	32876	190|262|273	8.3|8.3|28.3	3|3|3	19|21|25	2|2|4	2|2|4	1|1|2	0.979	---	1.067	2	1	3	-	-	-	0.931	---	0.975	2	1	3	-	-	-	1.809	---
CotAD_48424	501		DEG&pro ns				25.3332	26.5523	18.2095	32.7344	12.7553	15.0645	0.0678054	-1.3597	-0.476342	0.240049	0.068	-1.36	1.308	0.923	[mRNA] locus=LG2:879323:881380:- [translate_table: standard]	48219	51|96|113	5.9|10.4|15.4	1|1|1	3|6|5	3|6|5	2|3|4	2|3|4	---	1.19	1.057	1	4	5	-	-	-	---	1.357	1.259	1	4	5	-	-	-	---	0.548
CotAD_49585	502		DEG&pro ns	Specific N4/N0			318.481	213.151	131.002	317.594	107.932	102.137	-0.579328	-1.55706	-1.28162	-0.079613	-0.579	-1.557	0.867	0.921	[mRNA] locus=LG19:50153760:50156383:+ [translate_table: standard]	34007	657|908|779	22.0|22.0|22.0	-|-|-	21|27|28	2|4|7	4|4|4	1|1|1	---	0.677	1.039	1	4	6	-	-	-	0.644	0.871	1.087	2	4	7	-	-	-	0.491	1.049
CotAD_49630	503		DEG&pro ns				22.7054	21.8564	14.3354	27.6543	13.8039	9.50997	-0.0549775	-1.00243	-0.663453	-0.537559	-0.055	-1.002	1.36	0.883	[mRNA] locus=LG13:38620317:38624485:- [translate_table: standard]	68942	161|248|194	8.0|8.0|9.9	-|-|-	5|8|7	1|8|2	3|3|4	1|3|2	---	1.05	1.474	1	7	2	-	-	-	---	1.229	1.49	1	7	2	-	-	-	---	1.153
CotAD_50145	504		DEG&pro ns				38.9203	25.1337	8.73323	35.1169	12.846	9.69656	-0.630898	-1.45085	-2.15594	-0.405769	-0.631	-1.451	0.868	1.136	[mRNA] locus=LG20:28954036:28954605:+ [translate_table: standard]	22236	330|373|270	24.2|24.2|29.3	2|2|2	15|14|12	15|14|12	3|4|4	3|4|4	0.809	0.746	0.746	15	14	10	*	*	*	0.857	0.872	0.874	15	14	10	*	-	*	0.97	1.014
CotAD_50551	505		DEG&pro ns				28.5805	28.7763	11.6829	38.3143	7.67358	1.66528	0.00985246	-2.31991	-1.29063	-2.20414	0.01	-2.32	1.232	0.761	[mRNA] locus=LG10:90562317:90563221:+ [translate_table: standard]	28766	621|727|675	46.7|45.0|45.0	-|-|-	20|25|21	20|25|21	8|7|7	8|7|7	0.787	0.758	0.702	16	17	16	*	-	-	1.138	1.39	1.167	16	16	16	-	*	-	0.736	0.697
CotAD_50924	506		DEG&pro ns				54.6623	34.1658	22.0414	61.2758	19.9155	17.3872	-0.677994	-1.62143	-1.31033	-0.195868	-0.678	-1.621	0.885	1.201	[mRNA] locus=LG17:29596711:29599434:+ [translate_table: standard]	74044	47|40|31	3.9|5.7|5.7	1|-|-	3|4|4	3|4|4	2|3|3	2|3|3	1.26	---	---	2	1	-	-	-	-	0.885	---	---	2	1	-	-	-	-	1.201	---
CotAD_51044	507		DEG&pro ns			response to osmotic stress	47.8149	80.1724	53.6371	52.7969	118.815	77.6042	0.745647	1.17019	0.165772	-0.614511	0.746	1.17	1.055	0.905	[mRNA] locus=LG15:3408672:3409564:- [translate_table: standard]	17319	444|375|391	38.8|38.8|38.8	1|1|1	16|12|14	10|8|9	4|4|4	3|3|3	1.036	1.228	1.017	10	8	8	-	-	-	1.008	1.082	1.075	10	8	9	-	-	-	1.101	1.018
CotAD_51448	508		DEG&pro ns				34.4673	18.086	15.6539	34.022	15.2794	15.3386	-0.930351	-1.15489	-1.13871	0.00558326	-0.93	-1.155	0.876	0.89	[mRNA] locus=LG18:42145567:42155080:+ [translate_table: standard]	35687	142|91|91	6.7|6.7|6.7	1|1|1	10|10|6	3|4|6	2|2|2	1|1|2	---	---	0.691	1	-	5	-	-	*	---	---	0.876	1	-	5	-	-	-	---	---
CotAD_53235	509		DEG&pro ns				21.5544	11.637	19.4195	26.1523	11.7985	24.0845	-0.889261	-1.14834	-0.150474	1.02951	-0.889	-1.148	1.202	1.173	[mRNA] locus=LG16:20833589:20838508:+ [translate_table: standard]	72128	163|154|148	11.7|9.9|8.1	-|-|-	8|9|6	8|9|6	5|4|3	5|4|3	1.28	1.271	1.225	7	6	5	-	-	-	0.985	1.206	1.416	7	6	5	-	-	-	1.12	1.09
CotAD_53245	510		DEG&pro ns				18.6371	14.0185	1.70212	20.2926	7.46875	0.498716	-0.410848	-1.44201	-3.45277	-3.90458	-0.411	-1.442	0.855	0.754	[mRNA] locus=LG25:9924442:9927326:- [translate_table: standard]	97716	52|71|66	1.4|3.4|5.3	2|1|1	2|2|3	2|2|3	1|2|3	1|2|3	1.169	1.028	0.62	2	2	3	-	-	-	1.092	0.891	0.583	2	2	3	-	-	-	1.279	0.819
CotAD_53871	511		DEG&pro ns				33.7274	24.0422	26.9908	51.7841	24.0419	29.3544	-0.488353	-1.10696	-0.321451	0.288027	-0.488	-1.107	1.177	0.796	[mRNA] locus=LG18:13500192:13504753:+ [translate_table: standard]	90589	264|221|280	9.6|7.7|7.7	-|-|-	11|8|11	3|2|2	5|4|4	1|1|1	0.814	0.698	0.649	3	2	2	-	*	*	1.205	1.099	1.226	3	2	2	-	-	-	0.619	0.531
CotAD_55359	512		DEG&pro ns				4.51167	10.1927	2.20741	1.73607	9.65611	3.88059	1.1758	2.47562	-1.03131	-1.31517	1.176	2.476	1.036	0.94	[mRNA] locus=LG16:30933387:30936335:- [translate_table: standard]	41729	273|428|356	27.1|19.5|28.4	1|1|1	13|17|17	4|3|4	7|5|7	3|1|2	1.206	0.892	1.084	4	3	4	-	-	-	1.117	0.884	1.108	4	3	4	-	-	-	0.934	0.814
CotAD_55760	513		DEG&pro ns				12.0893	9.59965	9.99408	14.8647	6.93941	5.68916	-0.332674	-1.099	-0.274581	-0.286597	-0.333	-1.099	0.975	1.027	[mRNA] locus=LG21:40462206:40473159:- [translate_table: standard]	100027	-|209|186	-|14.7|15.5	-|-|-	-|8|10	-|8|1	-|7|7	-|7|1	-	0.811	---	-	7	1	-	-	-	-	0.975	---	-	8	1	-	-	-	-	1.027
CotAD_55941	514		DEG&pro ns				24.1697	18.776	11.037	19.8408	6.97386	6.20894	-0.364306	-1.50844	-1.13085	-0.167609	-0.364	-1.508	1.943	1.063	[mRNA] locus=LG3:35035655:35036641:+ [translate_table: standard]	42364	74|36|90	10.4|2.4|9.5	1|1|1	3|1|2	3|1|2	2|1|2	2|1|2	1.547	---	---	2	1	1	-	-	-	2.121	---	1.764	2	1	2	-	-	-	1.666	---
CotAD_56202	515		DEG&pro ns				368.613	252.168	333.015	273.323	127.111	237.482	-0.547722	-1.10452	-0.146518	0.901729	-0.548	-1.105	1.129	1.026	[mRNA] locus=LG12:41320389:41322299:+ [translate_table: standard]	51545	684|1000|845	34.8|41.6|34.8	-|-|-	24|36|26	5|6|3	9|11|9	3|3|2	0.993	1.258	1.424	5	5	2	-	-	-	0.841	1.175	1.372	3	5	2	-	-	-	1.126	0.972
CotAD_56483	516		DEG&pro ns			response to osmotic stress	7.59901	3.01185	1.23931	10.0254	2.71063	3.92165	-1.33516	-1.88695	-2.61627	0.53283	-1.335	-1.887	0.861	0.896	[mRNA] locus=LG2:99086698:99087953:+ [translate_table: standard]	38172	850|569|867	31.5|31.5|31.5	-|-|-	18|10|17	4|2|3	5|5|5	1|1|1	0.462	---	0.745	3	1	3	-	-	-	0.889	0.734	0.96	2	2	3	-	-	-	---	---
CotAD_58536	517		DEG&pro ns				60.9175	34.0604	94.2834	73.3642	30.1895	77.2748	-0.838761	-1.28103	0.630147	1.35595	-0.839	-1.281	1.082	1.335	[mRNA] locus=LG12:12221618:12224714:- [translate_table: standard]	30350	67|87|89	16.7|10.1|10.1	1|1|1	4|3|3	4|3|3	3|2|2	3|2|2	0.914	0.665	1.271	3	3	3	-	-	-	0.821	1.05	1.375	3	3	3	-	-	-	1.343	1.107
CotAD_58624	518		DEG&pro ns				5.70617	4.74942	2.39557	5.0997	1.37885	0.443304	-0.26477	-1.88695	-1.25215	-1.63709	-0.265	-1.887	1.002	1.284	[mRNA] locus=LG16:25571471:25573679:+ [translate_table: standard]	80632	72|62|139	4.5|3.3|10.3	1|1|1	9|7|9	2|1|4	3|2|4	1|1|3	1.539	---	1.062	2	1	4	-	-	-	1.131	---	0.872	2	1	4	-	-	-	0.616	---
CotAD_58800	519		DEG&pro ns			response to osmotic stress	60.8534	46.9686	54.9039	85.7214	38.7123	71.0182	-0.373642	-1.14686	-0.14843	0.875398	-0.374	-1.147	1.351	0.897	[mRNA] locus=LG12:93748476:93754260:+ [translate_table: standard]	110674	1497|1345|1526	31.0|42.4|31.1	-|-|-	53|51|56	3|3|1	18|23|21	2|3|1	0.864	0.908	---	3	3	1	-	-	-	1.101	1.6	---	3	3	1	-	-	-	0.948	1.474
CotAD_61534	520		DEG&pro ns				174.871	96.8429	84.4132	185.444	77.9317	76.2712	-0.852575	-1.2507	-1.05075	-0.0310706	-0.853	-1.251	0.802	1.25	[mRNA] locus=LG12:42244376:42244967:+ [translate_table: standard] >CotAD_51639 [mRNA] locus=LG20:21141747:21142336:- [translate_table: standard]	22943	479|610|655	33.3|33.3|33.3	-|-|-	14|20|20	4|7|6	4|4|4	2|2|2	0.764	0.741	0.822	4	6	6	*	-	-	0.849	0.794	0.763	4	6	6	-	-	*	1.188	1.086
CotAD_61599	521		DEG&pro ns				29.866	19.2653	7.16008	29.88	8.07887	7.19276	-0.632502	-1.88695	-2.06046	-0.167609	-0.633	-1.887	1.08	1.244	[mRNA] locus=LG19:18737722:18738741:+ [translate_table: standard]	20438	117|87|47	6.4|6.4|6.4	1|1|1	3|2|1	3|2|1	1|1|1	1|1|1	1.184	1.321	---	3	2	1	-	-	-	1.144	1.015	---	3	2	1	-	-	-	0.923	0.885
CotAD_61630	522		DEG&pro ns				170.004	221.531	666.886	210.741	427.842	693.388	0.381938	1.02161	1.97187	0.696585	0.382	1.022	1.344	0.896	[mRNA] locus=LG23:5710939:5711808:- [translate_table: standard]	38760	114|108|206	11.4|13.8|22.5	-|-|-	6|5|9	6|3|9	2|3|5	2|1|5	1.295	1.657	1.319	6	3	7	-	*	*	1.32	1.444	1.267	4	3	7	*	-	-	1.784	2.011
CotAD_61843	523		DEG&pro ns				359.148	193.443	86.3308	437.696	130.616	88.7781	-0.892673	-1.7446	-2.05663	-0.557055	-0.893	-1.745	0.839	1.128	[mRNA] locus=LG9:40140989:40143935:+ [translate_table: standard]	37467	1396|1246|-	33.2|29.6|-	-|-|-	48|45|-	29|22|-	6|6|-	4|4|-	0.763	0.842	-	25	20	-	-	*	-	0.875	0.803	-	26	20	-	*	*	-	1.047	1.098
CotAD_63446	524		DEG&pro ns				10.6954	7.22493	10.299	12.4063	5.93468	9.51936	-0.565939	-1.06383	-0.0544946	0.681694	-0.566	-1.064	1.055	1.013	[mRNA] locus=LG19:23526016:23530026:- [translate_table: standard]	95967	140|84|188	7.6|5.4|7.6	1|1|1	3|2|5	3|2|5	3|2|3	3|2|3	1.21	1.105	0.851	3	2	4	*	-	-	1.304	1.063	0.798	3	2	4	-	-	*	0.818	0.842
CotAD_64434	525		DEG&pro ns				150.117	95.5313	79.0791	172.775	71.4374	67.2808	-0.652042	-1.27414	-0.924718	-0.0864837	-0.652	-1.274	1.247	1.431	[mRNA] locus=LG12:49701298:49704537:- [translate_table: standard]	37717	922|780|691	35.0|35.0|37.6	-|-|-	26|23|25	4|1|2	8|8|9	1|1|1	1.39	---	1.028	4	1	2	-	-	-	1.498	---	0.996	3	1	2	*	-	-	1.137	---
CotAD_65896	526		DEG&pro ns				88.0202	50.9504	30.9678	80.0557	28.9714	26.9796	-0.788742	-1.46638	-1.50706	-0.102758	-0.789	-1.466	1.022	1.808	[mRNA] locus=LG2:93490564:93493507:+ [translate_table: standard]	34464	168|191|195	19.3|27.7|27.7	-|-|-	4|6|6	2|4|6	3|4|4	2|3|4	0.023	1.507	0.774	2	4	5	-	*	-	0.758	1.376	0.933	2	4	5	-	-	-	1.599	1.159
CotAD_66647	527		DEG&pro ns				11.2486	8.56577	8.52467	19.5239	5.57763	6.34034	-0.393094	-1.80752	-0.400032	0.184907	-0.393	-1.808	0.91	1.095	[mRNA] locus=LG20:38901601:38904911:+ [translate_table: standard]	55743	185|204|250	10.2|10.2|10.2	-|-|-	5|5|9	1|1|2	3|3|3	1|1|1	---	---	1.176	1	1	2	-	-	-	---	---	0.91	1	1	2	-	-	-	---	---
CotAD_67221	528		DEG&pro ns				38.3492	62.5868	9.27111	90.2756	21.2792	0.905471	0.706661	-2.08489	-2.04838	-4.55463	0.707	-2.085	1.201	0.668	[mRNA] locus=LG1:90413196:90413717:+ [translate_table: standard] >CotAD_22705 [mRNA] locus=LG3:20899107:20899628:+ [translate_table: standard]	19336	88|124|125	15.0|20.0|15.0	-|-|-	7|11|9	1|2|1	2|3|2	1|1|1	---	0.72	---	1	2	1	-	-	-	---	1.201	---	1	2	1	-	-	-	---	0.661
CotAD_67713	529		DEG&pro ns				89.1421	47.8827	59.5131	87.1398	35.1732	48.945	-0.896603	-1.30886	-0.5829	0.476687	-0.897	-1.309	1.009	0.835	[mRNA] locus=LG23:14347953:14356437:+ [translate_table: standard]	133976	-|405|444	-|14.6|13.7	-|-|-	-|19|21	-|19|1	-|11|10	-|11|1	-	0.79	---	-	19	1	-	-	-	-	1.009	---	-	19	1	-	-	-	-	0.711
CotAD_71080	530		DEG&pro ns				103.535	104.405	18.2412	59.9514	24.0295	2.99698	0.0120703	-1.31899	-2.50486	-3.00322	0.012	-1.319	1.136	0.806	[mRNA] locus=LG16:4485344:4486887:- [translate_table: standard]	50962	388|323|303	20.7|20.7|22.8	-|-|-	16|15|16	11|10|10	6|6|7	5|5|5	1.118	1.161	0.978	10	9	8	-	-	-	1.024	1.401	0.983	8	9	8	-	*	-	0.781	0.82
CotAD_72480	531		DEG&pro ns				15.5502	10.9819	3.4429	17.2861	3.79132	1.89143	-0.501809	-2.18884	-2.17524	-1.00322	-0.502	-2.189	1.054	0.822	[mRNA] locus=LG8:51102372:51120632:+ [translate_table: standard]	89930	115|59|60	4.7|2.2|2.2	-|-|-	3|2|2	3|2|2	2|1|1	2|1|1	1.058	0.892	1.11	3	2	2	-	-	-	0.751	1.088	1.323	3	2	2	-	-	-	1.03	0.736
CotAD_73660	532		DEG&pro ns				130.864	87.7239	100.967	113.149	56.3184	80.8737	-0.577025	-1.00655	-0.374187	0.522064	-0.577	-1.007	1.01	1.074	[mRNA] locus=LG6:28842206:28858934:- [translate_table: standard]	223418	202|202|253	5.7|8.1|4.5	-|-|-	9|11|11	9|11|3	7|9|5	7|9|1	0.673	0.724	1.075	8	7	3	*	*	-	0.984	0.869	1.176	8	8	3	-	-	-	0.834	0.702
CotAD_74495	533		DEG&pro ns				23.0488	35.4403	54.26	16.5244	35.8437	53.3182	0.620702	1.11712	1.2352	0.572908	0.621	1.117	0.981	1.62	[mRNA] locus=LG8:79237570:79243512:+ [translate_table: standard]	113458	52|-|41	1.4|-|1.4	-|-|-	2|-|2	2|-|2	1|-|1	1|-|1	1.057	-	1.028	2	-	2	-	-	-	1.063	-	0.899	2	-	2	-	-	-	0.633	-
CotAD_09072	534		DAP&gene ns				4302.99	7741.35	1009.56	4381.63	8450.35	1050.64	0.847245	0.947543	-2.09162	-3.00774	0.847	0.948	1.102	1.774	[mRNA] locus=LG9:39623464:39624396:+ [translate_table: standard]	32269	92|92|140	10.3|10.3|10.3	1|1|1	6|5|7	5|4|6	2|2|2	1|1|1	1.504	1.829	1.219	4	4	5	*	*	-	0.897	1.159	1.25	4	4	5	-	-	-	1.555	1.759
CotAD_19146	535		DAP&gene ns				792.03	737.939	282.251	681.872	572.407	202.894	-0.102054	-0.252458	-1.48858	-1.49632	-0.102	-0.252	1.261	1.315	[mRNA] locus=LG6:76327526:76328080:- [translate_table: standard]	24255	1011|1107|1104	46.2|46.2|46.2	-|-|-	36|36|39	5|6|5	6|6|6	1|1|1	1.455	1.229	1.374	5	6	4	-	*	*	1.143	1.382	1.257	5	6	5	-	*	-	1.327	1.329
CotAD_15908	536		DAP&gene ns				5.04878	4.20225	2.5937	7.77098	2.1011	1.5199	-0.26477	-1.88695	-0.96092	-0.46717	-0.265	-1.887	1.065	1.307	[mRNA] locus=LG17:1543609:1543860:+ [translate_table: standard]	9685	337|252|253	37.3|37.3|37.3	1|1|1	15|10|13	15|10|13	3|3|3	3|3|3	1.305	1.324	1.338	13	9	10	*	*	*	1.097	1.093	1.006	13	9	9	-	-	-	1.643	1.61
CotAD_33352	537		DAP&gene ns				18.6059	20.8942	16.1835	17.7282	17.6984	9.95766	0.167341	-0.00242908	-0.201235	-0.82974	0.167	-0.002	0.928	0.687	[mRNA] locus=LG15:76347013:76350763:+ [translate_table: standard]	44553	149|111|137	7.3|9.5|9.5	2|2|2	11|9|12	3|9|12	3|4|4	1|4|4	0.695	0.8	0.694	3	6	8	*	-	*	1.021	0.885	0.877	3	6	8	-	-	-	0.861	0.669
CotAD_15912	538		DAP&gene ns			response to osmotic stress	23.1194	21.1974	24.6203	26.5497	19.2428	24.7948	-0.125219	-0.464381	0.0907416	0.36572	-0.125	-0.464	0.91	0.778	[mRNA] locus=LG17:1569630:1574399:- [translate_table: standard]	73220	305|226|240	6.5|6.5|6.5	1|1|1	11|8|10	11|8|10	3|3|3	3|3|3	1.008	0.926	0.974	11	8	10	-	-	-	0.928	0.884	0.917	9	8	9	-	-	*	0.782	0.85
CotAD_71072	539		DAP&gene ns			response to osmotic stress	11.0888	8.41993	5.99645	9.88126	6.6387	2.81111	-0.39722	-0.573794	-0.88692	-1.23976	-0.397	-0.574	1.05	0.65	[mRNA] locus=LG22:31604834:31606468:- [translate_table: standard]	72450	88|80|90	5.0|3.1|3.1	1|1|1	6|5|7	6|5|7	3|2|2	3|2|2	0.997	0.908	0.86	6	5	7	-	-	-	1.02	1.038	1.092	6	5	7	-	-	-	0.644	0.848
CotAD_63318	540		DAP&gene ns				173.128	151.919	152.908	157.682	163.833	175.077	-0.188534	0.0552041	-0.179177	0.0957665	-0.189	0.055	1.106	0.802	[mRNA] locus=LG9:101636438:101638191:+ [translate_table: standard]	33509	203|121|150	9.7|4.7|4.7	-|-|-	7|4|5	7|4|5	2|1|1	2|1|1	1.339	0.832	0.981	7	4	5	-	-	-	1.089	1.048	1.182	7	4	5	-	-	*	0.998	1.309
CotAD_48299	541		DAP&gene ns				0.841463	1.40075	0.001	5.18065	0.700366	1.01327	0.73523	-2.88695	-9.71676	0.53283	0.735	-2.887	1.029	0.74	[mRNA] locus=LG9:3580131:3581263:- [translate_table: standard] >CotAD_12564 [mRNA] locus=LG26:1601393:1602371:- [translate_table: standard]	17843	178|170|159	20.0|20.0|20.0	1|1|1	13|14|11	13|14|11	3|3|3	3|3|3	1.082	1.18	1.101	12	13	11	-	-	-	0.992	1.05	1.045	12	12	10	-	-	-	0.786	0.705
CotAD_00271	542		DAP&gene ns				159.359	152.302	174.448	169.44	169.426	175.229	-0.0653533	-0.000113111	0.130517	0.0485801	-0.065	0	1.153	1.76	[mRNA] locus=LG19:65879996:65885019:- [translate_table: standard]	144424	894|870|741	16.7|14.2|11.2	-|-|-	40|39|32	8|8|3	12|11|9	3|2|1	0.865	0.918	0.941	8	7	3	-	-	-	1.249	0.985	1.225	8	7	3	*	-	-	1.511	1.344
CotAD_20234	543		DAP&gene ns				12.4734	16.6854	20.7496	21.5987	11.4942	21.9938	0.419728	-0.910035	0.734225	0.936186	0.42	-0.91	1.003	0.716	[mRNA] locus=LG14:17864353:17867254:- [translate_table: standard]	29239	274|148|190	33.3|29.5|32.1	1|4|1	9|7|5	9|7|5	5|5|5	5|5|5	1.069	1.004	1.301	9	4	5	-	-	-	1.098	0.827	1.083	9	6	5	-	-	-	1.107	0.814
CotAD_63549	544		DAP&gene ns				38.2749	28.7182	34.3503	35.0462	21.2767	28.0911	-0.414435	-0.71998	-0.156075	0.400835	-0.414	-0.72	1.113	0.846	[mRNA] locus=LG20:60006480:60009052:+ [translate_table: standard]	95724	115|145|129	5.7|5.7|7.4	-|-|-	6|5|6	6|5|6	3|3|4	3|3|4	0.912	1.028	0.872	4	5	6	-	-	*	0.923	1.391	1.024	3	4	6	-	-	-	0.974	1.041
CotAD_38556	545		DAP&gene ns			response to osmotic stress	12.94	9.38062	14.296	16.0621	9.72792	22.619	-0.464079	-0.723453	0.143777	1.21733	-0.464	-0.723	1.097	0.643	[mRNA] locus=LG7:18361882:18364161:+ [translate_table: standard]	32622	-|497|400	-|32.0|23.7	-|1|1	-|23|19	-|6|5	-|6|5	-|1|2	-	0.946	1.427	-	5	4	-	-	-	-	0.94	1.254	-	5	4	-	-	-	-	0.742
CotAD_73875	546		DAP&gene ns				83.5517	43.6441	33.9437	70.9524	38.8475	38.1627	-0.936884	-0.86903	-1.29953	-0.02566	-0.937	-0.869	0.804	1.866	[mRNA] locus=LG6:79083693:79084387:- [translate_table: standard]	23698	255|235|172	25.1|25.1|13.7	-|-|-	7|7|5	4|4|4	3|4|2	1|1|1	0.867	1.068	1.009	4	4	4	-	-	-	0.772	0.832	0.807	4	4	4	*	-	-	1.062	0.997
CotAD_50303	547		DAP&gene ns				199.179	291.777	596.522	217.43	360.126	441.315	0.550806	0.72795	1.58251	0.293308	0.551	0.728	1.133	1.563	[mRNA] locus=LG5:528065:528583:- [translate_table: standard]	22356	920|732|926	32.6|32.6|32.6	-|-|-	48|41|46	9|7|9	5|5|5	1|1|1	0.965	1.019	1.031	9	7	9	-	-	-	1.013	1.167	1.22	9	7	9	-	*	-	1.043	1.266
CotAD_37501	548		DAP&gene ns				312.194	344.047	163.438	268.968	314.851	121.324	0.140161	0.227237	-0.933699	-1.3758	0.14	0.227	0.996	1.516	[mRNA] locus=LG10:77265730:77267796:+ [translate_table: standard]	69068	1869|1883|1944	38.3|35.1|35.1	-|-|-	57|56|60	9|7|10	15|14|14	2|2|2	0.954	0.987	1.16	9	7	10	-	-	-	0.971	0.962	1.054	9	7	10	-	-	-	1.127	1.209
CotAD_09057	549		DAP&gene ns				18.6259	22.6581	15.2117	20.1232	12.8195	15.5276	0.282718	-0.650512	-0.292126	0.276491	0.283	-0.651	1.066	0.812	[mRNA] locus=LG9:39805142:39806963:+ [translate_table: standard]	37758	414|420|357	20.3|20.3|20.3	2|2|2	18|15|13	18|15|13	4|4|4	4|4|4	0.852	0.844	0.925	16	14	13	*	*	-	0.93	1.031	1.238	16	13	13	-	-	*	0.882	0.878
CotAD_50707	550		DAP&gene ns				750.767	615.644	386.672	745.108	606.692	425.284	-0.286267	-0.296485	-0.957254	-0.512539	-0.286	-0.296	1.095	1.378	[mRNA] locus=LG2:8691073:8693072:- [translate_table: standard]	39335	985|998|987	25.1|25.1|25.1	1|1|1	29|27|26	29|27|26	6|6|6	6|6|6	1.203	1.27	1.189	23	22	25	*	*	*	1.062	1.076	1.147	25	22	25	-	-	-	1.321	1.401
CotAD_30319	551		DAP&gene ns				24.3761	27.9713	13.9412	27.502	19.6978	12.8241	0.198477	-0.4815	-0.806119	-0.619173	0.198	-0.482	0.973	1.315	[mRNA] locus=LG7:8211948:8216688:+ [translate_table: standard]	59316	261|146|215	11.6|11.6|11.6	1|1|1	9|6|10	9|6|10	3|4|4	3|4|4	1.247	1.274	1.21	9	6	9	*	-	*	0.947	0.946	1.025	7	6	9	-	-	-	1.439	1.247
CotAD_50104	552		DAP&gene ns				36.1338	51.0489	15.4692	42.6271	41.1552	11.1641	0.49853	-0.0506983	-1.22395	-1.88221	0.499	-0.051	1.066	0.783	[mRNA] locus=LG24:16364109:16365446:- [translate_table: standard]	57577	414|426|547	22.2|19.3|18.4	-|-|-	18|18|18	10|10|10	7|7|6	3|3|3	1.151	0.907	0.97	9	7	9	-	-	-	1.235	0.912	1.05	9	7	9	*	-	-	0.703	0.635
CotAD_28282	553		DAP&gene ns				85.5635	134.074	99.1249	83.5993	125.402	101.689	0.647963	0.585002	0.212253	-0.302399	0.648	0.585	1.047	1.324	[mRNA] locus=LG25:49531619:49537435:- [translate_table: standard]	38875	323|337|240	24.6|13.7|17.3	-|-|-	10|9|8	10|9|8	5|3|4	5|3|4	1.11	1	1.029	9	7	7	-	-	-	1.168	1.024	0.95	10	7	7	*	-	-	1.156	1.052
CotAD_06246	554		DAP&gene ns				17.8487	20.5699	23.5113	15.732	19.1729	19.2885	0.204715	0.285364	0.397533	0.00867104	0.205	0.285	0.872	2.42	[mRNA] locus=LG24:22028136:22032711:- [translate_table: standard]	89330	78|86|81	1.7|1.7|1.7	1|1|1	3|3|4	3|3|4	1|1|1	1|1|1	1.313	0.883	0.796	2	3	4	-	-	-	1.151	0.728	0.738	2	3	4	-	-	-	0.819	0.735
CotAD_64504	555		DAP&gene ns				73.4635	43.0038	40.1826	59.229	37.6278	45.6895	-0.772565	-0.654506	-0.870456	0.280064	-0.773	-0.655	0.865	1.4	[mRNA] locus=LG13:45165249:45168873:+ [translate_table: standard]	51382	304|383|410	21.6|31.8|26.2	-|-|-	10|13|12	10|13|12	6|8|7	6|8|7	1.011	0.949	0.998	10	11	11	-	-	-	0.968	0.858	0.769	10	11	11	-	-	*	1.327	1.235
CotAD_63911	556		DAP&gene ns				0.001	0.001	0.907796	2.03988	1.10308	5.58562	0	-0.886952	9.82622	2.34019	-	-0.887	-	0.404	[mRNA] locus=LG16:10662961:10663526:+ [translate_table: standard]	21615	129|301|249	27.0|36.5|44.7	-|-|-	4|9|10	1|5|5	3|4|5	1|2|2	---	0.91	1.239	1	5	5	-	-	-	---	0.978	1.117	1	5	5	-	-	-	---	0.691
CotAD_09246	557		DAP&gene ns				408.574	388.093	256.189	410.23	389.307	247.584	-0.0741947	-0.075526	-0.67339	-0.652991	-0.074	-0.076	0.916	1.343	[mRNA] locus=LG21:18002039:18004225:+ [translate_table: standard]	52218	685|1010|993	29.4|29.6|35.5	1|1|1	27|45|44	10|8|12	8|8|9	4|2|3	0.845	0.9	0.955	7	8	11	-	-	-	0.901	0.93	0.917	7	8	9	-	-	*	0.963	1.142
CotAD_08737	558		DAP&gene ns				135.272	84.19	88.484	141.619	90.2748	61.6345	-0.684146	-0.649623	-0.612378	-0.550586	-0.684	-0.65	1.088	0.783	[mRNA] locus=LG2:52424455:52425035:+ [translate_table: standard]	12672	387|537|562	34.9|34.9|34.9	2|2|2	10|16|17	10|16|11	2|2|2	2|2|1	1.018	0.963	0.925	10	14	11	-	-	-	1.235	1.095	0.935	10	14	11	*	-	-	0.838	0.885
[truncated: 43 more columns]

## Sheet: S3b- 24h 698
Protein_Acc	NO.	SE24/SE0 type	SN24/SN0 type	AS Type	miRNA regulation	homologous At stress-gene	SE0_RPKM	SE4_RPKM	SE24_RPKM	SN0_RPKM	SN4_RPKM	SN24_RPKM	SE4/SE0	SN4/SN0	SE24/SE0	SN24/SN0	log2(SE24/SE0)	log2(SN24/SN0)	Quantition(SE24/SE0)	Quantition(SN24/SN0)	Desription	Mass	Score(set1|set2|set3)	Cov(set1|set2|set3)	SameSets(set1|set2|set3)	Spectrum(set1|set2|set3)	Unique Spectrum(set1|set2|set3)	Peptide(set1|set2|set3)	Unique Peptide(set1|set2|set3)	E0-VS-E24@Ratio@set1,1E0_114-VS-1E24_118	E0-VS-E24@Ratio@set2,2E0_114-VS-2E24_118	E0-VS-E24@Ratio@set3,3E0_114-VS-3E24_118	E0-VS-E24@QuantNumber@set1,1E0_114-VS-1E24_118	E0-VS-E24@QuantNumber@set2,2E0_114-VS-2E24_118	E0-VS-E24@QuantNumber@set3,3E0_114-VS-3E24_118	E0-VS-E24@Sig@set1,1E0_114-VS-1E24_118	E0-VS-E24@Sig@set2,2E0_114-VS-2E24_118	E0-VS-E24@Sig@set3,3E0_114-VS-3E24_118	E0-VS-E4@Ratio@set1,1E0_114-VS-1E4_116	E0-VS-E4@Ratio@set2,2E0_114-VS-2E4_116	E0-VS-E4@Ratio@set3,3E0_114-VS-3E4_116	E0-VS-E4@QuantNumber@set1,1E0_114-VS-1E4_116	E0-VS-E4@QuantNumber@set2,2E0_114-VS-2E4_116	E0-VS-E4@QuantNumber@set3,3E0_114-VS-3E4_116	E0-VS-E4@Sig@set1,1E0_114-VS-1E4_116	E0-VS-E4@Sig@set2,2E0_114-VS-2E4_116	E0-VS-E4@Sig@set3,3E0_114-VS-3E4_116	N0-VS-N24@Ratio@set1,1N0_113-VS-1N24_117	N0-VS-N24@Ratio@set2,2N0_113-VS-2N24_117
CotAD_18492	1	diff.same	diff.same			response to osmotic stress	543.951	340.456	218.713	514.641	175.981	127.301	-0.676009	-1.54815	-1.31444	-2.01532	-1.31444	-0.606672	0.761333	0.701	[mRNA] locus=LG19:62408207:62409922:- [translate_table: standard]	42938	805|809|1017	36.9|32.0|32.0	-|-|-	34|32|40	33|32|39	9|8|8	8|8|7	0.775	0.714	0.795	30	29	36	*	-	*	1.147	1.11	1.1	30	28	36	*	-	-	0.688	0.787
CotAD_21893	2	diff.same	diff.same				8.5129	47.9885	1004.27	32.1616	265.705	1187.72	2.49497	3.04641	6.88229	5.20671	6.88229	1.56737	3.416	3.714	[mRNA] locus=LG22:59814936:59816301:+ [translate_table: standard]	37244	82|57|78	3.7|3.7|3.7	1|1|1	2|1|2	2|1|2	1|1|1	1|1|1	3.399	---	3.433	2	1	2	*	-	*	1.321	---	1.146	2	1	2	-	-	-	3.917	---
CotAD_22832	3	diff.same	diff.same				73.0634	251.939	329.378	136.556	421.57	377.061	1.78586	1.62628	2.17252	1.46531	2.17252	0.441101	1.82433	1.808	[mRNA] locus=LG18:31270:34814:+ [translate_table: standard]	80472	83|95|78	3.8|6.2|3.3	-|-|-	3|4|4	3|4|4	2|3|2	2|3|2	1.917	1.916	1.64	3	4	4	*	*	*	1.028	1.322	1.128	3	4	4	-	*	-	2.252	1.61
CotAD_24356	4	diff.same	diff.same				84.0242	331.589	5.08366	102.606	231.867	4.14932	1.98052	1.17618	-4.04687	-4.6281	-4.04687	-1.3932	0.696333	0.631	[mRNA] locus=LG19:4586326:4587890:+ [translate_table: standard]	52569	398|318|439	20.6|25.1|31.3	1|1|1	26|25|28	15|16|28	7|8|9	3|4|9	0.614	0.654	0.821	7	3	18	*	-	*	0.862	0.785	1.059	7	3	18	*	-	-	0.532	0.593
CotAD_26564	5	diff.same	diff.same				202.668	439.784	449.191	207.346	481.541	503.593	1.11768	1.21562	1.14821	1.28022	1.14821	0.385384	1.99067	1.353	[mRNA] locus=LG14:3049675:3051579:+ [translate_table: standard]	65086	387|306|390	15.7|15.7|20.4	-|-|-	24|23|24	11|16|16	8|8|9	4|4|4	2.129	1.869	1.974	9	11	11	*	*	*	1.443	1.217	1.136	9	11	11	*	-	-	1.421	1.345
CotAD_27386	6	diff.same	diff.same				42.1503	68.8167	138.363	47.6596	160.3	209.272	0.707216	1.74994	1.71484	2.13454	1.71484	0.64256	1.32533	1.969	[mRNA] locus=LG19:56075328:56076728:- [translate_table: standard]	43064	372|366|348	36.5|30.4|32.5	1|1|1	17|17|18	15|17|15	7|7|8	6|7|7	1.256	1.415	1.305	13	12	11	*	*	*	1.053	1.151	0.938	13	14	10	-	*	-	2.129	1.729
CotAD_29182	7	diff.same	diff.same				27.7247	33.9803	128.552	55.3347	143.527	151.518	0.293525	1.37506	2.21311	1.45323	2.21311	0.437467	1.30233	1.314	[mRNA] locus=LG3:24983664:24984990:+ [translate_table: standard]	39780	757|653|713	12.4|12.4|12.4	1|1|1	17|17|15	17|17|15	3|3|3	3|3|3	1.32	1.361	1.226	16	17	15	*	*	*	0.961	0.919	0.883	17	17	14	-	-	-	1.323	1.207
CotAD_50049	8	diff.same	diff.same				6.78555	364.991	91.7963	3.91657	561.951	54.1327	5.74925	7.16471	3.7579	3.78884	3.7579	1.14055	2.95833	3.297	[mRNA] locus=LG12:92549378:92549752:- [translate_table: standard]	17595	462|668|438	27.4|27.4|27.4	-|-|-	10|17|10	10|17|10	2|2|2	2|2|2	3.583	2.52	2.772	10	17	9	-	*	*	0.913	0.925	0.996	10	16	9	-	-	-	2.61	3.185
CotAD_61630	9	diff.same	diff.same				170.004	221.531	666.886	210.741	427.842	693.388	0.381938	1.02161	1.97187	1.71819	1.97187	0.517228	1.42367	1.819	[mRNA] locus=LG23:5710939:5711808:- [translate_table: standard]	38760	114|108|206	11.4|13.8|22.5	-|-|-	6|5|9	6|3|9	2|3|5	2|1|5	1.295	1.657	1.319	6	3	7	-	*	*	1.32	1.444	1.267	4	3	7	*	-	-	1.784	2.011
CotAD_62354	10	diff.same	diff.same				35.6948	102.661	4.11534	50.5891	70.3028	8.08586	1.5241	0.474756	-3.11663	-2.64535	-3.11663	-0.796331	0.582667	0.794	[mRNA] locus=LG6:24364162:24366070:- [translate_table: standard]	36581	163|218|175	14.0|14.0|6.0	-|-|-	6|6|4	4|5|4	2|2|1	1|1|1	0.573	0.604	0.571	3	3	4	*	-	*	0.933	0.812	0.81	3	4	4	-	-	*	0.793	0.787
CotAD_33636	11	diff.same	diff.oppo				127.68	63.0875	40.7929	105.553	43.9353	35.3134	-1.01711	-1.26451	-1.64615	-1.57968	-1.646	-1.57968	0.788	1.253	[mRNA] locus=LG3:29739480:29740184:+ [translate_table: standard]	31655	284|232|184	16.2|16.2|18.4	-|-|-	10|8|9	10|8|9	3|3|4	3|3|4	0.793	0.782	0.89	8	6	6	*	*	-	0.732	0.843	0.819	8	6	6	*	*	*	1.234	1.237
CotAD_03953	12	diff.same	DEG& pro ns				89.7697	66.7236	20.7496	88.4185	45.8142	22.2424	-0.428031	-0.948554	-2.11314	-1.99104	-2.11314	-0.599362	0.636667	0.837	[mRNA] locus=LG21:7777810:7779480:- [translate_table: standard]	39503	153|175|154	7.3|7.3|7.3	1|1|1	7|10|7	7|10|7	2|2|2	2|2|2	0.622	0.681	0.607	7	9	6	*	*	*	0.972	0.786	1.034	7	9	6	-	*	-	0.882	0.774
CotAD_16170	13	diff.same	DEG& pro ns				154.814	101.914	33.0984	153.803	70.2845	17.5125	-0.603186	-1.12981	-2.2257	-3.13463	-2.2257	-0.943619	0.829667	0.877	[mRNA] locus=LG24:41881785:41884097:- [translate_table: standard]	31631	1041|1140|1015	34.2|34.2|34.2	-|-|-	44|37|37	10|5|7	8|8|8	1|1|1	0.784	0.934	0.771	9	4	5	*	-	*	0.863	1.001	0.626	9	4	5	*	-	*	0.833	0.918
CotAD_18510	14	diff.same	DEG& pro ns				602.946	181.843	129.842	675.015	191.646	245.026	-1.72934	-1.81648	-2.21527	-1.46199	-2.21527	-0.440102	0.618	0.932	[mRNA] locus=LG19:62516720:62517016:- [translate_table: standard]	14955	592|558|612	36.7|36.7|36.7	-|-|-	18|20|18	18|20|18	3|3|3	3|3|3	0.645	0.598	0.611	16	18	16	*	-	*	0.751	0.785	0.7	16	20	18	-	-	*	1.03	0.85
CotAD_28260	15	diff.same	DEG& pro ns				1472.33	1133.96	659.158	1100.33	902.893	537.415	-0.376733	-0.28531	-1.1594	-1.03383	-1.1594	-0.311213	0.764	0.818	[mRNA] locus=LG25:48970067:48971665:- [translate_table: standard]	57616	213|234|229	15.8|10.6|10.6	1|1|1	6|6|6	6|6|6	4|3|3	4|3|3	0.913	0.636	0.743	6	6	6	-	*	*	1.048	1.234	1.056	4	6	6	-	-	-	0.741	0.898
CotAD_29152	16	diff.same	DEG& pro ns	Common E24/E0&N24/N0			87.5292	215.517	195.627	121.648	321.302	298.591	1.29996	1.40122	1.16027	1.29545	1.16027	0.389971	1.44633	0.981	[mRNA] locus=LG25:43090320:43093499:- [translate_table: standard]	64843	525|653|480	22.4|25.0|18.9	-|-|-	28|31|32	4|5|6	9|10|8	2|2|2	1.592	1.529	1.218	4	4	4	*	*	*	1.436	1.441	1.24	4	4	4	*	*	-	0.807	1.043
CotAD_30229	17	diff.same	DEG& pro ns				214.514	325.079	90.864	207.214	362.835	58.1944	0.599715	0.808194	-1.23929	-1.83217	-1.23929	-0.551538	0.788667	1.132	[mRNA] locus=LG14:15513813:15516196:- [translate_table: standard]	24674	1658|1473|1602	39.3|39.3|39.3	-|-|-	30|26|33	7|7|6	4|4|4	1|1|1	0.925	0.727	0.714	6	6	5	-	*	*	0.94	0.948	1.105	6	6	5	-	-	-	1.288	0.909
CotAD_30658	18	diff.same	DEG& pro ns				52.4767	418.417	5485.65	270.336	1629.26	7403.14	2.99519	2.59139	6.70784	4.77531	6.70784	1.43751	4.31633	3.904	[mRNA] locus=LG20:4896366:4899617:- [translate_table: standard]	71520	371|417|606	24.9|22.5|24.9	-|-|-	14|18|25	2|4|5	10|10|11	2|2|2	5.06	3.543	4.346	2	2	4	*	-	*	1.956	1.548	1.262	2	2	4	-	-	*	3.261	4.128
CotAD_32497	19	diff.same	DEG& pro ns				255.973	190.362	92.6816	227.69	115.56	71.7392	-0.427245	-0.978421	-1.46564	-1.66624	-1.46564	-0.501587	0.704	0.9	[mRNA] locus=LG5:53748459:53749339:- [translate_table: standard]	28064	249|321|291	12.9|12.9|12.9	1|1|1	13|14|16	13|14|16	2|2|2	2|2|2	0.769	0.71	0.633	11	12	13	*	*	*	0.879	0.882	0.851	13	13	14	-	-	-	0.955	0.875
CotAD_42718	20	diff.same	DEG& pro ns			response to osmotic stress	88.4996	431.026	469.053	221.858	692.477	570.828	2.28403	1.64213	2.40601	1.36342	2.40601	0.41043	1.828	1.463	[mRNA] locus=LG19:48357971:48359062:+ [translate_table: standard]	33929	74|147|130	8.7|13.7|18.7	-|-|-	2|5|4	2|5|4	2|3|4	2|3|4	---	1.868	1.788	1	5	4	-	*	*	---	0.881	0.829	1	5	4	-	-	-	---	1.294
CotAD_43847	21	diff.same	DEG& pro ns				41.6524	129.219	5.70615	50.1228	63.6633	3.19179	1.63335	0.344995	-2.86781	-3.97303	-2.86781	-1.196	0.529333	0.866	[mRNA] locus=LG17:31159202:31161163:+ [translate_table: standard]	33543	145|220|124	15.1|15.1|6.5	-|-|-	4|5|2	2|4|2	2|2|1	1|1|1	0.568	0.537	0.483	2	4	2	*	*	-	0.819	0.772	0.713	2	4	2	-	-	-	0.82	0.775
CotAD_47705	22	diff.same	DEG& pro ns				86.9399	47.0652	37.2801	82.1392	38.24	32.3434	-0.885356	-1.10299	-1.22161	-1.3446	-1.22161	-0.404765	0.831333	1.057	[mRNA] locus=LG5:53106592:53107465:- [translate_table: standard]	22245	132|183|149	13.4|13.4|24.8	-|-|-	8|12|6	8|12|6	2|2|3	2|2|3	0.81	0.824	0.86	7	9	6	*	*	-	0.91	0.914	0.922	7	9	6	-	-	-	1.008	1.035
CotAD_50145	23	diff.same	DEG& pro ns				38.9203	25.1337	8.73323	35.1169	12.846	9.69656	-0.630898	-1.45085	-2.15594	-1.85662	-2.15594	-0.558899	0.767	1.012	[mRNA] locus=LG20:28954036:28954605:+ [translate_table: standard]	22236	330|373|270	24.2|24.2|29.3	2|2|2	15|14|12	15|14|12	3|4|4	3|4|4	0.809	0.746	0.746	15	14	10	*	*	*	0.857	0.872	0.874	15	14	10	*	-	*	0.97	1.014
CotAD_50167	24	diff.same	DEG& pro ns				35.1412	13.4996	11.3153	40.2198	8.74962	12.6586	-1.38025	-2.20061	-1.63489	-1.66778	-1.63489	-0.502052	0.808	0.902	[mRNA] locus=LG6:72255108:72258923:+ [translate_table: standard]	46889	128|142|154	11.9|9.1|9.1	1|1|1	12|9|13	11|9|13	5|4|4	4|4|4	0.704	0.927	0.793	8	8	11	*	-	*	0.729	0.894	0.922	7	9	11	*	-	-	0.848	0.926
CotAD_52342	25	diff.same	DEG& pro ns				157.543	26.7228	14.3202	141.93	25.4795	9.89004	-2.5596	-2.47777	-3.45963	-3.84306	-3.45963	-1.15688	0.744333	0.794	[mRNA] locus=LG11:28352432:28353320:- [translate_table: standard]	19078	163|218|169	71.6|68.8|53.9	-|-|-	12|11|11	11|8|7	7|6|6	6|4|4	0.628	1.132	0.473	6	3	4	*	-	*	0.99	1.052	0.717	7	3	4	-	-	-	0.776	0.813
CotAD_56310	26	diff.same	DEG& pro ns				138.571	194.555	51.681	135.866	207.686	35.0354	0.489547	0.612226	-1.42292	-1.95529	-1.42292	-0.588602	0.824	1.168	[mRNA] locus=LG13:43726343:43728751:+ [translate_table: standard]	24631	1632|1588|1687	39.3|39.3|39.3	-|-|-	29|26|33	6|7|6	4|4|4	1|1|1	0.677	1.052	0.743	6	7	6	*	-	*	0.804	1.157	1.177	6	7	6	-	-	-	1.236	1.109
CotAD_58240	27	diff.same	DEG& pro ns				224.341	104.874	103.147	240.056	86.3278	103.617	-1.09704	-1.47547	-1.121	-1.2121	-1.121	-0.364879	0.766333	0.928	[mRNA] locus=LG5:53984524:53985020:- [translate_table: standard] >CotAD_15311 [mRNA] locus=scaffold304.1:586858:587357:+ [translate_table: standard]	18415	714|633|656	58.4|58.4|58.4	-|-|-	16|16|17	16|16|17	4|4|4	4|4|4	0.772	0.772	0.755	15	15	16	*	*	*	1.026	1.035	0.938	15	15	16	-	-	-	0.921	0.906
CotAD_71747	28	diff.same	DEG& pro ns				113.634	56.5796	24.6712	94.4787	29.5561	7.02498	-1.00604	-1.67653	-2.20349	-3.74942	-2.20349	-1.12869	0.771667	0.976	[mRNA] locus=LG23:13742240:13744211:+ [translate_table: standard]	54389	488|367|359	15.8|11.3|11.3	-|-|-	17|14|12	17|14|12	4|3|3	4|3|3	0.753	0.772	0.79	17	14	12	*	*	*	0.897	0.884	0.989	17	14	12	-	-	-	0.982	0.953
CotAD_00002	29	diff.same	DAP& gene ns				108.719	359.23	262.408	114.324	606.802	199.055	1.72431	2.4081	1.27121	0.800042	1.27121	0.800042	1.26133	1.984	[mRNA] locus=LG19:63875832:63886079:+ [translate_table: standard]	121586	1583|1449|1572	28.0|28.9|26.7	-|-|-	63|70|68	13|14|16	21|23|21	5|5|5	1.302	1.258	1.224	12	11	15	*	*	*	0.854	0.853	0.937	12	12	16	-	*	-	1.929	2.091
CotAD_12504	30	diff.same	DAP& gene ns				34.8733	123.8	83.8459	73.4898	479.899	83.2823	1.82781	2.70712	1.26562	0.180467	1.26562	0.0543261	1.293	1.979	[mRNA] locus=LG10:55203379:55214052:+ [translate_table: standard]	122175	1476|1391|1568	27.4|25.1|23.3	-|-|-	63|69|68	13|13|16	21|21|19	5|3|3	1.293	1.258	1.328	11	11	16	*	*	-	0.843	0.725	0.918	11	11	16	*	*	-	1.891	2.057
CotAD_27683	31	diff.same	DAP& gene ns				706.829	1779.65	1847.06	1431.72	1957.89	1983.16	1.33217	0.451544	1.3858	0.470049	1.3858	0.141499	1.26333	1.435	[mRNA] locus=LG1:4890668:4892268:+ [translate_table: standard] >CotAD_47139 [mRNA] locus=LG9:31510337:31512054:- [translate_table: standard] >CotAD_12407 [mRNA] locus=LG10:54394673:54396428:+ [translate_table: standard]	20240	648|675|710	43.6|43.6|43.6	-|-|-	31|28|29	12|6|7	6|6|6	1|1|1	1.194	1.297	1.299	10	5	7	-	*	*	1.098	1.351	1.427	10	5	7	-	*	*	1.269	1.543
CotAD_41225	32	diff.same	DAP& gene ns				222.103	81.4006	105.179	206.098	94.3321	134.275	-1.44812	-1.12751	-1.07838	-0.618141	-1.07838	-0.186079	0.657	0.681	[mRNA] locus=LG26:13372131:13372557:- [translate_table: standard]	15404	334|-|293	20.0|-|20.0	-|-|-	10|-|9	10|-|9	2|-|2	2|-|2	0.636	-	0.678	10	-	8	*	-	*	0.688	-	0.724	10	-	8	-	-	*	0.726	-
CotAD_49657	33	diff.same	DAP& gene ns				48.2324	21.7002	23.5134	52.5019	16.9982	26.6854	-1.1523	-1.62698	-1.03652	-0.976317	-1.03652	-0.293901	0.612	0.487	[mRNA] locus=LG13:48190501:48191938:+ [translate_table: standard]	38410	134|-|146	21.4|-|21.4	-|-|-	14|-|13	5|-|5	6|-|6	2|-|2	0.663	-	0.561	4	-	5	*	-	*	0.956	-	0.696	3	-	5	-	-	*	0.458	-
CotAD_02752	34	diff.same					58.0133	17.7605	25.1214	43.6201	18.3152	26.4978	-1.70771	-1.25195	-1.20747	-0.719118	-1.20747	-0.216476	0.716333	0.927	[mRNA] locus=LG19:41853061:41854577:- [translate_table: standard]	22119	360|371|288	8.2|8.2|8.2	4|4|4	15|13|12	15|13|12	2|2|2	2|2|2	0.743	0.727	0.679	12	13	11	*	*	*	0.916	0.955	0.978	11	13	11	-	-	-	0.932	0.9
CotAD_37598	35	diff.same					126.768	51.7974	41.8375	93.125	49.8783	49.9584	-1.29124	-0.900758	-1.59932	-0.898442	-1.59932	-0.270458	0.672667	0.984	[mRNA] locus=LG7:19767961:19768236:+ [translate_table: standard]	13882	290|199|291	37.4|24.2|24.2	1|1|1	11|8|10	11|8|10	3|2|2	3|2|2	0.666	0.644	0.708	9	6	9	*	*	-	0.736	0.885	0.811	9	8	10	-	-	-	0.927	0.912
CotAD_06324	36	diff.oppo	diff.oppo				2649.15	2617.2	957.787	2282.15	2294.7	753.786	-0.0175086	0.00791192	-1.46776	-1.59817	-1.468	-1.598	1.464	1.391	[mRNA] locus=LG22:4846857:4848219:- [translate_table: standard]	37124	912|829|1088	32.6|34.7|40.9	1|1|1	35|29|39	35|29|39	7|8|8	7|8|8	1.47	1.457	1.46	31	28	39	*	*	-	0.986	0.948	0.952	32	28	39	-	-	-	1.394	1.387
CotAD_09072	37	diff.oppo	diff.oppo				4302.99	7741.35	1009.56	4381.63	8450.35	1050.64	0.847245	0.947543	-2.09162	-2.0602	-2.092	-2.06	1.667	1.775	[mRNA] locus=LG9:39623464:39624396:+ [translate_table: standard]	32269	92|92|140	10.3|10.3|10.3	1|1|1	6|5|7	5|4|6	2|2|2	1|1|1	1.504	1.829	1.219	4	4	5	*	*	-	0.897	1.159	1.25	4	4	5	-	-	-	1.555	1.759
CotAD_59395	38	diff.oppo	diff.oppo				325.083	281.516	149.449	319.975	176.128	125.561	-0.207588	-0.861337	-1.12116	-1.34957	-1.121	-1.35	1.377	1.4	[mRNA] locus=LG17:22250725:22254900:- [translate_table: standard]	31116	454|419|433	12.4|30.3|19.1	-|-|-	24|22|20	15|13|12	3|5|4	2|2|2	1.339	1.376	1.416	9	11	9	*	*	*	1.016	0.879	1.041	10	10	9	-	*	-	1.537	1.375
CotAD_64693	39	diff.oppo	diff.oppo				323.396	451.945	43.1488	260.49	335.631	26.7095	0.482843	0.365645	-2.90591	-3.2858	-2.906	-3.286	1.357	1.375	[mRNA] locus=LG24:5545404:5547093:+ [translate_table: standard]	31559	374|206|250	16.4|16.4|16.4	-|-|-	10|7|7	10|7|7	3|3|3	3|3|3	1.23	1.483	1.318	9	5	6	*	*	-	1.091	1.095	1.042	9	5	5	-	-	-	1.466	1.283
CotAD_19146	40	diff.oppo	DEG& pro ns				792.03	737.939	282.251	681.872	572.407	202.894	-0.102054	-0.252458	-1.48858	-1.74877	-1.489	-1.749	1.302	1.269	[mRNA] locus=LG6:76327526:76328080:- [translate_table: standard]	24255	1011|1107|1104	46.2|46.2|46.2	-|-|-	36|36|39	5|6|5	6|6|6	1|1|1	1.455	1.229	1.374	5	6	4	-	*	*	1.143	1.382	1.257	5	6	5	-	*	-	1.327	1.329
CotAD_22111	41	diff.oppo	DEG& pro ns				128.345	88.6344	40.7712	169.274	85.1498	45.9169	-0.534091	-0.991289	-1.65441	-1.88227	-1.654	-1.882	1.274	1.23	[mRNA] locus=LG19:32205249:32205932:+ [translate_table: standard]	32513	173|177|185	20.7|17.2|20.7	-|-|-	6|7|8	2|3|8	4|3|4	1|1|4	1.27	1.129	1.278	2	3	8	*	-	*	1.121	0.956	1.167	2	3	8	-	-	-	1.219	1.311
CotAD_25672	42	diff.oppo	DEG& pro ns				9026.81	28093.2	725.964	8792.96	24467.1	495.807	1.63793	1.47642	-3.63625	-4.1485	-3.636	-4.148	1.33	1.331	[mRNA] locus=LG19:55815743:55816540:+ [translate_table: standard]	32209	951|866|985	33.6|33.6|55.1	-|-|-	40|38|43	16|15|15	5|5|7	2|2|2	1.337	1.322	1.283	15	14	15	*	*	-	0.938	1.124	1.022	16	15	15	-	-	-	1.409	1.296
CotAD_52031	43	diff.oppo	DEG& pro ns				98.3888	47.5737	39.5993	72.697	33.5916	31.2611	-1.04833	-1.11379	-1.31302	-1.21753	-1.313	-1.218	1.441	1.182	[mRNA] locus=LG16:34730228:34731968:- [translate_table: standard]	64403	388|258|364	15.7|12.2|20.4	-|-|-	24|15|18	11|8|10	7|6|8	3|2|3	1.389	1.493	1.148	10	6	8	*	*	-	1.531	1.079	1.357	10	6	8	-	-	*	1.274	1.112
CotAD_63087	44	diff.oppo	DEG& pro ns				781.63	701.998	359.569	742.026	499.287	267.342	-0.15502	-0.571599	-1.12022	-1.47278	-1.12	-1.473	1.489	1.389	[mRNA] locus=LG6:51478814:51482784:- [translate_table: standard]	35386	241|290|288	13.6|29.8|19.6	-|-|-	20|19|17	11|10|9	4|6|5	3|3|3	1.48	1.463	1.523	6	6	7	*	*	*	0.923	0.919	1.123	6	6	7	-	-	-	1.686	1.168
CotAD_67378	45	diff.oppo	DEG& pro ns	specifc N24/N0			5824.4	5957.71	2367.25	4697.38	4816.2	1897.88	0.0326487	0.0360413	-1.2989	-1.30746	-1.299	-1.307	1.344	1.003	[mRNA] locus=LG20:11002831:11003699:- [translate_table: standard]	32237	275|261|279	12.7|17.8|10.0	-|-|-	13|9|11	8|9|11	3|3|2	2|3|2	1.285	1.576	1.403	7	8	11	*	-	*	0.973	0.984	0.911	7	8	9	-	-	*	1.135	0.914
CotAD_36865	46	DEG& pro ns	diff.same				14.7256	20.591	32.5462	15.7146	26.6373	43.03	0.483691	0.761337	1.14416	1.45323	1.14416	1.45323	1.23633	1.276	[mRNA] locus=LG12:52109224:52114854:+ [translate_table: standard]	67982	153|130|155	8.0|11.9|10.0	1|1|1	4|6|7	4|6|7	3|4|4	3|4|4	1.282	1.156	1.271	4	6	5	-	-	-	0.971	1.081	1.105	4	6	5	-	-	-	1.344	1.382
CotAD_02616	47	DEG& pro ns	diff.same	specifc N24/N0			196.226	60.67	82.6279	177.969	45.2487	76.3749	-1.69346	-1.97568	-1.24781	-1.22046	-1.24781	-1.22046	0.892667	0.817	[mRNA] locus=LG19:40841152:40844470:+ [translate_table: standard]	101884	1899|1731|1838	31.7|31.8|35.8	1|1|1	60|53|61	60|53|61	19|18|20	19|18|20	0.857	0.913	0.908	52	45	52	*	*	-	1.009	1.057	1.071	53	45	51	-	-	-	0.832	0.774
CotAD_05095	48	DEG& pro ns	diff.same	specifc N24/N0			109.68	30.4301	13.3561	81.1263	19.2721	15.4086	-1.84973	-2.07365	-3.03774	-2.39643	-3.03774	-2.39643	0.707333	0.761	[mRNA] locus=LG21:13285744:13286623:- [translate_table: standard]	22713	224|269|332	48.0|52.0|52.0	-|-|-	8|9|10	7|8|9	5|5|5	4|4|4	0.783	0.757	0.582	7	8	7	-	-	*	1.134	1.018	0.973	7	8	9	-	-	-	0.683	0.619
CotAD_06202	49	DEG& pro ns	diff.same			response to osmotic stress	211.372	473.156	509.602	242.702	651.519	552.247	1.16253	1.42462	1.26959	1.18612	1.26959	1.18612	1.08333	1.404	[mRNA] locus=LG24:22444362:22447677:+ [translate_table: standard]	59253	207|161|150	11.3|13.4|13.4	-|-|-	9|7|6	9|7|6	4|5|5	4|5|5	0.927	1.081	1.242	8	6	6	-	-	*	0.742	0.93	1.167	9	6	6	-	-	-	1.354	1.347
CotAD_07626	50	DEG& pro ns	diff.same				167.76	32.3946	25.74	118.261	28.4845	18.5851	-2.37257	-2.05373	-2.70431	-2.66976	-2.70431	-2.66976	0.549667	0.704	[mRNA] locus=LG26:5689674:5690508:+ [translate_table: standard]	20832	300|472|432	52.2|52.2|52.2	-|-|-	11|13|13	10|12|12	5|5|5	4|4|4	0.493	0.678	0.478	10	11	12	-	-	-	0.824	0.789	0.872	9	11	12	-	-	-	0.686	0.796
CotAD_09631	51	DEG& pro ns	diff.same				246.637	330.855	111.317	286.118	189.802	70.1146	0.423812	-0.592121	-1.14772	-2.02883	-1.14772	-2.02883	0.850667	0.686	[mRNA] locus=LG19:58497850:58501232:+ [translate_table: standard]	82149	1714|1898|1921	43.5|38.6|35.3	-|-|-	52|55|54	32|31|28	19|18|18	14|13|13	0.831	0.862	0.859	29	30	26	*	*	-	1.148	1.083	1.101	29	30	26	*	-	-	0.692	0.718
CotAD_18540	52	DEG& pro ns	diff.same				519.806	340.587	185.681	478.545	241.842	130.432	-0.609948	-0.984589	-1.48515	-1.87536	-1.48515	-1.87536	0.925333	0.759	[mRNA] locus=LG19:62760318:62763173:- [translate_table: standard]	28500	348|421|388	32.6|32.6|32.6	-|-|-	21|23|24	21|23|24	6|6|6	6|6|6	0.851	0.997	0.928	15	16	14	*	-	-	0.843	0.86	0.857	15	16	14	*	-	*	0.757	0.768
CotAD_22884	53	DEG& pro ns	diff.same			response to osmotic stress	295.101	702.057	1356.85	354.033	962.864	1554.75	1.25038	1.44345	2.20098	2.13473	2.20098	2.13473	1.66667	2.494	[mRNA] locus=LG18:887913:888536:- [translate_table: standard]	27888	73|88|62	15.1|15.1|15.1	-|-|-	4|4|4	4|4|4	2|2|2	2|2|2	1.724	1.593	1.683	4	4	4	-	*	-	1.453	1.235	1.356	4	4	4	-	-	-	2.518	2.458
CotAD_33077	54	DEG& pro ns	diff.same			response to osmotic stress	253.22	370.012	2227.19	267.566	743.373	2570.6	0.547177	1.47419	3.13676	3.26414	3.13676	3.26414	1.603	2.361	[mRNA] locus=LG4:250710:251891:+ [translate_table: standard]	51686	830|911|875	39.4|31.3|29.0	-|-|-	28|30|35	1|3|2	10|9|8	1|1|1	---	1.573	1.633	1	3	2	-	*	-	---	1.02	1.094	1	3	2	-	-	-	---	2.231
CotAD_35646	55	DEG& pro ns	diff.same				28.0838	27.5773	7.56497	29.1412	22.8494	6.45957	-0.0262578	-0.350899	-1.89233	-2.17355	-1.89233	-2.17355	0.75	0.567	[mRNA] locus=LG20:42620386:42626192:+ [translate_table: standard]	46201	395|339|307	31.3|25.7|14.6	1|1|1	16|14|13	11|10|5	7|6|4	6|5|3	0.837	0.83	0.583	10	8	5	-	-	*	0.812	0.801	0.639	9	8	5	*	-	*	0.537	0.594
CotAD_49001	56	DEG& pro ns	diff.same			response to osmotic stress	11.245	7.83147	24.0507	14.8355	14.8987	40.8991	-0.521928	0.00613294	1.0968	1.46301	1.0968	1.46301	1.16167	1.436	[mRNA] locus=LG12:101102852:101107035:- [translate_table: standard]	61168	144|114|104	6.5|4.1|4.1	-|-|-	13|8|8	4|2|2	3|2|2	1|1|1	1.162	1.131	1.192	2	2	2	-	-	-	1.836	1.521	1.675	2	2	2	-	-	-	1.405	1.457
CotAD_50104	57	DEG& pro ns	diff.same				36.1338	51.0489	15.4692	42.6271	41.1552	11.1641	0.49853	-0.0506983	-1.22395	-1.93291	-1.22395	-1.93291	1.00933	0.695	[mRNA] locus=LG24:16364109:16365446:- [translate_table: standard]	57577	414|426|547	22.2|19.3|18.4	-|-|-	18|18|18	10|10|10	7|7|6	3|3|3	1.151	0.907	0.97	9	7	9	-	-	-	1.235	0.912	1.05	9	7	9	*	-	-	0.703	0.635
CotAD_64995	58	DEG& pro ns	diff.same				102.396	111.4	49.9805	101.141	90.9304	30.5829	0.121585	-0.153531	-1.03472	-1.72557	-1.03472	-1.72557	1.03567	0.732	[mRNA] locus=LG9:45213387:45215690:+ [translate_table: standard]	37444	136|220|141	25.6|28.6|29.0	-|-|-	12|15|12	7|8|9	5|6|6	3|3|4	0.857	1.205	1.045	6	6	7	-	-	-	0.855	1.204	1.032	6	6	7	*	*	-	0.778	0.681
CotAD_57520	59	DEG& pro ns	diff.same				20.7411	185.073	214.341	32.8166	277.391	185.069	3.15753	3.07943	3.36935	2.49557	3.369	-	1.168	-	[mRNA] locus=LG3:7404046:7409092:+ [translate_table: standard]	107604	238|212|214	9.1|10.0|10.2	-|-|-	13|10|12	8|6|8	7|7|8	5|5|6	1.142	1.219	1.143	6	5	6	-	-	-	0.996	1.028	1.131	6	5	6	-	-	-	1.29	1.399
CotAD_02149	60	DEG& pro ns	diff.oppo				668.586	679.307	241.447	657.024	483.049	190.554	0.0229506	-0.443778	-1.46941	-1.78574	-1.469	-1.78574	1.218	1.434	[mRNA] locus=LG20:19023450:19028588:+ [translate_table: standard]	37282	135|193|266	19.5|11.2|13.9	-|-|-	7|4|7	7|4|5	4|2|3	4|2|1	1.114	1.089	1.45	5	4	5	-	-	-	1.197	1.158	1.346	5	4	5	-	-	-	1.12	1.537
CotAD_03250	61	DEG& pro ns	diff.oppo				130.212	53.6866	49.9805	129.063	27.514	43.6898	-1.27823	-2.22984	-1.38143	-1.56271	-1.381	-1.56271	1.074	1.269	[mRNA] locus=LG14:7070030:7071975:- [translate_table: standard]	38520	228|332|334	22.1|27.5|31.7	7|7|5	11|16|17	11|16|17	5|6|7	5|6|7	1.083	1.068	1.071	8	15	14	-	-	-	1.165	1.311	1.363	7	15	14	*	*	*	1.219	1.24
CotAD_09422	62	DEG& pro ns	diff.oppo				568.17	724.838	157.254	621.177	729.098	135.393	0.351335	0.231109	-1.85323	-2.19785	-1.853	-2.19785	1.461	1.58	[mRNA] locus=LG10:53931230:53932321:- [translate_table: standard]	31520	255|283|235	9.3|9.3|9.3	1|1|1	15|13|14	5|13|4	2|2|2	1|2|1	1.448	1.877	1.058	5	13	4	-	*	-	0.97	0.971	0.905	5	13	4	-	-	-	1.547	1.403
CotAD_10494	63	DEG& pro ns	diff.oppo				441.618	191.826	132.015	448.428	123.021	101.704	-1.203	-1.86597	-1.7421	-2.1405	-1.742	-2.1405	1.12	1.385	[mRNA] locus=LG9:41746020:41747173:+ [translate_table: standard]	30275	310|270|367	22.1|22.1|22.1	1|1|1	13|13|14	13|13|14	4|4|4	4|4|4	1.042	1.176	1.141	13	13	13	-	-	-	0.785	0.858	0.873	13	13	12	*	*	*	1.432	1.338
CotAD_27009	64	DEG& pro ns	diff.oppo				1067.25	1243.63	529.801	1004.66	1275.1	448.256	0.220657	0.343896	-1.01037	-1.16432	-1.01	-1.16432	1.226	1.46	[mRNA] locus=LG10:44690642:44691322:- [translate_table: standard]	31049	407|378|542	25.7|25.7|25.7	2|2|2	22|22|21	8|8|10	5|5|5	1|1|1	1.224	1.273	1.18	6	7	7	-	-	-	0.947	0.956	0.817	6	6	7	*	-	*	1.41	1.517
CotAD_32841	65	DEG& pro ns	diff.oppo				636.738	636.958	267.369	584.842	603.919	270.321	0.000499486	0.0463087	-1.25187	-1.11337	-1.252	-1.11337	1.02	1.33	[mRNA] locus=LG26:19087267:19088256:+ [translate_table: standard]	23222	128|209|164	9.6|9.6|9.6	1|1|1	5|7|6	5|7|6	1|1|1	1|1|1	0.997	1.023	1.039	5	7	6	-	-	-	0.926	0.868	0.843	5	7	5	-	-	*	1.291	1.372
CotAD_44538	66	DEG& pro ns	diff.oppo				63.6659	36.7519	27.9592	54.5285	35.2557	17.9296	-0.792701	-0.629154	-1.1872	-1.60467	-1.187	-1.60467	1.05	1.314	[mRNA] locus=LG10:45928934:45930912:+ [translate_table: standard]	55039	-|151|181	-|15.0|9.2	-|-|-	-|7|6	-|7|6	-|5|3	-|5|3	-	1.048	1.052	-	7	5	-	-	-	-	0.867	1.019	-	7	5	-	-	-	-	1.346
CotAD_51439	67	DEG& pro ns	diff.oppo				73.248	63.8133	28.1124	69.7508	49.1047	31.5747	-0.198932	-0.506348	-1.38158	-1.14344	-1.382	-1.14344	1.147	1.277	[mRNA] locus=LG18:41831434:41837976:- [translate_table: standard]	49172	198|194|217	14.8|19.1|19.1	-|-|-	8|10|8	8|10|8	4|5|5	4|5|5	1.045	1.282	1.115	7	9	7	-	*	-	1.126	1.088	1.095	7	9	7	-	-	-	1.377	1.239
CotAD_61804	68	DEG& pro ns	diff.oppo				888.556	545.78	376.323	791.149	493.627	368.506	-0.703143	-0.680529	-1.23949	-1.10226	-1.239	-1.10226	1.005	1.212	[mRNA] locus=LG7:6260096:6269346:+ [translate_table: standard]	45994	741|846|-	17.4|14.2|-	1|1|-	27|27|-	27|27|-	5|4|-	5|4|-	1.013	0.997	-	24	26	-	-	-	-	1.013	0.889	-	25	26	-	-	*	-	1.212	1.211
CotAD_00170	69	DEG& pro ns	DEG& pro ns	Common E24/E0&N24/N0			73.2254	18.4113	24.0337	77.4861	15.2367	13.7775	-1.99175	-2.34638	-1.60728	-2.49163	-1.607	-2.492	0.806	0.636	[mRNA] locus=LG19:65059632:65060998:- [translate_table: standard]	18936	156|133|122	12.3|19.6|19.6	1|-|-	4|4|4	4|3|3	1|2|2	1|1|1	0.891	0.815	0.713	4	3	3	-	-	-	0.864	0.913	0.782	4	3	3	-	-	-	0.742	0.569
CotAD_00296	70	DEG& pro ns	DEG& pro ns				50.6485	19.1109	437.13	126.81	27.5418	616.401	-1.40613	-2.20298	3.10947	2.2812	3.109	2.281	1.437	0.93	[mRNA] locus=LG19:66061420:66061890:- [translate_table: standard]	23063	89|100|52	9.6|9.6|9.6	1|1|1	1|2|1	1|2|1	1|1|1	1|1|1	---	1.437	---	1	2	1	-	-	-	---	0.952	---	1	2	1	-	-	-	---	0.93
CotAD_00305	71	DEG& pro ns	DEG& pro ns				128.193	93.0608	62.0602	114.975	84.235	46.426	-0.462071	-0.448831	-1.04658	-1.30832	-1.047	-1.308	1.295	1.064	[mRNA] locus=LG19:66119704:66120850:+ [translate_table: standard]	27034	62|80|70	5.9|5.9|5.9	1|1|1	2|2|2	2|2|2	1|1|1	1|1|1	1.391	1.304	1.19	2	2	2	-	-	-	0.973	0.941	0.873	2	2	2	-	-	-	0.933	1.163
CotAD_00546	72	DEG& pro ns	DEG& pro ns				38.0926	72.3945	8.69745	80.1295	16.381	0.764499	0.926372	-2.29031	-2.13085	-6.71167	-2.131	-6.712	1.372	0.87	[mRNA] locus=LG19:67826542:67827042:+ [translate_table: standard]	23768	-|41|41	-|9.6|9.6	-|2|2	-|2|2	-|2|2	-|2|2	-|2|2	-	1.289	1.455	-	2	2	-	-	-	-	1.169	1.439	-	2	2	-	-	-	-	0.876
CotAD_01022	73	DEG& pro ns	DEG& pro ns				47.9264	86.095	134.619	93.6687	186.25	213.408	0.845108	0.991598	1.48999	1.18798	1.49	1.188	1.006	0.994	[mRNA] locus=LG18:6972929:6977807:- [translate_table: standard]	83905	76|58|31	2.8|4.4|2.8	1|1|1	2|2|1	2|2|1	1|2|1	1|2|1	0.963	1.048	---	2	2	1	-	-	-	0.85	1.089	---	2	2	1	-	-	-	0.944	1.043
CotAD_01097	74	DEG& pro ns	DEG& pro ns				7407.7	4689.6	2398.64	6662.33	4065.98	1829.56	-0.659561	-0.712422	-1.62681	-1.86453	-1.627	-1.865	0.742	0.709	[mRNA] locus=LG18:8381903:8382220:- [translate_table: standard]	13608	75|81|61	12.4|12.4|12.4	1|1|1	2|2|1	2|2|1	1|1|1	1|1|1	0.654	0.829	---	2	2	1	-	-	-	0.744	0.917	---	2	2	1	-	-	-	0.696	0.721
CotAD_01104	75	DEG& pro ns	DEG& pro ns				342.519	220.618	31.0438	240.769	66.2989	8.26887	-0.634631	-1.86059	-3.46381	-4.86382	-3.464	-4.864	0.75	0.548	[mRNA] locus=LG18:8457162:8458550:+ [translate_table: standard]	49520	125|96|99	15.1|6.8|16.9	-|-|-	6|7|6	6|7|6	4|2|5	4|2|5	0.697	0.751	0.803	5	5	4	-	-	-	1.073	0.803	1.081	5	5	4	-	-	-	0.553	0.533
CotAD_01111	76	DEG& pro ns	DEG& pro ns	Specific E24/E0			305.567	86.4371	52.3263	277.005	60.4147	54.6696	-1.82177	-2.19694	-2.54588	-2.3411	-2.546	-2.341	1.056	1.181	[mRNA] locus=LG18:8606004:8608517:+ [translate_table: standard]	47841	162|59|129	5.7|5.7|5.7	1|1|1	5|2|4	5|2|4	2|2|2	2|2|2	1.115	1.093	0.961	5	2	3	-	-	-	1.33	1.198	1.181	5	2	3	-	-	-	0.93	1.101
CotAD_01151	77	DEG& pro ns	DEG& pro ns	specifc N24/N0		response to osmotic stress	236.954	138.59	108.204	295.714	119.636	133.669	-0.773784	-1.30556	-1.13085	-1.14553	-1.131	-1.146	1.102	0.909	[mRNA] locus=LG18:9280791:9282002:- [translate_table: standard]	19760	539|432|472	30.4|30.4|30.4	1|1|1	18|13|15	18|13|15	4|4|4	4|4|4	1.107	1.077	1.123	18	12	13	-	-	-	1.005	0.998	1.007	18	12	13	-	-	-	0.909	0.909
CotAD_01391	78	DEG& pro ns	DEG& pro ns				127.549	110.158	59.6729	114.95	81.1041	42.2069	-0.21148	-0.503155	-1.0959	-1.44545	-1.096	-1.445	0.924	0.882	[mRNA] locus=LG19:61698187:61702579:- [translate_table: standard]	108872	586|849|641	17.6|17.2|16.5	-|-|-	26|35|27	8|10|9	10|11|9	3|4|3	1.013	0.836	0.924	7	10	8	-	-	-	0.929	0.847	0.802	7	9	8	-	*	*	0.848	0.895
CotAD_01516	79	DEG& pro ns	DEG& pro ns				336.083	277.753	109.867	311.736	204.493	102.71	-0.275017	-0.608269	-1.61307	-1.60175	-1.613	-1.60175	1.044	1.098	[mRNA] locus=LG19:60656610:60659075:- [translate_table: standard]	41332	221|153|168	13.5|18.0|13.5	-|-|-	5|6|8	5|6|8	3|4|3	3|4|3	0.803	1.14	1.188	5	6	7	-	-	-	0.831	0.955	0.841	5	6	7	-	-	-	1.013	1.049
CotAD_01575	80	DEG& pro ns	DEG& pro ns				33.0076	14.4651	13.2744	22.9006	5.09913	4.66723	-1.19022	-2.16706	-1.31415	-2.29474	-1.314	-2.295	0.797	0.623	[mRNA] locus=LG19:60103472:60109756:- [translate_table: standard]	99930	75|51|48	1.2|1.2|1.2	1|1|1	2|1|2	2|1|2	1|1|1	1|1|1	0.75	---	0.844	2	1	2	-	-	-	0.681	---	0.944	2	1	2	-	-	-	0.565	---
CotAD_01793	81	DEG& pro ns	DEG& pro ns				730.826	370.058	330.991	732.175	257.839	264.275	-0.981777	-1.50572	-1.14274	-1.47015	-1.143	-1.47	0.931	0.937	[mRNA] locus=LG7:10408949:10410406:- [translate_table: standard]	61177	2807|2714|2234	40.8|44.1|40.8	1|1|1	82|78|69	82|78|69	13|14|13	13|14|13	0.944	0.935	0.914	75	70	62	-	-	-	0.987	1.041	0.95	76	71	61	-	-	-	0.921	0.923
CotAD_01796	82	DEG& pro ns	DEG& pro ns				85.5461	54.9828	31.9001	80.0701	48.934	28.2388	-0.637722	-0.710426	-1.42314	-1.50358	-1.423	-1.504	1.251	0.562	[mRNA] locus=LG7:10478482:10479576:- [translate_table: standard]	42459	81|129|-	8.1|11.6|-	1|-|-	3|5|-	3|1|-	2|3|-	2|1|-	1.251	---	-	2	1	-	-	-	-	0.865	---	-	2	1	-	-	-	-	0.562	---
CotAD_01892	83	DEG& pro ns	DEG& pro ns	specifc N24/N0			29.8193	97.8994	11.8013	37.9928	65.9088	5.9846	1.71505	0.794746	-1.3373	-2.6664	-1.337	-2.666	0.84	1.217	[mRNA] locus=LG7:12500371:12501685:- [translate_table: standard]	38268	986|898|943	28.5|28.5|21.9	-|-|-	29|33|27	9|8|10	5|5|4	2|2|2	0.828	0.824	0.869	9	8	9	-	*	-	0.852	0.803	0.901	9	7	10	-	*	-	1.168	1.342
CotAD_01996	84	DEG& pro ns	DEG& pro ns	Specific E24/E0			106.417	47.7189	40.3465	111.816	26.4738	44.4486	-1.15709	-2.07848	-1.39921	-1.33091	-1.399	-1.331	1.126	1.433	[mRNA] locus=LG7:14931643:14932996:- [translate_table: standard] >CotAD_34265 [mRNA] locus=LG12:9043514:9044867:+ [translate_table: standard]	37438	556|583|505	31.6|31.6|31.6	-|-|-	27|25|20	27|2|2	9|9|9	9|1|1	1.082	1.128	1.168	24	2	2	-	*	-	1.416	1.29	1.576	24	2	2	*	-	-	1.244	1.261
CotAD_02016	85	DEG& pro ns	DEG& pro ns				436.234	498.416	157.011	394.759	443.327	86.8607	0.19225	0.167401	-1.47423	-2.1842	-1.474	-2.184	0.987	0.835	[mRNA] locus=LG7:15365463:15367547:+ [translate_table: standard]	64620	985|785|983	21.4|25.1|26.8	1|1|1	30|33|29	30|33|29	9|10|10	9|10|10	0.956	1.069	0.935	28	25	26	-	-	-	1.082	1.266	1.024	29	25	26	-	*	-	0.838	0.822
CotAD_02612	86	DEG& pro ns	DEG& pro ns				14.9449	9.62272	40.7542	16.7097	8.91849	56.3656	-0.635138	-0.905811	1.4473	1.75413	1.447	1.754	1.124	1.295	[mRNA] locus=LG19:40826615:40829429:- [translate_table: standard]	51523	518|457|458	10.7|10.7|10.7	1|1|1	17|13|14	3|1|2	3|3|3	1|1|1	1.13	---	1.117	3	1	2	-	-	-	1.079	---	1.216	3	1	2	-	-	-	1.749	---
CotAD_02639	87	DEG& pro ns	DEG& pro ns	Specific E24/E0			96.0738	105.668	37.1344	93.7421	79.9641	26.4433	0.137329	-0.229344	-1.37139	-1.8258	-1.371	-1.826	0.925	0.94	[mRNA] locus=LG19:41025647:41027636:+ [translate_table: standard]	40882	647|596|696	21.8|21.8|26.3	-|-|-	25|27|31	4|4|5	5|5|6	1|1|1	0.926	0.804	1.045	3	3	4	-	-	-	1.043	1.251	1.279	3	3	4	-	-	-	0.852	0.977
CotAD_02641	88	DEG& pro ns	DEG& pro ns				45.672	18.5546	22.3457	63.6025	18.1018	20.9512	-1.29954	-1.81295	-1.03131	-1.60205	-1.031	-1.602	0.989	1.19	[mRNA] locus=LG19:41041511:41043009:+ [translate_table: standard]	29387	581|493|498	49.5|40.7|40.7	1|1|1	27|22|23	5|4|4	7|6|6	1|1|1	0.884	0.933	1.151	5	4	4	-	-	-	1.268	0.865	1.085	5	4	4	-	-	-	1.038	1.246
CotAD_03434	89	DEG& pro ns	DEG& pro ns				41.9736	18.8291	16.6157	49.5025	14.2918	17.3948	-1.15652	-1.79231	-1.33694	-1.50884	-1.337	-1.509	1.145	1.038	[mRNA] locus=LG10:41041244:41043751:- [translate_table: standard]	57069	-|60|100	-|4.6|4.6	-|4|4	-|3|4	-|3|4	-|2|2	-|2|2	-	1.179	1.111	-	2	4	-	-	-	-	1.184	1.107	-	2	4	-	-	-	-	0.94
CotAD_03547	90	DEG& pro ns	DEG& pro ns				278.096	264.019	116.674	280.902	193.129	84.7654	-0.0749454	-0.540501	-1.2531	-1.72852	-1.253	-1.729	0.952	0.899	[mRNA] locus=LG10:41944473:41945448:+ [translate_table: standard]	16492	59|49|42	17.4|17.4|17.4	1|1|1	3|2|2	3|2|2	2|2|2	2|2|2	1.149	0.884	0.823	3	2	2	-	-	-	0.774	1.133	1.088	3	2	2	-	-	-	0.647	1.094
CotAD_03551	91	DEG& pro ns	DEG& pro ns				33.0163	12.3856	13.0595	28.9878	6.9668	5.03966	-1.41452	-2.05688	-1.33808	-2.52405	-1.338	-2.524	0.864	0.777	[mRNA] locus=LG10:41996327:41998525:- [translate_table: standard]	33790	40|-|54	11.5|-|11.5	-|-|-	3|-|2	2|-|1	2|-|2	1|-|1	0.864	-	---	2	-	1	-	-	-	0.855	-	---	2	-	1	-	-	-	0.777	-
CotAD_03778	92	DEG& pro ns	DEG& pro ns				50.4878	129.069	112.641	48.8461	133.27	119.855	1.35414	1.44803	1.15772	1.29497	1.158	1.295	1.616	1.32	[mRNA] locus=LG21:6503780:6504710:- [translate_table: standard]	19949	38|-|56	6.8|-|6.8	1|-|1	1|-|2	1|-|2	1|-|1	1|-|1	---	-	1.616	1	-	2	-	-	*	---	-	1.085	1	-	2	-	-	-	---	-
CotAD_03841	93	DEG& pro ns	DEG& pro ns				61.0443	30.1798	19.8065	69.5856	17.9548	19.8968	-1.01627	-1.95441	-1.62389	-1.80625	-1.624	-1.806	0.954	1.16	[mRNA] locus=LG21:6988882:6989885:+ [translate_table: standard]	31024	100|79|73	16.5|10.0|16.5	1|1|1	5|3|4	5|3|4	3|2|3	3|2|3	0.851	1.117	0.895	3	2	3	-	-	-	0.967	1.128	1.04	4	2	3	-	-	-	1.042	1.363
CotAD_04295	94	DEG& pro ns	DEG& pro ns				46.7754	39.5815	10.146	59.3965	14.2751	2.81628	-0.240923	-2.05688	-2.20485	-4.39852	-2.205	-4.39852	0.682	0.799	[mRNA] locus=LG4:78614445:78615758:+ [translate_table: standard]	18281	184|172|197	17.8|12.6|17.8	-|-|-	9|3|6	8|3|6	3|2|3	2|2|3	0.759	0.677	0.609	8	3	6	-	-	*	1.09	0.847	0.851	8	3	6	-	*	-	0.678	0.917
CotAD_04625	95	DEG& pro ns	DEG& pro ns				250.088	65.3435	84.82	337.593	80.1625	101.357	-1.93632	-2.07428	-1.55996	-1.73583	-1.56	-1.736	1.09	0.77	[mRNA] locus=LG1:36759059:36760468:- [translate_table: standard]	18513	300|330|335	49.2|49.2|49.2	2|2|2	21|18|23	21|18|23	6|6|6	6|6|6	1.094	1.077	1.098	13	13	13	-	-	-	0.974	1.075	1.011	13	12	13	-	-	-	0.789	0.687
CotAD_04626	96	DEG& pro ns	DEG& pro ns				103.159	181.861	31.4048	201.783	63.7996	30.1926	0.817971	-1.66118	-1.71581	-2.74054	-1.716	-2.741	0.938	0.861	[mRNA] locus=LG1:36765893:36766336:+ [translate_table: standard]	25567	654|698|612	23.8|23.8|23.8	13|13|13	31|34|29	31|34|29	3|3|3	3|3|3	0.82	0.962	1.033	31	31	27	-	-	-	0.889	1.028	1.096	31	32	27	-	-	-	0.821	0.805
CotAD_04646	97	DEG& pro ns	DEG& pro ns				16.2201	11.7444	6.32296	18.2676	6.80505	5.71663	-0.465817	-1.42461	-1.35911	-1.67605	-1.359	-1.676	1.033	1.029	[mRNA] locus=LG1:36880367:36885434:- [translate_table: standard]	100951	396|534|501	7.7|13.0|14.7	1|1|-	15|19|19	3|3|19	5|8|9	2|2|9	0.886	1.296	0.916	2	3	18	-	-	-	1.396	1.229	1.131	2	3	18	-	-	-	0.972	1.05
CotAD_04788	98	DEG& pro ns	DEG& pro ns				27.07	21.5924	12.5546	24.956	8.6838	4.41417	-0.32617	-1.52299	-1.10848	-2.49917	-1.108	-2.499	1.056	1.378	[mRNA] locus=LG1:38231568:38233678:- [translate_table: standard]	47835	173|210|204	10.1|9.6|13.1	-|-|-	8|11|9	5|6|5	3|3|4	2|2|3	0.986	1.102	1.081	3	5	4	-	-	-	1.059	0.964	0.967	3	4	4	-	-	-	1.371	1.481
CotAD_05318	99	DEG& pro ns	DEG& pro ns				58.4962	53.557	21.0358	59.3676	83.986	24.6538	-0.127266	0.500473	-1.47549	-1.26787	-1.475	-1.26787	0.684	0.989	[mRNA] locus=LG21:2743191:2744312:- [translate_table: standard]	37062	-|40|42	-|2.8|2.8	-|4|4	-|2|2	-|2|2	-|1|1	-|1|1	-	---	0.684	-	1	2	-	-	-	-	---	0.688	-	1	2	-	-	-	-	---
CotAD_05388	100	DEG& pro ns	DEG& pro ns				25.0565	40.8489	57.1628	24.0642	54.6368	66.0799	0.70511	1.18298	1.18989	1.45732	1.19	1.45732	1.389	1.088	[mRNA] locus=LG21:3590588:3595417:+ [translate_table: standard]	64538	120|151|64	12.5|17.6|7.2	1|1|1	5|8|3	5|8|3	5|7|3	5|7|3	1.384	1.242	1.54	3	7	2	*	-	-	1.407	1.124	0.949	4	7	2	-	-	-	0.924	1.066
CotAD_05430	101	DEG& pro ns	DEG& pro ns				36.3733	23.1891	16.4331	34.8418	16.7474	13.9786	-0.649434	-1.05688	-1.14628	-1.3176	-1.146	-1.318	1.203	1.085	[mRNA] locus=LG21:4136672:4138958:- [translate_table: standard]	35800	42|43|64	4.8|4.8|4.8	1|1|1	2|2|2	2|2|2	1|1|1	1|1|1	1.255	1.272	1.082	2	2	2	-	-	-	0.999	1.324	0.905	2	2	2	-	-	-	1.144	0.877
CotAD_05513	102	DEG& pro ns	DEG& pro ns				26.435	8.63546	9.34567	21.3285	4.7317	3.59397	-1.6141	-2.17235	-1.50008	-2.56913	-1.5	-2.569	1.017	1.073	[mRNA] locus=LG21:5290364:5293473:+ [translate_table: standard]	93990	1779|1831|1540	26.8|29.3|28.9	2|2|2	61|70|61	14|17|15	13|14|15	4|5|6	1.03	1.015	1.005	14	15	14	-	-	-	1.003	1.061	1.045	14	15	14	-	-	-	1.154	0.931
CotAD_05524	103	DEG& pro ns	DEG& pro ns				26.3816	16.5723	10.2287	21.6438	5.38592	3.89608	-0.670762	-2.00669	-1.36691	-2.47386	-1.367	-2.474	0.928	0.725	[mRNA] locus=LG21:5467002:5468279:- [translate_table: standard]	50664	39|44|140	3.1|6.1|8.7	-|-|-	1|2|5	1|2|5	1|2|3	1|2|3	---	---	0.928	1	1	5	-	-	-	---	---	1.13	1	1	5	-	-	-	---	---
CotAD_05539	104	DEG& pro ns	DEG& pro ns				35.1763	20.2062	7.46598	29.7403	16.0822	1.78979	-0.799807	-0.886952	-2.2362	-4.05456	-2.236	-4.055	0.832	0.806	[mRNA] locus=LG21:5720960:5721708:- [translate_table: standard]	28403	49|68|-	7.0|7.0|-	1|1|-	1|2|-	1|2|-	1|1|-	1|1|-	---	0.832	-	1	2	-	-	-	-	---	0.736	-	1	2	-	-	-	-	---	0.806
CotAD_05667	105	DEG& pro ns	DEG& pro ns				67.3459	44.1237	31.9482	67.5875	30.8672	22.4658	-0.610037	-1.13068	-1.07586	-1.58903	-1.076	-1.589	0.919	0.974	[mRNA] locus=LG10:84451644:84454055:- [translate_table: standard]	61015	699|754|734	26.9|26.9|24.5	-|-|-	24|27|22	11|14|13	9|9|8	4|4|4	0.971	0.894	0.891	11	12	13	-	-	-	1.045	1.168	1.098	11	12	13	-	-	-	1.02	0.99
CotAD_06201	106	DEG& pro ns	DEG& pro ns				13.4777	15.892	30.7727	22.3004	28.7922	56.5325	0.23773	0.368607	1.19108	1.34201	1.191	1.342	1.466	0.736	[mRNA] locus=LG24:22450413:22455031:- [translate_table: standard]	61400	95|86|100	7.9|9.3|6.4	2|2|2	9|9|7	4|5|7	5|6|4	2|3|4	1.29	1.353	1.754	3	4	5	-	-	-	0.982	1.052	0.894	3	4	5	-	-	-	0.715	0.86
CotAD_06297	107	DEG& pro ns	DEG& pro ns				110.765	87.5299	19.1892	107.799	50.9388	16.6077	-0.339657	-1.0815	-2.52914	-2.69842	-2.529	-2.698	0.811	0.821	[mRNA] locus=LG22:4510402:4512134:+ [translate_table: standard]	33679	104|121|145	6.1|6.1|6.1	1|1|1	10|12|12	10|12|12	2|2|2	2|2|2	0.698	0.87	0.864	2	4	4	-	-	-	0.733	0.972	0.795	2	4	4	*	-	-	0.816	0.871
CotAD_06410	108	DEG& pro ns	DEG& pro ns				133.156	142.446	53.467	115.968	97.9741	34.6824	0.0972976	-0.243256	-1.3164	-1.74145	-1.316	-1.741	0.882	0.928	[mRNA] locus=LG22:5910207:5912637:- [translate_table: standard]	33346	62|142|86	9.5|9.5|9.5	-|-|-	3|6|4	3|6|4	2|2|2	2|2|2	0.781	0.853	1.013	3	6	4	-	-	-	0.874	0.901	1.055	3	6	4	-	-	-	0.96	0.946
CotAD_06476	109	DEG& pro ns	DEG& pro ns				100.119	292.811	371.747	195.707	435.115	453.17	1.54825	1.1527	1.8926	1.21135	1.893	1.211	1.429	1.278	[mRNA] locus=LG22:6814664:6818925:- [translate_table: standard]	105012	737|662|784	24.9|28.5|25.8	-|-|-	37|38|42	5|3|4	16|18|16	2|2|2	1.07	1.675	1.543	4	2	3	-	-	-	1.202	1.251	1.498	4	2	3	-	-	-	0.998	1.451
CotAD_06967	110	DEG& pro ns	DEG& pro ns				36.9626	15.0356	6.56754	33.1514	9.25255	4.01588	-1.29768	-1.84115	-2.49264	-3.04528	-2.493	-3.045	0.866	1.042	[mRNA] locus=LG23:12720987:12727664:+ [translate_table: standard]	95484	169|197|178	10.8|8.7|9.4	-|-|-	10|5|7	5|1|3	7|5|5	4|1|3	0.93	---	0.801	2	-	2	-	-	-	1.428	---	0.906	2	1	2	-	-	-	0.838	---
CotAD_06980	111	DEG& pro ns	DEG& pro ns	Specific E24/E0			45.1043	62.732	12.0371	46.8835	41.1165	7.99416	0.475938	-0.189361	-1.90578	-2.55206	-1.906	-2.55206	0.785	0.98	[mRNA] locus=LG23:12516431:12519933:+ [translate_table: standard]	74710	775|733|802	37.5|36.5|36.0	-|-|-	37|36|44	3|4|3	16|16|15	3|3|3	0.772	0.848	0.736	3	3	3	-	-	-	0.902	1.001	0.83	3	4	3	-	-	-	0.891	1.004
CotAD_07531	112	DEG& pro ns	DEG& pro ns				301.16	228.414	97.0392	240.447	199.5	60.4414	-0.39888	-0.269332	-1.63389	-1.99211	-1.634	-1.992	0.713	0.67	[mRNA] locus=LG10:39834544:39838060:- [translate_table: standard]	76017	69|-|95	3.6|-|6.0	1|-|1	3|-|6	3|-|6	2|-|3	2|-|3	0.655	-	0.771	3	-	4	*	-	-	0.959	-	0.938	3	-	4	-	-	-	0.616	-
CotAD_07657	113	DEG& pro ns	DEG& pro ns				50.2654	5.02964	0.376288	44.6026	2.7434	0.330755	-3.32104	-4.02309	-7.06158	-7.07522	-7.062	-7.075	0.923	0.919	[mRNA] locus=LG26:6392215:6393475:+ [translate_table: standard]	50400	61|110|70	2.3|2.3|7.3	1|1|1	2|4|3	2|4|3	1|1|2	1|1|2	1.01	0.926	0.833	2	4	3	-	-	-	1.258	0.906	0.894	2	4	3	-	-	-	1.103	0.803
CotAD_08460	114	DEG& pro ns	DEG& pro ns				47.8871	244.88	580.551	241.581	393.509	563.336	2.35436	0.703887	3.59971	1.22149	3.6	1.221	1.089	1.229	[mRNA] locus=LG7:25825386:25829234:+ [translate_table: standard]	87175	-|47|66	-|3.8|2.3	-|2|5	-|2|1	-|2|1	-|2|1	-|2|1	-	1.089	---	-	2	1	-	-	-	-	1.221	---	-	2	1	-	*	-	-	1.229
CotAD_08544	115	DEG& pro ns	DEG& pro ns				142.385	37.0526	37.9412	112.193	35.355	42.5571	-1.94215	-1.666	-1.90796	-1.39852	-1.908	-1.399	1.318	1.26	[mRNA] locus=LG7:24525781:24528361:+ [translate_table: standard]	41952	89|105|95	10.6|10.6|10.6	1|1|1	7|3|5	7|3|5	3|3|3	3|3|3	1.151	1.572	1.23	6	3	4	-	-	-	0.73	1.166	1.156	6	3	4	-	-	-	0.931	1.452
CotAD_08781	116	DEG& pro ns	DEG& pro ns				25.7721	22.8085	72.1768	34.6466	53.2192	111.172	-0.176233	0.619234	1.48573	1.68201	1.486	1.682	0.997	1.158	[mRNA] locus=LG2:52849370:52852383:- [translate_table: standard]	41166	573|506|475	26.2|26.2|29.9	1|1|1	20|22|23	14|16|23	6|6|7	5|5|7	1.059	0.903	1.03	13	13	19	-	-	-	1.097	0.938	1.024	13	13	19	-	-	-	1.331	0.964
CotAD_09238	117	DEG& pro ns	DEG& pro ns				154.667	108.855	43.4944	145.482	84.6096	32.6193	-0.506766	-0.781943	-1.83027	-2.15704	-1.83	-2.157	0.864	0.825	[mRNA] locus=LG21:17834543:17836967:- [translate_table: standard]	50033	82|81|-	16.0|9.9|-	1|1|-	5|4|-	5|1|-	4|3|-	4|1|-	0.864	---	-	4	1	-	-	-	-	0.906	---	-	4	1	-	-	-	-	0.825	---
CotAD_09524	118	DEG& pro ns	DEG& pro ns				7.54749	13.4615	20.1869	12.4467	12.2647	27.2654	0.834766	-0.0212529	1.41935	1.13131	1.419	1.131	0.942	1	[mRNA] locus=LG10:53208241:53209125:+ [translate_table: standard]	39853	29|36|28	2.0|2.0|2.0	3|3|3	4|2|4	4|2|4	1|1|1	1|1|1	---	0.942	---	-	2	-	-	-	-	---	0.857	---	-	2	-	-	-	-	---	1
CotAD_09738	119	DEG& pro ns	DEG& pro ns				19.4987	27.7252	47.0245	26.4169	29.4154	59.9224	0.50782	0.155112	1.27003	1.18164	1.27	1.182	1.115	1.183	[mRNA] locus=LG19:57458999:57464095:+ [translate_table: standard]	67029	304|305|365	15.5|15.5|15.5	-|-|-	14|13|13	14|13|13	6|6|6	6|6|6	1.102	1.08	1.164	11	12	12	-	-	-	1.04	0.88	1.346	10	12	12	-	-	*	1.242	1.257
CotAD_09762	120	DEG& pro ns	DEG& pro ns				944.323	1118.98	436.388	930.549	1060.52	330.243	0.244827	0.188622	-1.11367	-1.49455	-1.114	-1.495	1.166	1.158	[mRNA] locus=LG19:57310985:57311659:- [translate_table: standard]	30827	314|298|391	25.9|25.9|25.9	-|-|-	18|18|15	4|4|4	5|5|5	1|1|1	1.222	1.112	1.163	4	4	4	-	-	-	1.028	0.932	1.019	4	4	4	-	-	-	1.071	1.297
CotAD_09787	121	DEG& pro ns	DEG& pro ns	Common E24/E0&N24/N0			4.52162	89.4153	28.8359	5.51968	87.4675	16.7099	4.30561	3.98609	2.67295	1.59805	2.673	1.598	1.454	1.091	[mRNA] locus=LG19:57071128:57074343:+ [translate_table: standard]	90083	45|43|51	2.5|5.3|5.3	1|-|1	3|6|3	3|6|3	2|4|3	2|4|3	1.126	1.781	---	2	5	1	-	*	-	1.227	0.95	---	2	5	1	-	-	-	1.168	1.014
CotAD_10409	122	DEG& pro ns	DEG& pro ns				9.12792	18.7014	45.5301	14.9501	18.3116	54.6761	1.03479	0.292598	2.31846	1.87075	2.318	1.871	1.184	1.176	[mRNA] locus=LG9:43213858:43217159:- [translate_table: standard]	56525	58|48|82	5.3|5.3|8.2	-|-|-	3|2|3	2|1|2	2|2|3	1|1|2	1.137	---	1.231	2	1	2	-	-	-	0.83	---	1.004	2	1	2	-	-	-	1.21	---
CotAD_10507	123	DEG& pro ns	DEG& pro ns				120.329	44.5906	3.84252	95.6262	26.6139	1.68878	-1.43217	-1.84522	-4.96879	-5.82336	-4.969	-5.823	1.179	0.928	[mRNA] locus=LG9:41511380:41514350:+ [translate_table: standard]	48473	113|-|86	4.2|-|4.2	2|-|2	3|-|3	3|-|3	1|-|1	1|-|1	1.187	-	1.17	3	-	3	-	-	-	1.173	-	0.99	3	-	3	-	-	-	1.096	-
CotAD_10554	124	DEG& pro ns	DEG& pro ns				497.156	444.945	238.01	439.517	312.199	153.42	-0.160073	-0.493456	-1.06267	-1.51843	-1.063	-1.51843	1.121	1.019	[mRNA] locus=LG9:40625111:40625467:+ [translate_table: standard]	16793	375|373|324	44.1|44.1|44.1	-|-|-	17|16|16	17|16|16	5|5|5	5|5|5	1.194	1.135	1.034	15	14	15	-	-	-	1.076	1.147	1.131	15	14	15	-	-	-	0.957	0.978
CotAD_11033	125	DEG& pro ns	DEG& pro ns	Specific E24/E0			227.254	154.604	45.0379	206.202	121.082	19.794	-0.555727	-0.768074	-2.33509	-3.38092	-2.335	-3.381	1.055	0.944	[mRNA] locus=LG13:2596538:2597733:+ [translate_table: standard]	32151	238|181|177	35.8|31.5|29.6	-|-|-	10|8|7	10|8|7	7|6|6	7|6|6	0.915	1.39	0.86	9	5	6	-	-	-	0.838	1.214	0.81	9	5	6	-	-	-	1.007	0.848
CotAD_11340	126	DEG& pro ns	DEG& pro ns				6.7753	11.2786	17.811	8.31454	11.8881	19.1838	0.73523	0.515807	1.39441	1.20618	1.394	1.206	1.128	0.458	[mRNA] locus=LG14:4592975:4597180:- [translate_table: standard]	69433	107|165|121	6.2|10.0|8.3	1|1|-	2|4|3	2|4|2	2|3|3	2|3|2	---	0.859	1.396	1	3	2	-	-	-	---	0.915	---	1	3	-	-	-	-	0.26	0.763
CotAD_11370	127	DEG& pro ns	DEG& pro ns				45.5155	4.90263	3.79012	38.1877	1.78275	1.93442	-3.21473	-4.42093	-3.58604	-4.30314	-3.586	-4.303	1.014	0.848	[mRNA] locus=LG14:4432287:4435337:+ [translate_table: standard]	74814	222|194|268	7.4|7.9|5.2	1|1|1	7|8|7	7|8|7	3|3|2	3|3|2	0.893	1.239	0.91	6	7	6	-	*	-	0.839	1.071	0.936	6	7	6	-	-	-	0.779	0.749
CotAD_11449	128	DEG& pro ns	DEG& pro ns				106.971	24.2286	10.0506	58.4645	9.25797	0.854942	-2.14243	-2.65879	-3.41187	-6.09559	-3.412	-6.096	0.987	1.198	[mRNA] locus=LG14:3811310:3815233:+ [translate_table: standard]	54464	83|-|59	8.9|-|3.4	-|-|-	2|-|1	2|-|1	2|-|1	2|-|1	0.987	-	---	2	-	1	-	-	-	1.3	-	---	2	-	1	-	-	-	1.198	-
CotAD_11744	129	DEG& pro ns	DEG& pro ns				23.4864	11.5429	4.59643	32.5348	5.21285	1.88544	-1.02482	-2.64184	-2.35324	-4.10901	-2.353	-4.109	1.071	0.958	[mRNA] locus=LG5:23479443:23482336:- [translate_table: standard]	63081	150|111|188	7.6|13.3|13.3	-|-|-	7|6|8	7|6|8	3|5|5	3|5|5	1.058	1.075	1.081	3	4	5	-	-	-	0.93	1.123	0.983	5	4	5	-	-	-	0.996	0.84
CotAD_11788	130	DEG& pro ns	DEG& pro ns				299.977	74.4587	77.1626	184.178	43.0624	35.6007	-2.01034	-2.0966	-1.95888	-2.37112	-1.959	-2.371	0.898	0.901	[mRNA] locus=LG5:23985057:23986304:- [translate_table: standard]	49861	356|332|432	16.6|16.6|17.3	-|-|-	17|18|19	17|18|19	6|6|7	6|6|7	0.948	0.872	0.874	15	14	15	-	*	-	0.811	0.96	1.047	14	14	16	*	-	-	0.942	0.951
CotAD_11829	131	DEG& pro ns	DEG& pro ns				331.995	525.473	673.053	322.672	687.25	677.69	0.662454	1.09077	1.01956	1.07056	1.02	1.071	1.074	0.976	[mRNA] locus=LG5:24684183:24687625:- [translate_table: standard]	32535	343|342|388	26.9|21.8|26.4	-|-|-	16|16|16	6|7|5	5|3|4	2|1|1	0.993	1.149	1.08	6	7	5	-	-	-	1.047	1.003	0.904	6	7	5	-	-	-	0.961	0.922
CotAD_12156	132	DEG& pro ns	DEG& pro ns				6.64248	10.8449	16.7997	4.91538	8.71829	12.921	0.707216	0.826744	1.33864	1.39434	1.339	1.394	0.884	0.739	[mRNA] locus=LG24:50096471:50100883:+ [translate_table: standard]	54448	40|64|-	3.9|3.9|-	2|2|-	1|2|-	1|2|-	1|1|-	1|1|-	---	0.884	-	1	2	-	-	-	-	---	1.296	-	1	2	-	-	-	-	---	0.739
CotAD_12326	133	DEG& pro ns	DEG& pro ns				95.3027	85.2727	24.4799	91.9093	72.6296	25.1039	-0.160433	-0.339653	-1.96092	-1.8723	-1.961	-1.8723	1.222	1.081	[mRNA] locus=LG2:9894465:9895841:+ [translate_table: standard]	47434	144|107|63	16.1|21.7|3.7	-|-|1	6|5|3	6|5|3	4|5|1	4|5|1	1.115	1.486	1.066	4	5	2	-	*	-	1.058	1.046	1.063	4	5	2	-	-	-	1.312	1.05
CotAD_12781	134	DEG& pro ns	DEG& pro ns				261.815	43.9436	29.6423	185.504	20.1705	13.0277	-2.57482	-3.20113	-3.14282	-3.8318	-3.143	-3.832	0.877	0.917	[mRNA] locus=LG5:40632458:40633192:+ [translate_table: standard]	29807	279|196|291	15.2|15.2|28.3	-|-|-	9|10|12	9|10|12	3|3|4	3|3|4	0.846	0.915	0.87	7	6	8	*	-	-	0.951	0.974	0.85	8	6	8	-	-	-	0.94	0.827
CotAD_12941	135	DEG& pro ns	DEG& pro ns				17.515	8.74698	7.19838	27.3182	5.63687	6.18672	-1.00174	-2.2769	-1.28285	-2.14262	-1.283	-2.14262	1.041	1.241	[mRNA] locus=LG4:43236206:43239972:+ [translate_table: standard]	58591	429|556|499	26.5|31.8|21.6	1|1|1	13|16|14	13|16|14	8|10|7	8|10|7	1.11	0.942	1.07	10	14	11	-	-	-	1.065	1.057	1.287	11	14	13	-	-	*	1.335	1.126
CotAD_12961	136	DEG& pro ns	DEG& pro ns				73.4154	47.1562	34.8144	70.5196	36.3902	34.6599	-0.638635	-0.954476	-1.0764	-1.02476	-1.076	-1.025	0.921	1.023	[mRNA] locus=LG4:42984909:42998372:- [translate_table: standard]	75497	204|201|196	6.9|10.5|6.9	1|1|1	6|6|6	6|6|6	3|4|3	3|4|3	0.921	1.072	0.77	6	6	4	-	-	-	1.028	1.288	0.952	6	6	5	-	-	-	0.977	1.158
CotAD_12991	137	DEG& pro ns	DEG& pro ns				266.254	199.762	43.4341	98.6489	74.0587	11.084	-0.414517	-0.413635	-2.6159	-3.15382	-2.616	-3.154	0.936	0.916	[mRNA] locus=LG4:42637431:42638528:- [translate_table: standard]	33941	287|279|272	11.6|11.6|11.6	-|-|-	10|12|9	10|12|9	3|3|3	3|3|3	0.941	0.959	0.907	10	12	9	-	-	-	0.76	0.9	0.92	10	12	9	*	-	-	0.863	0.916
CotAD_13268	138	DEG& pro ns	DEG& pro ns				136.457	214.899	295.874	180.567	273.726	372.375	0.655208	0.600199	1.11654	1.04422	1.117	1.044	0.935	1.11	[mRNA] locus=LG14:40528899:40530627:+ [translate_table: standard]	14612	468|290|343	66.4|66.4|66.4	-|-|-	18|11|14	14|9|12	6|5|5	5|4|4	1.031	0.813	0.961	12	9	12	-	*	-	1.129	1.067	1.173	13	9	11	-	-	*	1.072	1.175
CotAD_13480	139	DEG& pro ns	DEG& pro ns				349.256	273.177	155.393	349.78	160.919	114.529	-0.354448	-1.12011	-1.16836	-1.61074	-1.168	-1.61074	0.984	1.079	[mRNA] locus=LG19:52209232:52209737:+ [translate_table: standard]	20308	427|397|368	38.5|50.4|38.5	-|-|-	14|13|12	5|2|2	4|5|4	1|1|1	0.879	1.2	0.872	5	2	2	-	*	*	1.012	1.283	1.102	5	2	2	-	-	-	1.131	0.715
CotAD_13661	140	DEG& pro ns	DEG& pro ns			response to osmotic stress	34.6618	56.8517	105.444	51.7816	96.7314	138.72	0.713856	0.901544	1.60506	1.42166	1.605	1.422	1.24	0.977	[mRNA] locus=LG14:13633672:13634083:- [translate_table: standard]	15095	41|41|39	7.8|7.8|7.8	1|1|1	2|1|2	2|1|2	1|1|1	1|1|1	1.195	---	1.285	2	1	2	-	-	-	0.934	---	0.908	2	1	2	-	-	-	0.871	---
CotAD_13931	141	DEG& pro ns	DEG& pro ns				280.576	292.723	104.212	275.301	201.244	63.8357	0.0611417	-0.452062	-1.42887	-2.10857	-1.429	-2.109	1.548	0.993	[mRNA] locus=LG24:20418666:20421020:+ [translate_table: standard]	33943	55|-|63	8.2|-|8.2	-|-|-	4|-|4	1|-|4	2|-|2	1|-|2	---	-	1.548	1	-	2	-	-	-	---	-	1.307	1	-	2	-	-	-	---	-
CotAD_15565	142	DEG& pro ns	DEG& pro ns				2754.04	1285.09	1259.46	2607.66	1125.84	1046.66	-1.09968	-1.21175	-1.12874	-1.31697	-1.129	-1.31697	0.931	1.243	[mRNA] locus=LG22:7442536:7444423:- [translate_table: standard]	52745	3111|3283|2962	31.6|31.6|31.6	1|1|1	110|116|102	29|35|29	9|9|9	3|3|3	1	0.885	0.907	26	31	26	-	*	-	0.958	0.965	0.961	26	32	25	-	-	-	1.372	1.24
CotAD_15814	143	DEG& pro ns	DEG& pro ns				30.3268	11.7266	9.81401	27.7497	7.15509	8.914	-1.37081	-1.95543	-1.62768	-1.63833	-1.628	-1.638	0.027	152.731	[mRNA] locus=LG24:39369881:39371212:+ [translate_table: standard]	58117	40|59|64	4.1|4.1|4.1	-|-|-	1|2|2	1|2|2	1|1|1	1|1|1	---	0.026	0.028	-	2	2	-	-	-	---	40.224	2.062	1	2	2	-	-	-	---	178.878
CotAD_15935	144	DEG& pro ns	DEG& pro ns	specifc N24/N0			29.6379	40.1818	62.3685	28.9228	39.4183	89.0389	0.439098	0.446658	1.07337	1.62223	1.073	1.622	1.194	1.132	[mRNA] locus=LG17:1731283:1733542:- [translate_table: standard]	46911	59|38|45	5.5|2.9|2.9	2|2|2	3|1|2	3|1|2	2|1|1	2|1|1	1.178	---	1.209	3	1	2	-	-	-	1.308	---	1.129	3	1	2	-	-	-	1.04	---
CotAD_15944	145	DEG& pro ns	DEG& pro ns				161.11	104.023	80.5352	155.441	80.6047	66.6887	-0.631134	-0.947433	-1.00035	-1.22086	-1	-1.221	0.891	1.009	[mRNA] locus=LG17:1833388:1836997:- [translate_table: standard]	46339	1162|1015|1158	27.7|27.7|27.7	-|-|-	47|40|46	1|3|1	8|8|8	1|1|1	---	0.891	---	1	2	1	-	-	-	---	0.915	---	1	2	1	-	-	-	---	1.009
CotAD_16236	146	DEG& pro ns	DEG& pro ns				9.66888	15.5404	36.3118	14.6256	29.6929	40.1482	0.684604	1.02163	1.90902	1.45684	1.909	1.457	0.905	1.301	[mRNA] locus=LG24:43150151:43152661:- [translate_table: standard]	40844	53|61|45	8.2|8.2|5.0	1|1|1	2|3|1	2|3|1	2|2|1	2|2|1	0.994	0.815	---	2	3	1	-	-	-	0.808	0.847	---	2	3	1	-	-	-	1.336	1.265
CotAD_16680	147	DEG& pro ns	DEG& pro ns				181.088	44.9745	41.6136	131.721	31.8464	38.6883	-2.00951	-2.04829	-2.12157	-1.76752	-2.122	-1.76752	0.781	0.768	[mRNA] locus=LG24:9649308:9650469:- [translate_table: standard]	48175	84|41|103	6.9|6.9|13.8	1|1|1	2|2|5	2|2|5	2|2|4	2|2|4	0.864	---	0.698	2	1	3	-	-	*	1.097	---	0.743	2	1	3	-	-	-	0.725	---
CotAD_16743	148	DEG& pro ns	DEG& pro ns				101.899	80.0063	25.4324	83.1827	64.5536	14.4065	-0.348951	-0.365786	-2.0024	-2.52956	-2.002	-2.53	1.321	1.084	[mRNA] locus=LG19:45335720:45339203:+ [translate_table: standard]	34863	59|64|135	8.2|8.2|14.8	1|1|1	4|4|10	4|4|10	2|2|3	2|2|3	---	1.464	1.178	1	2	4	-	-	-	---	1.08	1.199	1	2	4	-	-	-	---	1.149
CotAD_17044	149	DEG& pro ns	DEG& pro ns				224.604	2247.98	2851.91	974.312	3592.55	2750.81	3.32318	1.88255	3.66647	1.4974	3.666	1.497	2.055	1.848	[mRNA] locus=LG26:17921396:17921932:+ [translate_table: standard]	20481	41|50|70	9.3|9.3|9.3	-|-|-	1|1|2	1|1|2	1|1|1	1|1|1	---	---	2.055	1	1	2	-	-	-	---	---	1.235	1	1	2	-	-	-	---	---
CotAD_17205	150	DEG& pro ns	DEG& pro ns				5.76567	48.2561	31.1558	7.39534	34.9252	28.9286	3.06515	2.23958	2.43394	1.96781	2.434	1.968	1.215	1.518	[mRNA] locus=LG13:52853985:52854977:+ [translate_table: standard]	43539	56|70|50	7.6|4.2|12.1	-|-|-	2|2|3	2|2|3	2|1|3	2|1|3	1.044	1.217	1.383	2	2	2	-	-	-	1.168	1.133	1.237	2	2	2	-	-	-	1.562	1.476
CotAD_17421	151	DEG& pro ns	DEG& pro ns				49.2138	20.3436	15.1582	58.4639	11.2713	15.9092	-1.27449	-2.37489	-1.69896	-1.87768	-1.699	-1.878	1.036	1.01	[mRNA] locus=LG9:86375683:86377809:- [translate_table: standard]	42207	276|219|229	24.7|24.7|24.7	-|-|-	9|6|7	3|3|3	4|4|4	1|1|1	1.294	1.111	0.702	3	3	3	-	-	-	1.284	1.165	0.835	3	3	3	-	-	-	1.085	0.948
CotAD_17540	152	DEG& pro ns	DEG& pro ns				129.461	71.9913	42.3001	104.07	60.9982	24.8623	-0.846627	-0.770712	-1.61379	-2.06552	-1.614	-2.066	0.827	0.78	[mRNA] locus=LG5:49297600:49301027:+ [translate_table: standard]	79661	86|95|46	10.0|3.9|3.2	-|-|-	4|3|2	3|2|1	4|2|2	3|1|1	0.847	0.806	---	2	2	1	-	-	-	0.911	0.84	---	2	2	1	-	-	-	0.746	0.813
CotAD_18083	153	DEG& pro ns	DEG& pro ns				28.3094	71.708	83.7177	33.8322	77.5977	100.957	1.34085	1.19762	1.56425	1.57727	1.564	1.577	1.114	1.227	[mRNA] locus=LG14:20449467:20456875:+ [translate_table: standard]	102096	36|80|70	2.4|5.7|6.8	-|-|-	2|3|5	2|3|5	2|3|5	2|3|5	---	1.174	1.053	1	3	4	-	-	-	---	0.776	1.481	1	3	4	-	-	*	---	1.024
CotAD_18399	154	DEG& pro ns	DEG& pro ns				452.281	231.603	196.727	397.992	195.11	181.541	-0.965566	-1.02845	-1.20102	-1.13244	-1.201	-1.132	1.008	0.966	[mRNA] locus=LG19:51121337:51124297:- [translate_table: standard]	30408	352|229|266	17.8|17.8|17.8	-|-|-	13|9|11	13|9|11	3|3|3	3|3|3	1.104	0.958	0.962	12	8	11	-	-	-	0.913	1.088	0.818	12	8	11	-	-	*	0.924	1.028
CotAD_18417	155	DEG& pro ns	DEG& pro ns				428.282	167.205	122.314	353.937	79.3441	93.5137	-1.35694	-2.1573	-1.80798	-1.92024	-1.808	-1.92	1.025	1.127	[mRNA] locus=LG19:51336807:51337490:- [translate_table: standard]	30352	299|231|317	42.3|25.6|25.6	-|-|-	12|6|10	12|6|10	5|3|3	5|3|3	1.085	0.995	0.995	11	6	10	-	-	-	0.855	0.964	0.95	11	6	10	-	-	-	0.986	1.334
CotAD_18950	156	DEG& pro ns	DEG& pro ns				116.182	263.685	263.533	132.898	368.309	288.981	1.18243	1.4706	1.18159	1.12066	1.182	1.12066	1.403	1.633	[mRNA] locus=LG17:17741024:17741797:- [translate_table: standard]	22248	167|158|159	31.9|24.1|18.1	-|1|-	8|6|10	8|6|10	4|3|3	4|3|3	1.501	1.421	1.288	7	6	7	-	-	-	0.835	1.141	1.063	7	6	7	-	-	-	1.712	1.771
CotAD_19265	157	DEG& pro ns	DEG& pro ns				14.449	1.7877	0.401236	14.2754	0.325032	0.001	-3.01479	-5.45681	-5.17037	-13.8012	-5.17	-13.801	1.004	1.026	[mRNA] locus=LG11:30714200:30717736:+ [translate_table: standard]	66442	94|117|115	4.1|6.5|6.5	1|1|1	2|3|3	2|3|3	1|2|2	1|2|2	0.85	0.661	1.5	2	3	3	-	-	*	0.604	1.116	1.409	2	3	3	-	-	-	1.267	1.079
CotAD_19310	158	DEG& pro ns	DEG& pro ns				8182.1	3309.37	4032.54	7849.08	2430.8	3723.34	-1.30592	-1.69109	-1.02078	-1.07593	-1.021	-1.076	0.989	0.716	[mRNA] locus=LG11:31981546:31984669:- [translate_table: standard]	61687	6908|7323|6331	56.6|56.6|56.6	-|-|-	217|218|200	20|21|16	18|18|18	3|3|3	1.022	0.995	0.949	17	19	14	-	-	-	0.828	0.906	0.924	17	19	14	-	-	-	0.674	0.779
CotAD_19332	159	DEG& pro ns	DEG& pro ns				261.527	70.5979	49.1802	198.692	60.9982	38.5254	-1.88926	-1.70369	-2.41081	-2.36665	-2.411	-2.36665	1.024	1.191	[mRNA] locus=LG11:32277930:32279619:- [translate_table: standard]	35904	166|133|143	11.3|22.2|26.8	1|1|1	5|8|6	5|8|6	2|4|4	2|4|4	0.941	1.057	1.074	5	6	5	-	-	-	0.906	0.844	1.111	5	6	5	-	-	-	1.304	1.186
CotAD_19503	160	DEG& pro ns	DEG& pro ns				32.8613	34.0604	11.8916	39.6047	21.6745	11.1992	0.0517037	-0.869674	-1.46645	-1.82227	-1.466	-1.822	1.017	0.74	[mRNA] locus=LG25:34209658:34210440:+ [translate_table: standard]	24292	48|55|65	12.9|7.1|17.1	-|-|-	3|3|2	3|3|2	2|1|2	2|1|2	1.105	0.929	---	2	2	1	-	-	-	0.9	0.719	---	2	2	1	-	-	-	0.731	0.748
CotAD_20035	161	DEG& pro ns	DEG& pro ns				142.565	19.3829	22.6949	120.644	10.7156	26.4462	-2.87876	-3.49298	-2.65118	-2.18963	-2.651	-2.19	0.984	1.344	[mRNA] locus=LG13:49290454:49294233:- [translate_table: standard]	66660	128|135|120	4.5|4.5|2.7	-|-|-	9|8|7	9|8|7	3|3|2	3|3|2	1.024	0.992	0.936	8	6	5	-	-	-	0.898	0.876	0.862	8	6	6	-	-	-	1.451	1.456
CotAD_20571	162	DEG& pro ns	DEG& pro ns				54.5268	51.1474	15.414	53.2867	42.8624	15.6332	-0.0923027	-0.314062	-1.82272	-1.76916	-1.823	-1.769	0.817	1.024	[mRNA] locus=LG14:11700724:11702352:- [translate_table: standard]	28847	37|35|65	3.7|3.7|11.9	1|1|-	2|2|3	2|2|3	1|1|2	1|1|2	---	---	0.817	-	-	3	-	-	*	---	---	0.77	-	-	3	-	-	-	---	---
CotAD_20698	163	DEG& pro ns	DEG& pro ns				125.605	108.719	41.0553	111.918	98.9788	30.7677	-0.208292	-0.177248	-1.61326	-1.86295	-1.613	-1.863	1.386	1.356	[mRNA] locus=LG10:47400796:47403698:- [translate_table: standard]	58085	674|565|560	26.2|25.5|25.5	-|-|-	35|31|29	3|4|3	9|9|9	2|2|2	1.306	1.55	1.302	3	3	2	-	*	-	0.934	1.053	1.073	3	3	3	-	-	-	0.796	1.206
CotAD_20711	164	DEG& pro ns	DEG& pro ns				72.6036	100.717	35.9171	78.4911	51.7967	18.7344	0.472196	-0.59967	-1.01537	-2.06684	-1.015	-2.067	0.814	0.805	[mRNA] locus=LG10:47576688:47578533:+ [translate_table: standard]	24311	1249|1261|976	55.2|55.2|55.2	-|-|-	33|30|24	10|9|8	6|7|6	2|3|2	0.827	0.786	0.828	10	7	8	-	-	-	0.946	0.896	0.715	9	8	8	-	-	-	0.954	0.685
CotAD_20949	165	DEG& pro ns	DEG& pro ns				89.5609	36.1759	33.8309	75.5136	27.6797	37.667	-1.30784	-1.44791	-1.40453	-1.00343	-1.405	-1.003	0.651	0.87	[mRNA] locus=LG24:55756993:55758972:+ [translate_table: standard]	42411	510|420|392	29.0|29.0|29.0	-|-|-	20|15|16	3|2|1	5|5|5	1|1|1	0.605	0.697	---	3	2	1	-	-	-	0.841	0.994	---	3	2	1	-	-	-	0.977	0.762
CotAD_21023	166	DEG& pro ns	DEG& pro ns				33.5444	18.6609	12.0746	25.2227	11.3246	8.96482	-0.846057	-1.15527	-1.47409	-1.49238	-1.474	-1.49238	1.205	1.078	[mRNA] locus=LG24:55169162:55172878:- [translate_table: standard]	157536	304|-|388	6.5|-|7.8	1|-|1	10|-|13	1|-|2	6|-|7	1|-|2	---	-	1.205	1	-	2	-	-	-	---	-	1.121	1	-	2	-	-	-	---	-
CotAD_21042	167	DEG& pro ns	DEG& pro ns	Common E24/E0&N24/N0			1008.31	684.817	483.911	865.492	772.604	388.225	-0.558152	-0.163792	-1.05913	-1.15663	-1.059	-1.15663	1.164	1.564	[mRNA] locus=LG24:55028538:55029211:- [translate_table: standard]	26312	55|82|141	12.8|12.8|12.8	-|-|-	2|3|5	2|3|5	2|2|2	2|2|2	1.235	1.053	1.203	2	3	5	-	-	-	0.954	0.753	0.866	2	3	4	-	-	-	1.603	1.645
CotAD_21270	168	DEG& pro ns	DEG& pro ns				104.488	44.4434	32.8912	88.3949	46.3612	23.5915	-1.23329	-0.931044	-1.66756	-1.9057	-1.668	-1.906	0.781	0.989	[mRNA] locus=LG16:67257629:67258523:+ [translate_table: standard]	38823	-|58|79	-|4.7|16.7	-|-|-	-|2|4	-|2|1	-|1|3	-|1|1	-	0.781	---	-	2	1	-	-	-	-	0.813	---	-	2	1	-	-	-	-	0.989
CotAD_21511	169	DEG& pro ns	DEG& pro ns				260.912	121.244	123.776	293.033	109.732	134.333	-1.10565	-1.41708	-1.07583	-1.12526	-1.076	-1.125	0.782	1.135	[mRNA] locus=LG3:31221818:31222387:+ [translate_table: standard]	14076	209|249|200	14.0|14.0|14.0	2|2|2	5|7|5	5|7|5	1|1|1	1|1|1	0.77	0.827	0.749	5	6	5	-	-	-	1.26	0.957	1.038	5	5	5	-	*	-	1.057	1.24
CotAD_21705	170	DEG& pro ns	DEG& pro ns				11.2308	3.44977	3.29691	20.5789	2.33691	2.09297	-1.70289	-3.13849	-1.76828	-3.29754	-1.768	-3.298	1.056	0.711	[mRNA] locus=LG20:25125182:25129519:- [translate_table: standard]	108672	44|26|48	3.0|1.5|3.0	-|-|-	2|1|2	2|1|2	2|1|2	2|1|2	---	---	1.056	1	-	2	-	-	-	---	---	1.062	1	-	2	-	-	-	---	---
CotAD_21916	171	DEG& pro ns	DEG& pro ns				38.075	28.0344	13.0402	40.1214	16.8204	7.40635	-0.441648	-1.25416	-1.54588	-2.43754	-1.546	-2.438	0.83	0.686	[mRNA] locus=LG22:60162323:60165443:+ [translate_table: standard]	46964	211|147|179	27.4|19.4|21.3	-|-|-	9|7|6	1|1|6	6|5|5	1|1|5	---	---	0.83	1	1	5	-	-	-	---	---	0.809	1	1	5	-	-	-	---	---
CotAD_22136	172	DEG& pro ns	DEG& pro ns				277.784	151.432	103.126	249.355	113.308	90.3914	-0.875287	-1.13795	-1.42956	-1.46394	-1.43	-1.464	0.947	0.939	[mRNA] locus=LG19:32519701:32523076:- [translate_table: standard]	33467	352|369|358	22.9|22.9|22.9	-|-|-	16|14|17	5|3|4	4|4|4	1|1|1	1.032	0.981	0.827	5	3	4	-	-	-	0.94	0.836	0.884	5	3	4	-	-	-	0.886	0.996
CotAD_22231	173	DEG& pro ns	DEG& pro ns				126.414	86.6131	38.5878	112.281	50.157	20.3692	-0.545494	-1.16259	-1.71193	-2.46265	-1.712	-2.463	0.873	0.966	[mRNA] locus=LG22:3389840:3393917:+ [translate_table: standard]	89524	534|605|537	8.3|8.3|8.3	-|-|-	27|23|26	5|23|26	5|5|5	1|5|5	---	0.88	0.866	-	22	16	-	*	*	---	0.956	0.858	-	22	17	-	-	*	---	0.95
CotAD_22235	174	DEG& pro ns	DEG& pro ns	Specific E24/E0			2.76105	1.19502	11.4231	6.28963	6.61846	27.5291	-1.20819	0.0735198	2.04867	2.12991	2.049	2.13	1.101	0.893	[mRNA] locus=LG22:3335523:3342682:+ [translate_table: standard]	120337	-|27|44	-|0.9|2.2	-|4|2	-|1|2	-|1|2	-|1|2	-|1|2	-	---	1.101	-	-	2	-	-	-	-	---	0.821	-	-	2	-	-	-	-	---
CotAD_22482	175	DEG& pro ns	DEG& pro ns				62.0355	33.3275	27.5558	49.478	22.3745	20.8258	-0.896383	-1.14493	-1.17074	-1.24841	-1.171	-1.248	0.89	0.94	[mRNA] locus=LG16:91266276:91270790:+ [translate_table: standard]	76964	108|-|76	4.1|-|2.5	1|-|1	3|-|1	3|-|1	2|-|1	2|-|1	0.89	-	---	2	-	1	*	-	-	1.321	-	---	2	-	1	-	-	-	0.94	-
CotAD_22586	176	DEG& pro ns	DEG& pro ns				21.5741	11.9712	9.51896	21.0158	9.05918	8.8937	-0.849732	-1.21402	-1.18043	-1.24062	-1.18	-1.241	0.873	0.967	[mRNA] locus=LG14:17120901:17136768:- [translate_table: standard]	144089	107|151|-	5.2|6.1|-	1|1|-	5|6|-	5|6|-	4|5|-	4|5|-	0.871	0.875	-	5	4	-	-	-	-	0.773	1.024	-	5	5	-	-	-	-	0.8	1.134
CotAD_22596	177	DEG& pro ns	DEG& pro ns				3494.28	496.444	4.81863	2795.51	151.817	5.4457	-2.81529	-4.20271	-9.50216	-9.00378	-9.502	-9.004	0.902	0.859	[mRNA] locus=LG14:17295250:17295882:+ [translate_table: standard]	24920	278|363|363	14.3|14.3|14.3	-|-|-	11|17|14	11|17|14	2|2|2	2|2|2	0.878	0.937	0.89	11	14	13	-	-	-	0.754	0.811	0.741	11	14	13	-	*	-	0.899	0.909
CotAD_22878	178	DEG& pro ns	DEG& pro ns	Specific E24/E0			112.81	92.4832	393.039	103.952	115.955	350.33	-0.286629	0.157648	1.80078	1.75279	1.801	1.753	1.076	1.251	[mRNA] locus=LG18:851815:854188:- [translate_table: standard]	67214	343|417|338	16.8|20.4|16.8	-|-|-	10|14|11	2|1|2	5|7|5	2|1|1	1.174	---	0.977	2	1	2	-	-	-	0.974	---	0.697	2	1	2	-	-	-	1.327	---
CotAD_23409	179	DEG& pro ns	DEG& pro ns				105.052	54.2438	51.303	130.253	51.8143	57.3936	-0.953568	-1.3299	-1.03398	-1.18236	-1.034	-1.182	1.013	0.732	[mRNA] locus=LG19:70275661:70277207:- [translate_table: standard]	14126	116|123|96	13.0|13.0|13.0	1|1|1	5|3|3	5|3|3	1|1|1	1|1|1	1.042	1.044	0.954	5	3	3	-	-	-	0.81	0.859	0.953	5	3	3	-	-	-	0.75	0.592
CotAD_23462	180	DEG& pro ns	DEG& pro ns				51.8721	24.6713	23.0365	49.1326	32.262	19.2194	-1.07212	-0.606844	-1.17103	-1.35412	-1.171	-1.354	0.941	1.011	[mRNA] locus=LG4:40580811:40582319:+ [translate_table: standard]	23303	147|160|99	25.9|21.6|21.6	-|-|-	5|5|4	5|5|4	4|3|3	4|3|3	0.925	0.969	0.928	4	5	4	-	-	-	0.861	0.986	0.841	4	4	4	-	-	-	1.008	1.082
CotAD_23508	181	DEG& pro ns	DEG& pro ns		novel_mir_174		16.0643	12.4794	3.85126	15.2476	7.35385	0.967208	-0.364306	-1.05201	-2.06046	-3.97861	-2.06	-3.97861	1.098	1.28	[mRNA] locus=LG4:39608210:39611350:+ [translate_table: standard]	50785	160|100|102	12.2|12.4|6.6	-|-|-	5|4|3	5|2|3	3|3|2	3|1|2	1.136	1.084	1.075	4	2	3	-	-	-	1.264	1.281	1.224	4	2	3	-	-	-	1.168	1.439
CotAD_23515	182	DEG& pro ns	DEG& pro ns				11.1279	23.4126	39.8054	17.3658	25.985	47.6441	1.0731	0.581435	1.83878	1.45605	1.839	1.456	1.054	1.224	[mRNA] locus=LG4:39371691:39374412:- [translate_table: standard]	49849	75|51|70	8.8|8.8|8.8	1|1|1	2|3|2	2|3|2	2|2|2	2|2|2	1.028	0.926	1.209	2	3	2	-	-	-	0.795	0.679	0.97	2	3	2	-	-	-	1.378	1.037
CotAD_23533	183	DEG& pro ns	DEG& pro ns				25.9082	23.223	10.3748	24.5399	12.2748	5.75961	-0.157855	-0.999427	-1.32032	-2.09109	-1.32	-2.091	0.733	0.617	[mRNA] locus=LG4:39024029:39025621:- [translate_table: standard]	36978	88|69|54	5.3|5.3|5.3	-|-|-	2|1|1	2|1|1	1|1|1	1|1|1	0.733	---	---	2	1	1	-	-	-	1.005	---	---	2	1	1	-	-	-	0.617	---
CotAD_23584	184	DEG& pro ns	DEG& pro ns				134.172	51.5427	59.7699	162.468	43.7326	50.8426	-1.38025	-1.89338	-1.1666	-1.67605	-1.167	-1.676	0.911	1.009	[mRNA] locus=LG14:5692220:5692661:+ [translate_table: standard]	13758	125|110|135	51.8|51.8|51.8	-|-|-	6|4|5	6|4|5	2|2|2	2|2|2	0.726	0.853	1.155	5	4	5	-	-	-	1.23	1.191	1.261	5	4	5	-	-	*	0.962	0.876
CotAD_23778	185	DEG& pro ns	DEG& pro ns				91.6199	42.4109	34.8352	80.3133	31.2369	26.549	-1.11122	-1.36239	-1.39511	-1.59698	-1.395	-1.597	0.883	0.865	[mRNA] locus=LG18:21948434:21952622:- [translate_table: standard]	145021	1762|1781|1689	22.3|28.3|24.3	-|-|-	66|65|62	10|11|8	17|21|18	4|5|3	0.896	0.905	0.847	10	11	8	-	-	*	0.747	0.857	0.872	10	10	8	*	*	-	0.955	0.907
CotAD_23897	186	DEG& pro ns	DEG& pro ns	Specific E24/E0			49.9778	35.3584	22.7407	55.221	20.5016	15.4753	-0.499235	-1.42948	-1.13601	-1.83525	-1.136	-1.835	0.998	1.468	[mRNA] locus=LG3:9784479:9787229:- [translate_table: standard]	40305	146|157|141	13.9|24.0|24.0	-|-|-	5|8|8	5|8|8	3|5|6	3|5|6	1.032	0.988	0.974	5	8	7	-	-	-	1.312	1.023	0.973	5	7	7	-	-	-	1.237	1.584
CotAD_23902	187	DEG& pro ns	DEG& pro ns			response to osmotic stress	153.756	121.648	60.1822	153.763	67.503	42.7267	-0.337936	-1.18769	-1.35324	-1.8475	-1.353	-1.848	1.005	1.05	[mRNA] locus=LG3:9847627:9849353:+ [translate_table: standard]	31100	371|268|289	17.2|10.8|14.4	1|1|1	16|9|11	16|9|11	4|2|3	4|2|3	1.017	1.009	0.988	12	8	11	-	-	-	0.965	1.039	1.029	13	8	11	-	-	-	1.111	0.985
CotAD_24141	188	DEG& pro ns	DEG& pro ns	Common E24/E0&N24/N0			77.6812	113.149	395.116	80.3834	149.844	462.651	0.542585	0.898488	2.34664	2.52495	2.347	2.525	1.584	0.843	[mRNA] locus=LG20:10062442:10064722:- [translate_table: standard]	26388	45|58|61	7.0|7.0|7.0	-|-|-	1|2|2	1|2|2	1|1|1	1|1|1	---	1.584	---	1	2	1	-	-	-	---	0.879	---	1	2	1	-	-	-	---	0.843
CotAD_24182	189	DEG& pro ns	DEG& pro ns				2362.58	5915.43	923.82	2142.62	6799.24	903.521	1.32412	1.666	-1.35468	-1.24575	-1.355	-1.24575	1.576	1.723	[mRNA] locus=LG21:36471727:36473200:- [translate_table: standard]	31477	180|-|220	9.3|-|9.3	-|-|-	11|-|12	1|-|2	2|-|2	1|-|1	---	-	1.576	1	-	2	-	-	*	---	-	1.523	1	-	2	-	-	-	---	-
CotAD_24196	190	DEG& pro ns	DEG& pro ns				33.4616	43.8107	9.27111	31.2492	28.4766	1.35821	0.38878	-0.134045	-1.85169	-4.52405	-1.852	-4.524	1.117	0.895	[mRNA] locus=LG21:36602984:36604916:- [translate_table: standard]	78705	159|150|191	9.6|9.1|9.6	1|1|1	5|5|7	5|5|7	4|4|4	4|4|4	1.027	1.142	1.182	5	5	7	-	-	-	1.19	1.127	1.012	5	5	7	-	-	-	1.06	0.731
CotAD_24205	191	DEG& pro ns	DEG& pro ns				18.0948	4.4712	6.58455	18.0597	4.94178	3.74503	-2.01684	-1.86967	-1.45842	-2.26973	-1.458	-2.27	1.276	0.836	[mRNA] locus=LG21:36767642:36770339:+ [translate_table: standard]	48815	346|247|-	18.2|15.2|-	-|-|-	15|11|-	1|11|-	5|4|-	1|4|-	---	1.276	-	1	7	-	-	-	-	---	1.144	-	1	8	-	-	-	-	---	0.836
CotAD_24381	192	DEG& pro ns	DEG& pro ns				65.907	126.143	291.585	128.396	256.523	272.212	0.936561	0.998488	2.14541	1.08413	2.145	1.08413	1.459	1.12	[mRNA] locus=LG11:63124626:63125624:- [translate_table: standard]	43250	102|58|87	11.7|3.9|11.7	-|-|-	5|2|4	5|2|2	3|1|3	3|1|1	1.093	1.113	2.171	4	2	2	-	-	-	0.885	0.938	1.395	4	2	2	-	-	-	1.288	1.021
CotAD_24383	193	DEG& pro ns	DEG& pro ns	specifc N24/N0			10.6468	289.112	417.51	9.55928	1462.89	132.479	4.76314	7.25771	5.29332	3.79272	5.293	3.793	1.698	1.437	[mRNA] locus=LG11:63176247:63177253:- [translate_table: standard]	29187	88|-|72	13.4|-|13.4	-|-|-	2|-|2	2|-|2	2|-|2	2|-|2	1.578	-	1.818	2	-	2	*	-	-	1.055	-	1.829	2	-	2	-	-	*	1.432	-
CotAD_24958	194	DEG& pro ns	DEG& pro ns				362.864	528.304	818.278	356.27	781.002	1008.06	0.541941	1.13235	1.17316	1.50053	1.173	1.501	1.085	1.02	[mRNA] locus=LG9:105521869:105523878:+ [translate_table: standard]	47374	930|1094|1003	29.2|29.2|29.2	-|-|-	33|37|38	33|37|38	8|8|7	8|8|7	1.094	1.136	1.024	29	34	36	-	-	-	1.125	1.079	1.209	30	34	36	-	-	*	1.081	1.012
CotAD_25094	195	DEG& pro ns	DEG& pro ns	Specific E24/E0			122.385	10.4341	4.36615	92.7144	6.72015	2.30269	-3.55205	-3.78623	-4.80892	-5.3314	-4.809	-5.331	0.857	0.992	[mRNA] locus=LG10:36049216:36053536:- [translate_table: standard]	58288	73|49|-	8.4|5.2|-	-|-|-	3|2|-	2|1|-	3|2|-	2|1|-	0.857	---	-	2	1	-	-	-	-	1.03	---	-	2	1	-	-	-	-	0.992	---
CotAD_25144	196	DEG& pro ns	DEG& pro ns				12.7641	9.25312	705.648	25.8253	26.3882	944.025	-0.464079	0.0311065	5.78879	5.19197	5.789	5.192	1.037	1.017	[mRNA] locus=LG10:36626402:36627946:- [translate_table: standard] >CotAD_35136 [mRNA] locus=scaffold1451.1:307033:308577:- [translate_table: standard]	69899	853|865|-	18.3|16.0|-	-|-|-	25|28|-	2|1|-	6|5|-	2|1|-	1.037	---	-	2	-	-	-	-	-	0.816	---	-	2	-	-	-	-	-	1.017	---
CotAD_25669	197	DEG& pro ns	DEG& pro ns				123.248	32.9531	40.9083	121.532	34.6282	36.0928	-1.90307	-1.81132	-1.5911	-1.75156	-1.591	-1.752	1.175	0.941	[mRNA] locus=LG19:55841657:55845260:+ [translate_table: standard]	59986	219|178|201	5.1|8.2|5.1	1|-|1	5|7|4	5|7|4	2|3|2	2|3|2	1.084	1.371	1.069	5	6	3	-	-	-	1.152	1.465	1.145	5	6	4	-	-	-	0.837	0.895
CotAD_26379	198	DEG& pro ns	DEG& pro ns				90.2283	56.9723	39.1807	86.2	45.0195	36.0247	-0.663319	-0.937138	-1.20344	-1.2587	-1.203	-1.259	1.197	1.116	[mRNA] locus=LG26:23053022:23057224:+ [translate_table: standard]	58716	44|69|65	2.9|7.9|4.8	-|-|-	2|3|4	2|3|4	1|3|2	1|3|2	---	1.064	1.329	1	3	3	-	-	-	---	0.899	1.07	1	3	3	-	-	-	---	1.069
CotAD_26989	199	DEG& pro ns	DEG& pro ns	Specific E24/E0			49.4414	32.7689	9.53264	44.814	28.3485	3.96906	-0.593393	-0.660676	-2.37477	-3.49708	-2.375	-3.49708	1.061	1.049	[mRNA] locus=LG10:44837139:44840601:+ [translate_table: standard]	77786	487|522|454	11.8|13.7|13.7	-|-|-	14|17|15	11|14|13	5|6|6	4|5|5	1.079	0.983	1.121	10	14	12	-	-	-	1.039	1.084	1.052	10	14	12	-	-	-	1.095	1.043
CotAD_27077	200	DEG& pro ns	DEG& pro ns				428.953	318.184	201.055	335.724	273.72	95.185	-0.430957	-0.294573	-1.09323	-1.81847	-1.093	-1.818	1.36	1.222	[mRNA] locus=LG5:32357409:32359675:- [translate_table: standard]	56301	477|735|759	18.9|22.2|22.2	-|-|-	18|32|30	5|5|7	5|6|6	2|1|1	1.367	1.335	1.379	5	3	6	-	-	-	1.186	1.161	1.334	5	3	7	-	-	-	1.803	0.97
CotAD_27091	201	DEG& pro ns	DEG& pro ns				9.15232	18.7971	44.942	9.6963	18.6979	42.6526	1.0383	0.94737	2.29585	2.13713	2.296	2.137	1.21	0.926	[mRNA] locus=LG5:32102415:32107925:- [translate_table: standard]	121667	-|31|75	-|2.7|3.9	-|-|-	-|2|3	-|1|2	-|2|3	-|1|2	-	---	1.21	-	-	2	-	-	-	-	---	1.205	-	-	2	-	-	-	-	---
CotAD_27436	202	DEG& pro ns	DEG& pro ns				31.0237	39.9309	67.804	41.3514	53.906	88.1953	0.364136	0.382509	1.128	1.09276	1.128	1.093	0.953	1.126	[mRNA] locus=LG7:40159918:40165932:- [translate_table: standard]	92084	138|136|78	8.0|5.4|7.6	1|1|-	6|8|5	6|8|5	4|3|5	4|3|5	0.865	0.948	1.045	5	7	4	-	-	-	0.956	1.045	1.076	6	6	4	-	-	-	1.079	1.167
CotAD_27509	203	DEG& pro ns	DEG& pro ns				1651.3	1171.56	540.086	1459.8	1121.84	472.531	-0.49517	-0.379906	-1.61234	-1.62729	-1.612	-1.627	0.734	0.519	[mRNA] locus=LG21:39033213:39033931:- [translate_table: standard]	24176	43|56|39	13.3|13.3|19.1	1|1|1	2|2|3	2|2|3	2|2|3	2|2|3	0.636	1.036	0.529	2	2	3	-	-	-	0.715	0.806	0.424	2	2	3	-	-	-	0.543	0.462
CotAD_27626	204	DEG& pro ns	DEG& pro ns				1523.44	1317.33	687.302	1385.26	1272.02	564.57	-0.209714	-0.123034	-1.14832	-1.29493	-1.148	-1.295	0.916	1.156	[mRNA] locus=LG10:62565263:62566422:+ [translate_table: standard]	34577	2014|2034|1888	39.3|26.7|39.3	1|1|1	104|106|96	104|106|96	8|8|7	8|8|7	0.911	0.914	0.924	83	83	74	-	-	*	0.834	0.838	0.855	85	84	74	-	-	-	1.16	1.145
CotAD_27922	205	DEG& pro ns	DEG& pro ns				221.687	315.065	959.113	225.23	498.117	908.472	0.507124	1.14509	2.11318	2.01204	2.113	2.012	0.743	1.161	[mRNA] locus=LG22:17862337:17862825:- [translate_table: standard]	15190	81|54|129	16.7|16.7|16.7	-|-|-	2|1|2	2|1|2	1|1|1	1|1|1	0.911	---	0.575	2	1	2	-	-	-	0.924	---	0.793	2	1	2	-	-	-	1.069	---
CotAD_27923	206	DEG& pro ns	DEG& pro ns				332.969	730.776	3392.91	405.953	1457.16	2791.89	1.13404	1.84377	3.34906	2.78186	3.349	2.782	1.507	1.744	[mRNA] locus=LG22:17854681:17855123:- [translate_table: standard]	14888	59|67|94	16.7|16.7|16.7	-|-|-	1|3|2	1|3|2	1|1|1	1|1|1	---	1.375	1.639	1	3	2	-	-	-	---	0.862	1.14	1	3	2	-	-	-	---	1.92
CotAD_28344	207	DEG& pro ns	DEG& pro ns				45.0836	56.4162	10.8616	48.8136	24.8435	3.74403	0.323505	-0.974415	-2.05337	-3.70462	-2.053	-3.705	1.026	1.056	[mRNA] locus=LG17:5583840:5585722:- [translate_table: standard]	44174	358|269|274	15.6|15.6|15.6	-|-|-	14|9|8	2|1|1	4|4|4	1|1|1	1.026	---	---	2	1	1	-	-	-	1.116	---	---	2	1	1	-	-	-	1.056	---
CotAD_28678	208	DEG& pro ns	DEG& pro ns				141.132	123.702	51.3015	113.837	118.051	46.7847	-0.190171	0.0524414	-1.45997	-1.28286	-1.46	-1.283	1.115	1.332	[mRNA] locus=LG9:106809572:106812484:+ [translate_table: standard]	60020	741|780|685	27.9|30.5|30.5	-|-|-	38|35|34	6|8|8	9|10|10	2|3|3	0.926	1.253	1.166	5	8	7	-	-	-	1.059	1.033	1.062	5	8	7	-	-	-	1.381	1.03
CotAD_29022	209	DEG& pro ns	DEG& pro ns				80.7579	55.4248	21.1886	79.0511	38.7182	9.95211	-0.543071	-1.02977	-1.93031	-2.98971	-1.93	-2.99	1.647	1.204	[mRNA] locus=LG16:56779736:56782166:- [translate_table: standard]	57590	35|78|-	4.9|9.2|-	-|-|-	2|4|-	2|4|-	2|3|-	2|3|-	---	1.647	-	1	2	-	-	-	-	---	0.814	-	1	2	-	-	-	-	---	1.204
CotAD_29125	210	DEG& pro ns	DEG& pro ns				159.036	103.978	56.8359	127.36	62.9233	18.8732	-0.613073	-1.01724	-1.48448	-2.7545	-1.484	-2.7545	1.024	1.081	[mRNA] locus=LG25:42710952:42712553:- [translate_table: standard]	30546	125|89|97	10.5|10.5|10.5	-|-|-	9|5|5	9|5|5	2|2|2	2|2|2	1.118	0.792	1.161	6	4	3	-	-	-	0.955	0.795	0.73	6	4	3	-	*	-	0.986	1.144
CotAD_29128	211	DEG& pro ns	DEG& pro ns				1003.62	407.683	143.332	892.706	273.854	73.7969	-1.29969	-1.70478	-2.80778	-3.59655	-2.808	-3.597	0.894	1.042	[mRNA] locus=LG25:42733445:42735590:+ [translate_table: standard]	58635	2135|1959|1563	23.3|23.1|23.1	1|1|1	79|74|62	8|10|7	9|8|8	3|2|2	0.926	0.88	0.877	6	9	5	-	*	*	0.755	0.787	0.756	6	8	5	*	*	*	1.075	1.034
CotAD_29346	212	DEG& pro ns	DEG& pro ns				257.777	195.218	112.788	233.859	206.726	101.693	-0.401036	-0.177918	-1.19252	-1.20142	-1.193	-1.201	1.302	1.081	[mRNA] locus=LG22:19750388:19755465:+ [translate_table: standard]	71636	54|71|57	3.5|7.1|7.8	-|-|-	2|5|3	2|5|3	2|3|3	2|3|3	1.46	1.538	0.908	2	3	2	-	*	-	0.987	1.324	0.854	2	3	2	-	-	-	0.946	1.026
CotAD_29356	213	DEG& pro ns	DEG& pro ns				149.933	71.311	70.4229	146.913	51.2541	63.8357	-1.07212	-1.51922	-1.0902	-1.20252	-1.09	-1.203	0.861	0.831	[mRNA] locus=LG22:19817624:19822182:- [translate_table: standard]	53401	75|93|68	11.6|15.9|11.6	1|1|1	6|6|5	6|6|5	4|5|4	4|5|4	0.811	1.15	0.621	3	5	3	-	-	-	0.828	1.081	0.945	3	5	3	-	-	-	0.818	1.004
CotAD_29411	214	DEG& pro ns	DEG& pro ns				24.1057	10.032	8.25587	21.6958	9.52174	6.39587	-1.26477	-1.18812	-1.54588	-1.76221	-1.546	-1.762	1.211	0.835	[mRNA] locus=LG22:21074682:21079007:+ [translate_table: standard]	69059	53|31|34	3.9|1.7|4.8	-|1|-	2|1|3	2|1|3	2|1|2	2|1|2	1.211	---	---	2	1	1	-	-	-	1.649	---	---	2	1	1	-	-	-	0.835	---
CotAD_29603	215	DEG& pro ns	DEG& pro ns				72.3596	54.1079	21.7341	57.474	34.7832	16.7743	-0.419347	-0.724521	-1.73523	-1.77665	-1.735	-1.777	1.116	0.963	[mRNA] locus=LG9:57650087:57651640:+ [translate_table: standard]	36553	415|469|477	27.1|27.1|27.1	1|1|1	24|25|28	24|25|28	7|7|7	7|7|7	1.057	1.203	1.089	23	20	25	-	-	-	1.073	1.098	1.126	23	20	25	-	-	-	1.11	0.878
CotAD_29772	216	DEG& pro ns	DEG& pro ns				43.9327	53.4685	14.8457	48.5364	33.1533	4.70245	0.283393	-0.549917	-1.56525	-3.36758	-1.565	-3.368	1.228	1.048	[mRNA] locus=LG25:45312406:45316222:- [translate_table: standard]	74382	668|665|751	35.8|32.3|29.5	-|-|-	37|36|43	3|4|2	15|15|13	2|2|1	1.574	1.02	1.09	3	3	2	-	-	-	1.29	1.011	0.929	3	3	2	-	-	-	0.847	0.98
CotAD_29790	217	DEG& pro ns	DEG& pro ns				17.6476	15.9609	5.13981	21.8158	10.6404	4.68519	-0.14493	-1.03582	-1.77968	-2.21919	-1.78	-2.219	0.79	0.979	[mRNA] locus=LG25:45120970:45127626:- [translate_table: standard]	95219	197|153|231	8.4|7.7|7.3	-|-|-	9|5|8	2|1|3	6|5|4	1|1|1	0.701	---	0.879	2	1	3	-	-	-	1.171	---	0.779	2	1	3	-	-	*	0.874	---
CotAD_30474	218	DEG& pro ns	DEG& pro ns			response to osmotic stress	20.2616	5.37916	5.62325	25.9438	4.21604	3.78597	-1.9133	-2.62143	-1.84928	-2.77665	-1.849	-2.777	1.399	0.947	[mRNA] locus=LG10:4254903:4260448:- [translate_table: standard]	76005	-|149|258	-|8.9|14.9	-|-|-	-|8|13	-|2|1	-|4|7	-|1|1	-	1.399	---	-	2	1	-	-	-	-	1.414	---	-	2	1	-	-	-	-	0.947
CotAD_30482	219	DEG& pro ns	DEG& pro ns			response to osmotic stress	3016.29	2854.15	1254.61	2866.6	2541.37	890.449	-0.0797163	-0.173736	-1.26554	-1.68674	-1.266	-1.68674	1.369	0.896	[mRNA] locus=LG10:4196311:4198795:- [translate_table: standard]	56863	400|437|536	26.5|26.5|26.5	-|-|-	24|24|24	3|3|2	8|8|8	1|1|1	1.449	1.667	0.991	2	3	2	-	-	-	2.086	2.088	0.641	2	3	2	-	*	-	0.737	0.761
CotAD_30730	220	DEG& pro ns	DEG& pro ns				21.8195	6.13895	5.26258	18.2111	4.09258	1.48025	-1.82955	-2.15374	-2.05177	-3.62091	-2.052	-3.621	1.197	0.97	[mRNA] locus=LG24:54442737:54445317:- [translate_table: standard]	43669	341|-|326	19.8|-|19.8	-|-|-	15|-|11	1|-|11	5|-|5	1|-|5	---	-	1.197	1	-	9	-	-	*	---	-	1.109	1	-	9	-	-	-	---	-
CotAD_30781	221	DEG& pro ns	DEG& pro ns				36.4748	18.0097	15.0329	37.824	13.6357	14.1444	-1.01813	-1.47191	-1.27878	-1.41908	-1.279	-1.41908	1.027	0.938	[mRNA] locus=LG15:20440870:20443570:- [translate_table: standard]	44263	296|322|213	10.8|10.8|10.8	-|-|-	10|8|9	3|8|9	3|3|3	1|3|3	1.244	0.94	0.896	3	7	8	-	-	-	1.334	1.022	0.869	3	8	8	-	-	-	0.868	0.992
CotAD_30923	222	DEG& pro ns	DEG& pro ns			response to osmotic stress	102.632	133.43	219.614	106.4	153.901	253.3	0.378609	0.532504	1.0975	1.25135	1.097	1.251	0.909	1.161	[mRNA] locus=LG22:46796971:46798350:+ [translate_table: standard]	18197	86|39|118	21.0|29.0|21.0	-|-|-	1|2|2	1|2|2	1|2|1	1|2|1	---	0.889	0.929	1	2	2	-	-	-	---	1.037	1.088	1	2	2	-	-	-	---	1.12
CotAD_31470	223	DEG& pro ns	DEG& pro ns	Specific E24/E0			3.61205	15.209	12.8074	5.88663	24.5816	17.1423	2.07403	2.06206	1.82609	1.54204	1.826	1.542	1.117	1.533	[mRNA] locus=LG11:74730481:74736980:+ [translate_table: standard]	63942	79|115|-	7.4|12.0|-	-|-|-	3|6|-	1|4|-	3|5|-	1|3|-	---	1.117	-	1	3	-	-	-	-	---	0.88	-	1	3	-	-	-	-	---	1.533
CotAD_31506	224	DEG& pro ns	DEG& pro ns				100.156	43.1468	35.7759	94.4668	28.4114	26.2645	-1.21492	-1.73334	-1.48519	-1.84669	-1.485	-1.847	0.87	1.003	[mRNA] locus=LG11:75646631:75650829:+ [translate_table: standard]	144668	1828|1774|1854	24.6|25.9|32.6	-|-|-	70|65|69	14|11|15	18|20|21	5|4|6	0.85	0.853	0.907	14	11	15	*	-	-	0.982	0.889	1.215	14	11	15	-	-	*	1.022	0.98
CotAD_31593	225	DEG& pro ns	DEG& pro ns				4.70845	15.746	1.78536	5.7589	10.1473	1.01246	1.74166	0.817224	-1.39904	-2.50793	-1.399	-2.508	1.143	0.65	[mRNA] locus=LG19:15933200:15944639:+ [translate_table: standard]	161568	75|-|86	3.4|-|4.2	-|-|-	5|-|6	5|-|1	3|-|4	3|-|1	1.143	-	---	3	-	1	-	-	-	0.891	-	---	3	-	1	-	-	-	0.65	-
CotAD_31906	226	DEG& pro ns	DEG& pro ns				40.0722	125.77	122.374	36.6215	190.389	118.624	1.65011	2.37819	1.61062	1.69563	1.611	1.696	1.029	0.814	[mRNA] locus=LG4:12233651:12236063:+ [translate_table: standard]	15606	53|43|44	23.0|23.0|23.0	-|-|-	2|2|2	2|2|1	2|2|2	2|2|1	0.931	1.127	---	2	2	1	-	-	-	0.895	0.818	---	2	2	1	-	-	-	0.921	0.707
CotAD_31920	227	DEG& pro ns	DEG& pro ns				57.1353	51.9679	27.6373	57.7966	39.2205	18.4414	-0.136762	-0.559377	-1.04776	-1.64804	-1.048	-1.648	0.961	1.106	[mRNA] locus=LG4:12980004:12983001:+ [translate_table: standard]	46520	64|64|133	7.8|7.8|10.9	-|-|-	2|2|4	2|2|4	2|2|3	2|2|3	0.906	0.967	1.011	2	2	4	-	-	-	1.069	0.895	1.098	2	2	4	-	-	-	1.231	1.005
CotAD_32196	228	DEG& pro ns	DEG& pro ns				46.9845	34.2184	15.8798	43.7712	21.6113	10.0499	-0.457415	-1.0182	-1.56499	-2.1228	-1.565	-2.123	1.195	1.146	[mRNA] locus=LG19:54411882:54414668:+ [translate_table: standard]	48133	149|109|126	12.0|14.6|9.1	1|1|1	6|6|4	6|6|4	4|5|3	4|5|3	0.967	1.173	1.444	3	4	4	-	-	-	1.097	0.932	0.891	3	4	4	-	-	-	0.989	1.23
CotAD_32214	229	DEG& pro ns	DEG& pro ns				214.802	105.629	86.1424	196.57	74.6845	64.6647	-1.024	-1.39616	-1.31822	-1.60399	-1.318	-1.604	0.961	1.04	[mRNA] locus=LG19:54531223:54533613:+ [translate_table: standard]	59078	2109|1938|1548	22.8|22.8|22.8	1|1|1	77|74|59	6|10|4	8|8|8	2|2|2	0.971	0.973	0.939	6	10	4	-	-	-	0.848	1.013	0.963	6	10	4	*	-	-	0.985	1.054
CotAD_32254	230	DEG& pro ns	DEG& pro ns				1030.62	655.15	355.286	960.944	557.162	262.227	-0.653613	-0.786356	-1.53646	-1.87364	-1.536	-1.874	0.989	1.629	[mRNA] locus=LG10:44270476:44272249:- [translate_table: standard]	55429	705|758|1014	26.5|28.3|31.0	-|-|-	24|32|34	3|2|2	8|9|10	1|1|1	0.916	1.19	0.86	3	2	2	-	-	-	1.262	1.148	0.878	3	2	2	-	-	-	1.352	1.44
CotAD_32293	231	DEG& pro ns	DEG& pro ns				29.7821	278.624	4.28398	38.7348	150.465	2.15177	3.2258	1.95772	-2.79742	-4.17004	-2.797	-4.17	0.716	0.718	[mRNA] locus=LG10:44079989:44081145:+ [translate_table: standard]	43573	520|551|700	20.8|24.5|24.5	-|-|-	19|20|27	4|6|5	5|6|6	3|3|3	0.719	0.686	0.743	2	4	5	-	-	-	0.523	0.7	0.722	2	3	5	*	*	-	0.492	0.854
CotAD_32299	232	DEG& pro ns	DEG& pro ns				87.693	213.608	41.7416	121.249	218.554	55.4834	1.28443	0.850014	-1.07097	-1.12785	-1.071	-1.12785	0.948	1.037	[mRNA] locus=LG10:43963850:43964757:- [translate_table: standard]	28026	2249|2064|1889	24.4|24.4|24.4	-|-|-	40|40|38	8|8|9	4|4|4	3|3|3	0.85	0.967	1.026	6	6	4	-	-	-	0.728	0.847	0.844	6	6	4	-	-	-	1.079	1.065
CotAD_32355	233	DEG& pro ns	DEG& pro ns				106.793	12.7895	6.3151	79.8214	26.8575	4.62578	-3.06178	-1.57145	-4.07986	-4.10901	-4.08	-4.109	0.525	0.902	[mRNA] locus=LG20:35165817:35166696:+ [translate_table: standard]	18666	78|126|96	21.9|49.6|49.6	-|-|-	3|5|7	2|2|3	2|3|3	1|1|1	0.54	0.545	0.49	2	2	3	-	-	-	0.801	0.795	0.789	2	2	3	-	-	-	0.785	1.023
CotAD_32493	234	DEG& pro ns	DEG& pro ns	specifc N24/N0			166.326	89.902	70.8081	150.441	54.6023	55.0583	-0.887585	-1.46217	-1.23202	-1.45017	-1.232	-1.45	0.744	0.893	[mRNA] locus=LG5:53727146:53728047:+ [translate_table: standard]	19411	127|164|129	18.9|18.9|18.9	-|-|-	4|5|4	4|5|4	2|2|2	2|2|2	0.799	0.659	0.775	4	5	4	-	-	-	0.862	0.878	0.975	4	5	4	-	-	-	0.897	0.738
CotAD_32603	235	DEG& pro ns	DEG& pro ns				99.422	55.2758	42.5633	98.3327	40.729	45.3631	-0.846917	-1.27162	-1.22395	-1.11615	-1.224	-1.116	0.927	0.963	[mRNA] locus=LG24:32057395:32062911:+ [translate_table: standard]	36033	326|140|308	18.8|15.8|15.8	1|1|1	12|6|11	12|6|11	4|3|3	4|3|3	1.09	0.833	0.859	12	6	11	-	-	-	0.967	0.819	0.842	12	6	11	-	*	-	0.979	1.069
CotAD_32733	236	DEG& pro ns	DEG& pro ns				58.1875	74.2768	12.072	56.8368	59.3741	13.1377	0.352203	0.0630075	-2.26904	-2.11311	-2.269	-2.113	1.253	1.779	[mRNA] locus=LG1:86017229:86018732:+ [translate_table: standard]	49661	1195|1064|1107	22.0|22.0|17.7	1|1|1	41|38|38	1|21|2	8|8|7	1|4|2	---	1.191	1.315	1	18	2	-	*	-	---	0.858	1.151	1	18	2	-	-	-	---	1.323
CotAD_32773	237	DEG& pro ns	DEG& pro ns				152.035	466.767	1205.37	280.195	1000.68	1750.46	1.6183	1.83647	2.987	2.64323	2.987	2.643	1.209	1.798	[mRNA] locus=LG1:85334744:85335950:- [translate_table: standard]	45301	88|65|-	8.2|9.1|-	-|-|-	4|2|-	4|2|-	2|2|-	2|2|-	1.248	1.169	-	3	2	-	-	-	-	1.052	1.21	-	3	2	-	-	-	-	2.368	1.228
CotAD_33053	238	DEG& pro ns	DEG& pro ns	Specific E24/E0			320.053	74.6132	106.778	270.414	72.8143	125.937	-2.10081	-1.89288	-1.5837	-1.10246	-1.584	-1.102	0.938	0.919	[mRNA] locus=LG15:90830699:90832727:- [translate_table: standard]	77561	1063|1335|991	25.5|24.1|22.3	-|-|-	30|44|30	30|44|30	12|12|11	12|12|11	0.938	0.919	0.956	28	40	28	-	-	-	0.939	0.868	0.848	28	39	28	-	*	*	0.949	0.854
CotAD_33468	239	DEG& pro ns	DEG& pro ns				87.785	398.205	436.371	212.168	589.218	528.857	2.18147	1.47359	2.31351	1.31767	2.314	1.318	1.089	1.51	[mRNA] locus=LG16:57137343:57141605:+ [translate_table: standard]	105077	740|702|811	24.9|28.5|25.8	-|-|-	35|39|41	3|4|3	16|18|16	2|2|2	0.998	0.948	1.32	3	2	2	-	-	-	0.999	1.031	1.243	3	2	2	-	-	*	1.381	1.492
CotAD_34035	240	DEG& pro ns	DEG& pro ns				100.962	62.9669	36.0229	121.419	27.3867	23.3669	-0.681148	-2.14844	-1.48683	-2.37745	-1.487	-2.377	1.021	0.995	[mRNA] locus=LG12:50783990:50786756:+ [translate_table: standard]	47713	574|444|557	19.9|23.4|23.7	-|-|-	20|18|18	8|10|11	7|8|8	4|5|5	0.702	1.174	1.187	8	9	10	*	-	-	0.773	0.883	1.414	7	10	10	-	-	-	0.917	0.963
CotAD_34041	241	DEG& pro ns	DEG& pro ns				80.6334	39.1258	34.3141	74.7296	29.4154	28.096	-1.04325	-1.34511	-1.23258	-1.41132	-1.233	-1.411	0.987	1.288	[mRNA] locus=LG12:50840813:50844043:- [translate_table: standard]	36729	839|816|714	35.7|35.7|38.3	-|-|-	23|24|26	1|2|3	8|8|9	1|1|1	---	0.975	0.999	1	2	3	-	-	-	---	1.014	1.202	1	2	3	-	-	*	---	1.372
CotAD_34100	242	DEG& pro ns	DEG& pro ns				100.605	96.876	20.6574	74.5237	40.3971	4.53943	-0.054495	-0.883446	-2.28398	-4.03712	-2.284	-4.037	1.034	0.987	[mRNA] locus=LG26:9553973:9555322:+ [translate_table: standard]	56074	677|808|792	21.8|31.4|28.5	-|-|-	26|28|29	2|4|2	7|10|9	1|2|1	---	1.034	---	1	2	-	-	-	-	---	1.012	---	1	3	1	-	-	-	---	0.987
CotAD_34146	243	DEG& pro ns	DEG& pro ns				83.04	35.1755	39.1051	98.1425	40.1119	48.2116	-1.23923	-1.29085	-1.08645	-1.0255	-1.086	-1.025	0.636	1.488	[mRNA] locus=LG10:30644711:30646294:- [translate_table: standard]	22550	47|45|45	7.7|7.7|7.7	2|2|2	2|1|2	2|1|2	1|1|1	1|1|1	---	---	0.636	1	1	2	-	-	-	---	---	1.003	1	1	2	-	-	-	---	---
CotAD_35544	244	DEG& pro ns	DEG& pro ns				55.9866	71.5562	130.525	68.3037	75.708	158.058	0.353996	0.148482	1.22118	1.21042	1.221	1.21	1.194	0.91	[mRNA] locus=LG5:54989472:55000478:+ [translate_table: standard]	286564	113|150|134	3.5|3.3|3.7	-|-|-	6|5|8	6|5|8	6|5|6	6|5|6	1.239	1.196	1.146	6	5	7	-	-	-	0.867	1.154	0.942	6	5	7	-	-	-	0.894	0.956
CotAD_35578	245	DEG& pro ns	DEG& pro ns	specifc N24/N0			48.2193	50.5307	184.444	78.4656	75.6741	335.444	0.0675498	-0.0522602	1.9355	2.09594	1.936	2.096	1.258	1.011	[mRNA] locus=LG5:54689117:54693378:+ [translate_table: standard]	47170	56|42|46	11.0|8.0|3.6	-|-|-	3|2|1	3|2|1	3|2|1	3|2|1	---	1.258	---	1	2	1	-	-	-	---	1.097	---	1	2	1	-	-	-	---	1.011
CotAD_35795	246	DEG& pro ns	DEG& pro ns				76.3131	110.606	27.321	77.8365	91.8031	17.1535	0.535422	0.238095	-1.48192	-2.18194	-1.482	-2.182	1.055	1.006	[mRNA] locus=LG9:81682162:81684833:+ [translate_table: standard]	67381	342|453|384	19.8|19.8|18.3	-|-|-	19|18|15	4|3|5	8|8|7	2|2|2	1.15	1.061	0.953	4	3	5	-	-	-	1.266	1.279	1.027	4	3	5	-	-	-	1.18	0.976
CotAD_35825	247	DEG& pro ns	DEG& pro ns				196.065	9.97771	5.47415	135.104	4.21276	3.84939	-4.29648	-5.00316	-5.16255	-5.13329	-5.163	-5.13329	0.816	0.622	[mRNA] locus=LG9:81035203:81036465:+ [translate_table: standard]	52368	145|110|114	15.9|10.6|7.1	-|-|-	6|3|4	4|1|4	4|3|2	2|1|2	0.734	---	0.898	3	1	4	*	-	-	1.043	---	1.276	4	1	4	-	-	-	0.614	---
CotAD_36531	248	DEG& pro ns	DEG& pro ns				226.651	71.8661	94.8022	258.466	60.2399	84.0949	-1.65709	-2.10119	-1.25748	-1.61989	-1.257	-1.62	0.829	0.943	[mRNA] locus=LG12:3286860:3287360:- [translate_table: standard]	24394	589|793|637	22.3|22.3|22.3	1|1|1	24|28|22	10|11|10	3|3|3	1|1|1	0.858	0.781	0.848	10	11	10	*	*	-	0.851	0.876	0.99	10	11	10	*	*	-	0.923	0.965
CotAD_36840	249	DEG& pro ns	DEG& pro ns				223.351	152.305	98.0604	202.124	138.193	96.5637	-0.552347	-0.548563	-1.18757	-1.06569	-1.188	-1.066	1.046	1.448	[mRNA] locus=LG12:51788214:51797423:- [translate_table: standard]	53548	53|51|65	5.1|6.9|12.2	-|-|-	4|4|6	4|4|6	2|2|3	2|2|3	---	1.076	1.015	1	2	3	-	-	-	---	1.041	0.832	1	2	3	-	-	-	---	1.377
CotAD_36857	250	DEG& pro ns	DEG& pro ns				27.6105	213.264	290.646	41.6476	319.708	272.632	2.94935	2.94045	3.39597	2.71065	3.396	2.711	1.312	1.408	[mRNA] locus=LG12:51912750:51914189:+ [translate_table: standard]	58489	41|-|46	8.8|-|8.8	1|-|1	2|-|3	2|-|3	2|-|2	2|-|2	1.857	-	0.767	2	-	3	*	-	-	1.013	-	1.233	2	-	3	-	-	-	1.455	-
CotAD_37277	251	DEG& pro ns	DEG& pro ns				2.27614	15.2783	7.44342	2.71231	21.1449	6.36589	2.74682	2.96271	1.70937	1.23084	1.709	1.231	0.583	1.03	[mRNA] locus=LG25:16723776:16737353:- [translate_table: standard]	196816	-|50|22	-|2.6|0.6	-|1|1	-|5|1	-|5|1	-|4|1	-|4|1	-	0.583	---	-	2	-	-	-	-	-	0.662	---	-	2	-	-	-	-	-	1.03
CotAD_37582	252	DEG& pro ns	DEG& pro ns				25.4141	24.4581	8.70396	41.8672	7.93224	6.21621	-0.0553166	-2.40002	-1.54588	-2.75171	-1.546	-2.752	1.063	1.029	[mRNA] locus=LG7:19982858:19984268:+ [translate_table: standard]	34887	276|363|337	24.8|29.7|29.7	-|-|-	10|11|11	1|4|11	4|5|5	1|2|5	---	1.069	1.057	1	3	11	-	-	-	---	0.983	1.119	1	3	11	-	-	-	---	1.087
CotAD_37620	253	DEG& pro ns	DEG& pro ns				3437.97	3107.7	1455.05	3545.38	2820.98	1003.23	-0.145706	-0.329742	-1.24048	-1.82128	-1.24	-1.821	0.833	1.109	[mRNA] locus=LG13:11796725:11802801:+ [translate_table: standard]	48559	1632|1767|1603	44.7|46.3|41.9	-|-|-	67|72|72	8|9|9	12|12|11	3|3|3	0.782	0.873	0.843	7	8	7	-	-	-	0.765	0.872	0.926	7	8	7	*	-	-	1.273	1.028
CotAD_37689	254	DEG& pro ns	DEG& pro ns				34.086	8.30748	9.80355	28.5511	7.68039	9.97787	-2.0367	-1.89429	-1.7978	-1.51674	-1.798	-1.517	1.137	1.549	[mRNA] locus=LG20:10725927:10728769:+ [translate_table: standard]	67540	41|59|51	1.8|1.8|1.8	1|1|1	1|3|2	1|3|2	1|1|1	1|1|1	---	1.279	0.995	1	2	2	-	-	-	---	1.079	0.87	1	2	2	-	-	-	---	1.9
CotAD_38270	255	DEG& pro ns	DEG& pro ns			response to osmotic stress	31.3092	21.9138	11.4541	35.5952	13.0296	13.2813	-0.514748	-1.44989	-1.45073	-1.42229	-1.451	-1.422	1.176	0.809	[mRNA] locus=LG4:45820226:45821654:- [translate_table: standard]	40984	452|452|542	26.9|22.9|26.9	-|-|-	27|28|29	3|1|2	8|7|8	2|1|2	1.156	---	1.196	2	-	2	-	-	-	0.976	---	1.412	2	-	2	-	-	-	0.831	---
CotAD_38327	256	DEG& pro ns	DEG& pro ns				51.0277	30.2023	9.96795	33.0163	17.1459	2.95852	-0.756623	-0.945316	-2.35591	-3.48023	-2.356	-3.48023	0.822	0.88	[mRNA] locus=LG21:9781615:9784268:- [translate_table: standard]	72992	235|190|152	9.1|9.1|6.6	-|-|-	15|12|9	8|4|3	5|5|4	1|1|1	0.908	0.815	0.744	7	4	3	-	-	-	0.744	0.838	0.668	7	4	3	*	-	-	0.908	0.857
CotAD_38430	257	DEG& pro ns	DEG& pro ns				56.7987	1088.91	308.002	93.9802	1056.59	231.404	4.26088	3.49091	2.43901	1.29999	2.439	1.3	1.051	1.117	[mRNA] locus=LG18:44195146:44196100:+ [translate_table: standard]	14296	171|173|163	45.0|45.0|58.6	1|1|-	4|5|4	4|5|4	3|3|3	3|3|3	1.103	0.97	1.079	3	4	3	-	-	-	1.838	1.876	2.076	3	4	3	-	*	-	1.151	1.159
CotAD_38636	258	DEG& pro ns	DEG& pro ns				5205.46	5893.03	2228.72	4540.25	5560.73	1604.95	0.178983	0.292501	-1.22381	-1.50025	-1.224	-1.5	1.088	3.059	[mRNA] locus=LG23:59121835:59123055:- [translate_table: standard]	36460	99|47|77	9.0|9.0|9.0	-|-|-	2|1|2	2|1|2	1|1|1	1|1|1	1.088	---	---	2	1	1	-	-	-	0.828	---	---	2	1	1	-	-	-	3.059	---
CotAD_38978	259	DEG& pro ns	DEG& pro ns				10.7095	524.581	982.62	40.7976	1474.78	1353.45	5.6142	5.17587	6.51967	5.05201	6.52	5.052	4.033	5.447	[mRNA] locus=LG23:29122879:29123568:+ [translate_table: standard]	34132	32|30|41	4.1|4.1|4.1	1|1|1	1|2|2	1|2|2	1|1|1	1|1|1	---	---	4.033	1	1	2	-	-	-	---	---	2.039	1	1	2	-	-	-	---	---
CotAD_39042	260	DEG& pro ns	DEG& pro ns			response to osmotic stress	19.9488	33.823	5.06088	21.6071	18.4487	3.11394	0.761702	-0.227989	-1.97884	-2.79469	-1.979	-2.795	0.927	0.91	[mRNA] locus=LG25:10838408:10840318:+ [translate_table: standard]	40555	-|267|274	-|14.7|18.9	-|-|-	-|17|17	-|3|3	-|4|5	-|2|3	-	0.885	0.968	-	2	3	-	-	-	-	1.046	1.169	-	2	3	-	-	-	-	1.013
CotAD_39605	261	DEG& pro ns	DEG& pro ns				32.3043	30.335	13.9006	26.4547	18.9591	7.97946	-0.0907405	-0.480632	-1.21658	-1.72916	-1.217	-1.729	0.906	0.698	[mRNA] locus=LG1:3373305:3376450:+ [translate_table: standard]	34006	93|35|51	7.8|7.8|20.4	-|-|-	2|1|3	2|1|3	1|1|3	1|1|3	1.019	---	0.793	2	1	3	-	-	-	1.072	---	0.89	2	1	3	-	-	-	0.662	---
CotAD_39653	262	DEG& pro ns	DEG& pro ns				56.2367	16.9624	9.0117	46.0586	13.3121	7.45526	-1.72917	-1.79074	-2.64164	-2.62714	-2.642	-2.627	0.857	0.916	[mRNA] locus=LG17:9189066:9191021:+ [translate_table: standard]	52280	178|192|202	15.4|15.4|15.4	1|1|1	8|8|8	8|8|8	4|4|4	4|4|4	0.722	0.963	0.887	8	8	8	*	-	-	0.766	0.919	0.981	8	8	8	*	-	-	0.891	0.888
CotAD_39657	263	DEG& pro ns	DEG& pro ns				83.4548	23.154	214.276	99.3685	28.396	270.512	-1.84973	-1.8071	1.3604	1.44483	1.36	1.445	1.007	1.12	[mRNA] locus=LG17:9220007:9220612:+ [translate_table: standard]	28568	125|131|110	10.0|16.4|10.0	1|1|1	6|6|5	6|6|5	2|3|2	2|3|2	0.779	1.346	0.897	5	5	5	-	-	-	0.946	0.874	0.849	5	5	5	-	-	*	1.022	1.283
CotAD_39880	264	DEG& pro ns	DEG& pro ns			response to osmotic stress	6.20025	43.8656	117.642	6.68031	72.2483	159.029	2.82269	3.43498	4.24593	4.57323	4.246	4.573	1.448	1.435	[mRNA] locus=LG5:52575640:52576901:+ [translate_table: standard]	24911	-|84|90	-|19.4|19.4	-|-|-	-|4|4	-|3|3	-|3|3	-|2|2	-	1.858	1.037	-	3	3	-	-	-	-	1.021	1.019	-	3	3	-	-	-	-	1.83
CotAD_39893	265	DEG& pro ns	DEG& pro ns				25.1429	101.611	167.449	32.8712	79.9258	151.382	2.01483	1.28184	2.7355	2.20329	2.736	2.203	1.575	1.223	[mRNA] locus=LG2:13767104:13770194:- [translate_table: standard]	43821	126|107|101	10.3|10.3|10.3	-|-|-	6|5|8	6|5|8	3|3|3	3|3|3	1.387	1.519	1.819	5	3	4	-	-	*	1.032	1.007	0.999	4	3	5	-	-	-	1.317	1.191
CotAD_40640	266	DEG& pro ns	DEG& pro ns	Common E24/E0&N24/N0		response to osmotic stress	3.89591	59.758	107.887	6.63898	119.283	114.268	3.9391	4.16728	4.79142	4.10531	4.791	4.10531	1.416	2.256	[mRNA] locus=LG25:9504726:9506558:- [translate_table: standard]	50654	76|-|76	7.9|-|13.9	1|-|1	3|-|4	3|-|4	2|-|3	2|-|3	1.417	-	1.415	3	-	3	-	-	-	0.636	-	1.23	3	-	3	-	-	-	2.538	-
CotAD_40648	267	DEG& pro ns	DEG& pro ns				1960.88	1198.77	706.454	1697.71	816.04	574.293	-0.709943	-1.05688	-1.47283	-1.56373	-1.473	-1.564	1.036	1.064	[mRNA] locus=LG25:9437991:9439196:- [translate_table: standard]	35625	701|653|698	21.6|28.1|21.6	2|2|2	30|31|26	12|11|8	5|6|5	1|2|1	0.997	0.941	1.17	12	11	8	-	-	-	1.093	0.989	0.875	12	11	8	-	-	-	1.101	1.147
CotAD_40655	268	DEG& pro ns	DEG& pro ns				278.916	198.055	108.523	219.287	140.893	89.2249	-0.493929	-0.638222	-1.36183	-1.2973	-1.362	-1.297	1.002	0.964	[mRNA] locus=LG25:9378850:9380085:+ [translate_table: standard]	22331	184|170|138	26.9|26.9|26.9	-|-|-	6|6|5	6|6|5	3|3|3	3|3|3	0.98	1.039	0.988	6	6	5	-	-	-	1.095	1.212	0.973	6	6	5	-	-	-	0.968	0.881
CotAD_40692	269	DEG& pro ns	DEG& pro ns	Common E24/E0&N24/N0			49.7065	11.4131	5.03166	47.8642	7.94827	2.35883	-2.12275	-2.59023	-3.30433	-4.34281	-3.304	-4.343	0.777	0.923	[mRNA] locus=LG19:44265994:44268347:- [translate_table: standard]	52397	309|228|-	16.7|16.7|-	-|-|-	14|12|-	3|2|-	5|5|-	2|2|-	---	0.777	-	1	2	-	-	-	-	---	1.251	-	-	2	-	-	-	-	0.84	1.006
CotAD_41164	270	DEG& pro ns	DEG& pro ns				46.8086	15.4902	12.7478	49.912	9.38789	11.5448	-1.59542	-2.41051	-1.87653	-2.11215	-1.877	-2.11215	1.197	0.779	[mRNA] locus=LG15:23682267:23683703:+ [translate_table: standard]	27390	94|156|86	17.1|17.1|17.1	-|-|-	6|6|4	2|2|1	3|3|3	1|1|1	1.608	0.786	---	2	2	1	-	-	-	1.253	1.145	---	2	2	1	-	-	-	0.772	0.786
CotAD_41194	271	DEG& pro ns	DEG& pro ns			response to osmotic stress	109.465	72.368	52.4861	120.828	53.1039	49.3362	-0.59704	-1.18607	-1.06046	-1.29224	-1.06	-1.292	1.009	0.875	[mRNA] locus=LG19:8147003:8149640:- [translate_table: standard]	43848	1208|980|1236	39.1|34.0|34.0	-|-|-	31|22|30	9|6|6	8|7|7	3|2|2	1.006	0.963	1.057	7	5	4	-	-	-	0.78	0.78	1.169	7	5	5	*	-	-	0.952	0.874
CotAD_41977	272	DEG& pro ns	DEG& pro ns				31.1264	76.1032	9.66095	37.8033	65.5774	18.1551	1.28982	0.794687	-1.6879	-1.05814	-1.688	-1.058	0.815	0.765	[mRNA] locus=LG20:40972196:40974925:- [translate_table: standard]	29643	58|55|99	16.6|10.6|10.6	-|-|-	4|3|3	4|3|3	3|2|2	3|2|2	0.859	0.824	0.762	2	3	3	-	-	*	1.094	0.698	0.985	2	3	3	-	-	-	0.71	0.741
CotAD_42021	273	DEG& pro ns	DEG& pro ns				101.404	143.098	23.9858	84.4024	46.5519	0.585649	0.496893	-0.858445	-2.07986	-7.17111	-2.08	-7.171	0.949	0.998	[mRNA] locus=LG20:42186088:42187395:- [translate_table: standard]	51328	290|285|271	15.4|15.4|15.4	-|-|-	11|10|10	5|4|4	4|4|4	1|1|1	1.19	0.746	0.911	4	2	3	-	-	-	1.273	1.161	0.891	4	2	3	-	-	-	0.989	1.136
CotAD_42961	274	DEG& pro ns	DEG& pro ns				688.855	132.623	153.962	642.038	111.442	250.966	-2.37687	-2.52636	-2.16162	-1.35517	-2.162	-1.35517	0.53	0.811	[mRNA] locus=LG11:47338642:47339332:- [translate_table: standard]	26175	126|74|49	16.7|6.9|6.9	-|-|-	3|2|1	3|2|1	2|1|1	2|1|1	0.556	0.503	---	3	2	1	-	-	-	0.882	0.656	---	3	2	1	-	-	-	0.888	0.734
CotAD_42992	275	DEG& pro ns	DEG& pro ns				2594.25	2570.3	1266.23	2514.02	2105.45	823.538	-0.0133799	-0.255863	-1.03478	-1.61009	-1.035	-1.61	1.025	1.291	[mRNA] locus=LG21:23633450:23634654:- [translate_table: standard]	43811	4493|4397|4446	47.9|51.8|47.0	-|-|-	180|181|176	10|7|9	13|15|13	2|2|2	1.024	1.03	1.022	5	5	3	-	-	-	0.91	0.86	1.13	5	5	4	-	*	-	1.434	1.374
CotAD_43792	276	DEG& pro ns	DEG& pro ns				20.984	22.6747	10.1707	21.4376	10.7244	6.35402	0.111793	-0.999255	-1.04487	-1.75441	-1.045	-1.75441	1.209	0.908	[mRNA] locus=LG9:36200873:36206863:+ [translate_table: standard]	119457	-|101|127	-|3.6|3.6	-|-|-	-|4|5	-|4|5	-|3|3	-|3|3	-	1.521	0.896	-	4	5	-	-	-	-	1.024	1.001	-	4	5	-	-	-	-	0.84
CotAD_44176	277	DEG& pro ns	DEG& pro ns				27.666	27.8902	11.8882	19.44	20.4525	3.72461	0.0116435	0.0732471	-1.21859	-2.38387	-1.219	-2.384	1.137	1.163	[mRNA] locus=LG9:102531223:102533073:- [translate_table: standard]	84646	98|86|40	5.5|7.0|5.5	-|-|-	5|4|3	3|3|2	3|3|3	2|2|2	1.19	1.083	---	2	3	1	*	-	-	1.125	0.931	---	2	3	1	-	-	-	1.262	1.063
CotAD_44511	278	DEG& pro ns	DEG& pro ns				417.068	336.169	140.232	412.033	318.125	101.573	-0.311097	-0.373168	-1.57247	-2.02025	-1.572	-2.02025	0.984	1.121	[mRNA] locus=LG10:43698487:43700745:- [translate_table: standard]	52137	1023|1214|1167	31.6|31.6|33.2	-|-|-	36|43|47	26|22|29	9|9|10	7|7|8	1	0.98	0.972	21	20	23	-	-	-	0.934	0.819	0.891	20	20	22	-	*	*	1.268	1.045
CotAD_44533	279	DEG& pro ns	DEG& pro ns				78.3876	54.7886	38.0328	72.5076	38.6861	33.2793	-0.516749	-0.906317	-1.04338	-1.12351	-1.043	-1.124	1.056	0.894	[mRNA] locus=LG10:46002693:46007045:+ [translate_table: standard]	55321	131|-|197	10.2|-|10.2	-|-|-	4|-|7	4|-|7	3|-|3	3|-|3	1.028	-	1.084	4	-	6	-	-	-	0.977	-	0.964	4	-	6	-	-	-	0.844	-
CotAD_45088	280	DEG& pro ns	DEG& pro ns				17.1832	59.4402	143.077	28.9804	203.068	348.382	1.79044	2.80881	3.05772	3.58752	3.058	3.58752	0.972	1.262	[mRNA] locus=LG3:15508748:15511975:- [translate_table: standard]	113229	74|98|108	5.9|4.7|6.8	-|-|-	5|5|5	5|5|5	4|3|5	4|3|5	1.122	0.941	0.853	3	4	3	-	-	-	1.125	0.801	0.958	4	4	4	-	-	-	2.145	0.932
CotAD_45136	281	DEG& pro ns	DEG& pro ns				124.431	21.449	30.2599	108.227	14.7077	29.258	-2.53637	-2.87942	-2.03987	-1.88716	-2.04	-1.887	0.847	1.067	[mRNA] locus=LG25:46613032:46614461:+ [translate_table: standard]	19626	374|429|327	38.5|38.5|38.5	-|-|-	17|18|14	13|13|9	5|5|5	4|4|4	0.931	0.764	0.846	12	11	6	-	*	-	1.028	1.086	1.232	12	11	7	-	-	-	1.164	0.95
CotAD_45144	282	DEG& pro ns	DEG& pro ns				100.553	55.1887	20.9852	75.6167	40.708	11.858	-0.865517	-0.893392	-2.26052	-2.67284	-2.261	-2.67284	0.942	1.191	[mRNA] locus=LG12:9476403:9481821:+ [translate_table: standard]	123352	986|923|966	23.9|21.8|19.7	-|-|-	40|32|35	12|9|8	18|16|15	7|6|5	0.861	0.924	1.042	11	9	8	-	-	-	0.849	1.04	1.128	11	9	8	-	-	-	1.268	1.105
CotAD_45152	283	DEG& pro ns	DEG& pro ns			response to osmotic stress	4.45636	5.56376	10.5565	5.43016	5.40913	13.8627	0.320193	-0.00559635	1.24419	1.35215	1.244	1.352	0.785	1.16	[mRNA] locus=LG12:9670360:9674962:- [translate_table: standard]	76016	-|108|34	-|7.0|2.8	-|-|-	-|6|3	-|6|3	-|4|2	-|4|2	-	0.995	0.574	-	6	3	-	-	*	-	0.977	0.824	-	6	3	-	-	-	-	1.138
CotAD_45567	284	DEG& pro ns	DEG& pro ns				33.5348	27.0663	11.3692	32.0646	14.9426	10.6053	-0.309164	-1.10155	-1.56053	-1.5962	-1.561	-1.596	1.071	1.988	[mRNA] locus=LG21:23100861:23103667:+ [translate_table: standard]	41242	53|54|29	4.2|4.2|4.2	1|1|1	2|3|1	2|3|1	1|1|1	1|1|1	1.076	1.066	---	2	3	-	-	-	-	0.919	1.215	---	2	3	-	-	-	-	1.363	2.613
CotAD_46387	285	DEG& pro ns	DEG& pro ns				84.3915	79.3435	32.5667	91.4745	77.7595	18.8931	-0.0889867	-0.234351	-1.3737	-2.27551	-1.374	-2.27551	1.291	1.081	[mRNA] locus=LG18:25256469:25260680:- [translate_table: standard]	58302	91|149|279	13.3|16.2|15.5	-|-|-	5|8|12	3|4|7	5|6|6	3|3|2	1.158	1.657	1.059	2	4	7	-	*	-	0.737	1	0.766	2	4	7	-	-	*	0.844	1.051
CotAD_47002	286	DEG& pro ns	DEG& pro ns				216.751	224.888	80.5303	197.408	141.621	38.6103	0.0531689	-0.479146	-1.42844	-2.35412	-1.428	-2.35412	1.421	0.979	[mRNA] locus=LG15:18239405:18241766:+ [translate_table: standard]	34514	66|48|-	12.1|12.1|-	-|-|-	5|4|-	2|4|-	3|3|-	2|3|-	1.473	1.369	-	2	3	-	-	-	-	0.713	0.894	-	2	3	-	-	-	-	1.181	0.777
CotAD_47337	287	DEG& pro ns	DEG& pro ns				1673.26	1670.68	829.89	1434.96	1677.48	644.16	-0.00222038	0.22528	-1.01167	-1.15552	-1.012	-1.15552	1.165	1.034	[mRNA] locus=LG15:14813134:14813891:- [translate_table: standard]	26969	512|576|622	24.7|24.7|24.7	1|1|1	18|20|17	18|20|17	4|4|4	4|4|4	1.225	1.1	1.171	13	16	15	*	-	-	1.185	1.11	1.078	13	15	15	-	-	-	0.86	1.107
CotAD_47814	288	DEG& pro ns	DEG& pro ns				209.625	150.777	51.874	182.773	70.5969	37.9366	-0.475396	-1.37238	-2.01473	-2.26839	-2.015	-2.268	0.924	1.168	[mRNA] locus=LG10:1244898:1246161:+ [translate_table: standard]	24566	-|202|144	-|20.7|20.7	-|-|-	-|6|5	-|6|5	-|2|2	-|2|2	-	0.998	0.85	-	4	3	-	-	-	-	1.414	0.85	-	4	3	-	*	-	-	0.881
CotAD_48043	289	DEG& pro ns	DEG& pro ns				27.6879	50.5876	67.0728	32.742	54.5215	80.5062	0.869531	0.735681	1.27647	1.29796	1.276	1.298	1.103	0.944	[mRNA] locus=LG17:21480527:21482432:+ [translate_table: standard]	19237	92|67|80	8.3|8.3|8.3	1|1|1	2|2|2	2|2|2	1|1|1	1|1|1	0.948	0.965	1.395	2	2	2	-	-	-	0.649	0.962	1.243	2	2	2	*	-	-	0.903	0.84
CotAD_48277	290	DEG& pro ns	DEG& pro ns			response to osmotic stress	42.493	146.328	268.379	49.0533	201.458	287.7	1.7839	2.03805	2.65898	2.55214	2.659	2.552	1.725	1.661	[mRNA] locus=LG18:3627243:3632526:- [translate_table: standard]	63995	29|101|62	2.6|4.7|2.2	-|-|-	1|3|1	1|3|1	1|2|1	1|2|1	---	1.725	---	1	3	1	-	-	-	---	1.147	---	1	3	1	-	-	-	---	1.661
CotAD_48313	291	DEG& pro ns	DEG& pro ns				487.595	230.801	164.401	441.601	172.613	165.552	-1.07904	-1.3552	-1.56847	-1.41546	-1.568	-1.415	0.853	0.979	[mRNA] locus=LG9:3877517:3878530:+ [translate_table: standard]	23486	548|570|597	8.8|8.8|8.8	-|-|-	9|8|9	9|8|9	1|1|1	1|1|1	0.876	0.726	0.956	9	8	9	-	*	-	0.985	0.95	1.01	9	8	9	-	-	-	1.002	0.964
CotAD_49585	292	DEG& pro ns	DEG& pro ns	specifc N24/N0			318.481	213.151	131.002	317.594	107.932	102.137	-0.579328	-1.55706	-1.28162	-1.63668	-1.282	-1.637	0.858	0.956	[mRNA] locus=LG19:50153760:50156383:+ [translate_table: standard]	34007	657|908|779	22.0|22.0|22.0	-|-|-	21|27|28	2|4|7	4|4|4	1|1|1	---	0.677	1.039	1	4	6	-	-	-	0.644	0.871	1.087	2	4	7	-	-	-	0.491	1.049
CotAD_49941	293	DEG& pro ns	DEG& pro ns				83.3048	50.4271	31.495	65.7758	37.3695	21.4957	-0.724202	-0.815693	-1.40328	-1.61351	-1.403	-1.614	0.939	0.782	[mRNA] locus=LG16:61583322:61585865:- [translate_table: standard]	50814	27|34|32	1.8|1.8|1.8	-|-|-	2|3|2	2|3|2	1|1|1	1|1|1	---	0.939	---	-	2	1	-	-	-	---	0.897	---	-	2	1	-	-	-	---	0.782
CotAD_50178	294	DEG& pro ns	DEG& pro ns				4.24097	2.04362	44.9502	6.52762	3.15828	82.7848	-1.05327	-1.04742	3.40586	3.66474	3.406	3.665	1.048	0.99	[mRNA] locus=LG6:71890218:71892204:+ [translate_table: standard]	63015	2540|2995|2407	19.8|19.8|19.8	-|-|-	81|90|75	3|2|2	7|7|7	1|1|1	1.153	1.301	0.689	3	2	2	-	-	-	1.346	1.363	0.779	3	2	2	-	-	-	0.837	0.925
CotAD_50257	295	DEG& pro ns	DEG& pro ns				19.433	8.32522	4.30652	24.1927	6.18437	2.40889	-1.22295	-1.96787	-2.17391	-3.32813	-2.174	-3.328	1.068	1.395	[mRNA] locus=LG6:43988117:43992364:+ [translate_table: standard]	49229	175|189|-	13.8|18.9|-	1|-|-	9|9|-	9|1|-	4|5|-	4|1|-	1.068	---	-	7	1	-	-	-	-	0.995	---	-	7	1	-	-	-	-	1.395	---
CotAD_50303	296	DEG& pro ns	DEG& pro ns				199.179	291.777	596.522	217.43	360.126	441.315	0.550806	0.72795	1.58251	1.02126	1.583	1.021	1.005	1.194	[mRNA] locus=LG5:528065:528583:- [translate_table: standard]	22356	920|732|926	32.6|32.6|32.6	-|-|-	48|41|46	9|7|9	5|5|5	1|1|1	0.965	1.019	1.031	9	7	9	-	-	-	1.013	1.167	1.22	9	7	9	-	*	-	1.043	1.266
CotAD_50440	297	DEG& pro ns	DEG& pro ns				305.703	280.185	151.299	267.224	300.772	119.16	-0.125751	0.17062	-1.01473	-1.16515	-1.015	-1.165	1.094	1.275	[mRNA] locus=LG9:80057911:80058471:- [translate_table: standard]	16187	97|61|97	11.8|11.8|11.8	-|-|-	2|1|2	2|1|2	1|1|1	1|1|1	1.092	---	1.096	2	1	2	-	-	-	1.502	---	0.876	2	1	2	-	-	-	1.46	---
CotAD_50551	298	DEG& pro ns	DEG& pro ns				28.5805	28.7763	11.6829	38.3143	7.67358	1.66528	0.00985246	-2.31991	-1.29063	-4.52405	-1.291	-4.524	0.749	0.726	[mRNA] locus=LG10:90562317:90563221:+ [translate_table: standard]	28766	621|727|675	46.7|45.0|45.0	-|-|-	20|25|21	20|25|21	8|7|7	8|7|7	0.787	0.758	0.702	16	17	16	*	-	-	1.138	1.39	1.167	16	16	16	-	*	-	0.736	0.697
CotAD_50693	299	DEG& pro ns	DEG& pro ns				52.8897	108.22	23.3134	47.6757	82.3359	13.8581	1.03291	0.788266	-1.18183	-1.78253	-1.182	-1.783	1.009	1.429	[mRNA] locus=LG2:8409910:8412013:- [translate_table: standard]	52331	48|69|75	4.6|9.3|4.6	-|-|-	2|2|2	2|1|2	2|2|2	2|1|2	1.009	---	---	2	1	1	-	-	-	0.998	---	---	2	1	1	-	-	-	1.429	---
CotAD_50924	300	DEG& pro ns	DEG& pro ns				54.6623	34.1658	22.0414	61.2758	19.9155	17.3872	-0.677994	-1.62143	-1.31033	-1.8173	-1.31	-1.817	1.26	1.201	[mRNA] locus=LG17:29596711:29599434:+ [translate_table: standard]	74044	47|40|31	3.9|5.7|5.7	1|-|-	3|4|4	3|4|4	2|3|3	2|3|3	1.26	---	---	2	1	-	-	-	-	0.885	---	---	2	1	-	-	-	-	1.201	---
CotAD_51217	301	DEG& pro ns	DEG& pro ns				324.583	209.394	110.847	313.498	165.268	92.3938	-0.632368	-0.923647	-1.55002	-1.76259	-1.55	-1.763	1.061	1.268	[mRNA] locus=LG10:27616659:27617342:+ [translate_table: standard]	32760	125|129|-	21.6|18.1|-	-|-|-	6|5|-	2|1|-	4|3|-	1|1|-	1.061	---	-	2	1	-	-	-	-	1.091	---	-	2	1	-	-	-	-	1.268	---
CotAD_51365	302	DEG& pro ns	DEG& pro ns				27.7133	27.7848	13.6619	32.1534	18.1735	11.3767	0.00371891	-0.823137	-1.02042	-1.49889	-1.02	-1.499	0.783	1.657	[mRNA] locus=LG9:23663763:23668588:+ [translate_table: standard]	66993	79|67|116	5.6|9.3|7.7	1|-|-	3|6|5	3|6|5	2|4|3	2|4|3	0.539	1.194	0.615	2	5	4	-	-	-	---	1.377	1.341	1	3	2	-	-	-	1.611	1.486
CotAD_51448	303	DEG& pro ns	DEG& pro ns				34.4673	18.086	15.6539	34.022	15.2794	15.3386	-0.930351	-1.15489	-1.13871	-1.1493	-1.139	-1.1493	0.691	0.754	[mRNA] locus=LG18:42145567:42155080:+ [translate_table: standard]	35687	142|91|91	6.7|6.7|6.7	1|1|1	10|10|6	3|4|6	2|2|2	1|1|2	---	---	0.691	1	-	5	-	-	*	---	---	0.876	1	-	5	-	-	-	---	---
CotAD_52323	304	DEG& pro ns	DEG& pro ns	Specific E24/E0			83.6575	67.9384	38.9979	80.4775	46.1781	36.7274	-0.300269	-0.801376	-1.1011	-1.13173	-1.101	-1.132	1.267	1.058	[mRNA] locus=LG13:21498018:21501945:+ [translate_table: standard]	54233	157|-|195	13.2|-|17.6	-|-|-	12|-|10	1|-|10	4|-|5	1|-|5	---	-	1.267	1	-	6	-	-	*	---	-	1.289	1	-	6	-	-	*	---	-
CotAD_52406	305	DEG& pro ns	DEG& pro ns				127.126	58.6888	30.6712	98.8253	38.9825	19.5226	-1.11511	-1.34205	-2.05131	-2.33974	-2.051	-2.34	0.9	1.024	[mRNA] locus=LG21:41990187:41991422:+ [translate_table: standard]	57440	61|38|87	6.8|2.2|13.9	-|-|-	2|1|5	2|1|2	2|1|4	2|1|2	0.869	---	0.931	2	1	2	-	-	-	1.18	---	0.962	2	1	2	-	-	-	1.061	---
CotAD_52556	306	DEG& pro ns	DEG& pro ns				15.4339	41.0518	48.952	18.5913	43.006	46.4627	1.41134	1.20991	1.66526	1.32144	1.665	1.321	1.328	1.564	[mRNA] locus=LG24:48449470:48450828:+ [translate_table: standard]	39990	33|-|37	4.1|-|7.0	1|-|1	1|-|2	1|-|2	1|-|2	1|-|2	---	-	1.328	1	-	2	-	-	-	---	-	1.184	1	-	2	-	-	-	---	-
CotAD_52568	307	DEG& pro ns	DEG& pro ns				5.93378	24.6943	2.07058	6.72062	12.3936	2.29188	2.05716	0.882928	-1.51892	-1.55206	-1.519	-1.552	1.033	1.136	[mRNA] locus=LG24:48809483:48813801:- [translate_table: standard]	122547	147|132|163	5.7|3.3|6.6	-|-|-	11|7|12	5|2|6	5|3|6	3|2|4	1.206	1.016	0.878	3	2	4	-	-	-	1.173	0.823	0.96	3	2	4	-	-	-	1.368	1.048
CotAD_52579	308	DEG& pro ns	DEG& pro ns				35.5596	15.7974	13.2994	33.7462	12.5288	11.0333	-1.17055	-1.42948	-1.41888	-1.61286	-1.419	-1.613	0.954	0.634	[mRNA] locus=LG24:49201415:49205554:- [translate_table: standard]	61302	712|783|799	23.5|23.5|23.5	-|-|-	27|31|29	13|4|5	8|8|8	5|1|1	0.962	0.81	1.089	12	4	5	-	-	-	1.14	1.568	1.38	11	4	5	-	-	*	0.808	0.499
CotAD_52654	309	DEG& pro ns	DEG& pro ns			response to osmotic stress	24.3374	202.768	204.667	129.811	354.99	265.208	3.05859	1.45137	3.07203	1.03072	3.072	1.031	1.298	1.366	[mRNA] locus=LG4:47134856:47136795:- [translate_table: standard]	58629	86|75|111	2.5|2.5|2.5	1|1|1	2|2|2	2|2|2	1|1|1	1|1|1	1.532	1.191	1.172	2	2	2	-	-	-	1.187	1.627	1.684	2	2	2	-	-	-	1.255	1.491
CotAD_53218	310	DEG& pro ns	DEG& pro ns		novel_mir_187		20.0633	7.05403	9.71475	23.0277	5.03852	7.91438	-1.50804	-2.1923	-1.04631	-1.54082	-1.046	-1.541	1.124	0.874	[mRNA] locus=LG16:21898391:21904058:- [translate_table: standard]	84973	475|471|374	12.4|12.4|13.2	-|-|-	14|15|14	7|7|6	6|6|6	2|2|2	0.945	1.291	1.135	7	7	5	-	-	-	0.837	1.321	1.033	7	7	4	-	-	-	0.841	0.84
CotAD_53245	311	DEG& pro ns	DEG& pro ns				18.6371	14.0185	1.70212	20.2926	7.46875	0.498716	-0.410848	-1.44201	-3.45277	-5.34659	-3.453	-5.347	0.939	1.07	[mRNA] locus=LG25:9924442:9927326:- [translate_table: standard]	97716	52|71|66	1.4|3.4|5.3	2|1|1	2|2|3	2|2|3	1|2|3	1|2|3	1.169	1.028	0.62	2	2	3	-	-	-	1.092	0.891	0.583	2	2	3	-	-	-	1.279	0.819
CotAD_53260	312	DEG& pro ns	DEG& pro ns				150.428	140.668	51.5194	148.197	129.352	45.2852	-0.0967775	-0.196206	-1.54588	-1.7104	-1.546	-1.71	1.636	1.413	[mRNA] locus=LG25:9641781:9643353:- [translate_table: standard]	31050	27|78|26	7.7|15.0|7.7	-|-|-	2|4|2	2|4|2	2|3|2	2|3|2	---	1.636	---	-	2	-	-	-	-	---	1.172	---	-	2	-	-	-	-	---	1.413
CotAD_53329	313	DEG& pro ns	DEG& pro ns				3417.05	1391.06	1384.25	3269.82	1067.31	1248.16	-1.29657	-1.61523	-1.30365	-1.38941	-1.304	-1.38941	0.887	1.2	[mRNA] locus=LG2:6358744:6360822:+ [translate_table: standard]	53211	789|669|653	31.9|33.8|30.6	-|-|-	40|36|34	3|2|3	11|12|10	1|1|1	1.005	0.888	0.768	2	2	3	-	-	-	0.845	0.944	0.782	2	2	3	-	-	-	1.126	1.181
CotAD_54205	314	DEG& pro ns	DEG& pro ns				18.8632	24.5432	3.41584	13.6826	12.6324	0.78326	0.379749	-0.115221	-2.46526	-4.12671	-2.465	-4.127	1.231	0.678	[mRNA] locus=LG5:34223819:34225285:- [translate_table: standard]	58654	66|104|77	5.1|5.1|9.6	-|-|-	3|4|5	3|4|5	2|2|3	2|2|3	1.625	1.055	1.014	3	4	5	-	-	-	0.979	1.004	0.97	3	4	5	-	-	-	0.644	0.71
CotAD_54411	315	DEG& pro ns	DEG& pro ns				15.9138	19.6574	147.539	41.5777	77.1099	273.407	0.304795	0.891107	3.21274	2.71717	3.213	2.717	1.148	1.457	[mRNA] locus=LG16:71247411:71254687:- [translate_table: standard]	133871	55|64|46	1.8|1.8|2.1	-|-|-	3|3|3	3|3|3	2|2|2	2|2|2	1.26	1.222	0.962	2	3	2	-	-	-	0.955	0.941	0.894	2	3	2	-	-	-	1.659	1.499
CotAD_55270	316	DEG& pro ns	DEG& pro ns				2.79829	7.50491	11.8555	5.42373	7.93612	13.1041	1.42329	0.549147	2.08293	1.27266	2.083	1.27266	1.329	1.118	[mRNA] locus=LG21:10206023:10213020:- [translate_table: standard]	131790	81|75|60	3.6|2.7|3.1	1|1|1	3|3|3	3|2|3	3|3|3	3|2|3	1.246	1.444	1.298	3	2	3	-	-	-	0.999	0.941	1.384	3	2	3	-	-	-	1.138	1.157
CotAD_55294	317	DEG& pro ns	DEG& pro ns				589.861	455.571	1244.19	568.682	435.855	1277.36	-0.372698	-0.383772	1.07676	1.16747	1.077	1.167	1.253	1.114	[mRNA] locus=LG20:21505229:21507515:- [translate_table: standard]	27273	169|180|253	35.7|35.7|35.7	1|1|1	10|10|12	10|10|12	6|6|6	6|6|6	1.255	1.166	1.339	8	7	9	-	-	-	0.95	1.074	1.259	8	7	9	-	-	*	0.99	1.176
CotAD_55302	318	DEG& pro ns	DEG& pro ns				31.5659	32.1461	229.445	82.4526	107.719	309.676	0.0262789	0.385635	2.86171	1.90912	2.862	1.90912	1.283	1.679	[mRNA] locus=LG20:21616904:21619055:+ [translate_table: standard]	80633	331|367|240	16.8|11.9|16.5	-|-|-	13|14|10	2|1|3	7|5|7	2|1|2	1.238	---	1.328	2	1	3	-	-	-	1.405	---	1.483	2	1	3	*	-	-	2.278	---
CotAD_55633	319	DEG& pro ns	DEG& pro ns				2233.68	1887.37	61.7028	2057.06	1626.58	31.6779	-0.243052	-0.33874	-5.17795	-6.02096	-5.178	-6.02096	1.044	1.285	[mRNA] locus=LG18:45986061:45986858:+ [translate_table: standard]	32273	480|361|476	33.6|33.6|55.1	-|-|-	27|25|31	3|2|3	4|4|6	1|1|1	1.03	1.027	1.074	3	2	3	-	-	-	0.771	0.807	0.87	3	2	3	-	-	*	1.19	1.131
CotAD_55941	320	DEG& pro ns	DEG& pro ns				24.1697	18.776	11.037	19.8408	6.97386	6.20894	-0.364306	-1.50844	-1.13085	-1.67605	-1.131	-1.676	1.547	1.172	[mRNA] locus=LG3:35035655:35036641:+ [translate_table: standard]	42364	74|36|90	10.4|2.4|9.5	1|1|1	3|1|2	3|1|2	2|1|2	2|1|2	1.547	---	---	2	1	1	-	-	-	2.121	---	1.764	2	1	2	-	-	-	1.666	---
CotAD_56045	321	DEG& pro ns	DEG& pro ns				470.971	168.134	196.466	547.118	124.474	206.962	-1.48602	-2.13601	-1.26136	-1.40248	-1.261	-1.402	0.997	0.955	[mRNA] locus=LG9:68307592:68308132:- [translate_table: standard] >CotAD_73776 [mRNA] locus=scaffold2069.1:247209:247749:+ [translate_table: standard]	15474	56|130|123	12.8|13.8|12.8	-|-|-	2|3|3	2|3|3	1|2|1	1|2|1	1.098	1.003	0.889	2	3	3	-	-	-	0.96	0.974	0.968	2	3	3	-	-	-	1.024	0.823
CotAD_57083	322	DEG& pro ns	DEG& pro ns				24.7881	13.0737	10.0866	24.1764	15.5248	4.1375	-0.922981	-0.639024	-1.2972	-2.54677	-1.297	-2.547	0.951	0.918	[mRNA] locus=LG21:47575951:47578584:+ [translate_table: standard]	53869	126|123|-	16.0|10.7|-	-|-|-	9|5|-	9|2|-	6|4|-	6|2|-	0.94	0.961	-	5	2	-	-	-	-	0.952	1.034	-	5	2	-	-	-	-	0.978	0.857
CotAD_57396	323	DEG& pro ns	DEG& pro ns				24.1314	10.6837	6.50624	24.6959	7.90583	5.8735	-1.1755	-1.64328	-1.89102	-2.07198	-1.891	-2.072	0.672	0.889	[mRNA] locus=LG26:18558142:18559380:- [translate_table: standard]	52728	58|91|-	3.9|3.9|-	-|-|-	4|6|-	4|6|-	2|2|-	2|2|-	0.649	0.695	-	2	3	-	-	-	-	0.791	0.938	-	2	3	-	*	-	-	0.874	0.904
CotAD_57522	324	DEG& pro ns	DEG& pro ns				78.7551	94.345	19.515	77.5233	80.9629	15.4382	0.260574	0.0626302	-2.01279	-2.32813	-2.013	-2.328	0.991	1.086	[mRNA] locus=LG9:102827016:102829683:+ [translate_table: standard]	67036	359|456|400	22.7|19.8|18.3	-|-|-	20|21|16	5|4|3	9|8|7	3|1|1	0.937	0.935	1.1	5	4	3	-	-	-	1.094	0.987	0.868	5	4	3	-	-	-	1.165	0.962
CotAD_57992	325	DEG& pro ns	DEG& pro ns				44.7658	38.0444	15.8158	36.6272	35.2985	7.944	-0.234713	-0.0533102	-1.50103	-2.20498	-1.501	-2.205	1.04	1.095	[mRNA] locus=LG21:44733470:44734744:- [translate_table: standard]	27604	150|241|207	19.2|19.2|19.2	1|1|1	6|7|7	6|7|7	3|3|3	3|3|3	1.061	1.096	0.963	6	7	5	-	-	-	0.989	1.095	1.257	6	7	5	-	-	-	0.951	1.097
CotAD_58200	326	DEG& pro ns	DEG& pro ns				36.4762	79.544	8.3284	27.5103	20.2399	0.292824	1.1248	-0.442768	-2.13085	-6.55379	-2.131	-6.55379	1.168	1.125	[mRNA] locus=LG8:33499736:33501043:- [translate_table: standard]	51579	234|266|190	15.4|15.4|15.4	-|-|-	9|9|7	3|3|1	4|4|4	1|1|1	0.848	1.488	---	2	2	1	-	-	-	1.287	1.557	---	2	2	1	-	-	-	---	1.125
CotAD_58238	327	DEG& pro ns	DEG& pro ns				23.0759	37.1158	117.266	31.9181	40.4894	194.136	0.685648	0.343168	2.34533	2.60462	2.345	2.605	0.895	1.102	[mRNA] locus=LG5:53995308:53996986:+ [translate_table: standard]	44953	60|147|-	16.5|10.9|-	-|-|-	6|5|-	6|1|-	5|3|-	5|1|-	0.895	---	-	2	-	-	-	-	-	0.598	---	-	3	-	-	-	-	-	1.102	---
CotAD_58499	328	DEG& pro ns	DEG& pro ns				910.787	349.091	163.914	872.643	234.614	135.875	-1.38351	-1.8951	-2.47418	-2.68311	-2.474	-2.683	1.224	0.798	[mRNA] locus=LG7:36074336:36075279:+ [translate_table: standard]	26972	29|42|61	4.4|4.4|4.4	-|-|-	1|1|2	1|1|2	1|1|1	1|1|1	---	---	1.224	1	1	2	-	-	-	---	---	1.076	1	1	2	-	-	-	---	---
CotAD_59544	329	DEG& pro ns	DEG& pro ns		ghr-miR482a		105.364	72.5773	34.3888	97.3551	58.5559	22.6706	-0.537788	-0.733443	-1.61537	-2.10243	-1.615	-2.102	1.061	1.06	[mRNA] locus=LG12:13143811:13144905:- [translate_table: standard]	42434	-|131|114	-|13.1|8.8	-|-|-	-|6|3	-|2|3	-|3|2	-|1|2	-	1.132	0.99	-	2	3	-	-	-	-	1.159	0.841	-	2	3	-	-	-	-	1.209
CotAD_59678	330	DEG& pro ns	DEG& pro ns				103.417	39.0603	40.4788	103.666	33.6348	41.3362	-1.4047	-1.62392	-1.35324	-1.32647	-1.353	-1.326	0.524	0.547	[mRNA] locus=LG13:45429523:45431020:- [translate_table: standard]	38091	124|-|129	27.6|-|18.9	-|-|-	14|-|12	5|-|4	7|-|5	3|-|1	0.534	-	0.513	2	-	4	-	-	-	0.756	-	0.713	2	-	4	-	-	-	0.591	-
CotAD_59862	331	DEG& pro ns	DEG& pro ns				342.76	207.641	133.677	280.384	150.105	81.3592	-0.723108	-0.901431	-1.35844	-1.78502	-1.358	-1.78502	1.442	1.507	[mRNA] locus=LG18:3042253:3043865:+ [translate_table: standard]	54873	516|542|-	32.4|34.2|-	-|-|-	23|33|-	2|2|-	10|11|-	1|1|-	---	1.442	-	1	2	-	-	-	-	---	0.648	-	1	2	-	-	-	-	---	1.507
CotAD_60628	332	DEG& pro ns	DEG& pro ns				33.8776	30.6342	11.0296	31.7047	16.1872	7.80634	-0.145188	-0.969845	-1.61895	-2.02198	-1.619	-2.022	1.045	1.397	[mRNA] locus=LG13:24404815:24408251:- [translate_table: standard]	69160	212|198|215	13.2|8.1|8.1	-|-|-	7|5|6	7|5|6	5|3|3	5|3|3	1.111	1.231	0.793	7	4	6	-	-	-	0.892	1.285	1.022	7	4	6	-	-	-	1.289	1.742
CotAD_60933	333	DEG& pro ns	DEG& pro ns				475.991	536.186	221.242	472.357	335.298	162.956	0.171801	-0.494434	-1.10531	-1.5354	-1.105	-1.535	1.026	1.128	[mRNA] locus=LG9:40593682:40596192:+ [translate_table: standard]	59730	646|687|749	19.5|27.9|25.8	-|-|-	23|23|25	3|4|5	6|8|7	1|1|1	1.036	0.898	1.143	3	4	5	-	-	*	1.124	0.946	0.979	3	4	5	-	-	-	1.421	0.931
CotAD_61534	334	DEG& pro ns	DEG& pro ns				174.871	96.8429	84.4132	185.444	77.9317	76.2712	-0.852575	-1.2507	-1.05075	-1.28177	-1.051	-1.282	0.776	1.157	[mRNA] locus=LG12:42244376:42244967:+ [translate_table: standard] >CotAD_51639 [mRNA] locus=LG20:21141747:21142336:- [translate_table: standard]	22943	479|610|655	33.3|33.3|33.3	-|-|-	14|20|20	4|7|6	4|4|4	2|2|2	0.764	0.741	0.822	4	6	6	*	-	-	0.849	0.794	0.763	4	6	6	-	-	*	1.188	1.086
CotAD_61599	335	DEG& pro ns	DEG& pro ns				29.866	19.2653	7.16008	29.88	8.07887	7.19276	-0.632502	-1.88695	-2.06046	-2.05456	-2.06	-2.055	1.253	0.904	[mRNA] locus=LG19:18737722:18738741:+ [translate_table: standard]	20438	117|87|47	6.4|6.4|6.4	1|1|1	3|2|1	3|2|1	1|1|1	1|1|1	1.184	1.321	---	3	2	1	-	-	-	1.144	1.015	---	3	2	1	-	-	-	0.923	0.885
CotAD_61843	336	DEG& pro ns	DEG& pro ns				359.148	193.443	86.3308	437.696	130.616	88.7781	-0.892673	-1.7446	-2.05663	-2.30165	-2.057	-2.302	0.803	1.073	[mRNA] locus=LG9:40140989:40143935:+ [translate_table: standard]	37467	1396|1246|-	33.2|29.6|-	-|-|-	48|45|-	29|22|-	6|6|-	4|4|-	0.763	0.842	-	25	20	-	-	*	-	0.875	0.803	-	26	20	-	*	*	-	1.047	1.098
CotAD_62171	337	DEG& pro ns	DEG& pro ns				19.5737	57.0214	133.181	26.3615	73.8552	163.812	1.54258	1.48627	2.76639	2.63554	2.766	2.636	1.169	1.1	[mRNA] locus=LG20:29758502:29760453:- [translate_table: standard]	41897	131|113|97	3.7|9.6|13.6	1|1|-	3|3|5	3|3|2	1|2|3	1|2|1	1.353	1.367	0.786	3	3	2	-	-	-	1.001	1.152	0.882	3	3	2	-	-	-	1.562	1.044
CotAD_62394	338	DEG& pro ns	DEG& pro ns				15348	10224.6	5765.45	13269.3	7223.16	4233.39	-0.586004	-0.877385	-1.41255	-1.6482	-1.413	-1.648	1.57	0.968	[mRNA] locus=LG9:73319346:73320087:+ [translate_table: standard]	25120	1400|-|1407	45.1|-|48.4	-|-|-	111|-|127	1|-|2	9|-|10	1|-|1	---	-	1.57	1	-	2	-	-	-	---	-	0.863	1	-	2	-	-	*	---	-
CotAD_62474	339	DEG& pro ns	DEG& pro ns				225.689	186.3	75.1719	192.298	151.205	62.7158	-0.27671	-0.346831	-1.58607	-1.61644	-1.586	-1.616	0.956	0.79	[mRNA] locus=LG2:61196219:61199004:- [translate_table: standard]	25324	118|163|118	11.8|11.8|11.8	-|-|-	5|8|4	5|8|4	2|2|2	2|2|2	0.959	0.974	0.936	4	6	4	-	-	-	0.922	0.792	0.925	3	6	3	*	*	-	0.833	0.8
CotAD_62775	340	DEG& pro ns	DEG& pro ns				882.618	337.517	144.776	737.536	284.221	112.749	-1.38683	-1.3757	-2.60797	-2.7096	-2.608	-2.71	0.828	1.14	[mRNA] locus=LG11:4813422:4814101:+ [translate_table: standard]	22889	399|474|494	30.7|39.2|30.7	-|-|-	12|19|17	2|3|3	4|5|4	2|1|2	1.02	0.646	0.819	2	2	3	-	-	-	1.08	0.828	0.819	2	2	3	-	-	-	1.187	1.276
CotAD_62868	341	DEG& pro ns	DEG& pro ns				21.4173	19.1522	3.75849	21.2502	13.9956	3.83654	-0.161265	-0.602498	-2.51055	-2.4696	-2.511	-2.47	0.76	1.306	[mRNA] locus=LG18:34394614:34396410:+ [translate_table: standard]	80082	392|258|399	10.4|9.9|12.5	-|-|-	8|7|10	4|2|3	4|4|5	2|1|2	0.61	0.944	0.726	3	2	2	-	-	*	0.84	0.898	0.862	3	2	2	-	-	-	1.209	1.298
CotAD_63714	342	DEG& pro ns	DEG& pro ns				1700.04	717.933	475.631	1626.28	591.858	483.642	-1.24365	-1.45825	-1.83766	-1.74956	-1.838	-1.75	1.001	1.761	[mRNA] locus=LG23:15897033:15899409:+ [translate_table: standard]	53800	3835|4003|3870	50.1|54.3|58.3	-|-|-	117|115|110	4|4|3	15|15|15	2|2|1	0.898	0.997	1.108	3	4	3	-	-	-	1.678	0.762	1.733	3	4	3	-	-	-	2.276	0.777
CotAD_64025	343	DEG& pro ns	DEG& pro ns				49.8762	66.6205	16.9796	52.8645	30.5754	4.67529	0.417615	-0.789927	-1.55455	-3.49917	-1.555	-3.499	1.069	1.394	[mRNA] locus=LG11:82576349:82578507:- [translate_table: standard]	48029	69|43|67	7.3|5.4|7.9	-|-|-	4|2|3	1|1|2	3|2|3	1|1|2	---	---	1.069	1	-	2	-	-	-	---	---	0.995	1	-	2	-	-	-	---	---
CotAD_64206	344	DEG& pro ns	DEG& pro ns			response to osmotic stress	469.773	277.299	1189.47	519.61	513.233	1603.23	-0.76052	-0.0178162	1.34029	1.62548	1.34	1.62548	1.227	1.187	[mRNA] locus=LG15:21270800:21274352:+ [translate_table: standard]	102315	2583|2668|2895	36.5|31.5|33.6	-|-|-	101|102|112	5|7|8	23|20|22	3|3|3	1.503	1.097	1.081	4	7	7	-	-	-	1.481	1.203	1.359	4	7	7	*	-	-	0.932	1.638
CotAD_64627	345	DEG& pro ns	DEG& pro ns	specifc N24/N0			121.941	28.4186	17.5844	76.8536	18.162	10.2013	-2.10127	-2.08119	-2.79381	-2.91335	-2.794	-2.913	0.847	0.989	[mRNA] locus=LG24:18057720:18059916:- [translate_table: standard]	53049	-|148|152	-|8.0|9.0	-|-|-	-|5|5	-|5|5	-|2|2	-|2|2	-	0.666	1.027	-	5	4	-	*	-	-	0.806	1.27	-	5	4	-	*	-	-	0.982
CotAD_65397	346	DEG& pro ns	DEG& pro ns				330.24	76.4328	82.5449	292.494	52.3208	58.2544	-2.11125	-2.48295	-2.00026	-2.32797	-2	-2.328	0.884	0.994	[mRNA] locus=LG11:23882796:23891470:+ [translate_table: standard]	47053	79|83|-	13.4|14.5|-	-|-|-	6|6|-	4|2|-	4|4|-	3|2|-	0.884	---	-	2	1	-	-	-	-	0.899	---	-	2	1	-	-	-	-	1.347	0.641
CotAD_65701	347	DEG& pro ns	DEG& pro ns				102.711	88.7989	37.9005	106.074	56.2569	29.923	-0.209977	-0.914966	-1.4383	-1.82574	-1.438	-1.826	0.719	0.878	[mRNA] locus=LG12:86170232:86171553:- [translate_table: standard]	38040	418|247|184	28.5|28.5|17.2	-|-|-	12|11|6	7|4|3	5|5|3	3|3|2	0.776	0.596	0.786	6	4	3	-	*	-	0.928	0.819	0.857	5	4	3	-	*	-	0.78	0.805
CotAD_65896	348	DEG& pro ns	DEG& pro ns				88.0202	50.9504	30.9678	80.0557	28.9714	26.9796	-0.788742	-1.46638	-1.50706	-1.56913	-1.507	-1.56913	0.768	1.214	[mRNA] locus=LG2:93490564:93493507:+ [translate_table: standard]	34464	168|191|195	19.3|27.7|27.7	-|-|-	4|6|6	2|4|6	3|4|4	2|3|4	0.023	1.507	0.774	2	4	5	-	*	-	0.758	1.376	0.933	2	4	5	-	-	-	1.599	1.159
CotAD_66524	349	DEG& pro ns	DEG& pro ns			response to osmotic stress	15.0508	38.4168	46.0484	20.5919	56.2326	42.2886	1.3519	1.44933	1.61332	1.0382	1.613	1.038	1.359	0.837	[mRNA] locus=LG21:44002408:44004625:- [translate_table: standard]	43754	131|58|145	11.1|11.1|11.1	-|-|-	6|3|5	4|2|3	3|3|3	2|2|2	1.467	---	1.251	3	1	2	-	-	-	1.218	---	0.977	3	1	2	-	-	-	0.893	---
CotAD_66777	350	DEG& pro ns	DEG& pro ns	specifc N24/N0			38.5336	58.0724	109.014	35.6212	64.3343	123.828	0.591738	0.852854	1.50032	1.79753	1.5	1.798	1.302	1.045	[mRNA] locus=LG22:42163105:42166189:- [translate_table: standard]	58020	311|200|252	25.9|25.0|20.7	-|-|-	12|11|10	10|8|10	8|7|6	7|6|6	1.229	1.297	1.379	9	8	9	-	-	*	1.001	1.305	1.542	9	8	9	-	-	*	0.971	1.197
CotAD_67221	351	DEG& pro ns	DEG& pro ns				38.3492	62.5868	9.27111	90.2756	21.2792	0.905471	0.706661	-2.08489	-2.04838	-6.63952	-2.048	-6.63952	0.72	0.661	[mRNA] locus=LG1:90413196:90413717:+ [translate_table: standard] >CotAD_22705 [mRNA] locus=LG3:20899107:20899628:+ [translate_table: standard]	19336	88|124|125	15.0|20.0|15.0	-|-|-	7|11|9	1|2|1	2|3|2	1|1|1	---	0.72	---	1	2	1	-	-	-	---	1.201	---	1	2	1	-	-	-	---	0.661
CotAD_68124	352	DEG& pro ns	DEG& pro ns				142.328	145.591	61.8855	143.506	87.216	26.8259	0.032698	-0.718446	-1.20155	-2.41941	-1.202	-2.419	1.009	0.902	[mRNA] locus=LG16:94969404:94971460:- [translate_table: standard]	33933	67|77|81	4.3|4.3|4.3	1|1|1	2|3|3	2|3|3	1|1|1	1|1|1	1.02	1	1.007	2	2	3	-	-	-	0.892	0.818	0.895	2	2	3	*	-	-	0.98	0.777
CotAD_69155	353	DEG& pro ns	DEG& pro ns				89.6227	141.391	248.365	104.135	189.169	296.959	0.657751	0.861212	1.47052	1.51181	1.471	1.512	0.94	0.908	[mRNA] locus=LG6:59410758:59412994:+ [translate_table: standard]	23716	82|121|102	16.1|16.1|16.1	-|-|-	6|9|6	5|8|5	3|3|3	2|2|2	0.865	1.082	0.872	3	5	4	-	-	-	0.884	1.011	1.078	3	5	4	-	-	-	1.039	0.822
CotAD_69181	354	DEG& pro ns	DEG& pro ns				36.9479	114.187	271.789	56.3749	169.272	328.464	1.62783	1.58622	2.87892	2.54261	2.879	2.543	1.279	1.444	[mRNA] locus=LG9:80739906:80742004:- [translate_table: standard]	44126	227|204|329	13.4|6.4|11.6	-|5|1	8|7|11	1|4|6	3|2|3	1|1|2	---	1.234	1.323	1	4	6	-	-	*	---	1.097	1.17	1	4	6	-	-	-	---	1.38
CotAD_70142	355	DEG& pro ns	DEG& pro ns			response to osmotic stress	399.037	344.967	197.734	374.225	221.418	117.806	-0.210064	-0.757138	-1.01296	-1.6675	-1.013	-1.667	1.03	1.174	[mRNA] locus=LG2:69007609:69008435:+ [translate_table: standard]	30884	92|111|97	27.9|15.5|15.5	-|-|-	3|3|2	3|3|2	3|2|2	3|2|2	0.933	1.343	0.814	3	3	2	-	-	-	1.026	1.345	0.733	3	3	2	-	-	-	1.013	1.111
CotAD_70286	356	DEG& pro ns	DEG& pro ns				28.2839	13.9904	6.31029	18.9062	6.32251	4.28166	-1.01554	-1.58029	-2.1642	-2.14262	-2.164	-2.14262	0.963	0.985	[mRNA] locus=LG12:74555972:74558514:+ [translate_table: standard]	81629	81|44|78	6.6|2.6|3.8	1|1|1	3|2|2	2|1|1	3|2|2	2|1|1	0.963	---	---	2	1	1	-	-	-	1.416	---	---	2	1	1	-	-	-	0.985	---
CotAD_70837	357	DEG& pro ns	DEG& pro ns				230.759	203.099	114.809	154.191	92.7882	48.8155	-0.184204	-0.732705	-1.00714	-1.65931	-1.007	-1.659	0.773	0.934	[mRNA] locus=LG10:40985322:40985829:+ [translate_table: standard]	20287	432|454|392	38.5|50.4|38.5	-|-|-	13|13|11	4|2|1	4|5|4	1|1|1	0.792	0.754	---	3	2	1	-	-	-	0.819	0.712	---	3	2	1	-	*	-	0.699	1.169
CotAD_71080	358	DEG& pro ns	DEG& pro ns				103.535	104.405	18.2412	59.9514	24.0295	2.99698	0.0120703	-1.31899	-2.50486	-4.32221	-2.505	-4.322	1.086	0.852	[mRNA] locus=LG16:4485344:4486887:- [translate_table: standard]	50962	388|323|303	20.7|20.7|22.8	-|-|-	16|15|16	11|10|10	6|6|7	5|5|5	1.118	1.161	0.978	10	9	8	-	-	-	1.024	1.401	0.983	8	9	8	-	*	-	0.781	0.82
CotAD_71360	359	DEG& pro ns	DEG& pro ns				46.6688	19.6105	8.0693	38.008	13.5763	3.81923	-1.25083	-1.48521	-2.53194	-3.31495	-2.532	-3.315	0.909	0.89	[mRNA] locus=LG9:80828970:80829671:- [translate_table: standard]	29326	155|-|134	16.7|-|9.4	-|-|-	5|-|4	5|-|4	3|-|2	3|-|2	0.887	-	0.931	4	-	3	-	-	-	0.879	-	0.785	4	-	3	-	-	-	0.935	-
CotAD_71900	360	DEG& pro ns	DEG& pro ns				59.7865	106.147	132.137	81.4297	144.81	198.111	0.828177	0.83053	1.14414	1.28268	1.144	1.283	1.056	0.931	[mRNA] locus=LG23:27917731:27920910:- [translate_table: standard]	64855	539|663|522	22.4|25.0|18.9	-|-|-	34|38|39	10|12|13	9|10|8	2|2|2	1.007	0.982	1.18	8	8	11	-	-	*	1.125	1.077	1.203	8	8	11	-	-	*	0.871	0.956
CotAD_72070	361	DEG& pro ns	DEG& pro ns	specifc N24/N0			25.4255	9.52309	5.7472	25.2417	4.44405	4.89866	-1.41677	-2.50586	-2.14535	-2.36535	-2.145	-2.365	1.365	1.003	[mRNA] locus=LG19:19294000:19298397:+ [translate_table: standard]	55334	-|172|214	-|16.8|16.8	-|-|-	-|9|10	-|1|10	-|5|5	-|1|5	-	---	1.365	-	1	8	-	-	-	-	---	1.229	-	1	8	-	-	-	-	---
CotAD_72480	362	DEG& pro ns	DEG& pro ns				15.5502	10.9819	3.4429	17.2861	3.79132	1.89143	-0.501809	-2.18884	-2.17524	-3.19206	-2.175	-3.192	1.02	0.947	[mRNA] locus=LG8:51102372:51120632:+ [translate_table: standard]	89930	115|59|60	4.7|2.2|2.2	-|-|-	3|2|2	3|2|2	2|1|1	2|1|1	1.058	0.892	1.11	3	2	2	-	-	-	0.751	1.088	1.323	3	2	2	-	-	-	1.03	0.736
CotAD_72722	363	DEG& pro ns	DEG& pro ns				165.449	852.049	6146.66	746.366	2649.88	8175.86	2.36455	1.82797	5.21534	3.45342	5.215	3.45342	2.428	2.079	[mRNA] locus=LG12:72290819:72294076:- [translate_table: standard]	72098	423|408|557	23.8|20.0|22.4	-|-|-	17|16|21	5|2|1	10|9|10	2|1|1	2.51	2.345	---	4	2	1	*	-	-	1.187	1.434	---	3	2	1	*	-	-	1.798	2.359
CotAD_72918	364	DEG& pro ns	DEG& pro ns				63.3754	263.083	274.932	107.055	398.103	272.142	2.05352	1.89478	2.11708	1.346	2.117	1.346	1.097	1.135	[mRNA] locus=LG8:86757745:86759976:- [translate_table: standard]	36287	84|77|163	11.3|11.3|11.3	-|-|-	4|2|5	4|1|1	2|2|2	2|1|1	1.097	---	---	4	1	1	-	-	-	0.96	---	---	4	1	1	-	-	-	1.135	---
CotAD_73924	365	DEG& pro ns	DEG& pro ns	Specific E24/E0			41.3223	8.14591	7.07615	47.2834	6.78817	8.51143	-2.34277	-2.80024	-2.54588	-2.47386	-2.546	-2.474	1.139	1.327	[mRNA] locus=LG8:18324223:18325383:- [translate_table: standard] >CotAD_75956 [mRNA] locus=scaffold8219.1:3063:4221:+ [translate_table: standard]	29459	549|465|445	49.5|40.7|44.8	-|-|-	24|21|22	2|3|2	7|6|7	1|1|1	1.285	1.139	0.992	2	3	2	-	-	-	1.003	1.131	0.713	2	3	2	-	-	-	1.146	1.528
CotAD_74495	366	DEG& pro ns	DEG& pro ns				23.0488	35.4403	54.26	16.5244	35.8437	53.3182	0.620702	1.11712	1.2352	1.69003	1.235	1.69003	1.043	0.86	[mRNA] locus=LG8:79237570:79243512:+ [translate_table: standard]	113458	52|-|41	1.4|-|1.4	-|-|-	2|-|2	2|-|2	1|-|1	1|-|1	1.057	-	1.028	2	-	2	-	-	-	1.063	-	0.899	2	-	2	-	-	-	0.633	-
CotAD_74560	367	DEG& pro ns	DEG& pro ns				150.79	97.0721	55.6781	162.284	85.3046	58.8707	-0.635413	-0.927824	-1.43736	-1.4629	-1.437	-1.463	1.196	0.962	[mRNA] locus=LG10:81441235:81444327:+ [translate_table: standard]	25241	263|296|294	38.0|27.9|27.9	-|-|-	15|13|15	4|2|2	5|4|4	2|1|1	1.277	1.23	1.082	4	2	2	-	-	-	1.115	1.277	1.412	4	2	2	-	-	*	0.988	0.893
CotAD_75311	368	DEG& pro ns	DEG& pro ns				41.6015	65.2951	14.1665	53.0552	56.1926	17.1755	0.650341	0.0828862	-1.55415	-1.62714	-1.554	-1.627	1.038	0.557	[mRNA] locus=LG15:33199725:33201062:- [translate_table: standard]	58195	232|266|301	14.6|14.6|12.4	-|-|-	9|9|10	1|1|2	5|5|5	1|1|2	---	---	1.038	1	1	2	-	-	-	---	---	1.049	1	1	2	-	-	-	---	---
CotAD_75911	369	DEG& pro ns	DEG& pro ns				260.838	205.78	73.2664	261.033	145.255	57.0567	-0.342052	-0.845645	-1.83193	-2.19376	-1.832	-2.194	0.885	1.054	[mRNA] locus=LG15:5478993:5481397:+ [translate_table: standard]	32010	1037|1258|1108	42.7|42.7|42.7	-|-|-	40|43|41	6|11|11	9|9|9	2|2|2	0.778	1.075	0.802	6	9	8	-	-	-	0.933	0.928	0.963	6	9	8	-	-	-	1.087	1.112
CotAD_76131	370	DEG& pro ns	DEG& pro ns				28.4189	18.4986	13.4766	29.722	15.4658	10.5296	-0.619435	-0.942447	-1.0764	-1.49708	-1.076	-1.497	0.845	1.337	[mRNA] locus=LG1:23989318:23999393:- [translate_table: standard]	36978	107|153|102	12.1|12.1|12.1	-|-|-	6|9|5	6|2|5	3|3|3	3|1|3	1.106	0.619	0.811	6	2	5	-	-	-	1.088	0.681	1.194	6	2	5	-	-	-	1.591	1.173
CotAD_76239	371	DEG& pro ns	DEG& pro ns	Specific E24/E0			460.322	609.642	1090.57	600.405	892.757	1520.35	0.405319	0.572331	1.24436	1.3404	1.244	1.34	0.886	1.053	[mRNA] locus=LG23:30275994:30276751:+ [translate_table: standard]	16355	86|78|85	16.0|16.0|16.0	-|-|-	5|3|5	5|3|5	2|2|2	2|2|2	0.719	0.732	1.207	2	2	4	-	-	-	0.804	0.918	1.142	2	2	4	-	-	-	1.03	1.058
CotAD_02716	372	DEG& pro ns	DAP& gene ns				9.60279	35.5741	20.6495	11.3276	40.9457	17.7242	1.8893	1.85387	1.10458	0.645878	1.105	0.646	1.022	1.23	[mRNA] locus=LG19:41560550:41574227:+ [translate_table: standard]	178260	348|326|352	9.4|10.8|11.4	-|-|-	16|16|15	16|16|15	9|10|11	9|10|11	1.123	0.905	1.039	13	15	14	-	-	-	1.273	0.939	0.966	13	15	14	*	-	-	1.179	1.224
CotAD_00377	373	DEG& pro ns					10.7015	3.13402	4.2081	10.981	2.30925	5.0114	-1.77173	-2.24952	-1.34657	-1.13173	-1.347	-1.132	1.147	1.662	[mRNA] locus=LG19:66600057:66601661:+ [translate_table: standard]	69448	150|135|89	8.6|12.0|6.4	1|1|1	5|6|3	1|3|3	3|5|2	1|3|2	---	0.905	1.389	1	2	3	-	-	-	---	1.05	1.098	1	2	3	-	-	-	---	1.649
CotAD_01136	374	DEG& pro ns					570.66	335.47	279.815	715.758	315.999	409.3	-0.766449	-1.17955	-1.02816	-0.806316	-1.028	-	0.905	-	[mRNA] locus=LG18:9063211:9064796:- [translate_table: standard]	18544	229|196|157	28.1|28.9|28.9	-|-|-	5|5|4	3|5|1	2|3|3	1|3|1	0.658	1.152	---	3	4	1	-	-	-	0.731	0.956	---	3	5	1	-	-	-	0.899	1.066
CotAD_02018	375	DEG& pro ns					26.6816	11.6884	12.0238	23.5059	7.88956	14.3736	-1.19077	-1.57501	-1.14995	-0.709602	-1.15	-	0.979	-	[mRNA] locus=LG7:15391945:15392956:+ [translate_table: standard]	39121	380|324|302	19.6|19.6|13.3	-|-|-	13|10|12	2|1|2	5|5|4	1|1|1	0.979	---	---	2	1	1	-	-	-	1.18	---	---	2	1	1	-	-	-	0.926	---
CotAD_03326	376	DEG& pro ns					14.3393	33.2736	35.4189	24.0773	25.3165	35.0573	1.2144	0.0724062	1.30454	0.542043	1.305	0.542	1.241	1.314	[mRNA] locus=LG14:7772386:7774535:- [translate_table: standard]	34657	65|77|78	10.3|18.1|18.1	-|-|-	2|4|3	2|4|3	2|3|3	2|3|3	0.921	1.085	1.718	2	4	2	-	-	-	0.848	1.005	1.526	2	4	2	-	-	-	1.398	1.438
CotAD_03361	377	DEG& pro ns		Common E24/E0&N24 ns			28.8412	15.549	72.5114	59.5254	32.7343	47.7534	-0.891312	-0.862704	1.33008	-0.317901	1.33	-0.318	0.961	0.917	[mRNA] locus=LG14:8012271:8014928:+ [translate_table: standard]	87653	2464|2478|2443	32.2|32.2|32.2	1|1|1	88|89|93	22|24|27	14|14|14	4|4|4	1.025	0.896	0.961	19	19	25	-	*	-	1.105	1.034	1.046	19	20	24	-	-	-	0.94	0.873
CotAD_03754	378	DEG& pro ns					150.367	65.5349	73.2078	111.783	51.8121	56.8189	-1.19815	-1.10934	-1.03842	-0.976262	-1.038	-0.976	1.037	0.763	[mRNA] locus=LG21:6251342:6252460:- [translate_table: standard]	47973	50|140|-	9.4|7.8|-	-|-|-	2|3|-	2|3|-	2|2|-	2|2|-	0.891	1.183	-	2	3	-	-	-	-	0.638	1.053	-	2	3	-	-	-	-	0.847	0.678
CotAD_03988	379	DEG& pro ns					6.69627	19.5073	23.043	11.043	46.7107	18.0468	1.54258	2.08063	1.7829	0.708614	1.783	-	1.753	-	[mRNA] locus=LG21:8062338:8067440:+ [translate_table: standard]	85861	50|97|58	6.9|5.9|5.1	1|1|1	4|4|3	4|1|1	4|3|3	4|1|1	1.753	---	---	2	1	1	-	-	-	1.182	---	---	2	1	1	-	-	-	1.26	---
CotAD_04082	380	DEG& pro ns					24.1263	11.3383	10.3427	20.3357	11.3381	13.8344	-1.0894	-0.842829	-1.22199	-0.555755	-1.222	-0.556	1.073	0.869	[mRNA] locus=LG20:12631238:12635264:+ [translate_table: standard]	92617	69|64|25	2.8|4.5|4.3	1|1|1	1|3|2	1|3|2	1|3|2	1|3|2	---	1.073	---	1	2	-	-	-	-	---	0.918	---	1	2	-	-	-	-	---	0.869
CotAD_04097	381	DEG& pro ns		Specific E24/E0			42.2726	21.4913	17.5299	39.5667	13.6934	21.1869	-0.975972	-1.53081	-1.26991	-0.901116	-1.27	-0.901	0.676	0.775	[mRNA] locus=LG20:12765470:12771735:+ [translate_table: standard]	61416	42|36|39	1.7|3.9|4.8	-|-|1	2|2|2	2|1|2	1|2|2	1|1|2	---	---	0.676	1	1	2	-	-	-	---	---	0.897	1	1	2	-	-	-	---	---
CotAD_04636	382	DEG& pro ns					47.3725	19.7148	15.4518	44.2698	15.9594	21.7313	-1.26477	-1.47191	-1.61627	-1.02655	-1.616	-1.027	1.199	0.871	[mRNA] locus=LG1:36814879:36816737:+ [translate_table: standard]	13157	42|47|-	29.0|11.8|-	1|2|-	2|1|-	2|1|-	2|1|-	2|1|-	1.199	---	-	2	1	-	-	-	-	1.289	---	-	2	1	-	-	-	-	0.871	---
CotAD_04734	383	DEG& pro ns		Specific E24/E0			7.88285	14.7626	27.2676	13.9531	20.0112	28.4769	0.905155	0.520224	1.7904	1.02921	1.79	-	0.87	-	[mRNA] locus=LG1:37797709:37800237:- [translate_table: standard]	36774	68|62|43	4.1|4.1|4.1	-|-|-	2|2|1	2|2|1	1|1|1	1|1|1	0.634	1.106	---	2	2	1	-	-	-	1.81	0.874	---	2	2	1	-	-	-	0.607	0.77
CotAD_05108	384	DEG& pro ns					34.1228	10.9548	16.1942	39.766	10.1432	31.9912	-1.63917	-1.97102	-1.07525	-0.313858	-1.075	-0.314	1.069	1.055	[mRNA] locus=LG21:13510380:13514313:- [translate_table: standard]	58867	126|147|119	8.8|12.0|12.0	-|-|-	5|5|4	2|4|2	3|4|4	1|3|2	0.996	1.14	1.07	2	4	2	-	-	-	1.417	1.471	1.051	2	4	2	-	-	-	1.468	0.788
CotAD_05555	385	DEG& pro ns					36.0816	144.153	107.985	105.091	274.441	177.136	1.99826	1.38485	1.5815	0.753212	1.581	0.753	0.921	0.974	[mRNA] locus=LG21:5949894:5952488:- [translate_table: standard]	32085	319|279|307	23.7|23.7|18.9	1|1|1	16|13|13	7|4|3	4|4|3	2|2|1	0.995	0.716	1.051	6	4	3	-	-	-	0.822	0.8	0.741	6	4	3	-	*	-	0.8	0.938
CotAD_05835	386	DEG& pro ns					133.398	54.8738	55.7222	124.618	42.9999	72.4245	-1.28155	-1.53511	-1.25941	-0.782965	-1.259	-0.783	1.126	1	[mRNA] locus=LG20:49650065:49652599:- [translate_table: standard]	33483	84|102|50	14.6|9.9|8.4	-|-|-	5|4|2	5|4|2	3|2|2	3|2|2	0.906	1.119	1.352	4	4	2	-	-	-	0.907	1.04	1	4	3	2	-	-	-	1.135	1.035
CotAD_06001	387	DEG& pro ns					32.6388	15.227	15.6639	29.7583	10.2089	16.2718	-1.09996	-1.54347	-1.05914	-0.870913	-1.059	-0.871	1.118	1.036	[mRNA] locus=LG20:52386039:52388209:+ [translate_table: standard]	66960	1324|1366|1170	37.1|37.1|36.9	1|1|1	37|41|34	4|3|3	12|12|12	1|1|1	1.406	0.967	0.981	4	3	3	-	-	-	1.152	0.93	0.899	4	3	3	-	-	*	0.941	0.929
CotAD_06003	388	DEG& pro ns		Specific E24/E0			76.249	34.8301	33.9002	67.8154	29.9736	34.1588	-1.13038	-1.17792	-1.16942	-0.989357	-1.169	-	1.177	-	[mRNA] locus=LG20:52396814:52398984:+ [translate_table: standard]	69205	1217|1359|1186	35.9|35.9|35.7	-|-|-	35|41|37	2|3|6	12|12|12	1|1|1	1.254	1.252	1.026	2	3	4	*	-	-	1.256	1.371	0.868	2	3	5	-	-	-	1.149	1.21
CotAD_09754	389	DEG& pro ns					24.8699	10.8947	12.1936	26.3925	16.124	17.6533	-1.19077	-0.710921	-1.02828	-0.58019	-1.028	-0.58	1.132	1.008	[mRNA] locus=LG19:57352604:57356377:- [translate_table: standard]	53812	820|1052|-	11.4|7.7|-	1|1|-	21|25|-	21|25|-	3|2|-	3|2|-	1.209	1.054	-	13	17	-	*	-	-	1.012	1.178	-	14	15	-	-	*	-	0.854	1.161
CotAD_10550	390	DEG& pro ns					194.775	58.6663	96.9676	188.097	61.6401	155.405	-1.7312	-1.60954	-1.00623	-0.275441	-1.006	-0.275	0.839	1.16	[mRNA] locus=LG9:40747652:40751783:+ [translate_table: standard]	78284	758|767|826	26.1|26.1|22.3	-|-|-	28|29|29	5|5|4	11|11|10	3|3|2	0.925	0.682	0.911	5	5	4	-	*	-	1.196	0.908	1.091	5	5	4	-	-	-	1.266	1.332
CotAD_10835	391	DEG& pro ns					94.8983	369.331	292.736	138.007	257.657	122.943	1.96046	0.900712	1.62515	-0.166751	1.625	-0.167	1.201	0.73	[mRNA] locus=LG21:11976352:11977434:+ [translate_table: standard]	20687	329|447|448	23.6|23.6|23.6	-|-|-	14|22|22	1|2|3	3|3|3	1|1|1	---	1.318	1.084	1	2	3	-	-	-	---	1.477	1.238	1	2	3	-	-	-	---	0.573
CotAD_10943	392	DEG& pro ns					8.48194	30.0881	21.1646	9.32517	32.441	15.8069	1.82673	1.79861	1.31919	0.761356	1.319	-	1.006	-	[mRNA] locus=LG13:3517603:3520775:- [translate_table: standard]	67715	351|333|179	16.4|20.2|14.1	-|-|-	14|11|7	7|7|4	6|7|5	4|5|3	1.071	0.889	1.058	7	6	4	-	-	-	0.903	1.053	0.878	7	6	3	-	-	*	1.35	0.98
CotAD_11053	393	DEG& pro ns				response to osmotic stress	100.951	33.5678	37.1805	90.5746	25.3338	50.0912	-1.58851	-1.83804	-1.44104	-0.854551	-1.441	-0.855	0.791	0.572	[mRNA] locus=LG13:2359617:2363239:- [translate_table: standard]	63327	404|382|418	30.9|25.7|25.2	-|-|-	28|21|24	4|1|2	9|8|8	2|1|2	0.832	---	0.749	2	1	2	-	-	-	1.035	---	0.861	2	1	2	-	-	-	0.559	---
CotAD_11472	394	DEG& pro ns					56.5463	22.2253	27.9736	44.1219	20.9176	34.9914	-1.34723	-1.07678	-1.01537	-0.334493	-1.015	-0.334	1.372	1.023	[mRNA] locus=LG14:3566714:3568282:+ [translate_table: standard]	18655	286|231|269	25.4|25.4|25.4	1|1|1	7|8|8	7|4|8	2|2|2	2|1|2	1.493	1.449	1.174	7	4	8	*	-	*	0.929	0.987	1.046	6	4	8	-	-	-	1.093	0.86
CotAD_12692	395	DEG& pro ns					14.6629	46.0013	46.3555	14.3226	26.2861	10.8657	1.6495	0.876009	1.66057	-0.398516	1.661	-	1.008	-	[mRNA] locus=LG26:141680:142360:- [translate_table: standard]	22993	-|50|60	-|9.1|9.1	-|1|1	-|1|2	-|1|2	-|1|1	-|1|1	-	---	1.008	-	1	2	-	-	-	-	---	1.065	-	1	2	-	-	-	-	---
CotAD_12925	396	DEG& pro ns					333.147	508.572	164.178	377.426	639.471	222.064	0.610293	0.760683	-1.0209	-0.765223	-1.021	-0.765	1.106	1.437	[mRNA] locus=LG4:43408564:43409196:+ [translate_table: standard]	28164	1511|1295|1335	39.0|40.0|37.6	2|1|1	53|49|47	5|1|3	6|7|5	1|1|1	1.229	---	0.983	3	1	3	*	-	-	1.263	---	1.007	4	1	3	-	-	-	1.318	---
CotAD_13834	397	DEG& pro ns					219.497	91.1646	695.327	678.387	144.403	860.991	-1.26765	-2.23201	1.66349	0.343889	1.663	0.344	1.014	1.003	[mRNA] locus=LG17:3096152:3097235:+ [translate_table: standard]	33060	78|50|75	14.5|10.0|13.7	-|-|-	5|2|5	5|2|5	3|2|3	3|2|3	0.992	0.824	1.227	3	2	3	-	-	-	0.804	1.034	0.955	3	2	3	-	-	-	1.023	0.917
CotAD_14111	398	DEG& pro ns					29.0153	13.2143	93.7483	61.7933	18.8339	106.356	-1.13471	-1.71412	1.69198	0.783382	1.692	0.783	0.927	0.893	[mRNA] locus=LG26:11200878:11204679:- [translate_table: standard]	85861	779|1004|877	24.0|24.0|22.4	-|-|-	38|45|37	1|1|2	13|13|12	1|1|1	---	---	0.927	1	1	2	-	-	-	---	---	1.008	1	1	2	-	-	-	---	---
CotAD_14117	399	DEG& pro ns					29.2043	5.54849	12.8287	26.1398	6.60525	21.9794	-2.39601	-1.98456	-1.1868	-0.250099	-1.187	-	0.904	-	[mRNA] locus=LG26:11159540:11163131:+ [translate_table: standard]	94098	1302|1391|1534	31.3|32.2|30.7	-|-|-	53|59|59	2|4|3	16|17|15	1|1|1	---	0.849	0.958	1	4	2	-	-	-	0.664	0.656	0.704	2	4	3	-	-	-	0.65	1.662
CotAD_15635	400	DEG& pro ns					31.14	9.25671	12.1886	29.671	10.4908	19.6418	-1.7502	-1.49993	-1.35324	-0.59513	-1.353	-0.595	0.943	1.01	[mRNA] locus=LG22:8493545:8493973:- [translate_table: standard] >CotAD_74585 [mRNA] locus=scaffold4578.1:1800:2228:- [translate_table: standard]	20339	348|407|475	27.5|27.5|27.5	-|-|-	16|15|19	4|4|5	5|5|5	1|1|1	0.943	0.868	1.018	4	4	5	-	-	-	1.15	1.227	1.177	4	4	5	-	-	-	0.972	1.001
CotAD_15803	401	DEG& pro ns					3.69181	63.4728	9.40394	2.57482	63.2799	1.94494	4.10374	4.6192	1.34893	-0.404748	1.349	-0.405	1.171	0.942	[mRNA] locus=LG24:39236089:39242175:- [translate_table: standard]	125504	-|116|57	-|6.9|5.3	-|-|-	-|5|3	-|3|2	-|5|3	-|3|2	-	1.171	---	-	3	1	-	-	-	-	1.09	---	-	3	1	-	-	-	-	0.942
CotAD_16513	402	DEG& pro ns		Specific E24/E0			8.35417	20.9626	3.70271	7.18568	16.3608	3.55054	1.32725	1.18705	-1.17391	-1.01709	-1.174	-1.017	1.221	1.063	[mRNA] locus=LG9:51356106:51362490:- [translate_table: standard]	111240	63|34|70	4.6|2.1|3.4	-|1|-	5|2|5	5|2|5	4|2|3	4|2|3	1.28	---	1.161	3	1	2	*	-	-	1.062	---	1.008	3	1	2	-	-	-	1.08	---
CotAD_17394	403	DEG& pro ns					120.196	94.3635	46.3785	95.3291	74.2666	51.195	-0.349086	-0.360204	-1.37386	-0.896915	-1.374	-0.897	1.115	0.942	[mRNA] locus=LG9:87263299:87263904:+ [translate_table: standard]	26641	51|61|40	6.0|6.0|6.0	1|1|1	2|3|2	2|3|2	1|1|1	1|1|1	1.079	1.151	---	2	3	1	-	-	-	1.024	1.091	0.802	2	3	2	-	-	*	---	0.931
CotAD_18998	404	DEG& pro ns				response to osmotic stress	23.024	15.8514	63.278	44.4071	20.5829	68.1142	-0.538531	-1.10934	1.45856	0.617167	1.459	0.617	1.012	0.76	[mRNA] locus=LG17:16825866:16827865:+ [translate_table: standard]	47756	34|47|-	3.8|11.0|-	1|1|-	1|4|-	1|4|-	1|4|-	1|4|-	---	1.012	-	1	2	-	-	-	-	---	0.914	-	1	2	-	-	-	-	---	0.76
CotAD_20948	405	DEG& pro ns					601.525	359.743	291.236	349.694	218.814	185.645	-0.741659	-0.676385	-1.04644	-0.913549	-1.046	-0.914	1.257	1.206	[mRNA] locus=LG24:55765485:55768117:+ [translate_table: standard]	26252	124|120|134	22.6|15.4|22.6	-|-|-	4|3|4	4|3|4	3|2|3	3|2|3	1.248	1.248	1.274	4	3	4	*	-	-	0.958	1.246	1.183	4	3	4	-	-	-	1.5	0.883
CotAD_22411	406	DEG& pro ns					49.7767	73.3323	103.992	66.2722	77.06	120.479	0.558979	0.217579	1.06293	0.862302	1.063	0.862	1.091	1.36	[mRNA] locus=LG16:90040594:90042678:+ [translate_table: standard]	31269	40|65|56	5.2|5.2|15.1	1|1|1	3|3|3	3|3|3	1|1|2	1|1|2	---	1.119	1.063	1	2	2	-	-	-	---	0.897	1.041	1	2	2	-	-	-	---	1.235
CotAD_22536	407	DEG& pro ns					43.0841	65.1721	89.304	48.4382	53.9455	67.6704	0.597099	0.155359	1.05157	0.48238	1.052	0.482	0.891	1.188	[mRNA] locus=LG14:16547886:16550347:- [translate_table: standard]	40616	365|337|362	22.7|17.4|22.7	-|-|-	11|13|12	4|3|4	4|3|4	2|1|2	0.929	0.855	0.889	4	3	4	-	-	-	1.009	0.99	1.268	4	3	4	-	-	-	1.28	1.248
CotAD_22724	408	DEG& pro ns					53.0121	98.4921	125.13	68.5588	99.3023	110.942	0.893686	0.534486	1.23903	0.694393	1.239	0.694	1.04	0.916	[mRNA] locus=LG21:24549377:24555218:- [translate_table: standard]	101030	54|136|106	2.5|6.2|3.8	-|-|-	3|7|4	2|2|1	2|4|3	1|1|1	1.04	---	---	2	1	1	-	-	-	1.28	---	---	2	1	1	-	-	-	0.916	---
CotAD_23531	409	DEG& pro ns					18.5542	17.4043	7.66583	15.1858	9.80513	8.15678	-0.0923027	-0.631113	-1.27524	-0.896649	-1.275	-	1.38	-	[mRNA] locus=LG4:39069118:39072430:+ [translate_table: standard]	51688	198|160|-	9.5|9.5|-	1|1|-	8|9|-	8|9|-	3|3|-	3|3|-	1.422	1.338	-	8	8	-	-	*	-	0.997	0.941	-	8	8	-	-	-	-	1.367	1.277
CotAD_24040	410	DEG& pro ns					28.9513	36.1456	59.2245	42.1525	45.2628	66.4268	0.320193	0.102706	1.03257	0.656147	1.033	-	0.945	-	[mRNA] locus=LG7:27385052:27387966:+ [translate_table: standard]	36820	172|152|182	20.0|20.0|20.0	1|1|1	8|9|10	8|9|10	4|4|4	4|4|4	0.822	1.034	0.979	7	9	10	*	-	-	0.946	0.952	1.008	8	9	10	-	-	-	0.999	1.021
CotAD_24316	411	DEG& pro ns					14.2634	22.5565	31.5897	16.4654	24.9305	30.3434	0.661229	0.598475	1.14714	0.881946	1.147	-	0.749	-	[mRNA] locus=LG19:3910644:3911312:- [translate_table: standard]	28127	326|145|353	18.5|10.8|18.0	1|1|1	11|4|9	2|1|1	4|2|3	1|1|1	0.749	---	---	2	1	1	-	-	-	0.884	---	---	2	1	1	-	-	-	0.95	---
CotAD_24321	412	DEG& pro ns					1205.54	1416.32	586.369	989.888	1404.68	633.628	0.232469	0.504899	-1.03979	-0.643628	-1.04	-0.644	1.186	1.922	[mRNA] locus=LG19:3969707:3970858:+ [translate_table: standard]	29556	66|94|130	12.4|15.7|23.1	1|1|1	4|4|8	4|4|7	2|3|4	2|3|3	---	0.699	1.672	1	3	3	-	-	*	---	0.949	2.213	1	3	3	-	-	*	---	1.246
CotAD_25019	413	DEG& pro ns					127.622	366.608	379.257	138.51	210.266	106.393	1.52236	0.602217	1.5713	-0.380594	1.571	-0.381	1.011	0.724	[mRNA] locus=LG26:8286639:8287721:+ [translate_table: standard]	20949	370|424|394	23.6|23.6|23.6	-|-|-	15|21|21	2|1|2	3|3|3	1|1|1	1.032	---	0.989	2	1	2	-	-	-	0.98	---	0.89	2	1	2	-	-	-	0.574	---
CotAD_25851	414	DEG& pro ns				response to osmotic stress	54.9106	85.8163	115.238	53.2729	61.9911	70.3424	0.644166	0.218658	1.06945	0.400991	1.069		0.948		[mRNA] locus=LG8:19406870:19408833:- [translate_table: standard]	50416	320|343|252	19.9|19.9|16.9	-|-|-	16|13|10	3|3|4	6|6|5	1|1|1	---	0.948	---	-	2	1	-	-	-	---	0.879	---	-	2	1	-	-	-	---	0.891
CotAD_26296	415	DEG& pro ns				response to osmotic stress	19.7782	11.0647	9.32781	19.2136	10.2549	11.3225	-0.837955	-0.905811	-1.0843	-0.762927	-1.084	-0.763	1.04	0.951	[mRNA] locus=LG18:22450972:22455531:+ [translate_table: standard]	44889	137|130|132	16.3|12.6|16.3	-|-|-	6|4|5	3|2|2	4|3|4	2|2|2	0.968	1.111	---	3	2	1	-	-	-	1.037	1.25	---	3	2	1	-	-	-	1.238	0.664
CotAD_26511	416	DEG& pro ns					16.4354	10.1927	5.29778	15.6246	5.90096	6.597	-0.689268	-1.4048	-1.63335	-1.24394	-1.633	-1.244	0.937	0.878	[mRNA] locus=LG14:3432582:3435036:+ [translate_table: standard]	41875	376|480|-	32.9|27.4|-	-|1|-	16|21|-	7|7|-	8|7|-	4|3|-	0.945	0.929	-	6	6	-	-	-	-	0.838	0.892	-	6	6	-	-	-	-	0.804	0.951
CotAD_26793	417	DEG& pro ns					13.92	5.98614	3.97285	11.0698	5.59987	5.86674	-1.21746	-0.983167	-1.80892	-0.916	-1.809	-0.916	1.009	0.99	[mRNA] locus=LG22:47818967:47820435:- [translate_table: standard]	57894	115|141|101	7.9|7.9|7.9	2|2|2	3|3|2	3|3|1	2|2|2	2|2|1	1.183	0.835	---	3	3	1	-	-	-	1.159	1.31	---	3	3	1	-	-	-	0.846	1.133
CotAD_27494	418	DEG& pro ns					73.2202	44.3499	34.5118	67.5079	33.9408	47.1402	-0.723309	-0.992034	-1.08515	-0.518097	-1.085	-0.518	1.092	0.685	[mRNA] locus=LG21:39622122:39625963:+ [translate_table: standard]	76225	-|86|210	-|7.4|18.0	-|1|-	-|5|8	-|1|4	-|4|8	-|1|4	-	---	1.092	-	1	2	-	-	-	-	---	1.248	-	1	2	-	-	-	-	---
CotAD_27606	419	DEG& pro ns					5.19606	9.78238	10.9317	7.23599	10.2971	12.5139	0.912768	0.508977	1.07303	0.790268	1.073	-	0.03	-	[mRNA] locus=LG10:62282670:62287306:+ [translate_table: standard]	106599	123|76|81	2.3|2.3|3.3	1|1|1	2|1|3	2|1|3	1|1|2	1|1|2	0.028	---	0.031	2	1	2	-	-	-	1.056	---	---	2	1	1	-	-	-	---	---
CotAD_27686	420	DEG& pro ns					59.9573	85.1741	134.528	98.3744	63.0748	96.3358	0.506477	-0.641219	1.1659	-0.0302104	1.166	-0.03	1.209	1.387	[mRNA] locus=LG1:4834653:4838134:- [translate_table: standard]	77884	-|125|188	-|4.5|9.1	-|-|-	-|5|8	-|1|2	-|2|4	-|1|1	-	---	1.209	-	1	2	-	-	*	-	---	1.371	-	1	2	-	-	-	-	---
CotAD_27968	421	DEG& pro ns					52.8708	36.2402	25.3699	46.1285	39.299	24.5129	-0.544878	-0.231168	-1.05935	-0.912117	-1.059	-0.912	0.622	0.957	[mRNA] locus=LG22:16975969:16978508:- [translate_table: standard]	48643	139|82|93	11.0|11.8|11.0	1|1|1	9|3|6	9|3|6	3|3|3	3|3|3	0.018	0.751	1.097	6	2	2	-	-	-	1.13	1.2	1.407	8	3	2	-	-	-	1.505	0.525
CotAD_30249	422	DEG& pro ns					40.5531	21.9602	19.4109	30.8332	20.3332	21.7689	-0.884922	-0.600648	-1.06294	-0.50222	-1.063	-0.502	0.714	1.066	[mRNA] locus=LG14:15760936:15762849:+ [translate_table: standard]	29551	174|186|187	12.0|12.0|12.0	-|-|-	8|8|7	5|5|4	2|2|2	1|1|1	0.787	0.697	0.659	5	4	4	-	-	-	1.095	0.883	0.856	5	4	4	-	-	-	1.191	1.011
CotAD_32182	423	DEG& pro ns					309.026	155.713	132.854	234.203	112.642	120.264	-0.988842	-1.05602	-1.21789	-0.961559	-1.218	-0.962	1.028	1.241	[mRNA] locus=LG19:54320836:54323285:- [translate_table: standard]	37005	863|651|780	46.6|38.0|41.4	1|1|1	26|26|25	8|4|8	9|7|8	5|3|4	1.007	0.999	1.079	8	4	8	-	-	-	0.9	0.884	0.96	8	4	8	-	-	-	1.124	1.72
CotAD_32755	424	DEG& pro ns				response to osmotic stress	14.3984	15.6158	31.2312	21.658	19.9734	37.5659	0.117101	-0.116819	1.11708	0.794522	1.117	0.795	1.258	1.172	[mRNA] locus=LG1:85533610:85535067:+ [translate_table: standard]	65807	152|124|60	12.2|10.1|10.1	1|1|1	8|10|5	4|8|3	5|5|5	3|3|3	1.398	1.045	1.33	3	6	3	-	-	-	1.294	1.194	0.885	3	6	3	-	-	-	1.125	1.311
CotAD_36925	425	DEG& pro ns					24.2154	104.045	60.0714	34.2499	41.9442	28.3714	2.10321	0.292372	1.31075	-0.271659	1.311	-	0.972	-	[mRNA] locus=LG20:6085609:6086204:- [translate_table: standard]	22848	97|55|105	16.8|7.5|14.9	-|1|1	4|2|4	4|2|4	2|1|2	2|1|2	0.841	1.102	0.974	4	2	3	*	-	-	1.36	1.617	1.215	4	2	3	-	-	-	1.111	1.215
CotAD_40677	426	DEG& pro ns					22.8698	14.364	47.0917	20.0479	17.2444	32.9456	-0.670984	-0.217322	1.04203	0.716638	1.042	0.717	1.348	0.826	[mRNA] locus=LG25:9023940:9036161:+ [translate_table: standard]	290254	159|206|-	4.5|4.1|-	1|1|-	11|8|-	11|8|-	9|8|-	9|8|-	1.312	1.383	-	8	5	-	-	*	-	0.994	0.987	-	6	6	-	-	-	-	0.8	0.852
CotAD_40820	427	DEG& pro ns					30.9395	44.5947	65.904	43.8466	37.9992	47.2521	0.527425	-0.206493	1.09092	0.107913	1.091	0.108	0.705	1.023	[mRNA] locus=LG3:28810208:28811050:- [translate_table: standard]	36628	92|88|129	5.4|5.4|5.4	3|3|3	1|1|2	1|1|2	1|1|1	1|1|1	---	---	0.705	1	1	2	-	-	-	---	---	0.91	1	1	2	-	-	-	---	---
CotAD_41746	428	DEG& pro ns					1.21587	14.573	6.16302	2.0586	13.3584	3.51389	3.58323	2.69801	2.34164	0.771409	2.342	0.771	1.165	1.345	[mRNA] locus=LG22:15021333:15033711:+ [translate_table: standard]	53072	78|53|63	9.7|7.8|7.8	1|1|1	4|3|3	4|3|3	3|3|3	3|3|3	1.53	0.902	1.062	4	2	2	-	-	-	1.331	0.99	1.092	4	2	2	-	-	-	1.44	1.406
CotAD_42458	429	DEG& pro ns					69.0617	32.3843	33.9799	65.1265	21.0495	39.8241	-1.09259	-1.62946	-1.0232	-0.709602	-1.023	-0.71	1.127	1.004	[mRNA] locus=LG11:76708197:76710764:+ [translate_table: standard]	43323	96|135|75	9.5|7.4|13.2	-|-|-	4|4|5	4|4|5	2|2|3	2|2|3	1.156	1.004	1.222	4	4	5	-	-	-	1.182	0.938	1.364	4	4	5	-	-	-	0.834	1.185
CotAD_43699	430	DEG& pro ns					7.4103	9.48896	15.9108	9.21237	7.82829	14.0713	0.356718	-0.234875	1.10241	0.611113	1.102	-	1	-	[mRNA] locus=LG19:22331669:22334156:- [translate_table: standard]	85855	45|77|-	4.8|4.8|-	1|1|-	2|3|-	2|3|-	2|2|-	2|2|-	1.077	0.922	-	2	3	-	-	-	-	1.111	0.86	-	2	3	-	-	-	-	0.769	0.992
CotAD_44023	431	DEG& pro ns					277.124	98.3801	135.999	256.029	84.3773	142.864	-1.49409	-1.60138	-1.02694	-0.841662	-1.027	-0.842	0.62	0.506	[mRNA] locus=LG5:9567585:9573370:+ [translate_table: standard]	64331	107|134|192	6.9|6.9|9.8	1|1|1	2|3|5	2|3|5	2|2|3	2|2|3	0.57	0.696	0.595	2	3	5	-	-	*	0.84	1.319	0.733	2	3	5	-	-	-	0.488	0.484
CotAD_44195	432	DEG& pro ns					344.114	203.072	166.482	349.762	198.167	188.894	-0.760894	-0.819659	-1.04752	-0.888797	-1.048	-	0.891	-	[mRNA] locus=LG14:9041772:9044726:+ [translate_table: standard]	47539	444|549|561	17.0|17.0|17.0	1|1|1	16|18|17	16|18|17	4|4|4	4|4|4	0.962	0.824	0.888	14	17	16	-	*	-	1.159	1.096	1.048	15	17	16	-	-	-	0.994	1.039
CotAD_44239	433	DEG& pro ns					10.8529	7.64347	3.14512	8.03103	5.3851	4.52379	-0.505778	-0.576612	-1.78689	-0.828053	-1.787	-0.828	1.13	1.029	[mRNA] locus=LG20:58427218:58428741:- [translate_table: standard] >CotAD_09924 [mRNA] locus=scaffold615.1:617832:619355:- [translate_table: standard]	61521	3223|3200|3173	30.4|29.6|26.8	-|-|-	106|103|93	98|90|85	13|14|11	12|12|10	1.134	1.127	1.13	82	76	74	*	-	-	0.979	0.986	1.013	84	76	73	-	-	-	1.013	1.025
CotAD_44244	434	DEG& pro ns					35.6013	38.0675	16.1979	55.7968	27.4688	42.2442	0.0966296	-1.02239	-1.13612	-0.401427	-1.136	-0.401	1.113	1.144	[mRNA] locus=LG20:58452615:58453838:+ [translate_table: standard] >CotAD_09884 [mRNA] locus=scaffold615.1:498972:500195:- [translate_table: standard] >CotAD_09931 [mRNA] locus=scaffold615.1:643257:644480:+ [translate_table: standard]	48445	1353|1602|1434	23.1|23.1|24.3	-|-|-	42|48|49	42|1|4	6|6|7	6|1|1	1.113	---	---	37	1	1	-	-	-	1	---	---	37	1	1	-	-	-	1.144	---
CotAD_44589	435	DEG& pro ns				response to osmotic stress	121.243	73.258	435.742	214.529	118.858	408.976	-0.726845	-0.851936	1.84557	0.930843	1.846	0.931	1.046	0.759	[mRNA] locus=LG13:47149910:47151986:+ [translate_table: standard]	59403	277|310|436	13.4|18.5|15.6	-|-|-	12|17|16	2|3|4	5|7|6	1|2|3	1.069	0.989	1.08	2	2	3	-	-	-	0.972	0.827	0.856	2	2	3	-	-	-	0.812	0.736
CotAD_45009	436	DEG& pro ns					43.096	14.4509	14.9948	40.1375	17.535	30.1619	-1.5764	-1.19471	-1.52309	-0.412225	-1.523	-0.412	0.835	1.048	[mRNA] locus=LG16:99356581:99363573:+ [translate_table: standard]	216554	715|805|924	13.9|13.4|13.0	-|-|-	26|27|29	9|10|11	14|13|13	7|6|6	0.867	0.817	0.822	8	9	11	-	-	-	0.82	0.894	0.929	9	9	11	-	-	-	1.094	1.159
CotAD_45174	437	DEG& pro ns					22.9322	10.4112	9.79196	14.6688	7.43647	6.4553	-1.13924	-0.980061	-1.22771	-1.1842	-1.228	-1.184	0.948	1.699	[mRNA] locus=LG12:10204057:10205171:- [translate_table: standard]	45214	-|391|388	-|23.7|18.3	-|-|-	-|11|13	-|2|1	-|6|5	-|2|1	-	0.948	---	-	2	1	-	-	-	-	1.152	---	-	2	1	-	-	-	-	1.699
CotAD_45499	438	DEG& pro ns					188.173	165.716	69.5746	167.239	147.863	84.3021	-0.183342	-0.177653	-1.43543	-0.988272	-1.435	-0.988	1.33	1.185	[mRNA] locus=LG17:4899571:4901409:- [translate_table: standard]	35111	525|569|460	35.6|45.2|32.6	-|-|-	15|18|14	5|7|7	6|8|7	2|3|2	1.44	1.332	1.218	5	5	6	*	-	-	0.93	1.016	1.016	5	5	6	-	-	-	1.048	1.129
CotAD_46049	439	DEG& pro ns					13.7298	175.225	38.1405	21.1326	137.766	23.881	3.67383	2.70467	1.47402	0.176393	1.474	-	0.78	-	[mRNA] locus=LG19:55165052:55166108:+ [translate_table: standard]	18766	62|-|29	26.1|-|9.4	-|-|-	2|-|1	2|-|1	2|-|1	2|-|1	0.78	-	---	2	-	1	-	-	-	0.985	-	---	2	-	1	-	-	-	1.188	-
CotAD_47497	440	DEG& pro ns		Specific E24/E0		response to osmotic stress	27.5042	74.9549	61.0768	28.6778	61.6615	46.4745	1.44637	1.10444	1.15097	0.696504	1.151	0.697	0.895	1.374	[mRNA] locus=LG22:53337555:53341549:+ [translate_table: standard]	32212	76|66|48	11.3|11.3|11.3	1|1|1	5|4|2	4|3|1	2|2|2	1|1|1	0.912	0.878	---	3	3	1	-	-	-	0.755	1.309	---	3	3	1	-	-	-	0.884	1.864
CotAD_47709	441	DEG& pro ns					13.6806	10.3192	5.41749	14.4766	8.53995	7.20726	-0.406789	-0.761421	-1.33643	-1.0062	-1.336	-1.006	0.907	1.041	[mRNA] locus=LG5:53142917:53144404:- [translate_table: standard]	63037	391|291|339	18.0|18.8|18.0	-|-|-	15|12|10	13|11|9	7|7|7	6|6|6	0.868	0.826	1.026	13	11	9	-	-	-	1.052	0.882	1.358	12	11	9	-	-	*	1.076	0.995
CotAD_49092	442	DEG& pro ns					241.472	134.693	100.77	222.923	117.802	125.228	-0.842175	-0.920177	-1.26079	-0.831988	-1.261	-	1.155	-	[mRNA] locus=LG7:4390889:4391908:+ [translate_table: standard]	29230	60|79|56	14.9|14.9|14.9	-|-|-	5|4|4	5|1|1	3|3|3	3|1|1	1.155	---	---	3	1	-	-	-	-	0.894	---	---	3	1	-	-	-	-	0.583	---
CotAD_50356	443	DEG& pro ns					33.024	9.16229	13.0961	31.4342	19.771	23.7204	-1.84973	-0.668951	-1.33438	-0.40621	-1.334	-	1.047	-	[mRNA] locus=LG3:3993047:3995767:+ [translate_table: standard]	48813	-|141|82	-|9.6|6.3	-|1|2	-|5|3	-|1|3	-|3|2	-|1|2	-	---	1.047	-	1	3	-	-	-	-	---	0.731	-	1	2	-	-	-	-	---
CotAD_50834	444	DEG& pro ns					17.7169	11.9814	7.01586	16.6173	9.44672	7.33361	-0.56433	-0.814802	-1.33643	-1.18009	-1.336	-1.18	1.071	1.13	[mRNA] locus=LG16:29906178:29908810:- [translate_table: standard]	47901	39|86|74	2.9|10.5|10.5	1|1|1	1|3|3	1|3|3	1|3|3	1|3|3	---	1.234	0.908	1	2	2	-	-	-	---	0.986	0.677	1	2	2	-	-	-	---	1.271
CotAD_51328	445	DEG& pro ns					36.3621	16.5663	17.0417	23.2708	18.7961	23.5063	-1.13419	-0.30809	-1.09337	0.014523	-1.093	0.015	1.446	1.394	[mRNA] locus=LG5:28766281:28768194:+ [translate_table: standard]	37623	110|102|-	8.0|12.3|-	-|-|-	5|4|-	2|1|-	2|3|-	1|1|-	1.446	---	-	2	1	-	-	-	-	1.643	---	-	2	1	-	-	-	-	1.394	---
CotAD_56483	446	DEG& pro ns				response to osmotic stress	7.59901	3.01185	1.23931	10.0254	2.71063	3.92165	-1.33516	-1.88695	-2.61627	-1.35412	-2.616	-1.354	0.604	0.64	[mRNA] locus=LG2:99086698:99087953:+ [translate_table: standard]	38172	850|569|867	31.5|31.5|31.5	-|-|-	18|10|17	4|2|3	5|5|5	1|1|1	0.462	---	0.745	3	1	3	-	-	-	0.889	0.734	0.96	2	2	3	-	-	-	---	---
CotAD_56759	447	DEG& pro ns					21.3267	10.397	7.3041	17.1162	8.87533	10.6393	-1.0365	-0.947493	-1.54588	-0.685965	-1.546	-0.686	0.864	0.829	[mRNA] locus=LG7:38245286:38246329:+ [translate_table: standard]	44830	44|70|35	3.5|11.5|6.3	1|1|1	2|4|2	2|4|2	1|3|2	1|3|2	---	0.864	---	1	3	1	-	-	-	---	0.836	---	1	3	1	-	-	-	---	0.829
CotAD_57557	448	DEG& pro ns					175.192	148.97	87.3213	156.779	119.553	78.7307	-0.23392	-0.391092	-1.00454	-0.993738	-1.005	-0.994	0.869	0.912	[mRNA] locus=LG8:40645954:40648211:- [translate_table: standard]	53498	1127|1209|1225	29.6|37.7|35.3	-|-|-	50|56|61	3|4|3	11|14|13	1|1|1	0.765	0.902	0.94	3	4	3	-	-	-	0.934	0.968	0.77	3	4	3	-	-	-	0.97	1.012
CotAD_59468	449	DEG& pro ns				response to osmotic stress	36.2361	13.0323	15.3214	33.3955	10.7981	18.8544	-1.47534	-1.62888	-1.24188	-0.824751	-1.242	-0.825	0.961	0.991	[mRNA] locus=LG10:50187555:50189237:- [translate_table: standard] >CotAD_00372 [mRNA] locus=LG19:66560322:66562010:+ [translate_table: standard]	32399	459|519|501	36.4|41.5|36.4	-|-|-	17|21|24	4|6|6	6|7|6	3|3|3	0.92	0.861	1.102	3	5	4	*	-	-	0.97	0.903	1.495	3	5	5	-	-	-	0.784	1.004
CotAD_59934	450	DEG& pro ns				response to osmotic stress	7.70086	4.46387	2.35485	5.71484	2.63251	2.98066	-0.786723	-1.11828	-1.70938	-0.939084	-1.709	-	1.283	-	[mRNA] locus=LG15:47971985:47975694:- [translate_table: standard]	104473	2111|2098|2248	27.9|22.7|27.9	-|-|-	86|84|93	8|6|6	17|14|17	5|4|5	1.254	1.275	1.32	8	6	6	-	-	-	0.927	1.004	1.155	8	6	6	-	-	-	1.095	1.133
CotAD_62519	451	DEG& pro ns					5.84962	7.20179	11.937	10.1291	9.33178	14.0879	0.300015	-0.118277	1.02903	0.475953	1.029	0.476	1.1	0.694	[mRNA] locus=LG6:12053136:12060414:- [translate_table: standard]	113170	98|87|82	2.9|2.9|4.8	-|-|-	4|4|4	4|4|4	2|2|3	2|2|3	0.943	1.387	0.97	4	4	4	-	-	-	0.814	0.825	1.102	4	4	4	-	-	-	0.592	0.614
CotAD_63139	452	DEG& pro ns					62.4212	51.5731	25.7798	45.5662	31.3255	24.3184	-0.275417	-0.540627	-1.27579	-0.905917	-1.276	-0.906	1.188	1.173	[mRNA] locus=LG14:27642885:27645637:+ [translate_table: standard]	31983	204|196|127	23.0|18.3|18.3	1|1|1	8|7|6	4|4|6	4|3|3	3|2|3	1.284	1.269	1.01	4	4	5	-	-	-	0.92	0.891	0.964	4	3	5	-	-	-	1.146	1.234
CotAD_65780	453	DEG& pro ns					2.97936	5.21617	11.8225	6.72054	8.03792	12.8661	0.807986	0.258246	1.98845	0.936927	1.988	0.937	1.057	1.456	[mRNA] locus=LG18:47767705:47773326:- [translate_table: standard]	144340	78|-|57	3.0|-|3.3	1|-|1	3|-|3	3|-|3	3|-|3	3|-|3	1.114	-	0.999	3	-	3	-	-	-	2.002	-	0.7	3	-	3	-	-	-	1.819	-
CotAD_67642	454	DEG& pro ns					331.649	186.988	152.775	290.807	170.304	152.194	-0.826716	-0.771949	-1.11825	-0.934156	-1.118	-0.934	0.853	0.869	[mRNA] locus=LG6:55949460:55951399:- [translate_table: standard]	45053	1115|1176|1104	39.8|37.0|46.2	-|-|-	57|62|55	57|62|55	13|12|13	13|12|13	0.884	0.85	0.825	43	44	40	*	*	*	0.861	0.777	0.802	43	45	40	*	*	*	0.867	0.875
CotAD_67923	455	DEG& pro ns					34.4015	13.1432	14.293	30.8152	11.2655	16.2985	-1.38815	-1.45174	-1.26717	-0.918906	-1.267	-	0.982	-	[mRNA] locus=LG15:29007340:29008835:+ [translate_table: standard] >CotAD_38324 [mRNA] locus=LG21:9825182:9826656:- [translate_table: standard] >CotAD_31399 [mRNA] locus=LG26:20793932:20795425:- [translate_table: standard]	27924	131|153|129	17.1|17.1|17.1	-|-|-	7|7|6	2|2|2	3|3|3	1|1|1	0.885	1.08	0.981	2	2	2	-	-	-	1.455	1.485	1.378	2	2	2	-	-	-	1.384	0.865
CotAD_69075	456	DEG& pro ns					55.614	27.6111	26.1757	54.9391	29.641	27.6099	-1.0102	-0.890242	-1.08722	-0.992647	-1.087	-0.993	0.942	0.802	[mRNA] locus=LG9:12523362:12526287:- [translate_table: standard]	89874	188|164|158	5.7|7.2|7.2	-|-|-	5|5|6	1|1|2	3|4|4	1|1|1	---	---	0.942	1	1	2	-	-	-	---	---	1.028	1	1	2	-	-	-	---	---
CotAD_70910	457	DEG& pro ns					58.5097	26.4742	24.7458	48.9572	16.9956	27.4257	-1.14409	-1.52636	-1.24149	-0.835991	-1.241	-0.836	1.157	1.231	[mRNA] locus=LG15:79619458:79623502:- [translate_table: standard]	35944	111|114|136	14.1|12.6|17.8	-|-|-	5|3|3	5|3|3	3|2|3	3|2|3	1.09	1.183	1.199	5	3	3	-	-	-	1.39	1.433	1.218	5	3	3	-	*	-	1.368	0.847
CotAD_73875	458	DEG& pro ns					83.5517	43.6441	33.9437	70.9524	38.8475	38.1627	-0.936884	-0.86903	-1.29953	-0.89469	-1.3	-0.895	0.981	1.064	[mRNA] locus=LG6:79083693:79084387:- [translate_table: standard]	23698	255|235|172	25.1|25.1|13.7	-|-|-	7|7|5	4|4|4	3|4|2	1|1|1	0.867	1.068	1.009	4	4	4	-	-	-	0.772	0.832	0.807	4	4	4	*	-	-	1.062	0.997
CotAD_75841	459	DEG& pro ns					17.041	6.35381	8.08103	17.0312	10.9104	12.0708	-1.42332	-0.642468	-1.0764	-0.496661	-1.076	-0.497	0.848	0.826	[mRNA] locus=LG9:43981417:43986061:+ [translate_table: standard]	197525	-|850|580	-|18.2|14.9	-|-|-	-|24|23	-|3|23	-|17|15	-|3|15	-	0.835	0.86	-	2	18	-	-	-	-	0.81	1.107	-	2	18	-	-	-	-	0.796
CotAD_59183	460	DAP& gene ns	diff.same				144.786	213.976	89.413	126.341	147.077	60.4037	0.563529	0.219248	-0.695364	-1.06461	-0.695364	-1.06461	0.718667	0.741	[mRNA] locus=LG24:18434537:18436504:- [translate_table: standard]	23880	246|253|219	30.3|42.2|37.3	-|-|-	8|11|10	8|11|10	4|6|5	4|6|5	0.75	0.7	0.706	8	11	7	*	*	*	0.724	0.666	0.752	8	11	7	*	*	*	0.693	0.705
CotAD_01680	461	DAP& gene ns	diff.same				33.6484	28.5351	22.6134	45.9279	23.2505	20.6415	-0.237803	-0.982109	-0.573364	-1.15382	0.7025	-0.573364	0.8145	0.815	[mRNA] locus=LG19:59257013:59257513:- [translate_table: standard]	24421	539|681|717	22.3|22.3|22.3	5|5|5	19|23|19	5|6|7	3|3|3	1|1|1	0.727	0.652	0.753	5	6	6	-	*	*	0.824	0.763	0.934	5	6	6	-	*	-	0.823	0.921
CotAD_30319	462	DAP& gene ns	diff.oppo				24.3761	27.9713	13.9412	27.502	19.6978	12.8241	0.198477	-0.4815	-0.806119	-1.10067	-0.806	-1.10067	1.229	1.426	[mRNA] locus=LG7:8211948:8216688:+ [translate_table: standard]	59316	261|146|215	11.6|11.6|11.6	1|1|1	9|6|10	9|6|10	3|4|4	3|4|4	1.247	1.274	1.21	9	6	9	*	-	*	0.947	0.946	1.025	7	6	9	-	-	-	1.439	1.247
CotAD_03566	463	DAP& gene ns	DEG& pro ns				3417.24	4712.59	2120.81	3149.41	4806.33	1422.24	0.463688	0.609856	-0.688215	-1.14691	-0.688	-1.147	1.469	1.338	[mRNA] locus=LG10:42164064:42165296:+ [translate_table: standard]	36012	770|826|690	16.5|16.5|16.5	-|-|-	38|39|34	38|39|34	4|4|4	4|4|4	1.514	1.366	1.423	34	33	26	*	-	*	1.052	1.124	1.196	34	33	26	-	*	-	1.316	1.363
CotAD_11389	464	DAP& gene ns	DEG& pro ns				42.5859	26.8898	27.1584	50.8558	21.0226	20.1586	-0.663319	-1.27447	-0.648976	-1.33501	-0.649	-1.335	0.671	0.941	[mRNA] locus=LG14:4272844:4275830:- [translate_table: standard]	48858	505|450|518	32.8|21.7|28.3	-|-|-	35|25|32	3|2|4	7|6|7	2|1|2	0.836	0.641	0.701	3	2	4	-	*	*	0.958	0.759	0.893	3	2	4	-	-	-	0.913	0.895
CotAD_12689	465	DAP& gene ns	DEG& pro ns				102.197	90.4774	51.3871	120.773	76.7773	37.3335	-0.175719	-0.653543	-0.991869	-1.69375	-0.992	-1.694	0.787	1.047	[mRNA] locus=LG26:207966:211783:+ [translate_table: standard]	41148	1255|1173|1044	25.4|25.4|25.4	1|1|1	40|37|34	40|37|34	5|5|5	5|5|5	0.753	0.821	0.794	35	34	32	*	*	-	0.878	0.808	0.839	35	34	33	*	*	*	1.063	1.001
CotAD_59295	466	DAP& gene ns	DEG& pro ns				2411.14	2507.06	1342.29	2033.2	2496	974.595	0.0562829	0.295865	-0.845023	-1.06088	-0.845	-1.061	0.71	0.72	[mRNA] locus=LG18:42737040:42738016:+ [translate_table: standard]	30903	1065|1157|1107	35.5|35.5|35.5	-|-|-	50|48|46	9|11|9	7|6|6	2|2|2	0.748	0.671	0.711	9	11	8	*	*	*	0.665	0.633	0.558	8	11	8	*	*	*	0.703	0.664
CotAD_05626	467	DAP& gene ns	DAP& gene ns				15.1141	9.76354	8.65303	13.8886	7.32255	14.1253	-0.630419	-0.923478	-0.804617	0.02439	0.6625	-0.804617	0.422333	0.422	[mRNA] locus=LG10:84830098:84832906:- [translate_table: standard]	57003	70|82|105	4.7|4.7|4.7	2|2|2	4|4|5	4|4|5	2|2|2	2|2|2	0.651	0.625	0.674	4	4	5	*	-	*	0.65	0.688	0.715	4	4	5	-	-	*	0.453	0.428
CotAD_15908	468	DAP& gene ns	DAP& gene ns				5.04878	4.20225	2.5937	7.77098	2.1011	1.5199	-0.26477	-1.88695	-0.96092	-2.35412	1.32233	-0.96092	1.613	1.613	[mRNA] locus=LG17:1543609:1543860:+ [translate_table: standard]	9685	337|252|253	37.3|37.3|37.3	1|1|1	15|10|13	15|10|13	3|3|3	3|3|3	1.305	1.324	1.338	13	9	10	*	*	*	1.097	1.093	1.006	13	9	9	-	-	-	1.643	1.61
CotAD_19257	469	DAP& gene ns	DAP& gene ns				646.551	432.576	350.79	574.197	424.611	303.093	-0.579812	-0.435402	-0.882159	-0.921787	1.37867	-0.882159	1.42133	1.421	[mRNA] locus=LG11:30467539:30468669:+ [translate_table: standard]	48265	802|787|781	22.3|22.3|22.3	1|1|1	30|29|30	30|29|30	7|7|7	7|7|7	1.373	1.425	1.338	26	24	22	*	*	*	0.861	0.912	0.911	26	23	22	*	-	-	1.423	1.45
CotAD_27947	470	DAP& gene ns	DAP& gene ns				210.879	664.775	270.203	244.486	975.574	302.75	1.65645	1.9965	0.357626	0.308378	1.55	0.357626	1.617	1.617	[mRNA] locus=LG22:17391405:17392620:- [translate_table: standard]	35094	807|811|855	40.2|40.2|40.2	-|-|-	39|38|40	8|38|8	8|8|8	2|8|2	1.817	1.259	1.574	8	22	8	*	*	*	1.308	0.967	1.148	8	24	8	-	-	-	1.662	1.817
CotAD_44237	471	DAP& gene ns	DAP& gene ns				27.8538	33.1551	23.1821	81.5953	22.6847	84.7536	0.251354	-1.84676	-0.264863	0.0547898	1.291	-0.264863	0.758	0.758	[mRNA] locus=LG20:58417321:58418382:- [translate_table: standard] >CotAD_09893 [mRNA] locus=scaffold615.1:534506:535567:+ [translate_table: standard] >CotAD_09922 [mRNA] locus=scaffold615.1:607935:608996:- [translate_table: standard]	39344	1791|1861|1730	14.2|14.2|17.6	-|-|-	72|69|61	72|69|61	5|5|6	5|5|6	1.292	1.29	1.342	70	65	59	*	*	-	1.133	1.108	1.083	70	66	59	-	*	-	0.757	0.759
CotAD_44243	472	DAP& gene ns	DAP& gene ns				13.8841	16.809	8.86182	30.1125	16.0209	21.6585	0.275798	-0.910411	-0.647763	-0.475428	1.28433	-0.647763	1.54767	1.548	[mRNA] locus=LG20:58451462:58452469:+ [translate_table: standard] >CotAD_09885 [mRNA] locus=scaffold615.1:500341:501348:- [translate_table: standard] >CotAD_09930 [mRNA] locus=scaffold615.1:642104:643111:+ [translate_table: standard]	38612	1007|1088|1043	21.5|21.5|21.5	1|1|1	26|33|27	26|33|27	5|5|5	5|5|5	1.327	1.251	1.275	24	26	23	*	*	*	0.939	0.966	0.817	24	26	23	-	-	*	1.439	1.454
CotAD_50707	473	DAP& gene ns	DAP& gene ns				750.767	615.644	386.672	745.108	606.692	425.284	-0.286267	-0.296485	-0.957254	-0.809024	1.2365	-0.957254	1.379	1.379	[mRNA] locus=LG2:8691073:8693072:- [translate_table: standard]	39335	985|998|987	25.1|25.1|25.1	1|1|1	29|27|26	29|27|26	6|6|6	6|6|6	1.203	1.27	1.189	23	22	25	*	*	*	1.062	1.076	1.147	25	22	25	-	-	-	1.321	1.401
CotAD_52971	474	DAP& gene ns	DAP& gene ns				8.72761	6.18808	4.64969	8.45804	4.57373	5.44939	-0.496095	-0.886952	-0.908453	-0.63423	0.727667	-0.908453	0.782667	0.783	[mRNA] locus=LG22:13430209:13431894:+ [translate_table: standard]	39824	336|329|389	20.2|20.2|16.8	-|-|-	16|18|22	16|18|22	6|6|5	6|6|5	0.82	0.707	0.656	14	16	18	*	*	*	0.906	0.837	0.829	15	16	18	-	*	*	0.751	0.783
CotAD_64613	475	DAP& gene ns	DAP& gene ns				81.03	35.2318	41.6965	71.6673	44.9619	60.6803	-1.20158	-0.672612	-0.95853	-0.240086	1.8075	-0.95853	1.544	1.544	[mRNA] locus=LG9:72488641:72490692:- [translate_table: standard]	35312	488|378|467	32.4|25.2|29.4	1|1|1	16|12|14	8|4|6	6|5|7	2|2|2	1.789	1.826	1.287	8	4	6	*	*	-	1.101	1.485	1.128	8	4	6	-	*	-	1.748	1.49
CotAD_65302	476	DAP& gene ns	DAP& gene ns				131.058	110.718	177.861	165.457	170.364	244.112	-0.243317	0.0421647	0.440545	0.561089	1.97467	0.440545	1.9245	1.925	[mRNA] locus=LG26:7464256:7465610:- [translate_table: standard]	30585	194|196|209	28.4|18.1|24.2	-|-|-	8|8|7	8|5|5	5|3|4	5|2|3	1.976	1.865	2.083	6	4	5	*	*	*	0.899	1.333	1	6	4	5	*	-	-	1.761	1.221
CotAD_69975	477	DAP& gene ns	DAP& gene ns			response to osmotic stress	27.604	159.263	19.7674	37.6593	121.143	25.6854	2.52846	1.68563	-0.481753	-0.552061	0.574333	-0.481753	0.532667	0.533	[mRNA] locus=LG8:97609161:97609940:- [translate_table: standard]	18237	413|606|419	25.6|25.6|14.3	1|1|1	12|17|12	8|12|8	3|3|2	2|2|1	0.692	0.57	0.461	7	9	6	*	*	*	1.01	0.859	0.92	7	10	8	-	-	-	0.551	0.485
CotAD_00400	478	DAP& gene ns					41.6949	36.0261	36.9918	45.2288	32.0595	40.1663	-0.210831	-0.496492	-0.172666	-0.171258	0.705	-0.172666	0.705	-	[mRNA] locus=LG19:66762717:66764399:+ [translate_table: standard]	39803	207|255|216	16.9|23.7|16.9	-|-|-	9|12|10	2|5|3	4|5|4	1|2|1	0.643	0.735	0.675	2	4	2	-	*	*	0.787	0.975	0.974	2	4	2	-	-	-	0.77	0.822
CotAD_03106	479	DAP& gene ns					146.37	66.3807	198.59	211.57	80.4368	292.627	-1.14078	-1.39521	0.440178	0.46793	0.462667	0.440178	0.890667	0.891	[mRNA] locus=LG20:6614670:6617447:- [translate_table: standard]	16509	61|66|81	7.1|7.1|7.1	4|4|4	3|4|6	3|4|6	1|1|1	1|1|1	0.399	0.538	0.451	3	4	6	*	*	*	0.636	0.63	0.704	3	4	6	-	*	*	0.85	0.829
CotAD_04344	480	DAP& gene ns				response to osmotic stress	0.001	0.001	0.157535	0.001	0.001	0.001	0	0	7.29953	0	1.4345	7.29953	1.4345	-	[mRNA] locus=LG4:77896031:77900256:- [translate_table: standard]	57810	87|78|55	4.1|4.1|4.1	4|4|4	5|6|4	5|6|4	2|2|2	2|2|2	1.232	1.535	1.334	4	4	3	-	*	*	1.208	1.477	1.256	4	4	3	-	-	-	0.984	0.755
CotAD_04533	481	DAP& gene ns				response to osmotic stress	89.2695	58.6828	60.4126	127.808	45.9639	89.5798	-0.605229	-1.47541	-0.563318	-0.512738	0.6155	-0.563318	0.6155	-	[mRNA] locus=LG4:74480274:74486053:+ [translate_table: standard]	111036	1822|1474|1703	34.4|45.7|37.1	-|-|-	59|54|61	9|6|6	19|24|23	3|4|3	0.574	0.803	0.657	7	6	6	*	-	*	0.947	1.004	0.931	7	6	6	-	-	-	0.867	1.078
CotAD_04802	482	DAP& gene ns					38.8459	34.1124	39.5463	38.8092	30.5524	45.0605	-0.187464	-0.34511	0.0257827	0.215466	1.284	0.0257827	0.852667	0.853	[mRNA] locus=LG1:38347627:38351841:- [translate_table: standard]	69444	194|205|275	11.1|11.1|11.1	-|-|-	9|12|13	8|9|9	6|6|6	5|5|5	0.971	1.326	1.242	6	7	8	-	*	*	0.974	1.17	1.101	6	6	8	-	-	-	0.801	0.941
CotAD_05433	483	DAP& gene ns					10.243	8.82473	9.35491	8.57442	5.98279	9.08847	-0.215017	-0.51922	-0.130845	0.0839995	1.462	-0.130845	0.983	0.983	[mRNA] locus=LG21:4159571:4167190:- [translate_table: standard]	75461	107|148|116	7.3|8.7|8.7	-|1|1	5|5|4	5|5|4	4|4|4	4|4|4	1.429	1.314	1.495	5	5	4	*	-	*	1.336	1.142	1.615	5	4	4	-	-	*	0.89	0.914
CotAD_05829	484	DAP& gene ns					2047.22	2242.87	1310.9	1956.91	2332.08	1196.38	0.131679	0.253038	-0.643112	-0.7099	0.833	-0.643112	0.833	-	[mRNA] locus=LG20:49514636:49515374:+ [translate_table: standard]	25396	585|606|645	29.9|37.3|37.3	-|-|-	27|30|30	19|19|22	4|5|5	3|4|4	0.825	0.815	0.859	19	19	19	*	*	*	0.826	0.896	0.853	19	19	20	*	*	*	1.06	1.113
CotAD_06666	485	DAP& gene ns					20.4608	20.7459	22.679	22.1882	10.6824	19.2627	0.0199596	-1.05455	0.148491	-0.203981	1.241	0.148491	0.791667	0.792	[mRNA] locus=LG18:18792662:18795059:- [translate_table: standard]	76375	219|180|162	9.3|7.6|6.9	-|-|-	9|6|7	9|6|2	5|4|4	5|4|1	1.282	1.2	1.546	5	4	2	*	*	-	0.886	1.399	1.522	5	4	2	-	-	-	0.762	0.881
CotAD_10811	486	DAP& gene ns					21.3425	16.618	16.0338	25.9621	21.202	14.9226	-0.360985	-0.292208	-0.412616	-0.798906	0.791333	-0.412616	1.00167	1.002	[mRNA] locus=LG21:12196699:12199128:- [translate_table: standard]	21449	382|299|348	22.9|22.9|22.9	1|1|1	16|11|10	16|11|10	3|3|3	3|3|3	0.749	0.823	0.802	15	10	10	*	*	*	0.843	0.857	0.867	16	10	10	-	*	-	0.904	1.035
CotAD_10867	487	DAP& gene ns					240.919	114.763	170.819	223.333	108.133	217.581	-1.06989	-1.0464	-0.496079	-0.0376479	0.7415	-0.496079	0.805333	0.805	[mRNA] locus=LG21:11710522:11711531:- [translate_table: standard]	28091	225|205|276	31.1|31.1|31.1	1|1|1	8|10|12	8|10|12	4|5|4	4|5|4	0.713	1.008	0.77	8	10	12	*	-	*	0.65	0.917	1.01	8	10	12	*	-	-	0.776	0.835
CotAD_11443	488	DAP& gene ns					11.4123	2.60452	13.6169	16.574	3.0641	16.4022	-2.1315	-2.43539	0.254808	-0.015033	1.556	0.254808	1.05333	1.053	[mRNA] locus=LG14:3859029:3862842:- [translate_table: standard]	77870	937|967|1083	24.7|27.1|26.8	-|-|-	40|38|43	8|5|4	11|13|12	2|2|1	1.596	1.364	1.708	8	5	4	*	*	*	1.148	0.985	1.201	8	5	4	-	-	-	1.086	1
CotAD_12543	489	DAP& gene ns					39.1567	17.5492	19.3938	32.4527	16.0448	19.586	-1.15785	-1.01623	-1.01366	-0.728517	0.776	-1.01366	0.739667	0.74	[mRNA] locus=LG26:1928225:1930952:- [translate_table: standard]	23282	148|108|98	12.6|12.6|12.6	1|1|1	7|4|4	3|2|2	2|2|2	1|1|1	0.804	0.737	0.787	3	2	2	*	*	*	0.74	0.82	0.682	3	2	2	-	*	-	0.673	0.812
CotAD_13666	490	DAP& gene ns					27.047	6.30338	21.4907	32.4716	9.00471	31.2665	-2.10127	-1.85043	-0.331758	-0.0545613	0.779	-0.331758	0.820333	0.82	[mRNA] locus=LG14:13705332:13706574:+ [translate_table: standard]	14024	352|371|380	43.3|43.3|33.0	1|1|1	15|15|13	15|15|13	4|4|3	4|4|3	0.834	0.699	0.804	13	13	13	*	*	*	1.128	1.014	1.092	13	13	13	-	-	-	0.774	0.859
CotAD_17449	491	DAP& gene ns					13.2015	7.21087	12.151	13.3346	3.4337	4.47098	-0.872453	-1.95734	-0.119618	-1.57651	0.7955	-0.119618	0.859667	0.86	[mRNA] locus=LG9:85490452:85491674:+ [translate_table: standard]	34174	162|208|192	12.5|12.5|12.5	-|-|-	6|7|9	6|7|9	3|3|3	3|3|3	0.811	0.78	0.808	4	7	6	*	*	-	0.973	0.926	0.839	4	7	6	-	-	-	0.934	0.945
CotAD_17997	492	DAP& gene ns					416.285	585.219	355.092	407.976	738.016	429.379	0.491406	0.855168	-0.22938	0.0737668	0.817333	-0.22938	0.817333	-	[mRNA] locus=LG24:27016939:27018664:- [translate_table: standard]	26158	494|451|354	27.0|27.0|27.0	1|1|1	19|19|16	19|19|16	4|4|4	4|4|4	0.832	0.82	0.8	16	17	13	*	*	*	0.995	0.878	0.896	16	17	14	-	*	-	1.014	1.003
CotAD_20848	493	DAP& gene ns					50.9778	94.8211	82.4598	53.2303	89.8398	95.9697	0.895338	0.755106	0.693822	0.850331	1.303	0.693822	0.85	0.85	[mRNA] locus=LG17:8040558:8042983:- [translate_table: standard]	57011	196|220|227	16.7|15.8|17.6	-|-|-	9|8|8	9|8|8	6|5|6	6|5|6	1.034	1.278	1.328	7	8	7	-	*	*	0.916	0.986	0.986	7	8	7	-	-	-	0.932	0.854
CotAD_21292	494	DAP& gene ns				response to osmotic stress	38.2644	17.2514	28.3942	37.4234	21.8957	44.157	-1.14929	-0.773295	-0.430406	0.238703	0.759667	-0.430406	0.759667	-	[mRNA] locus=LG16:222284:222775:+ [translate_table: standard]	18117	954|854|900	43.2|43.2|66.7	-|-|-	31|29|28	10|29|28	4|4|5	2|4|5	0.742	0.785	0.752	8	29	25	*	*	*	0.907	0.901	0.876	7	28	25	-	*	*	0.949	0.975
CotAD_29093	495	DAP& gene ns					8.54296	7.02593	10.6584	8.4139	6.264	8.87883	-0.282048	-0.425691	0.319187	0.0775946	1.2825	0.319187	0.932333	0.932	[mRNA] locus=LG25:41972730:42002555:- [translate_table: standard]	286971	197|284|227	1.9|2.0|2.7	-|-|-	6|7|9	4|4|5	3|3|4	2|2|2	1.261	1	1.304	3	4	5	*	-	*	1.2	1.116	1.132	4	4	5	-	-	-	1.028	0.901
CotAD_30698	496	DAP& gene ns					287.438	276.05	275.35	280.253	245.448	181.884	-0.058319	-0.19131	-0.061985	-0.623714	1.6005	-0.061985	1.6005	-	[mRNA] locus=LG24:54145489:54147106:+ [translate_table: standard]	51148	1422|1459|1349	32.0|40.6|38.3	-|-|-	60|63|61	3|3|2	9|12|11	1|1|1	1.495	1.706	1.778	2	3	2	*	*	-	0.866	0.943	1.13	2	3	2	-	-	-	0.61	0.581
CotAD_33352	497	DAP& gene ns					18.6059	20.8942	16.1835	17.7282	17.6984	9.95766	0.167341	-0.00242908	-0.201235	-0.832169	0.6945	-0.201235	0.792667	0.793	[mRNA] locus=LG15:76347013:76350763:+ [translate_table: standard]	44553	149|111|137	7.3|9.5|9.5	2|2|2	11|9|12	3|9|12	3|4|4	1|4|4	0.695	0.8	0.694	3	6	8	*	-	*	1.021	0.885	0.877	3	6	8	-	-	-	0.861	0.669
CotAD_36391	498	DAP& gene ns					31.7753	110.575	41.4524	29.1236	102.998	41.1471	1.79905	1.82236	0.383546	0.498602	1.422	0.383546	1.20433	1.204	[mRNA] locus=LG20:48448624:48450785:+ [translate_table: standard]	81003	222|279|230	10.9|12.5|13.0	-|-|-	10|12|11	10|12|2	5|6|6	5|6|2	1.373	1.471	1.508	8	9	2	*	*	-	0.882	1.063	1.026	9	9	2	-	-	-	1.433	1.182
CotAD_43834	499	DAP& gene ns					76.6111	71.1672	77.3091	66.329	80.8449	105.432	-0.106341	0.285515	0.0130843	0.668598	0.6095	0.0130843	0.6095	-	[mRNA] locus=LG17:31516893:31520368:+ [translate_table: standard]	22660	163|147|155	22.1|7.1|22.1	1|1|1	7|5|5	7|5|5	2|1|2	2|1|2	0.64	0.579	0.724	6	5	3	*	*	-	0.6	0.704	0.699	6	5	3	*	*	-	0.857	0.79
CotAD_46299	500	DAP& gene ns					300.069	329.124	422.953	290.459	342.439	409.512	0.133337	0.237517	0.495204	0.495574	1.579	0.495204	0.947667	0.948	[mRNA] locus=LG5:35035100:35036219:+ [translate_table: standard]	21918	182|169|196	15.8|15.8|15.8	-|-|-	4|3|4	4|3|4	2|2|2	2|2|2	1.639	1.65	1.448	4	3	3	*	*	*	1.306	0.845	1.13	4	3	4	-	-	-	0.89	0.805
CotAD_49740	501	DAP& gene ns					10.0656	8.46384	11.2082	10.686	7.69039	14.2341	-0.250048	-0.474598	0.155126	0.41362	1.281	0.155126	1.281	-	[mRNA] locus=LG23:17464302:17494603:+ [translate_table: standard]	282911	204|250|240	2.4|2.4|2.4	-|-|-	7|8|9	5|5|5	4|4|4	3|3|2	1.258	0.894	1.304	4	5	5	*	-	*	1.127	0.885	1.155	5	5	5	-	-	-	0.997	0.91
CotAD_50868	502	DAP& gene ns					18.0779	13.2168	19.7456	14.8526	14.2333	18.5329	-0.451855	-0.0614496	0.127307	0.319378	0.7305	0.127307	1.17633	1.176	[mRNA] locus=LG2:34008520:34010600:+ [translate_table: standard]	63228	365|255|262	13.6|13.6|13.6	1|1|1	8|7|7	8|7|7	5|4|5	5|4|5	0.712	0.749	1.152	5	5	5	*	*	-	0.903	0.897	1.522	5	5	6	-	-	-	0.759	1.148
CotAD_53871	503	DAP& gene ns					33.7274	24.0422	26.9908	51.7841	24.0419	29.3544	-0.488353	-1.10696	-0.321451	-0.818933	0.6735	-0.321451	0.6735	-	[mRNA] locus=LG18:13500192:13504753:+ [translate_table: standard]	90589	264|221|280	9.6|7.7|7.7	-|-|-	11|8|11	3|2|2	5|4|4	1|1|1	0.814	0.698	0.649	3	2	2	-	*	*	1.205	1.099	1.226	3	2	2	-	-	-	0.619	0.531
CotAD_54241	504	DAP& gene ns					1.38293	2.20618	1.26302	1.33036	1.15104	1.11019	0.67383	-0.20888	-0.130845	-0.261012	1.51767	-0.130845	1.51767	-	[mRNA] locus=LG5:13214910:13217669:- [translate_table: standard]	125684	60|109|75	0.9|0.9|0.9	1|1|1	6|6|5	6|6|5	1|1|1	1|1|1	1.414	1.355	1.784	6	6	5	*	*	*	0.975	1.173	1.213	6	6	5	-	-	-	1.21	1.003
CotAD_56317	505	DAP& gene ns					55.0511	27.153	29.3288	44.7205	24.6071	29.4626	-1.01966	-0.861861	-0.908453	-0.602049	0.763	-0.908453	0.763	-	[mRNA] locus=LG13:43368125:43370040:- [translate_table: standard]	28474	177|220|220	19.3|19.3|19.3	-|-|-	10|12|12	7|9|9	3|3|3	2|2|2	0.719	0.803	0.723	6	7	9	-	*	*	0.902	1.165	0.74	6	7	9	-	-	-	0.978	1.099
CotAD_58944	506	DAP& gene ns					1728.07	1101.21	1496.53	1589.12	1277.95	1505.59	-0.650071	-0.314389	-0.207533	-0.0778981	1.245	-0.207533	0.833667	0.834	[mRNA] locus=LG4:35220576:35221987:- [translate_table: standard]	41657	1127|1142|1118	28.7|37.6|30.3	-|-|-	46|49|51	5|6|5	7|9|7	1|1|1	1.249	1.208	1.278	4	6	4	*	*	*	1.203	0.991	1.299	4	6	4	-	-	-	0.824	0.808
CotAD_60441	507	DAP& gene ns			ghr-miR394a/b		501.763	384.066	304.258	449.432	302.219	237.839	-0.385652	-0.572507	-0.72171	-0.918114	0.731	-0.72171	1.294	1.294	[mRNA] locus=LG9:23134666:23137708:+ [translate_table: standard]	93522	2668|2519|2254	30.3|34.3|34.3	-|-|-	97|98|90	8|9|6	17|19|18	1|1|2	0.734	0.728	0.904	8	9	6	*	*	-	0.691	0.798	0.964	8	9	6	*	*	-	1.286	1.285
CotAD_61750	508	DAP& gene ns					57.8132	41.9591	50.1514	54.8074	42.4581	62.1495	-0.462416	-0.368332	-0.205109	0.181372	0.756	-0.205109	0.931	0.931	[mRNA] locus=LG8:74162439:74166173:+ [translate_table: standard]	68939	117|91|171	15.7|15.3|16.3	-|-|-	6|7|6	6|3|2	5|6|6	5|3|2	0.754	0.758	0.596	6	2	2	*	*	-	1.127	1.115	1.091	6	2	2	-	-	-	0.961	0.809
CotAD_73660	509	DAP& gene ns					130.864	87.7239	100.967	113.149	56.3184	80.8737	-0.577025	-1.00655	-0.374187	-0.484485	0.6985	-0.374187	0.824667	0.825	[mRNA] locus=LG6:28842206:28858934:- [translate_table: standard]	223418	202|202|253	5.7|8.1|4.5	-|-|-	9|11|11	9|11|3	7|9|5	7|9|1	0.673	0.724	1.075	8	7	3	*	*	-	0.984	0.869	1.176	8	8	3	-	-	-	0.834	0.702
CotAD_06298	510		diff.same				18.0905	12.1983	9.09757	18.3281	8.95803	7.4452	-0.568551	-1.0328	-0.991683	-1.29967	-0.991683	-1.29967	0.962333	0.809	[mRNA] locus=LG22:4514057:4520850:+ [translate_table: standard]	59381	682|734|668	19.3|24.9|26.6	1|-|-	24|26|26	10|11|10	6|7|8	3|4|5	1.13	0.922	0.835	10	11	9	-	-	-	1.172	0.966	0.973	10	11	8	*	-	-	0.957	0.68
CotAD_12286	511		diff.same				29.1653	142.509	49.3559	30.8953	182.204	64.0423	2.28874	2.5601	0.758972	1.05164	0.758972	1.05164	1.31767	1.407	[mRNA] locus=LG2:11003416:11004342:+ [translate_table: standard]	40617	218|209|194	18.5|18.5|18.5	-|-|-	7|6|9	7|6|2	4|4|4	4|4|1	1.495	1.267	1.191	7	6	2	*	-	*	1.202	0.836	1.191	6	6	2	-	-	-	1.477	1.507
CotAD_20762	512		diff.same			response to osmotic stress	5.87718	14.2839	7.24626	10.4934	2.54368	0.56617	1.2812	-2.04449	0.302114	-4.2121	0.302114	-4.2121	0.8055	0.577	[mRNA] locus=LG10:48443715:48445314:+ [translate_table: standard]	56910	476|-|499	25.6|-|27.6	1|-|1	21|-|21	5|-|5	7|-|8	2|-|2	0.897	-	0.714	5	-	4	-	-	-	1.2	-	1.101	5	-	4	*	-	-	0.596	-
CotAD_23384	513		diff.same				175.293	75.3044	89.085	225.747	45.2997	84.2631	-1.21897	-2.31713	-0.976517	-1.42173	-0.976517	-1.42173	0.862667	0.736	[mRNA] locus=LG19:70496554:70497210:+ [translate_table: standard]	19603	684|595|629	12.1|12.1|12.1	1|1|1	12|12|10	12|12|10	1|1|1	1|1|1	0.802	0.869	0.917	8	7	7	*	-	-	1.025	1.169	1.019	8	8	8	-	-	-	0.696	0.823
CotAD_42326	514		diff.same				7.63375	145.432	19.7536	8.48591	297.213	34.7266	4.25181	5.13028	1.37165	2.0329	1.37165	2.0329	1.4705	1.695	[mRNA] locus=LG20:36796050:36796424:+ [translate_table: standard]	17299	60|95|183	13.7|27.4|27.4	-|-|-	1|3|5	1|3|5	1|2|2	1|2|2	---	1.355	1.586	1	3	5	-	-	*	---	0.539	0.809	1	3	5	-	-	*	---	1.704
CotAD_23916	515		diff.oppo			response to osmotic stress	60.816	53.5307	99.535	68.3412	75.9275	155.539	-0.184082	0.151867	0.710754	1.18645	0.711	1.18645	1.271	0.724	[mRNA] locus=LG3:10155615:10156796:- [translate_table: standard]	52029	725|708|692	37.7|29.5|27.2	-|-|-	27|25|31	4|3|3	10|9|8	1|1|1	1.258	1.392	1.163	4	3	3	-	*	-	1.987	1.898	1.657	4	3	3	*	-	*	0.781	0.738
CotAD_24342	516		diff.oppo				55.4726	43.5651	39.5293	54.569	32.7665	26.3962	-0.348602	-0.735859	-0.488852	-1.04775	-0.489	-1.04775	1.114	1.371	[mRNA] locus=LG19:4262801:4265364:+ [translate_table: standard]	62575	211|214|240	18.4|16.5|20.5	1|1|1	13|9|12	13|7|12	7|6|7	7|5|7	1.073	1.128	1.141	10	6	8	-	-	-	1.211	1.092	1.104	10	6	8	*	-	-	1.286	1.165
CotAD_00025	517		DEG& pro ns				6.1912	3.43542	4.4175	11.3161	2.14711	1.86382	-0.849732	-2.39791	-0.486989	-2.60205	-0.487	-2.602	0.972	0.97	[mRNA] locus=LG19:64026033:64036631:+ [translate_table: standard]	58225	147|186|185	7.8|7.8|7.8	1|1|1	4|4|5	4|4|5	2|2|2	2|2|2	1.07	0.907	0.94	4	4	5	-	-	-	1.007	0.893	0.996	3	4	5	-	-	-	1.144	0.907
CotAD_00077	518		DEG& pro ns				41.7849	19.3397	80.9159	32.7583	21.6146	118.972	-1.11142	-0.599854	0.953441	1.86069	0.953	1.861	1.211	1.256	[mRNA] locus=LG19:64404328:64406166:- [translate_table: standard]	73018	266|218|173	12.7|12.7|14.6	1|1|1	13|10|12	13|10|12	6|6|6	6|6|6	1.151	1.422	1.061	9	8	8	-	*	-	1.19	1.21	1.317	8	8	8	*	-	-	1.396	1.429
CotAD_00087	519		DEG& pro ns				9.74936	11.1577	9.59968	19.6954	4.05729	0.733744	0.194662	-2.27927	-0.022321	-4.74644	-0.022	-4.74644	0.877	1.03	[mRNA] locus=LG19:64444655:64447156:- [translate_table: standard]	23184	66|74|58	11.0|11.0|6.4	1|1|1	7|7|5	7|7|5	2|2|1	2|2|1	0.656	1.193	0.781	3	5	3	-	-	-	0.767	1.189	0.964	3	5	3	-	-	-	1.137	0.898
CotAD_00304	520		DEG& pro ns			response to osmotic stress	48.8328	21.9703	33.7504	50.7854	20.5053	24.8986	-1.1523	-1.30842	-0.532944	-1.02835	-0.533	-1.02835	1.658	1.314	[mRNA] locus=LG19:66116625:66119021:- [translate_table: standard]	33816	396|430|406	21.2|26.2|21.2	-|-|-	15|16|19	2|1|1	4|5|4	1|1|1	1.658	---	---	2	1	1	-	-	-	1.268	---	---	2	1	1	-	-	-	1.314	---
CotAD_00325	521		DEG& pro ns				3.0956	4.02588	1.32525	3.12683	1.9324	0.001	0.379086	-0.694307	-1.22395	-11.6105	-1.224	-11.61	1.19	0.927	[mRNA] locus=LG19:66277069:66279229:+ [translate_table: standard]	69421	147|163|-	8.4|12.6|-	1|1|-	8|7|-	5|4|-	3|5|-	2|4|-	1.03	1.349	-	5	4	-	-	*	-	1.236	0.875	-	5	4	-	-	-	-	1.064	0.79
CotAD_01154	522		DEG& pro ns				100.15	61.3576	51.5004	100.581	46.4453	49.8661	-0.706854	-1.11476	-0.959511	-1.01223	-0.96	-1.012	0.686	0.983	[mRNA] locus=LG18:9303301:9306118:- [translate_table: standard]	48799	870|713|749	25.3|21.1|34.7	-|-|-	37|31|34	4|2|3	6|5|8	2|1|2	0.868	0.645	0.544	4	2	3	-	-	*	0.955	0.868	0.638	4	2	3	-	-	-	1.143	0.941
CotAD_01315	523		DEG& pro ns				2873	2805.08	1452.47	2686.18	2781.37	855.554	-0.0345149	0.0502411	-0.984046	-1.65062	-0.984	-1.65062	1.011	0.844	[mRNA] locus=LG18:12096709:12098326:- [translate_table: standard]	21612	79|84|107	16.6|16.6|17.8	1|1|1	3|4|4	3|4|4	2|2|3	2|2|3	1.128	0.973	0.933	3	3	4	*	-	-	1.037	0.918	0.993	3	3	4	-	-	-	0.798	0.744
CotAD_01370	524		DEG& pro ns				7804.12	12355.8	4233.71	7251.85	12832.8	2862.48	0.662886	0.823417	-0.882313	-1.34108	-0.882	-1.341	0.846	0.907	[mRNA] locus=LG19:61823964:61824731:- [translate_table: standard]	19847	90|91|100	7.6|7.6|7.6	1|1|1	5|4|5	5|4|5	1|1|1	1|1|1	0.917	0.845	0.775	4	4	5	-	-	*	0.777	0.753	0.916	4	4	5	*	*	-	0.837	0.807
CotAD_01518	525		DEG& pro ns				258.657	193.818	449.024	249.714	207.734	525.038	-0.416332	-0.265543	0.795754	1.07214	0.796	1.072	0.786	0.963	[mRNA] locus=LG19:60637458:60642982:- [translate_table: standard]	77646	45|43|34	2.5|8.2|1.2	-|-|-	3|5|2	3|5|2	2|5|1	2|5|1	0.867	0.704	---	2	3	1	-	-	-	0.89	0.614	---	2	3	1	-	*	-	1.086	0.84
CotAD_01697	526		DEG& pro ns				27.4976	43.3534	28.2526	29.301	27.068	11.3026	0.656842	-0.114362	0.0390795	-1.3743	0.039	-1.374	1.104	1.045	[mRNA] locus=LG19:59126172:59131443:+ [translate_table: standard]	106246	133|-|153	7.6|-|6.1	-|-|1	10|-|10	3|-|2	6|-|5	3|-|2	1.085	-	1.122	2	-	2	*	-	-	1.171	-	1.192	2	-	2	-	-	-	1.12	-
CotAD_02376	527		DEG& pro ns	specifc N24/N0			80.9281	96.9313	45.0035	73.5659	57.2661	31.2387	0.260321	-0.361356	-0.846604	-1.2357	-0.847	-1.236	0.442	0.718	[mRNA] locus=LG20:16558489:16560691:- [translate_table: standard]	46449	121|-|116	10.4|-|5.9	-|-|-	2|-|1	2|-|1	2|-|1	2|-|1	0.442	-	---	2	-	1	*	-	-	0.726	-	---	2	-	1	-	-	-	0.718	-
CotAD_02536	528		DEG& pro ns				174.901	140.423	87.6432	167.558	108.644	69.2718	-0.316765	-0.625057	-0.996828	-1.27432	-0.997	-1.27432	1.1	1.032	[mRNA] locus=LG19:40126191:40129739:+ [translate_table: standard]	54239	726|823|600	29.5|29.5|29.5	-|-|-	25|25|21	25|25|21	8|8|8	8|8|8	1.185	1.068	1.046	24	25	20	-	-	-	1.442	1.404	1.523	25	25	20	*	*	*	1.119	0.943
CotAD_02654	529		DEG& pro ns				6.92255	5.15534	5.98958	8.97267	5.15527	1.3162	-0.425235	-0.799489	-0.208848	-2.76916	-0.209	-2.769	0.884	0.801	[mRNA] locus=LG19:41114952:41117611:- [translate_table: standard]	37892	62|60|54	4.1|4.1|4.1	5|5|5	2|2|2	2|2|2	1|1|1	1|1|1	0.972	0.795	---	2	2	1	-	-	-	0.973	0.806	---	2	2	1	-	-	-	0.763	0.838
CotAD_03552	530		DEG& pro ns				36.059	13.2147	18.0638	36.6557	11.6467	14.9058	-1.44822	-1.65412	-0.997262	-1.29817	-0.997	-1.29817	1.042	1.192	[mRNA] locus=LG10:42000543:42004698:- [translate_table: standard]	57426	243|251|253	20.4|16.8|21.1	-|-|-	13|14|12	1|2|2	6|6|6	1|1|2	---	---	1.042	1	-	2	-	-	*	---	---	0.84	1	-	2	-	-	-	---	---
CotAD_03967	531		DEG& pro ns				240.543	199.108	122.099	237.136	153.328	92.5618	-0.272741	-0.629098	-0.978246	-1.35723	-0.978	-1.357	0.855	1.186	[mRNA] locus=LG21:7886805:7887510:+ [translate_table: standard]	21042	285|474|372	18.2|18.2|18.2	1|1|1	11|13|12	11|13|12	2|2|2	2|2|2	0.877	0.868	0.821	10	13	12	-	-	*	0.808	0.857	0.773	10	13	11	*	*	*	1.191	1.138
CotAD_04033	532		DEG& pro ns				27.1654	36.2209	52.7515	32.6787	52.9038	65.7412	0.415052	0.695021	0.957441	1.00845	0.957	1.008	0.939	1.171	[mRNA] locus=LG20:12136677:12138456:+ [translate_table: standard]	53025	36|91|58	2.2|6.2|2.2	1|1|1	2|4|2	2|4|2	1|2|1	1|2|1	---	0.93	0.947	1	3	2	-	-	-	---	0.744	0.94	1	4	2	-	*	-	---	1.171
CotAD_04085	533		DEG& pro ns				86.9811	114.165	116.868	74.2675	110.95	155.561	0.392342	0.57911	0.426103	1.06668	0.426	1.067	0.956	0.763	[mRNA] locus=LG20:12662743:12667016:+ [translate_table: standard]	59169	35|55|32	5.6|4.6|2.7	-|-|-	2|2|1	2|2|1	2|2|1	2|2|1	0.931	0.98	---	2	2	1	-	-	-	0.872	1.098	---	2	2	1	-	-	-	0.799	0.726
CotAD_04564	534		DEG& pro ns				89.0604	38.8288	48.2221	84.8591	31.7686	39.8335	-1.19766	-1.41747	-0.885089	-1.09109	-0.885	-1.091	0.958	0.843	[mRNA] locus=LG1:36031073:36031971:- [translate_table: standard] >CotAD_22643 [mRNA] locus=LG3:22473296:22474192:+ [translate_table: standard]	19532	260|178|208	27.4|27.4|36.3	3|3|2	18|10|13	18|10|13	3|3|4	3|3|4	0.856	0.994	1.023	6	5	6	-	-	-	0.637	1.048	1.323	7	5	6	*	-	*	0.919	0.788
CotAD_04590	535		DEG& pro ns				310.731	99.2109	176.9	424.594	64.1627	189.037	-1.6471	-2.72628	-0.812732	-1.16742	-0.813	-1.167	1.112	1.41	[mRNA] locus=LG1:36482363:36485105:- [translate_table: standard]	62693	3485|3388|3458	41.4|41.4|41.4	-|-|-	98|100|97	4|2|2	15|15|15	1|1|1	1.418	0.939	0.98	2	2	2	-	-	-	0.939	0.849	0.911	2	2	2	-	-	-	1.1	1.828
CotAD_05582	536		DEG& pro ns	Common N24/N0&E24 ns			11.5846	18.8652	21.2178	9.88446	21.5899	23.0476	0.703521	1.12712	0.87307	1.22138	0.873	1.221	0.796	0.521	[mRNA] locus=LG10:85166169:85170118:+ [translate_table: standard]	59098	127|-|28	4.0|-|2.6	2|-|2	2|-|1	2|-|1	1|-|1	1|-|1	0.796	-	---	2	-	-	-	-	-	0.692	-	---	2	-	-	-	-	-	0.521	-
CotAD_05754	537		DEG& pro ns				27.9541	16.5595	19.6653	19.7689	8.17482	9.09773	-0.755405	-1.27397	-0.507409	-1.11966	-0.507	-1.11966	1.076	1.295	[mRNA] locus=LG10:83873636:83878438:- [translate_table: standard]	53377	-|41|64	-|7.4|7.4	-|1|1	-|3|3	-|3|3	-|2|2	-|2|2	-	1.213	0.939	-	2	3	-	-	-	-	0.992	1.002	-	2	3	-	-	-	-	1.013
CotAD_05764	538		DEG& pro ns				40.0092	19.148	23.2944	41.5674	20.8128	13.2489	-1.06314	-0.997983	-0.780348	-1.64958	-0.78	-1.65	1.31	1.077	[mRNA] locus=LG10:83823508:83823970:+ [translate_table: standard]	13454	75|93|-	11.4|11.4|-	1|1|-	2|3|-	2|3|-	1|1|-	1|1|-	1.563	1.056	-	2	3	-	-	-	-	1.142	1.268	-	2	3	-	-	-	-	0.972	1.181
CotAD_06287	539		DEG& pro ns				101.415	73.5395	58.4147	98.7421	52.4361	47.1829	-0.463674	-0.913104	-0.795861	-1.0654	-0.796	-1.065	0.937	0.78	[mRNA] locus=LG22:4431237:4434180:- [translate_table: standard]	19352	154|109|115	10.2|10.2|10.2	1|1|1	4|3|3	4|3|3	1|1|1	1|1|1	0.883	1.026	0.901	4	3	3	-	-	-	1.006	1.094	0.9	4	3	3	-	-	-	0.751	0.882
CotAD_06738	540		DEG& pro ns				73.0925	32.0899	37.4122	90.8674	34.7636	24.1802	-1.1876	-1.38618	-0.966215	-1.90994	-0.966	-1.91	0.829	1.101	[mRNA] locus=LG15:24236020:24237197:- [translate_table: standard]	16554	52|72|77	9.9|9.9|9.9	1|1|1	1|2|5	1|2|5	1|1|1	1|1|1	---	0.9	0.758	1	2	4	-	-	-	---	1.095	1.1	1	2	4	-	-	-	---	1.101
CotAD_07442	541		DEG& pro ns				68.5808	39.0388	39.6865	62.7889	41.0066	26.5784	-0.812896	-0.614655	-0.789154	-1.24025	-0.789	-1.24	1.545	1.04	[mRNA] locus=LG10:38894034:38895107:+ [translate_table: standard]	35506	425|435|362	22.0|22.0|19.0	-|-|-	9|11|8	3|3|1	4|4|5	2|2|1	1.471	1.619	---	3	3	1	-	*	-	1.447	0.991	---	3	3	1	*	-	-	1.01	1.069
CotAD_07473	542		DEG& pro ns				56.2193	50.8757	109.065	53.7193	53.7014	111.769	-0.144088	-0.000480804	0.956048	1.05701	0.956	1.057	1.249	0.832	[mRNA] locus=LG10:39151694:39153832:+ [translate_table: standard]	37323	131|116|112	11.4|11.4|7.5	-|-|-	5|6|5	5|6|5	3|3|2	3|3|2	1.154	1.248	1.346	5	5	5	-	-	*	1.016	0.9	0.828	5	4	5	-	-	-	0.933	0.729
CotAD_08618	543		DEG& pro ns				63.5287	28.9394	38.076	61.1139	23.044	25.586	-1.13437	-1.40711	-0.738528	-1.25615	-0.739	-1.256	1.016	0.525	[mRNA] locus=LG7:23142886:23149625:- [translate_table: standard]	66022	-|87|33	-|6.3|3.0	-|1|1	-|2|1	-|2|1	-|2|1	-|2|1	-	1.016	---	-	2	-	-	-	-	-	0.845	---	-	2	1	-	-	-	-	0.525
CotAD_08629	544		DEG& pro ns				102.271	66.6411	62.1264	102.054	60.3926	49.3362	-0.617917	-0.756891	-0.719121	-1.04862	-0.719	-1.04862	1.219	1.091	[mRNA] locus=LG7:23007634:23011481:+ [translate_table: standard]	44012	100|-|112	4.4|-|4.4	-|-|-	2|-|2	2|-|2	1|-|1	1|-|1	1.112	-	1.325	2	-	2	-	-	-	1.103	-	1.007	2	-	2	-	-	-	1.262	-
CotAD_08737	545		DEG& pro ns				135.272	84.19	88.484	141.619	90.2748	61.6345	-0.684146	-0.649623	-0.612378	-1.20021	-0.612	-1.2	0.969	0.884	[mRNA] locus=LG2:52424455:52425035:+ [translate_table: standard]	12672	387|537|562	34.9|34.9|34.9	2|2|2	10|16|17	10|16|11	2|2|2	2|2|1	1.018	0.963	0.925	10	14	11	-	-	-	1.235	1.095	0.935	10	14	11	*	-	-	0.838	0.885
CotAD_08787	546		DEG& pro ns				63.3095	41.2667	32.6545	68.9744	28.2515	20.207	-0.617442	-1.28774	-0.955138	-1.77121	-0.955	-1.771	1.385	1.645	[mRNA] locus=LG2:52876777:52877610:- [translate_table: standard]	35615	206|171|-	20.2|20.2|-	-|-|-	7|5|-	4|2|-	3|3|-	2|2|-	1.425	1.344	-	3	2	-	-	-	-	0.996	0.883	-	3	2	-	-	-	-	1.637	1.652
CotAD_09599	547		DEG& pro ns				45.7111	34.3478	28.2667	44.9507	25.3642	20.6415	-0.412327	-0.825551	-0.69344	-1.1228	-0.693	-1.123	0.694	0.926	[mRNA] locus=LG10:52652127:52652627:+ [translate_table: standard]	24391	435|521|483	22.3|22.3|22.3	-|-|-	17|21|15	3|4|3	3|3|3	1|1|1	0.793	0.702	0.588	3	4	3	-	-	-	0.749	0.702	0.866	3	4	3	-	*	*	1.046	0.95
CotAD_09774	548		DEG& pro ns				17.5129	12.6068	15.8864	19.6703	10.6368	6.26958	-0.474223	-0.886952	-0.140627	-1.64958	-0.141	-1.65	1.022	0.615	[mRNA] locus=LG19:57168678:57170695:+ [translate_table: standard]	32320	52|-|28	4.0|-|7.2	6|-|4	2|-|2	2|-|1	1|-|2	1|-|1	1.022	-	---	2	-	-	-	-	-	1.122	-	---	2	-	-	-	-	-	0.615	-
CotAD_10136	549		DEG& pro ns				3.59959	3.13224	3.92257	8.31063	1.22564	1.97024	-0.20064	-2.76142	0.123968	-2.07659	0.124	-2.077	0.846	0.708	[mRNA] locus=LG26:16292448:16297752:+ [translate_table: standard]	90921	50|46|33	1.9|3.6|1.9	2|2|2	1|2|1	1|2|1	1|2|1	1|2|1	---	0.846	---	1	2	1	-	-	-	---	0.865	---	1	2	1	-	-	-	---	0.708
CotAD_10386	550		DEG& pro ns				67.2436	58.6341	111.373	67.3572	75.5126	145.237	-0.197656	0.164887	0.727925	1.10851	0.728	1.109	1.102	0.69	[mRNA] locus=LG9:43687882:43689945:- [translate_table: standard]	36384	47|71|56	3.0|6.1|6.1	2|2|2	2|4|3	2|4|3	1|2|2	1|2|2	0.528	1.488	1.29	2	3	3	-	-	-	0.914	1.26	1.43	2	3	3	-	-	-	0.74	0.64
CotAD_10510	551		DEG& pro ns				34.3705	43.1539	23.9419	37.6593	41.2139	15.4328	0.32832	0.130122	-0.521635	-1.28701	-0.521635	-1.287	-	0.773	[mRNA] locus=LG9:41416809:41417667:- [translate_table: standard]	27000	67|-|56	11.0|-|11.0	1|-|1	1|-|2	1|-|2	1|-|1	1|-|1	---	-	---	1	-	1	-	-	-	---	-	1.198	1	-	2	-	-	-	---	-
CotAD_10546	552		DEG& pro ns				221.579	229.046	144.839	262.663	170.543	58.0977	0.0478203	-0.623078	-0.613367	-2.17666	-0.613	-2.177	1.262	1.451	[mRNA] locus=LG9:40813943:40815270:- [translate_table: standard]	24531	-|112|109	-|36.7|25.4	-|-|-	-|6|7	-|1|2	-|6|4	-|1|1	-	---	1.262	-	1	2	-	-	-	-	---	1.109	-	1	2	-	-	-	-	---
CotAD_11036	553		DEG& pro ns				166.972	125.766	223.524	144.624	199.743	291.274	-0.408871	0.465837	0.420823	1.01007	0.421	1.01	1.007	1.073	[mRNA] locus=LG13:2578345:2578845:+ [translate_table: standard]	25909	202|204|110	28.3|33.1|23.5	1|1|1	10|11|6	10|11|6	4|5|3	4|5|3	1.28	1.143	0.598	8	8	5	-	-	-	1.108	1.312	1.012	8	8	4	-	*	-	1.067	1
CotAD_11070	554		DEG& pro ns				61.3152	24.4541	33.2494	74.7137	13.8217	29.226	-1.32617	-2.43444	-0.882918	-1.35412	-0.883	-1.354	0.929	0.723	[mRNA] locus=LG13:2196127:2196765:- [translate_table: standard] >CotAD_41158 [mRNA] locus=LG15:23615837:23616473:- [translate_table: standard] >CotAD_15530 [mRNA] locus=scaffold165.1:1491700:1492665:+ [translate_table: standard] >CotAD_71940	11193	52|-|64	20.7|-|20.7	2|-|2	2|-|2	2|-|2	1|-|1	1|-|1	0.921	-	0.937	2	-	2	-	-	-	0.971	-	0.742	2	-	2	-	-	-	0.735	-
CotAD_11432	555		DEG& pro ns			response to osmotic stress	454.705	318.139	288.147	473.366	307.741	214.358	-0.515273	-0.62124	-0.658127	-1.14293	-0.658	-1.143	1.172	1.167	[mRNA] locus=LG14:3964563:3967154:- [translate_table: standard]	57125	397|350|445	23.6|22.0|25.7	-|-|-	22|19|24	9|6|8	7|7|8	3|2|3	1.041	1.484	0.991	6	6	7	-	-	-	1.038	1.267	0.93	6	6	6	-	-	-	1.226	0.994
CotAD_12541	556		DEG& pro ns				779.502	782.418	401.987	723.44	792.351	240.957	0.00538665	0.131267	-0.955403	-1.58609	-0.955	-1.586	0.957	1.291	[mRNA] locus=LG26:1933748:1934337:- [translate_table: standard]	17741	229|212|231	27.7|27.7|28.4	1|1|1	7|9|12	7|9|12	2|2|3	2|2|3	0.923	0.949	0.999	4	4	4	-	-	-	0.816	0.792	0.867	4	4	4	-	-	-	1.369	1.202
CotAD_12673	557		DEG& pro ns				8.96529	7.78653	14.9519	6.29963	9.4086	20.6527	-0.203369	0.578712	0.73791	1.71299	0.738	1.713	1.238	0.808	[mRNA] locus=LG26:414394:416803:- [translate_table: standard]	37124	-|41|67	-|5.5|9.6	-|1|1	-|1|2	-|1|2	-|1|2	-|1|2	-	---	1.238	-	1	2	-	-	-	-	---	1.153	-	1	2	-	-	-	-	---
CotAD_13065	558		DEG& pro ns				9.26988	16.8779	9.12756	22.2938	6.75107	2.79063	0.864513	-1.72345	-0.022321	-2.99798	-0.022	-2.99798	1.198	0.661	[mRNA] locus=LG5:42805062:42805710:+ [translate_table: standard]	24418	65|58|59	4.4|4.4|4.4	3|3|3	3|2|2	3|2|2	1|1|1	1|1|1	1.17	1.481	0.943	3	2	2	-	-	-	0.992	1.178	0.748	3	2	2	-	-	-	0.646	0.566
CotAD_13076	559		DEG& pro ns				4.66991	5.47047	1.89556	4.79189	3.02311	0.001	0.22827	-0.664559	-1.30077	-12.2264	-1.301	-12.226	1.384	0.969	[mRNA] locus=LG5:42960564:42964375:+ [translate_table: standard]	85994	38|51|35	2.3|2.3|2.3	5|5|5	1|1|2	1|1|2	1|1|1	1|1|1	---	---	1.384	1	1	2	-	-	-	---	---	1.569	1	1	2	-	-	-	---	---
CotAD_13134	560		DEG& pro ns				69.3059	74.4945	44.3287	72.7646	60.3588	26.5291	0.104156	-0.269672	-0.644736	-1.45566	-0.645	-1.456	1.229	1.21	[mRNA] locus=LG5:43934955:43936548:- [translate_table: standard]	29229	424|-|527	22.6|-|22.6	-|-|-	22|-|26	6|-|8	5|-|5	1|-|1	1.333	-	1.125	5	-	7	*	-	-	0.976	-	0.917	5	-	7	-	-	-	1.279	-
CotAD_13285	561		DEG& pro ns				3139.97	2546.39	1707.77	3078.12	2164.12	1066.54	-0.302298	-0.508268	-0.878639	-1.52912	-0.879	-1.529	1.051	1.362	[mRNA] locus=LG14:41130035:41135695:+ [translate_table: standard]	47482	1471|1658|1452	37.2|44.7|34.4	-|-|-	62|67|64	3|4|1	10|11|9	1|2|1	1.055	1.047	---	3	4	1	-	-	-	1.16	1.022	---	3	4	1	-	-	-	1.164	1.559
CotAD_13383	562		DEG& pro ns				1095.82	1404.63	634.552	997.848	1426.89	461.908	0.358178	0.515983	-0.788199	-1.11122	-0.788	-1.11122	0.961	0.968	[mRNA] locus=LG19:53073801:53074703:- [translate_table: standard]	41069	529|465|411	31.7|31.7|31.7	-|-|-	25|28|22	4|4|5	7|7|7	1|1|1	0.954	0.98	0.95	4	4	4	-	-	-	0.902	0.856	0.78	4	4	4	-	-	-	0.867	0.996
CotAD_14134	563		DEG& pro ns				193.913	217.135	97.1501	189.673	155.205	56.5562	0.163183	-0.289342	-0.997121	-1.74576	-0.997	-1.74576	1.476	0.789	[mRNA] locus=LG26:11042299:11046101:- [translate_table: standard]	31562	697|528|680	29.5|29.5|35.7	-|-|-	28|25|30	7|2|4	5|5|6	1|1|1	1.284	1.741	1.402	4	2	4	-	-	-	1.247	1.324	1.279	4	2	4	-	-	-	0.748	0.492
CotAD_15869	564		DEG& pro ns				21.0296	16.045	9.90323	28.3223	10.575	7.38595	-0.390301	-1.42129	-1.08645	-1.93908	-1.086	-1.939	0.791	0.729	[mRNA] locus=LG17:1263340:1265997:+ [translate_table: standard]	29545	94|53|109	8.3|8.3|8.3	-|-|-	4|2|4	4|2|4	2|2|2	2|2|2	0.875	0.616	0.882	3	2	4	-	-	-	0.954	0.721	1.207	4	2	4	-	-	-	0.856	0.719
CotAD_16395	565		DEG& pro ns				10.0656	9.30879	5.82215	9.4678	6.88841	2.96284	-0.112767	-0.458858	-0.789809	-1.67605	-0.79	-1.676	0.967	1.098	[mRNA] locus=LG5:39428268:39431960:+ [translate_table: standard]	59760	57|57|-	2.7|2.7|-	1|1|-	2|1|-	2|1|-	1|1|-	1|1|-	0.967	---	-	2	1	-	-	-	-	0.822	---	-	2	1	-	-	-	-	1.098	---
CotAD_17144	566		DEG& pro ns				19.6493	7.83664	10.9356	26.4633	5.4515	7.3941	-1.32617	-2.27927	-0.845443	-1.83955	-0.845	-1.84	1.034	0.919	[mRNA] locus=LG13:51970015:51972482:- [translate_table: standard]	35119	230|263|194	14.7|8.9|8.9	4|4|4	11|11|8	11|11|8	4|3|3	4|3|3	1.076	1.089	0.936	6	8	5	-	-	-	1.028	1.334	1.054	6	8	5	-	*	-	1.032	1.031
[truncated: 132 more rows]
[truncated: 43 more columns]

## Sheet: S3c- I&II KEGG
Pathway ID	NO.	#Pathway	Sample	background	Pvalue	Type	Proteins	KOs
[truncated: 17 more rows]

## Sheet: S3d- III&V KEGG
Pathway ID	NO.	#Pathway	Sample	background	Pvalue	Type	Proteins	KOs
[truncated: 37 more rows]
