# Supplementary material for: Integration of proteomic and transcriptomic profiles reveals multiple levels of genetic regulation of salt tolerance in cotton
Source: BMC Plant Biol. 2018 Jun 20;18:128. doi: 10.1186/s12870-018-1350-1 (PMC6011603; doi:10.1186/s12870-018-1350-1)
Supplement: Supplementary file 6 — Table S4. Summary of AS-DEGs and their corresponding protein information after 4 h and 24 h of salt stress. (XLSX 505 kb) [file 12870_2018_1350_MOESM6_ESM.xlsx]

## Sheet: S4-a 4h 544
GeneID	NO.	Type	Symbol	Length	SE0_RPKM	SE4_RPKM	SE24_RPKM	SN0_RPKM	SN4_RPKM	SN24_RPKM	SE4/SE0	SN4/SN0	SE24/SE0	SN24/SN0	GO Component	GO Function	GO Process	Blast nr	Accession	Match (M)
CotAD_01692	1	specifc SE4/SE0	LOCCotAD_01692	855	14.8806	53.8773	81.7972	18.8957	67.5006	68.0914	1.85625	1.83684	2.45862	0.0125735	-	GO:0005488//binding	GO:0031669//cellular response to nutrient levels	gi|225435969|ref|XP_002270683.1|/1.59329e-116/PREDICTED: SNF1-related protein kinase regulatory subunit beta-1 [Vitis vinifera]	CotAD_01692	AT5G21170.1
CotAD_02324	2	specifc SE4/SE0	LOCCotAD_02324	2565	25.173	9.39241	8.57894	10.2113	2.47708	1.79188	-1.42231	-2.04346	-1.55301	-0.46717	GO:0044464	GO:0030246//carbohydrate binding;GO:0043167//ion binding;GO:0015925	GO:0044238	gi|359476858|ref|XP_002274449.2|/0/PREDICTED: beta-galactosidase 3 [Vitis vinifera]	CotAD_02324	AT4G36360.1
CotAD_02570	3	specifc SE4/SE0	LOCCotAD_02570	288	2.20884	34.012	2.26949	4.24975	15.6269	0.001	3.94468	1.87858	0.0390795	-13.9317	-	GO:0005515//protein binding;GO:0004175//endopeptidase activity	GO:0044092//negative regulation of molecular function	gi|224053791|ref|XP_002297981.1|/4.39037e-38/predicted protein [Populus trichocarpa]	COTAD_02570
CotAD_02648	4	specifc SE4/SE0	LOCCotAD_02648	1485	35.5556	208.406	310.008	103.684	281.496	288.615	2.55125	1.44093	3.12415	0.0360291	-	-	-	gi|302398999|gb|ADL36794.1|/2.99403e-91/NAC domain class transcription factor [Malus x domestica]	CotAD_02648	AT5G24590.2
CotAD_02669	5	specifc SE4/SE0	LOCCotAD_02669	1821	29.1698	11.9214	11.3661	19.6259	10.1767	3.9963	-1.29092	-0.947493	-1.35973	-1.34853	GO:0005618//cell wall	GO:0030234//enzyme regulator activity;GO:0004091	GO:0071555//cell wall organization	gi|224135163|ref|XP_002321999.1|/0/predicted protein [Populus trichocarpa]	CotAD_02669	AT3G49220.1
CotAD_02671	6	specifc SE4/SE0	LOCCotAD_02671	843	1.50924	13.504	32.8228	3.77487	12.2477	21.8086	3.16149	1.69801	4.4428	0.832391	-	-	-	gi|224132810|ref|XP_002321415.1|/1.19535e-100/predicted protein [Populus trichocarpa]	CotAD_02671	AT5G53420.1
CotAD_03160	7	specifc SE4/SE0	LOCCotAD_03160	531	78.4699	32.9058	75.0855	55.7798	28.4183	66.3603	-1.2538	-0.972925	-0.0636062	1.2235	-	-	-	gi|470127131|ref|XP_004299529.1|/8.17048e-69/PREDICTED: probable ADP-ribosylation factor GTPase-activating protein AGD11-like [Fragaria vesca subsp. vesca]	CotAD_03160	AT3G17980.1
CotAD_03518	8	specifc SE4/SE0	LOCCotAD_03518	339	111.654	26.5523	35.3478	155.97	24.9901	28.2459	-2.07212	-2.64184	-1.65934	0.176686	GO:0015934//large ribosomal subunit	GO:0005198//structural molecule activity	GO:0010467//gene expression;GO:0022613//ribonucleoprotein complex biogenesis	gi|313586489|gb|ADR71255.1|/1.20398e-59/60S ribosomal protein L35aA [Hevea brasiliensis]	CotAD_03518	AT1G74270.1
CotAD_04365	9	specifc SE4/SE0	LOCCotAD_04365	555	89.9774	41.0231	56.9213	110.264	44.8386	74.5325	-1.13313	-1.29815	-0.660595	0.733129	GO:0009536//plastid	-	-	gi|255566058|ref|XP_002524017.1|/3.13985e-45/transcription regulator, putative [Ricinus communis]	CotAD_04365	AT5G17560.1
CotAD_05426	10	specifc SE4/SE0	LOCCotAD_05426	1701	7.66666	15.7195	21.7743	11.9443	17.587	18.6891	1.03589	0.558188	1.50596	0.0876907	-	-	-	gi|225452376|ref|XP_002275607.1|/6.21155e-128/PREDICTED: uncharacterized protein LOC100264681 [Vitis vinifera]	CotAD_05426	AT5G14540.1
CotAD_05843	11	specifc SE4/SE0	LOCCotAD_05843	993	11.211	3.1993	12.0674	13.3116	3.99907	18.1286	-1.80909	-1.73495	0.106194	2.18053	-	GO:0046872//metal ion binding;GO:0003824//catalytic activity	GO:0008152//metabolic process	gi|1263291|gb|AAA97409.1|/7.26067e-175/alcohol dehydrogenase 2b [Gossypium hirsutum]	CotAD_05843	AT1G77120.1
CotAD_06069	12	specifc SE4/SE0	LOCCotAD_06069	1047	3.03794	15.93	19.7686	3.03936	35.6525	37.3137	2.39058	3.55216	2.70204	0.0657043	GO:0031976;GO:0042651//thylakoid membrane	-	GO:0017004//cytochrome complex assembly;GO:0008152//metabolic process;GO:0019725//cellular homeostasis	gi|470116683|ref|XP_004294507.1|/5.13299e-134/PREDICTED: cytochrome c-type biogenesis ccda-like chloroplastic protein 2-like [Fragaria vesca subsp. vesca]	CotAD_06069	AT5G54290.1
CotAD_06234	13	specifc SE4/SE0	LOCCotAD_06234	627	16.7407	65.0244	120.229	14.0547	60.8012	60.4759	1.95762	2.11305	2.84435	-0.00773812	GO:0031224//intrinsic component of membrane	-	GO:0051234//establishment of localization	gi|358249266|ref|NP_001240276.1|/4.55832e-44/uncharacterized protein LOC100792950 precursor [Glycine max]	CotAD_06234	AT2G44290.1
CotAD_06678	14	specifc SE4/SE0	LOCCotAD_06678	1896	2.18088	16.3369	5.05608	2.84034	16.0574	3.23219	2.90516	2.49911	1.21311	-2.31266	GO:0043231//intracellular membrane-bounded organelle	GO:0016747//transferase activity, transferring acyl groups other than amino-acyl groups;GO:0016755	GO:0006749//glutathione metabolic process	gi|462400402|gb|EMJ06070.1|/0/hypothetical protein PRUPE_ppa002923mg [Prunus persica]	CotAD_06678	AT4G29210.1
CotAD_07542	15	specifc SE4/SE0	LOCCotAD_07542	1353	25.3894	7.2398	9.33963	17.5493	4.30469	10.4742	-1.8102	-2.02743	-1.44279	1.28285	GO:0032991//macromolecular complex;GO:0015630//microtubule cytoskeleton	GO:0017111//nucleoside-triphosphatase activity;GO:0032561//guanyl ribonucleotide binding	GO:0043623//cellular protein complex assembly;GO:0009207;GO:0007017//microtubule-based process	gi|134035504|gb|ABO47740.1|/0/alpha-tubulin [Gossypium hirsutum]	CotAD_07542	AT1G50010.1
CotAD_08125	16	specifc SE4/SE0	LOCCotAD_08125	1395	4.78819	17.2699	8.90226	10.1775	5.12397	1.37281	1.85071	-0.990045	0.89469	-1.90013	-	-	-	gi|224073472|ref|XP_002304100.1|/1.51546e-97/predicted protein [Populus trichocarpa]	CotAD_08125	AT1G72670.1
CotAD_08471	17	specifc SE4/SE0	LOCCotAD_08471	2496	8.66545	52.5029	39.5415	34.1288	107.444	79.0274	2.59905	1.65452	2.19002	-0.44316	GO:0016020//membrane	-	-	gi|462404047|gb|EMJ09604.1|/0/hypothetical protein PRUPE_ppa001356mg [Prunus persica]	CotAD_08471	AT4G37900.1
CotAD_08712	18	specifc SE4/SE0	LOCCotAD_08712	1095	3.48573	11.3634	3.38247	4.02388	7.97842	3.49785	1.70486	0.987517	-0.0433826	-1.18964	-	GO:0004721//phosphoprotein phosphatase activity	GO:0006950//response to stress	gi|224123886|ref|XP_002330233.1|/2.8834e-175/predicted protein [Populus trichocarpa]	CotAD_08712	AT3G05640.2
CotAD_08818	19	specifc SE4/SE0	LOCCotAD_08818	570	4.46418	37.1568	5.35122	6.01228	15.327	0.671955	3.05716	1.35009	0.261472	-4.51156	-	-	-	gi|255561883|ref|XP_002521950.1|/1.52754e-66/synovial sarcoma associated ss18 protein, putative [Ricinus communis]	CotAD_08818	AT5G28640.1
CotAD_09468	20	specifc SE4/SE0	LOCCotAD_09468	2745	5.21431	10.5125	5.00032	5.97473	5.4973	0.418595	1.01156	-0.120151	-0.0604562	-3.7151	-	-	-	gi|224106353|ref|XP_002314139.1|/1.31597e-173/predicted protein [Populus trichocarpa]	CotAD_09468	AT5G59020.1
CotAD_09484	21	specifc SE4/SE0	LOCCotAD_09484	1251	0.001	9.94634	35.5281	0.782688	12.4857	13.4713	13.28	3.99569	15.1167	0.109619	GO:0043234//protein complex;GO:0044464	GO:0043169//cation binding;GO:0004721//phosphoprotein phosphatase activity	GO:0009725//response to hormone;GO:0006464//cellular protein modification process;GO:0006950//response to stress	gi|225434812|ref|XP_002282608.1|/7.35004e-133/PREDICTED: probable protein phosphatase 2C 24 [Vitis vinifera]	CotAD_09484	AT1G07430.1
CotAD_09702	22	specifc SE4/SE0	LOCCotAD_09702	1485	20.3481	57.9402	51.2034	17.9674	53.6608	41.7834	1.50967	1.57848	1.33134	-0.360939	GO:0043234//protein complex	GO:0004721//phosphoprotein phosphatase activity;GO:0043169//cation binding	GO:0006464//cellular protein modification process	gi|255560709|ref|XP_002521368.1|/0/protein phosphatase 2c, putative [Ricinus communis]	CotAD_09702	AT1G72770.3
CotAD_09733	23	specifc SE4/SE0	LOCCotAD_09733	1170	80.7416	249.129	234.444	137.457	260.439	199.364	1.62551	0.921971	1.53786	-0.385543	-	-	-	gi|87201358|gb|AAX07458.2|/7.5737e-153/ethylene-responsive element binding protein ERF2 [Gossypium hirsutum]	CotAD_09733	AT1G53910.3
CotAD_10143	24	specifc SE4/SE0	LOCCotAD_10143	1533	26.3505	9.15286	13.7857	15.0097	4.31733	9.744	-1.52553	-1.79768	-0.934655	1.17438	-	-	-	gi|225452849|ref|XP_002283706.1|/0/PREDICTED: dof zinc finger protein DOF5.2-like [Vitis vinifera]	CotAD_10143	AT5G39660.2
CotAD_10542	25	specifc SE4/SE0	LOCCotAD_10542	1035	4.60975	18.161	5.26258	18.6841	4.85993	0.001	1.97809	-1.94281	0.191083	-12.2467	GO:0043229//intracellular organelle	GO:0005488//binding;GO:0008168//methyltransferase activity	GO:0006306//DNA methylation	gi|330370547|gb|AEC12443.1|/0/chromomethylase 3 [Gossypium hirsutum]	CotAD_10542	AT1G69770.1
CotAD_10914	26	specifc SE4/SE0	LOCCotAD_10914	714	0.001	7.41574	0.001	0.342837	8.15721	0.001	12.8564	4.57248	0	-12.9939	GO:0031224//intrinsic component of membrane	-	GO:0071702	gi|225431745|ref|XP_002269234.1|/6.86412e-85/PREDICTED: bidirectional sugar transporter SWEET17 [Vitis vinifera]	CotAD_10914	AT4G15920.1
CotAD_13048	27	specifc SE4/SE0	LOCCotAD_13048	909	9.79762	26.5033	4.55396	11.8488	21.2606	2.9495	1.43567	0.843441	-1.10531	-2.84964	-	-	-	gi|255547668|ref|XP_002514891.1|/2.46942e-86/conserved hypothetical protein [Ricinus communis]	CotAD_13048	AT5G50570.2
CotAD_14081	28	specifc SE4/SE0	LOCCotAD_14081	1875	1.69639	10.4485	1.97536	2.87215	9.60118	1.22565	2.62276	1.74108	0.219652	-2.96967	-	-	-	gi|13346180|gb|AAK19612.1|AF336279_1/0/GHDEL61 [Gossypium hirsutum]	CotAD_14081	AT5G41315.1
CotAD_14107	29	specifc SE4/SE0	LOCCotAD_14107	507	135.51	51.6952	53.7157	109.116	62.66	57.4144	-1.3903	-0.80024	-1.33499	-0.126133	GO:0009536//plastid	GO:0015037//peptide disulfide oxidoreductase activity;GO:0015291//secondary active transmembrane transporter activity	GO:0019725//cellular homeostasis	gi|296082226|emb|CBI21231.3|/9.00104e-56/unnamed protein product [Vitis vinifera]	CotAD_14107	AT3G54900.1
CotAD_15762	30	specifc SE4/SE0	LOCCotAD_15762	849	3.74644	19.6452	27.2018	2.88322	19.9567	22.5568	2.39058	2.79112	2.86011	0.176686	-	GO:0004091	GO:0006007//glucose catabolic process	gi|255541996|ref|XP_002512062.1|/5.57098e-130/6-phosphogluconolactonase, putative [Ricinus communis]	CotAD_15762	AT1G13700.1
CotAD_15968	31	specifc SE4/SE0	LOCCotAD_15968	1527	9.79006	24.6191	7.84735	11.3817	9.53544	2.00662	1.33039	-0.255339	-0.319112	-2.24853	-	GO:0004497//monooxygenase activity;GO:0005506//iron ion binding	-	gi|359494295|ref|XP_003634756.1|/1.32054e-166/PREDICTED: LOW QUALITY PROTEIN: cytochrome P450 71D10-like [Vitis vinifera]	CotAD_15968	AT3G26310.1
CotAD_16179	32	specifc SE4/SE0	LOCCotAD_16179	720	8.39359	26.8419	65.6639	11.5593	27.5769	28.7261	1.67713	1.2544	2.96774	0.0588991	GO:0005911//cell-cell junction;GO:0031224//intrinsic component of membrane	GO:0030247//polysaccharide binding;GO:0003824//catalytic activity	-	gi|363814437|ref|NP_001242853.1|/2.3512e-40/uncharacterized protein LOC100801269 precursor [Glycine max]	CotAD_16179	AT1G18650.1
CotAD_16513	33	specifc SE4/SE0	LOCCotAD_16513	2589	8.35417	20.9626	3.70271	7.18568	16.3608	3.55054	1.32725	1.18705	-1.17391	-2.20414	GO:0005618//cell wall;GO:0043231//intracellular membrane-bounded organelle	-	-	gi|224075776|ref|XP_002304762.1|/0/predicted protein [Populus trichocarpa]	CotAD_16513	AT5G12950.1
CotAD_16689	34	specifc SE4/SE0	LOCCotAD_16689	945	39.717	14.5678	16.5997	30.5658	12.3264	17.8335	-1.44697	-1.31016	-1.2586	0.53283	GO:0031224//intrinsic component of membrane	-	-	gi|224085186|ref|XP_002307514.1|/6.62343e-130/predicted protein [Populus trichocarpa]	CotAD_16689	AT4G09810.1
CotAD_16711	35	specifc SE4/SE0	LOCCotAD_16711	1797	49.9146	24.8978	36.6149	42.6366	23.4243	37.0865	-1.00344	-0.864088	-0.44703	0.662891	GO:0031224//intrinsic component of membrane	-	GO:0051234//establishment of localization	gi|255561582|ref|XP_002521801.1|/5.72312e-172/Patellin-3, putative [Ricinus communis]	CotAD_16711	AT4G09160.1
CotAD_16945	36	specifc SE4/SE0	LOCCotAD_16945	1212	8.39796	2.18434	11.8643	4.64527	3.71333	29.3897	-1.94284	-0.323051	0.498511	2.98453	-	-	GO:0006950//response to stress	gi|255575342|ref|XP_002528574.1|/5.00799e-147/conserved hypothetical protein [Ricinus communis]	CotAD_16945	AT5G53750.1
CotAD_17656	37	specifc SE4/SE0	LOCCotAD_17656	2304	9.38757	2.87263	5.20091	5.94965	3.56202	4.82093	-1.70838	-0.74011	-0.851986	0.436615	-	-	-	gi|359484370|ref|XP_002281316.2|/0/PREDICTED: uncharacterized protein LOC100249171 [Vitis vinifera]	CotAD_17656	AT4G13350.2
CotAD_18150	38	specifc SE4/SE0	LOCCotAD_18150	474	18.7891	68.1404	11.0314	34.0841	36.3038	15.3529	1.85861	0.0910218	-0.768275	-1.24161	GO:0031410//cytoplasmic vesicle	-	-	gi|255576842|ref|XP_002529307.1|/1.73225e-60/conserved hypothetical protein [Ricinus communis]	CotAD_18150	AT4G14420.1
CotAD_18359	39	specifc SE4/SE0	LOCCotAD_18359	858	69.3236	24.6846	26.4086	67.6156	24.3757	34.3731	-1.48974	-1.47191	-1.39234	0.495836	GO:0031224//intrinsic component of membrane	-	GO:0006810//transport	gi|164668308|gb|ABK60195.2|/1.133e-162/PIP2 protein [Gossypium hirsutum]	CotAD_18359	AT2G37170.1
CotAD_19376	40	specifc SE4/SE0	LOCCotAD_19376	735	6.49128	29.5358	7.41058	15.3199	27.7345	8.33772	2.18589	0.856273	0.191083	-1.73396	GO:0009526//plastid envelope;GO:0009534//chloroplast thylakoid	GO:0016651//oxidoreductase activity, acting on NAD(P)H	GO:0008152//metabolic process	gi|462400882|gb|EMJ06439.1|/1.60942e-108/hypothetical protein PRUPE_ppa006103mg [Prunus persica]	CotAD_19376	AT4G37920.1
CotAD_19578	41	specifc SE4/SE0	LOCCotAD_19578	1815	13.6692	4.66763	5.04164	15.1052	4.08412	3.79849	-1.55017	-1.88695	-1.43897	-0.1046	GO:0009532//plastid stroma;GO:0009526//plastid envelope	GO:0016742//hydroxymethyl-, formyl- and related transferase activity;GO:0019238//cyclohydrolase activity	GO:0009168//purine ribonucleoside monophosphate biosynthetic process;GO:0006950//response to stress	gi|359473071|ref|XP_002276088.2|/0/PREDICTED: bifunctional purine biosynthesis protein PurH-like [Vitis vinifera]	CotAD_19578	AT2G35040.1
CotAD_19833	42	specifc SE4/SE0	LOCCotAD_19833	2913	1.52867	4.90768	5.53466	1.00839	4.08968	5.52235	1.68276	2.01994	1.85622	0.433295	GO:0043231//intracellular membrane-bounded organelle	-	GO:0010035//response to inorganic substance;GO:0006950//response to stress;GO:0009987//cellular process;GO:0042126//nitrate metabolic process	gi|255555651|ref|XP_002518861.1|/0/transcription factor, putative [Ricinus communis]	CotAD_19833	AT4G24020.1
CotAD_20722	43	specifc SE4/SE0	LOCCotAD_20722	618	8.74958	34.2708	26.7932	15.0516	36.4122	36.5661	1.9697	1.27451	1.61458	0.00608238	GO:0043231//intracellular membrane-bounded organelle	GO:0000166//nucleotide binding	-	gi|255552734|ref|XP_002517410.1|/9.08193e-82/Protein CREG1 precursor, putative [Ricinus communis]	CotAD_20722	AT2G04690.1
CotAD_22654	44	specifc SE4/SE0	LOCCotAD_22654	489	27.3191	68.7571	172.426	66.5777	145.633	259.259	1.3316	1.12923	2.65799	0.832055	GO:0043231//intracellular membrane-bounded organelle	-	GO:0050896//response to stimulus	gi|38016525|gb|AAR07598.1|/1.06145e-79/fiber protein Fb19, partial [Gossypium barbadense]	CotAD_22654	AT2G47710.1
CotAD_23115	45	specifc SE4/SE0	LOCCotAD_23115	1542	9.9011	3.26206	35.888	10.9534	2.40359	37.5066	-1.6018	-2.18812	1.85784	3.96388	GO:0009536//plastid	GO:0016841//ammonia-lyase activity;GO:0048037//cofactor binding	GO:0006549//isoleucine metabolic process;GO:0009066//aspartate family amino acid metabolic process	gi|255575447|ref|XP_002528625.1|/0/threonine dehydratase/deaminase, putative [Ricinus communis]	CotAD_23115	AT3G10050.1
CotAD_23954	46	specifc SE4/SE0	LOCCotAD_23954	1704	21.2795	7.61289	20.7131	12.9288	5.28234	25.1746	-1.48295	-1.29134	-0.038923	2.25272	GO:0043231//intracellular membrane-bounded organelle	GO:0005488//binding	GO:0044267//cellular protein metabolic process	gi|255548489|ref|XP_002515301.1|/0/heat shock protein binding protein, putative [Ricinus communis]	CotAD_23954	AT2G47440.1
CotAD_24624	47	specifc SE4/SE0	LOCCotAD_24624	843	10.942	2.19833	3.61826	7.25936	3.45448	2.72608	-2.3154	-1.07138	-1.59651	-0.341639	-	GO:0016833//oxo-acid-lyase activity	GO:0051707//response to other organism;GO:0009725//response to hormone;GO:0009850//auxin metabolic process;GO:0009064//glutamine family amino acid metabolic process;GO:0006568//tryptophan metabolic process;GO:0006970//response to osmotic stress;GO:0048527//lateral root development	gi|217072976|gb|ACJ84848.1|/1.00958e-107/unknown [Medicago truncatula]	CotAD_24624	AT1G25220.1
CotAD_25002	48	specifc SE4/SE0	LOCCotAD_25002	5751	5.47543	2.0255	2.46246	4.00102	1.19687	1.39859	-1.43469	-1.7411	-1.15287	0.224708	GO:0016020//membrane;GO:0030312	GO:0003779//actin binding	GO:0007010//cytoskeleton organization	gi|462397161|gb|EMJ02960.1|/0/hypothetical protein PRUPE_ppa000494mg [Prunus persica]	CotAD_25002	AT3G25500.1
CotAD_25740	49	specifc SE4/SE0	LOCCotAD_25740	1758	41.4327	20.6312	23.9187	27.2912	12.6496	20.044	-1.00594	-1.10934	-0.79263	0.664075	-	GO:0005488//binding	GO:0044267//cellular protein metabolic process	gi|255548489|ref|XP_002515301.1|/0/heat shock protein binding protein, putative [Ricinus communis]	CotAD_25740	AT2G47440.1
CotAD_25754	50	specifc SE4/SE0	LOCCotAD_25754	1701	5.04878	12.4511	14.4735	7.19535	13.5404	13.0599	1.30227	0.912135	1.51941	-0.0521322	-	-	-	gi|356503936|ref|XP_003520755.1|/3.48646e-163/PREDICTED: uncharacterized protein LOC100793005 [Glycine max]	CotAD_25754	AT2G47350.1
CotAD_25769	51	specifc SE4/SE0	LOCCotAD_25769	1173	2.98278	11.7362	14.3018	2.29552	7.44788	5.55093	1.97624	1.69801	2.26147	-0.424101	GO:0043234//protein complex	GO:0004721//phosphoprotein phosphatase activity;GO:0043169//cation binding	GO:0006464//cellular protein modification process	gi|388493440|gb|AFK34786.1|/7.31256e-172/unknown [Lotus japonicus]	CotAD_25769	AT3G62260.1
CotAD_26338	52	specifc SE4/SE0	LOCCotAD_26338	960	17.8916	5.51546	11.1205	20.6538	6.06692	7.58049	-1.69773	-1.76737	-0.686061	0.321326	GO:0044424	GO:0005488//binding	-	gi|255559356|ref|XP_002520698.1|/8.71925e-45/U1 small nuclear ribonucleoprotein C, putative [Ricinus communis]	CotAD_26338	AT4G03120.1
CotAD_26969	53	specifc SE4/SE0	LOCCotAD_26969	2301	12.8556	25.7724	26.2278	14.2552	31.5247	25.1348	1.00343	1.14499	1.0287	-0.326797	GO:0005618//cell wall;GO:0031090//organelle membrane;GO:0043231//intracellular membrane-bounded organelle;GO:0005576//extracellular region;GO:0031410//cytoplasmic vesicle	GO:0070011//peptidase activity, acting on L-amino acid peptides	GO:0019538//protein metabolic process	gi|225442092|ref|XP_002272769.1|/0/PREDICTED: subtilisin-like protease isoform 1 [Vitis vinifera]	CotAD_26969	AT3G14067.1
CotAD_27192	54	specifc SE4/SE0	LOCCotAD_27192	702	28.0919	7.16538	16.449	40.1002	7.16529	16.3681	-1.97104	-2.48451	-0.772159	1.19179	GO:0015934//large ribosomal subunit;GO:0016020//membrane;GO:0031981//nuclear lumen	GO:0005488//binding;GO:0005198//structural molecule activity	GO:0010467//gene expression	gi|255544260|ref|XP_002513192.1|/3.6377e-83/60S ribosomal protein L6, putative [Ricinus communis]	CotAD_27192	AT1G74050.1
CotAD_28796	55	specifc SE4/SE0	LOCCotAD_28796	1041	8.24973	70.9539	474.879	57.6105	288.644	531.658	3.10446	2.32489	5.84707	0.881207	-	GO:0003676//nucleic acid binding	-	gi|206584345|gb|ACI15345.1|/0/NAC domain protein NAC4 [Gossypium hirsutum]	CotAD_28796	AT4G27410.2
CotAD_28954	56	specifc SE4/SE0	LOCCotAD_28954	1605	0.990881	7.91752	1.76469	0.457543	5.60817	1.43183	2.99826	3.61555	0.832629	-1.96967	GO:0043231//intracellular membrane-bounded organelle	-	-	gi|224104295|ref|XP_002313386.1|/3.12964e-158/predicted protein [Populus trichocarpa]	CotAD_28954	AT2G29670.1
CotAD_29531	57	specifc SE4/SE0	LOCCotAD_29531	759	70.4035	6.62727	3.4446	66.1147	6.27838	4.03704	-3.40916	-3.39651	-4.35324	-0.637095	GO:0031224//intrinsic component of membrane	-	GO:0006810//transport	gi|292653531|gb|ADE34283.1|/2.98228e-113/aquaporin TIP1;7 [Gossypium hirsutum]	CotAD_29531	AT4G01470.1
CotAD_29622	58	specifc SE4/SE0	LOCCotAD_29622	1746	20.7676	9.40092	11.7296	15.7022	10.7654	15.1363	-1.14346	-0.54456	-0.824184	0.491608	-	-	-	gi|462417093|gb|EMJ21830.1|/0/hypothetical protein PRUPE_ppa003388mg [Prunus persica]	CotAD_29622	AT2G46370.4
CotAD_30233	59	specifc SE4/SE0	LOCCotAD_30233	1770	2.87523	72.8415	745.07	5.11699	134.613	863.838	4.66301	4.71738	8.01755	2.68195	-	GO:0016884//carbon-nitrogen ligase activity, with glutamine as amido-N-donor	GO:0009642//response to light intensity;GO:0006528//asparagine metabolic process;GO:0009746;GO:0034285;GO:0009267//cellular response to starvation	gi|383932352|gb|AFH57273.1|/0/asparagine synthetase [Gossypium hirsutum]	CotAD_30233	AT3G47340.1
CotAD_31597	60	specifc SE4/SE0	LOCCotAD_31597	1170	14.1366	29.1895	30.1668	16.1098	25.1162	24.2248	1.04602	0.640677	1.09353	-0.0521322	-	-	-	gi|470121218|ref|XP_004296674.1|/1.16761e-176/PREDICTED: uncharacterized WD repeat-containing protein C2A9.03-like [Fragaria vesca subsp. vesca]	CotAD_31597	AT3G13340.2
CotAD_34259	61	specifc SE4/SE0	LOCCotAD_34259	2103	12.0998	3.14719	2.7972	8.96267	3.14715	2.73191	-1.94284	-1.50988	-2.11292	-0.204135	GO:0043231//intracellular membrane-bounded organelle;GO:0016020//membrane	GO:0004674//protein serine/threonine kinase activity;GO:0032559	GO:0006464//cellular protein modification process	gi|462406621|gb|EMJ12085.1|/0/hypothetical protein PRUPE_ppa002234mg [Prunus persica]	CotAD_34259	AT1G18670.1
CotAD_34809	62	specifc SE4/SE0	LOCCotAD_34809	1803	133.192	58.8805	102.229	117.166	50.9508	112.164	-1.17764	-1.20138	-0.381702	1.13843	GO:0031224//intrinsic component of membrane	-	GO:0051234//establishment of localization	gi|255561582|ref|XP_002521801.1|/1.67617e-163/Patellin-3, putative [Ricinus communis]	CotAD_34809	AT4G09160.1
CotAD_35662	63	specifc SE4/SE0	LOCCotAD_35662	2565	6.57227	15.1724	3.22772	6.87118	10.734	2.83714	1.20698	0.643563	-1.02588	-1.91968	-	GO:0008168//methyltransferase activity	-	gi|462404003|gb|EMJ09560.1|/0/hypothetical protein PRUPE_ppa001325mg [Prunus persica]	CotAD_35662	AT2G22400.1
CotAD_37084	64	specifc SE4/SE0	LOCCotAD_37084	1533	1015.63	130.558	1110.1	708.809	101.889	730.3	-2.95962	-2.7984	0.128315	2.84149	GO:0044424	GO:0016872//intramolecular lyase activity	GO:0006644//phospholipid metabolic process;GO:0006020//inositol metabolic process	gi|211906442|gb|ACJ11714.1|/0/Myo-inositol-1-phosphate synthase [Gossypium hirsutum]	CotAD_37084	AT2G22240.1
CotAD_37250	65	specifc SE4/SE0	LOCCotAD_37250	741	4.29248	18.9357	9.70276	6.93725	12.5045	6.71955	2.14122	0.850014	1.17658	-0.896013	GO:0043231//intracellular membrane-bounded organelle	-	GO:0006351//transcription, DNA-templated	gi|462400436|gb|EMJ06104.1|/9.17552e-104/hypothetical protein PRUPE_ppa009845mg [Prunus persica]	CotAD_37250	AT5G45600.2
CotAD_38200	66	specifc SE4/SE0	LOCCotAD_38200	2601	13.6963	71.2493	173.225	42.4446	65.3449	96.7475	2.37909	0.622494	3.66078	0.56615	-	GO:0046914//transition metal ion binding;GO:0016702//oxidoreductase activity, acting on single donors with incorporation of molecular oxygen, incorporation of two atoms of oxygen	GO:0006633//fatty acid biosynthetic process	gi|14589309|emb|CAC43237.1|/0/lipoxygenase [Sesbania rostrata]	CotAD_38200	AT1G17420.1
CotAD_39779	67	specifc SE4/SE0	LOCCotAD_39779	3468	2.84321	8.24456	1.75905	3.1057	4.50391	1.21487	1.53592	0.53626	-0.692724	-1.89038	GO:0044464	GO:0016879//ligase activity, forming carbon-nitrogen bonds	GO:0006220//pyrimidine nucleotide metabolic process;GO:0003006//developmental process involved in reproduction;GO:0010038//response to metal ion	gi|224109142|ref|XP_002315098.1|/0/predicted protein [Populus trichocarpa]	CotAD_39779	AT3G12670.1
CotAD_40643	68	specifc SE4/SE0	LOCCotAD_40643	1344	3.31326	12.0158	9.40217	5.46397	11.2277	9.40437	1.85861	1.03905	1.50474	-0.255666	GO:0043231//intracellular membrane-bounded organelle	GO:0003824//catalytic activity	-	gi|133902322|gb|ABO41850.1|/0/putative FAD-dependent oxidoreductase [Gossypium hirsutum]	CotAD_40643	AT3G56840.1
CotAD_41263	69	specifc SE4/SE0	LOCCotAD_41263	528	1.20482	16.5464	75.9247	2.31805	27.0755	60.9341	3.77962	3.54601	5.97768	1.17026	GO:0043231//intracellular membrane-bounded organelle	-	GO:0009725//response to hormone;GO:0009845//seed germination	gi|449457686|ref|XP_004146579.1|/8.31651e-66/PREDICTED: protein MOTHER of FT and TF 1-like [Cucumis sativus]	CotAD_41263	AT1G18100.1
CotAD_41646	70	specifc SE4/SE0	LOCCotAD_41646	561	45.358	8.02249	13.2043	33.1617	6.13476	10.241	-2.49924	-2.43444	-1.78035	0.739281	-	GO:0003824//catalytic activity	-	gi|363814437|ref|NP_001242853.1|/7.45144e-42/uncharacterized protein LOC100801269 precursor [Glycine max]	CotAD_41646	AT1G18650.1
CotAD_43019	71	specifc SE4/SE0	LOCCotAD_43019	1620	13.9402	6.37342	6.58993	13.4481	4.24889	2.60071	-1.12911	-1.66225	-1.08092	-0.708178	GO:0005618//cell wall	GO:0046914//transition metal ion binding;GO:0016682//oxidoreductase activity, acting on diphenols and related substances as donors, oxygen as acceptor	GO:0008152//metabolic process;GO:0009628//response to abiotic stimulus	gi|462400357|gb|EMJ06025.1|/0/hypothetical protein PRUPE_ppa003926mg [Prunus persica]	CotAD_43019	AT5G66920.1
CotAD_44065	72	specifc SE4/SE0	LOCCotAD_44065	696	0.457001	8.36828	1.25213	0.351704	6.08594	0.001	4.19466	4.11305	1.45412	-12.5713	-	-	-	gi|359497194|ref|XP_003635450.1|/1.51177e-57/PREDICTED: uncharacterized protein LOC100853798 [Vitis vinifera]	CotAD_44065	AT4G39900.1
CotAD_45072	73	specifc SE4/SE0	LOCCotAD_45072	2316	50.6774	20.1186	24.835	45.9766	10.6307	15.8762	-1.33282	-2.11266	-1.02897	0.578634	GO:0031090//organelle membrane;GO:0043231//intracellular membrane-bounded organelle;GO:0016021//integral component of membrane	GO:0046872//metal ion binding;GO:0015405;GO:0016628//oxidoreductase activity, acting on the CH-CH group of donors, NAD or NADP as acceptor;GO:0016462//pyrophosphatase activity	GO:0006818//hydrogen transport;GO:0008152//metabolic process	gi|255579837|ref|XP_002530755.1|/0/Pyrophosphate-energized vacuolar membrane proton pump, putative [Ricinus communis]	CotAD_45072	AT1G15690.1
CotAD_45453	74	specifc SE4/SE0	LOCCotAD_45453	1281	10.6769	36.9936	19.389	12.9941	41.1264	18.8368	1.79278	1.66221	0.860742	-1.12651	-	-	-	gi|255564655|ref|XP_002523322.1|/2.70296e-106/conserved hypothetical protein [Ricinus communis]	CotAD_45453	AT2G46550.1
CotAD_46551	75	specifc SE4/SE0	LOCCotAD_46551	2871	0.997094	8.94461	1.59362	1.19366	5.62489	0.66704	3.16522	2.23643	0.676509	-3.07598	GO:0009536//plastid	GO:0004553//hydrolase activity, hydrolyzing O-glycosyl compounds;GO:0043169//cation binding	GO:0005982//starch metabolic process	gi|462416733|gb|EMJ21470.1|/0/hypothetical protein PRUPE_ppa000905mg [Prunus persica]	CotAD_46551	AT5G04360.1
CotAD_47049	76	specifc SE4/SE0	LOCCotAD_47049	384	81.1748	39.2976	28.936	79.0454	22.751	18.9512	-1.04659	-1.79675	-1.48817	-0.263636	GO:0030529//ribonucleoprotein complex	GO:0016787//hydrolase activity;GO:0005198//structural molecule activity	GO:0019538//protein metabolic process;GO:0010467//gene expression	gi|351723867|ref|NP_001236526.1|/5.67928e-54/uncharacterized protein LOC100305777 [Glycine max]	CotAD_47049	AT1G67430.1
CotAD_47094	77	specifc SE4/SE0	LOCCotAD_47094	507	17.5662	39.6852	33.5186	16.4156	31.8522	37.7726	1.1758	0.956323	0.932164	0.245949	-	-	-	gi|224116550|ref|XP_002317329.1|/7.86703e-60/predicted protein [Populus trichocarpa]	CotAD_47094	AT3G21610.1
CotAD_47457	78	specifc SE4/SE0	LOCCotAD_47457	978	12.0334	31.6716	77.9702	10.0117	46.0179	80.2842	1.39614	2.20051	2.69587	0.802919	-	-	-	gi|225462070|ref|XP_002276318.1|/5.44959e-159/PREDICTED: BTB/POZ domain-containing protein At1g55760 [Vitis vinifera]	CotAD_47457	AT1G55760.1
CotAD_48790	79	specifc SE4/SE0	LOCCotAD_48790	1530	4.36571	12.9776	15.6639	4.95971	12.9774	18.7752	1.57173	1.38767	1.84316	0.53283	-	GO:0004497//monooxygenase activity;GO:0005506//iron ion binding	GO:0048878//chemical homeostasis;GO:0009887//organ morphogenesis;GO:0009826//unidimensional cell growth;GO:0048827//phyllome development;GO:0048437//floral organ development;GO:0008152//metabolic process	gi|462397499|gb|EMJ03167.1|/0/hypothetical protein PRUPE_ppa004768mg [Prunus persica]	CotAD_48790	AT4G36380.1
CotAD_49245	80	specifc SE4/SE0	LOCCotAD_49245	1692	1.3159	19.089	2.18901	2.45943	16.1159	1.35821	3.85861	2.71209	0.734225	-3.56871	GO:0009536//plastid	-	GO:0000377	gi|224110940|ref|XP_002315689.1|/0/predicted protein [Populus trichocarpa]	CotAD_49245	AT1G23400.1
CotAD_51265	81	specifc SE4/SE0	LOCCotAD_51265	423	55.6439	26.9123	25.7531	70.0215	15.0206	23.5422	-1.04796	-2.22085	-1.11148	0.648307	GO:0015934//large ribosomal subunit	GO:0005198//structural molecule activity	GO:0003006//developmental process involved in reproduction;GO:0010467//gene expression	gi|351727781|ref|NP_001235125.1|/9.16795e-76/uncharacterized protein LOC100306699 [Glycine max]	CotAD_51265	AT3G04400.1
CotAD_54122	82	specifc SE4/SE0	LOCCotAD_54122	1500	25.6579	11.6486	36.3118	27.416	21.3556	45.1957	-1.13924	-0.360406	0.501038	1.08157	-	GO:0016491//oxidoreductase activity;GO:0005506//iron ion binding	-	gi|462408303|gb|EMJ13637.1|/0/hypothetical protein PRUPE_ppa016770mg [Prunus persica]	CotAD_54122	AT3G14690.1
CotAD_54309	83	specifc SE4/SE0	LOCCotAD_54309	2436	1.56686	6.7381	2.14651	1.20584	3.91239	1.25785	2.10446	1.69801	0.454117	-1.63709	-	GO:0005488//binding	GO:0009725//response to hormone;GO:0009791//post-embryonic development;GO:0050794//regulation of cellular process;GO:0001708//cell fate specification	gi|359479063|ref|XP_002285019.2|/0/PREDICTED: auxin response factor 4-like [Vitis vinifera]	CotAD_54309	AT5G60450.1
CotAD_55330	84	specifc SE4/SE0	LOCCotAD_55330	810	4.71219	27.1279	17.2145	4.83527	28.7617	12.7671	2.52531	2.57248	1.86915	-1.17171	GO:0042579//microbody	GO:0003824//catalytic activity	GO:0008152//metabolic process	gi|225451491|ref|XP_002271350.1|/4.82407e-104/PREDICTED: 7-alpha-hydroxysteroid dehydrogenase [Vitis vinifera]	CotAD_55330	AT3G01980.4
CotAD_57412	85	specifc SE4/SE0	LOCCotAD_57412	1311	6.79332	22.8191	13.7935	6.34837	21.8091	12.5626	1.74805	1.78047	1.0218	-0.795792	-	-	-	gi|255564655|ref|XP_002523322.1|/3.76659e-111/conserved hypothetical protein [Ricinus communis]	CotAD_57412	AT2G46550.1
CotAD_57898	86	specifc SE4/SE0	LOCCotAD_57898	1416	0.898511	8.41341	6.46228	1.03723	6.9176	2.97539	3.22708	2.73754	2.84643	-1.21719	-	GO:0022857//transmembrane transporter activity	GO:0006810//transport	gi|224065228|ref|XP_002301727.1|/1.51133e-153/predicted protein [Populus trichocarpa]	CotAD_57898	AT2G04100.1
CotAD_58654	87	specifc SE4/SE0	LOCCotAD_58654	2364	0.134549	4.36757	0.276486	0.001	3.24764	0.16202	5.02063	11.6652	1.03908	-4.32515	-	GO:0004672//protein kinase activity	GO:0009987//cellular process	gi|255556394|ref|XP_002519231.1|/0/map3k delta-1 protein kinase, putative [Ricinus communis]	CotAD_58654	AT5G49470.3
CotAD_59554	88	specifc SE4/SE0	LOCCotAD_59554	1548	4.10947	14.8789	9.28907	7.74839	12.9975	10.8867	1.85625	0.746266	1.17658	-0.255666	-	GO:0005488//binding	-	gi|302142573|emb|CBI19776.3|/1.63638e-180/unnamed protein product [Vitis vinifera]	CotAD_59554	AT5G18570.1
CotAD_60540	89	specifc SE4/SE0	LOCCotAD_60540	171	57.6623	12.3856	11.4669	55.8283	23.2227	22.3985	-2.21897	-1.26546	-2.33015	-0.0521322	GO:0030529//ribonucleoprotein complex	GO:0005198//structural molecule activity	GO:0010467//gene expression	gi|388494112|gb|AFK35122.1|/1.2888e-29/unknown [Lotus japonicus]	CotAD_60540	AT4G33865.1
CotAD_60877	90	specifc SE4/SE0	LOCCotAD_60877	1557	1.22571	5.78114	2.37881	2.04381	1.36025	0.001	2.23773	-0.587392	0.956617	-10.4097	GO:0030312;GO:0005746//mitochondrial respiratory chain;GO:0031981//nuclear lumen;GO:0009536//plastid	GO:0004175//endopeptidase activity;GO:0046914//transition metal ion binding	GO:0019538//protein metabolic process	gi|12802327|gb|AAK07827.1|AF297643_1/0/mitochondrial processing peptidase beta subunit [Cucumis melo]	CotAD_60877	AT3G02090.1
CotAD_61212	91	specifc SE4/SE0	LOCCotAD_61212	1590	9.40215	20.9796	5.48103	7.23581	22.9773	7.22668	1.15792	1.66698	-0.778544	-1.6688	-	-	-	gi|359485518|ref|XP_002271198.2|/1.06483e-150/PREDICTED: uncharacterized protein LOC100251719 [Vitis vinifera]	CotAD_61212	AT2G32970.2
CotAD_61899	92	specifc SE4/SE0	LOCCotAD_61899	237	225.469	724.969	523.074	303.658	724.959	310.29	1.68499	1.25545	1.21408	-1.22428	-	GO:0043169//cation binding	-	gi|56121699|gb|AAV74186.1|/2.37983e-23/metallothionein-like protein [Gossypium hirsutum]	CotAD_61899	AT3G09390.1
CotAD_62115	93	specifc SE4/SE0	LOCCotAD_62115	1641	21.9026	72.921	21.9066	25.0603	89.8594	17.7386	1.73523	1.84226	0.000260262	-2.34078	GO:0043231//intracellular membrane-bounded organelle	-	-	gi|462403933|gb|EMJ09490.1|/1.49338e-163/hypothetical protein PRUPE_ppa003334mg [Prunus persica]	CotAD_62115	AT2G29670.1
CotAD_62916	94	specifc SE4/SE0	LOCCotAD_62916	870	69.4642	200.839	335.321	96.2261	358.766	489.554	1.5317	1.89854	2.2712	0.448423	-	-	-	gi|255568900|ref|XP_002525420.1|/5.02628e-57/conserved hypothetical protein [Ricinus communis]	CotAD_62916	AT5G18130.1
CotAD_62964	95	specifc SE4/SE0	LOCCotAD_62964	876	3.26787	46.8436	10.1972	1.95605	8.46196	2.18615	3.84143	2.11305	1.64174	-1.9526	GO:0016020//membrane	-	GO:0009628//response to abiotic stimulus	gi|224119140|ref|XP_002317995.1|/6.4862e-105/predicted protein [Populus trichocarpa]	CotAD_62964	AT5G62680.1
CotAD_63055	96	specifc SE4/SE0	LOCCotAD_63055	2025	14.2936	7.05979	2.68977	17.0443	3.52985	1.13486	-1.01768	-2.27162	-2.40982	-1.63709	GO:0043232;GO:0009536//plastid	GO:0003916//DNA topoisomerase activity;GO:0032559	GO:0006259//DNA metabolic process	gi|255562314|ref|XP_002522164.1|/0/DNA gyrase subunit B, putative [Ricinus communis]	CotAD_63055	AT5G04130.1
CotAD_63169	97	specifc SE4/SE0	LOCCotAD_63169	438	0.726194	19.9463	3.97938	0.001	20.5505	2.62339	4.77962	14.3269	2.45412	-2.96967	-	-	-	gi|356505813|ref|XP_003521684.1|/6.52094e-34/PREDICTED: uncharacterized protein LOC100805572 isoform 1 [Glycine max]	CotAD_63169	AT1G56220.3
CotAD_63714	98	specifc SE4/SE0	LOCCotAD_63714	1218	1700.04	717.933	475.631	1626.28	591.858	483.642	-1.24365	-1.45825	-1.83766	-0.291311	GO:0009532//plastid stroma	GO:0016301//kinase activity;GO:0032559	GO:0006007//glucose catabolic process;GO:0010038//response to metal ion;GO:0006796//phosphate-containing compound metabolic process;GO:0015977//carbon fixation	gi|449444282|ref|XP_004139904.1|/0/PREDICTED: phosphoglycerate kinase, chloroplastic-like [Cucumis sativus]	CotAD_63714	AT1G56190.1
CotAD_63944	99	specifc SE4/SE0	LOCCotAD_63944	762	9.18321	33.0059	9.43536	13.1709	27.7941	6.03172	1.84565	1.07742	0.0390795	-2.20414	GO:0009532//plastid stroma;GO:0009534//chloroplast thylakoid	-	GO:0043623//cellular protein complex assembly	gi|470101558|ref|XP_004287237.1|/2.30623e-105/PREDICTED: uncharacterized protein LOC101296995 [Fragaria vesca subsp. vesca]	CotAD_63944	AT2G47910.1
CotAD_64970	100	specifc SE4/SE0	LOCCotAD_64970	693	5.04878	20.2472	18.2345	9.53711	32.8535	21.5549	2.00372	1.78443	1.85267	-0.608032	GO:0009536//plastid	GO:0016787//hydrolase activity	GO:0010038//response to metal ion	gi|470103051|ref|XP_004287959.1|/2.07119e-91/PREDICTED: protein usf-like [Fragaria vesca subsp. vesca]	CotAD_64970	AT2G32520.1
CotAD_65080	101	specifc SE4/SE0	LOCCotAD_65080	3534	2.61011	6.51742	2.0961	3.32476	5.54348	2.27598	1.32019	0.737539	-0.316401	-1.28431	GO:0009532//plastid stroma;GO:0030529//ribonucleoprotein complex	GO:0042623//ATPase activity, coupled;GO:0004386//helicase activity;GO:0032559	GO:0010608//posttranscriptional regulation of gene expression;GO:0010496//intercellular transport;GO:0003006//developmental process involved in reproduction	gi|225424807|ref|XP_002267766.1|/0/PREDICTED: DEAD-box ATP-dependent RNA helicase ISE2, chloroplastic-like [Vitis vinifera]	CotAD_65080	AT1G70070.1
CotAD_67550	102	specifc SE4/SE0	LOCCotAD_67550	1659	3.06761	17.8729	8.66756	4.13141	19.1493	10.1583	2.54258	2.21258	1.49851	-0.914629	GO:0044444//cytoplasmic part;GO:0043231//intracellular membrane-bounded organelle	GO:0005488//binding	GO:0009411//response to UV	gi|462407499|gb|EMJ12833.1|/0/hypothetical protein PRUPE_ppa005822mg [Prunus persica]	CotAD_67550	AT5G63860.1
CotAD_67748	103	specifc SE4/SE0	LOCCotAD_67748	585	7.06829	23.9852	2.97943	5.85812	11.3136	2.6189	1.76271	0.949549	-1.24632	-2.11103	GO:0043234//protein complex;GO:0009534//chloroplast thylakoid	GO:0005488//binding	GO:0009767//photosynthetic electron transport chain	gi|255549894|ref|XP_002515998.1|/4.44877e-64/electron carrier, putative [Ricinus communis]	CotAD_67748	AT3G16250.1
CotAD_67796	104	specifc SE4/SE0	LOCCotAD_67796	576	105.472	52.3969	68.4629	93.0696	81.3519	87.7741	-1.00931	-0.194133	-0.623466	0.109619	GO:0009526//plastid envelope;GO:0009534//chloroplast thylakoid	GO:0016776//phosphotransferase activity, phosphate group as acceptor;GO:0019205//nucleobase-containing compound kinase activity;GO:0032559	GO:0006796//phosphate-containing compound metabolic process;GO:0009117//nucleotide metabolic process	gi|359484753|ref|XP_002264815.2|/4.38354e-93/PREDICTED: uncharacterized protein LOC100256872 [Vitis vinifera]	CotAD_67796	AT5G35170.1
CotAD_68555	105	specifc SE4/SE0	LOCCotAD_68555	804	6.72542	21.074	11.9233	2.13122	6.25626	0.952772	1.64777	1.55362	0.826086	-2.7151	-	-	-	gi|462410595|gb|EMJ15929.1|/3.93805e-66/hypothetical protein PRUPE_ppa025552mg [Prunus persica]	CotAD_68555	AT4G27240.1
CotAD_69689	106	specifc SE4/SE0	LOCCotAD_69689	1647	0.77249	6.42968	19.0488	0.594501	8.35847	10.6974	3.05716	3.81349	4.62404	0.355953	GO:0009536//plastid	GO:0046527//glucosyltransferase activity	GO:0005982//starch metabolic process;GO:0005977//glycogen metabolic process	gi|211906484|gb|ACJ11735.1|/0/granule bound starch synthase [Gossypium hirsutum]	CotAD_69689	AT1G32900.1
CotAD_70072	107	specifc SE4/SE0	LOCCotAD_70072	1809	0.175828	3.21964	4.45618	2.43568	3.95132	4.44627	4.19466	0.698011	4.66357	0.17026	-	-	-	gi|255573073|ref|XP_002527466.1|/0/Indole-3-acetic acid-amido synthetase GH3.3, putative [Ricinus communis]	CotAD_70072	AT2G14960.1
CotAD_70083	108	specifc SE4/SE0	LOCCotAD_70083	810	71.0755	17.3226	22.594	72.8313	11.4393	28.3714	-2.0367	-2.67056	-1.65341	1.31044	GO:0043231//intracellular membrane-bounded organelle	GO:0051536//iron-sulfur cluster binding;GO:0016836//hydro-lyase activity	GO:0006520//cellular amino acid metabolic process	gi|462424661|gb|EMJ28924.1|/3.90084e-146/hypothetical protein PRUPE_ppa004448mg [Prunus persica]	CotAD_70083	AT4G13430.1
CotAD_70750	109	specifc SE4/SE0	LOCCotAD_70750	2547	3.24692	15.1756	32.4198	2.88322	30.6627	36.9931	2.22461	3.41073	3.31973	0.270774	-	GO:0004753//saccharopine dehydrogenase activity	GO:0008152//metabolic process	gi|23193174|gb|AAN14410.1|/0/bifunctional lysine-ketoglutarate reductase/saccharopine dehydrogenase [Gossypium hirsutum]	CotAD_70750	AT4G33150.2
CotAD_71439	110	specifc SE4/SE0	LOCCotAD_71439	1461	20.6824	7.06704	15.3598	17.5924	6.16092	12.0593	-1.54922	-1.51373	-0.429238	0.968929	-	GO:0004672//protein kinase activity;GO:0032559	GO:0006464//cellular protein modification process	gi|462403955|gb|EMJ09512.1|/1.32611e-176/hypothetical protein PRUPE_ppa003043mg [Prunus persica]	CotAD_71439	AT5G47750.1
CotAD_71478	111	specifc SE4/SE0	LOCCotAD_71478	699	24.5722	9.4686	14.026	22.4124	10.6047	13.6986	-1.3758	-1.0796	-0.808917	0.369332	GO:0015934//large ribosomal subunit;GO:0016020//membrane;GO:0009536//plastid	GO:0005488//binding	-	gi|462401249|gb|EMJ06806.1|/1.12341e-76/hypothetical protein PRUPE_ppa009054mg [Prunus persica]	CotAD_71478	AT1G74050.1
CotAD_71579	112	specifc SE4/SE0	LOCCotAD_71579	612	41.5781	95.6013	100.036	97.5943	151.835	122.039	1.2012	0.637638	1.26662	-0.315167	-	-	-	gi|224057770|ref|XP_002299315.1|/5.2626e-42/predicted protein [Populus trichocarpa]	CotAD_71579	AT1G27290.2
CotAD_73345	113	specifc SE4/SE0	LOCCotAD_73345	1260	30.2927	11.136	12.2769	31.2782	11.1358	17.3268	-1.44374	-1.48995	-1.30303	0.6378	-	-	-	gi|255567451|ref|XP_002524705.1|/8.19147e-140/ATP binding protein, putative [Ricinus communis]	CotAD_73345	AT4G05150.1
CotAD_74175	114	specifc SE4/SE0	LOCCotAD_74175	693	95.0088	345.731	297.726	85.834	481.725	281.872	1.86352	2.48859	1.64785	-0.773169	GO:0031224//intrinsic component of membrane;GO:0009536//plastid	-	-	gi|225470171|ref|XP_002267852.1|/6.63196e-106/PREDICTED: transmembrane ascorbate ferrireductase 1 [Vitis vinifera]	CotAD_74175	AT4G25570.1
CotAD_74277	115	specifc SE4/SE0	LOCCotAD_74277	1800	4.9478	25.5917	0.726237	6.11964	15.5902	0.001	2.37082	1.34912	-2.76828	-13.9283	GO:0009536//plastid	GO:0005515//protein binding;GO:0032559	GO:0006457//protein folding	gi|462423993|gb|EMJ28256.1|/0/hypothetical protein PRUPE_ppa020938mg [Prunus persica]	CotAD_74277	AT1G26230.1
CotAD_74450	116	specifc SE4/SE0	LOCCotAD_74450	1020	3.11836	12.718	27.1271	10.0794	24.1379	34.1709	2.02801	1.25989	3.12087	0.501466	-	GO:0000166//nucleotide binding	-	gi|462419499|gb|EMJ23762.1|/2.48914e-101/hypothetical protein PRUPE_ppa008383mg [Prunus persica]	CotAD_74450	AT1G70480.2
CotAD_75512	117	specifc SE4/SE0	LOCCotAD_75512	978	8.1307	26.2576	10.4703	11.7637	25.7159	19.5815	1.69129	1.12831	0.36485	-0.393169	GO:0043231//intracellular membrane-bounded organelle	GO:0004672//protein kinase activity;GO:0032559	GO:0006464//cellular protein modification process;GO:0007165//signal transduction	gi|356549162|ref|XP_003542966.1|/1.873e-159/PREDICTED: probable serine/threonine-protein kinase drkA-like [Glycine max]	CotAD_75512	AT4G18950.1
CotAD_76343	118	specifc SE4/SE0	LOCCotAD_76343	1968	10.0206	4.0357	2.43555	9.32873	3.7666	3.11394	-1.31208	-1.30842	-2.04065	-0.274525	GO:0016020//membrane	GO:0004672//protein kinase activity;GO:0032559	GO:0006464//cellular protein modification process;GO:0006950//response to stress;GO:0051707//response to other organism	gi|255546475|ref|XP_002514297.1|/0/ATP binding protein, putative [Ricinus communis]	CotAD_76343	AT3G24550.1
CotAD_00170	119	Common SE4/SE0&SN4/SN0	LOCCotAD_00170	417	73.2254	18.4113	24.0337	77.4861	15.2367	13.7775	-1.9918	-2.3464	-1.6073	-0.1452	GO:0030529//ribonucleoprotein complex	GO:0005198//structural molecule activity	GO:0010467//gene expression	gi|462411266|gb|EMJ16315.1|/4.93229e-53/hypothetical protein PRUPE_ppa012957mg [Prunus persica]	CotAD_00170	AT2G32060.2
CotAD_00200	120	Common SE4/SE0&SN4/SN0	LOCCotAD_00200	1134	3.08536	29.4158	319.89	3.02205	165.753	446.174	3.2531	5.7774	6.696	1.4286	-	-	-	gi|49615303|gb|AAT66913.1|/7.09064e-132/dehydration-induced protein RD22-like protein 2 [Gossypium arboreum]	CotAD_00200	AT5G25610.1
CotAD_01715	121	Common SE4/SE0&SN4/SN0	LOCCotAD_01715	2109	3.92124	29.7505	2.06611	4.17842	23.8503	2.90575	2.9235	2.513	-0.9244	-3.037	-	-	-	gi|255582079|ref|XP_002531836.1|/3.83324e-154/sensory transduction histidine kinase, putative [Ricinus communis]	CotAD_01715	AT5G02810.1
CotAD_02069	122	Common SE4/SE0&SN4/SN0	LOCCotAD_02069	1356	4.22221	12.1047	20.2447	7.40134	18.9378	31.0705	1.5195	1.3554	2.2615	0.7143	GO:0030529//ribonucleoprotein complex	GO:0004674//protein serine/threonine kinase activity;GO:0032559	GO:0006464//cellular protein modification process	gi|224119194|ref|XP_002318010.1|/2.69103e-168/predicted protein [Populus trichocarpa]	CotAD_02069	AT3G08720.2
CotAD_02221	123	Common SE4/SE0&SN4/SN0	LOCCotAD_02221	702	0.001	16.9706	24.8286	2.44088	27.9069	20.733	14.0508	3.5151	14.5997	-0.4287	-	-	GO:0009987//cellular process;GO:0009725//response to hormone;GO:0006970//response to osmotic stress;GO:0050826//response to freezing	gi|224075453|ref|XP_002304640.1|/1.30285e-56/AP2/ERF domain-containing transcription factor [Populus trichocarpa]	CotAD_02221	AT5G13330.1
CotAD_02433	124	Common SE4/SE0&SN4/SN0	LOCCotAD_02433	1065	1.4933	17.4009	49.5068	3.44769	25.1067	57.9017	3.5426	2.8644	5.0511	1.2055	-	-	-	gi|383932344|gb|AFH57269.1|/0/MYB [Gossypium hirsutum]	CotAD_02433	AT4G37180.1
CotAD_02616	125	Common SE4/SE0&SN4/SN0	LOCCotAD_02616	2352	196.226	60.67	82.6279	177.969	45.2487	76.3749	-1.6935	-1.9757	-1.2478	0.7552	GO:0009532//plastid stroma;GO:0009526//plastid envelope;GO:0005576//extracellular region	GO:0017111//nucleoside-triphosphatase activity;GO:0008135//translation factor activity, nucleic acid binding;GO:0032561//guanyl ribonucleotide binding;GO:0032559	GO:0006412//translation;GO:0009207;GO:0009657//plastid organization;GO:0007275//multicellular organismal development	gi|255537029|ref|XP_002509581.1|/0/translation elongation factor G, putative [Ricinus communis]	CotAD_02616	AT1G62750.1
CotAD_02716	126	Common SE4/SE0&SN4/SN0	LOCCotAD_02716	4041	9.60279	35.5741	20.6495	11.3276	40.9457	17.7242	1.8893	1.8539	1.1046	-1.208	GO:0005840//ribosome;GO:0031090//organelle membrane;GO:0043231//intracellular membrane-bounded organelle	GO:0004175//endopeptidase activity;GO:0008236//serine-type peptidase activity	GO:0019538//protein metabolic process	gi|302143856|emb|CBI22717.3|/0/unnamed protein product [Vitis vinifera]	CotAD_02716	AT4G20850.1
CotAD_02950	127	Common SE4/SE0&SN4/SN0	LOCCotAD_02950	1740	1.6452	18.5624	9.01535	2.53227	23.7352	5.28296	3.496	3.2285	2.4541	-2.1676	GO:0044444//cytoplasmic part	GO:0004553//hydrolase activity, hydrolyzing O-glycosyl compounds	-	gi|462397119|gb|EMJ02918.1|/0/hypothetical protein PRUPE_ppa003483mg [Prunus persica]	CotAD_02950	AT4G34860.2
CotAD_03741	128	Common SE4/SE0&SN4/SN0	LOCCotAD_03741	774	21.7802	68.4088	57.7049	37.635	98.8494	83.1349	1.6512	1.3932	1.4057	-0.2498	-	-	-	gi|359496065|ref|XP_002263026.2|/1.31292e-79/PREDICTED: polyneuridine-aldehyde esterase-like [Vitis vinifera]	CotAD_03741	AT3G50440.1
CotAD_03795	129	Common SE4/SE0&SN4/SN0	LOCCotAD_03795	1476	19.6102	57.2173	99.0457	30.1836	70.6687	76.5509	1.5448	1.2273	2.3365	0.1153	GO:0030312	GO:0005488//binding;GO:0016620//oxidoreductase activity, acting on the aldehyde or oxo group of donors, NAD or NADP as acceptor	GO:0008152//metabolic process	gi|321272538|gb|ADW80331.1|/0/betaine-aldehyde dehydrogenase [Corylus heterophylla]	CotAD_03795	AT1G74920.1
CotAD_04221	130	Common SE4/SE0&SN4/SN0	LOCCotAD_04221	2052	4.80519	18.7074	7.43225	5.12953	21.9325	10.6393	1.9609	2.0962	0.6292	-1.0437	GO:0044464	GO:0005099//Ras GTPase activator activity	GO:0032318//regulation of Ras GTPase activity	gi|297738991|emb|CBI28236.3|/0/unnamed protein product [Vitis vinifera]	CotAD_04221	AT5G52580.1
CotAD_04501	131	Common SE4/SE0&SN4/SN0	LOCCotAD_04501	1077	2.36266	22.6149	19.4203	0.909139	5.65365	9.2464	3.2588	2.6366	3.0391	0.7097	-	GO:0048037//cofactor binding;GO:0016832//aldehyde-lyase activity	GO:0019752//carboxylic acid metabolic process	gi|224144565|ref|XP_002325334.1|/7.9402e-162/predicted protein [Populus trichocarpa]	CotAD_04501	AT1G08630.4
CotAD_06353	132	Common SE4/SE0&SN4/SN0	LOCCotAD_06353	3507	3.17438	60.9201	5.15634	3.48996	65.7506	5.46071	4.2624	4.2357	0.6999	-3.5898	GO:0031981//nuclear lumen	GO:0005488//binding	GO:0000302//response to reactive oxygen species;GO:0048582;GO:0009266//response to temperature stimulus;GO:0007623//circadian rhythm;GO:0006351//transcription, DNA-templated;GO:0009639//response to red or far red light	gi|224085197|ref|XP_002307516.1|/0/predicted protein [Populus trichocarpa]	CotAD_06353	AT1G22770.1
CotAD_06563	133	Common SE4/SE0&SN4/SN0	LOCCotAD_06563	1068	45.5666	344.809	103.02	53.4036	384.714	161.382	2.9197	2.8488	1.1769	-1.2533	GO:0043231//intracellular membrane-bounded organelle	GO:0004175//endopeptidase activity;GO:0005488//binding	GO:0009725//response to hormone;GO:0019538//protein metabolic process;GO:0032502//developmental process	gi|255550445|ref|XP_002516273.1|/3.76771e-156/cysteine protease, putative [Ricinus communis]	CotAD_06563	AT5G60360.1
CotAD_07153	134	Common SE4/SE0&SN4/SN0	LOCCotAD_07153	1068	2.08475	28.7548	8.56796	2.7504	51.5595	15.0624	3.7859	4.2285	2.0391	-1.7753	GO:0009536//plastid	GO:0003824//catalytic activity	GO:0010035//response to inorganic substance	gi|224112287|ref|XP_002316142.1|/4.95515e-132/predicted protein [Populus trichocarpa]	CotAD_07153	AT4G33540.1
CotAD_07452	135	Common SE4/SE0&SN4/SN0	LOCCotAD_07452	2454	4.79572	17.1532	6.925	3.29174	17.2609	3.27763	1.8387	2.3906	0.5301	-2.3968	GO:0009532//plastid stroma;GO:0043036//starch grain	GO:0016798//hydrolase activity, acting on glycosyl bonds;GO:0043167//ion binding;GO:0004133//glycogen debranching enzyme activity	GO:0005982//starch metabolic process	gi|255545834|ref|XP_002513977.1|/0/isoamylase, putative [Ricinus communis]	CotAD_07452	AT4G09020.1
CotAD_08704	136	Common SE4/SE0&SN4/SN0	LOCCotAD_08704	456	0.697528	12.1921	0.477787	0.001	9.86964	2.51983	4.1275	13.2688	-0.5459	-1.9697	-	GO:0005515//protein binding	GO:0044267//cellular protein metabolic process;GO:0050896//response to stimulus	gi|224123920|ref|XP_002330242.1|/6.91904e-61/predicted protein [Populus trichocarpa]	CotAD_08704	AT1G56300.1
CotAD_09172	137	Common SE4/SE0&SN4/SN0	LOCCotAD_09172	627	5.58023	129.204	5.55971	8.97938	214.071	13.4391	4.5332	4.5753	-0.0053	-3.9936	GO:0009536//plastid	-	GO:0006952//defense response;GO:0003006//developmental process involved in reproduction	gi|224103497|ref|XP_002313079.1|/2.48389e-66/predicted protein [Populus trichocarpa]	CotAD_09172	AT2G15890.1
CotAD_09198	138	Common SE4/SE0&SN4/SN0	LOCCotAD_09198	1902	1.67231	6.82038	6.30016	1.41569	9.04732	8.25635	2.028	2.676	1.9135	-0.132	GO:0044429//mitochondrial part	GO:0016421//CoA carboxylase activity;GO:0046914//transition metal ion binding	GO:0006551//leucine metabolic process	gi|7438122|pir||T05433/0/hypothetical protein F28A23.210 - Arabidopsis thaliana	CotAD_09198	AT4G34030.1
CotAD_09462	139	Common SE4/SE0&SN4/SN0	LOCCotAD_09462	1677	7.96605	23.0485	23.2552	8.32009	16.8915	9.36409	1.5327	1.0216	1.5456	-0.8511	-	-	GO:0009630//gravitropism;GO:0009416//response to light stimulus	gi|359478573|ref|XP_002279931.2|/6.6952e-151/PREDICTED: uncharacterized protein LOC100265690 [Vitis vinifera]	CotAD_09462	AT5G58960.1
CotAD_09563	140	Common SE4/SE0&SN4/SN0	LOCCotAD_09563	2142	4.30631	16.191	1.93256	4.22833	11.2471	1.07287	1.9107	1.4114	-1.1559	-3.39	-	-	GO:0050896//response to stimulus;GO:0050794//regulation of cellular process	gi|255582079|ref|XP_002531836.1|/1.03057e-146/sensory transduction histidine kinase, putative [Ricinus communis]	CotAD_09563	AT5G02810.1
CotAD_09587	141	Common SE4/SE0&SN4/SN0	LOCCotAD_09587	855	8.92836	32.5122	35.6748	16.8916	43.0394	34.4937	1.8645	1.3493	1.9984	-0.3193	-	GO:0005488//binding	GO:0031669//cellular response to nutrient levels	gi|225435969|ref|XP_002270683.1|/5.48879e-109/PREDICTED: SNF1-related protein kinase regulatory subunit beta-1 [Vitis vinifera]	CotAD_09587	AT5G21170.1
CotAD_09787	142	Common SE4/SE0&SN4/SN0	LOCCotAD_09787	2040	4.52162	89.4153	28.8359	5.51968	87.4675	16.7099	4.3056	3.9861	2.673	-2.388	GO:0031090//organelle membrane;GO:0009536//plastid	-	-	gi|462407223|gb|EMJ12557.1|/0/hypothetical protein PRUPE_ppa002050mg [Prunus persica]	CotAD_09787	AT1G30360.1
CotAD_10164	143	Common SE4/SE0&SN4/SN0	LOCCotAD_10164	1089	68.3462	21.6364	68.0222	68.1084	30.874	76.3215	-1.6594	-1.1414	-0.0069	1.3057	GO:0043231//intracellular membrane-bounded organelle	-	-	gi|115464841|ref|NP_001056020.1|/6.04548e-125/Os05g0512200 [Oryza sativa Japonica Group]	CotAD_10164	AT3G01060.1
CotAD_10746	144	Common SE4/SE0&SN4/SN0	LOCCotAD_10746	798	3.1887	29.8581	11.7399	3.06749	31.8482	15.359	3.2271	3.3761	1.8804	-1.0521	-	-	-	gi|255560201|ref|XP_002521118.1|/6.94741e-55/conserved hypothetical protein [Ricinus communis]	CotAD_10746	AT3G24750.1
CotAD_11331	145	Common SE4/SE0&SN4/SN0	LOCCotAD_11331	675	4.24097	15.6884	4.19603	1.81323	12.5506	2.26971	1.8872	2.7911	-0.0154	-2.4672	-	-	-	gi|224053873|ref|XP_002298022.1|/2.68902e-80/predicted protein [Populus trichocarpa]	CotAD_11331	AT1G19330.2
CotAD_11372	146	Common SE4/SE0&SN4/SN0	LOCCotAD_11372	1278	0.995533	23.4083	3.06861	1.53231	19.0579	1.79819	4.5554	3.6366	1.624	-3.4058	GO:0009536//plastid	GO:0046914//transition metal ion binding	GO:0044238	gi|33391719|gb|AAQ17460.1|/1.65251e-180/transaldolase [Gossypium hirsutum]	CotAD_11372	AT1G12230.1
CotAD_13726	147	Common SE4/SE0&SN4/SN0	LOCCotAD_13726	1650	2.12049	8.82473	5.54581	1.48355	8.18282	6.9639	2.0572	2.4635	1.387	-0.2327	-	GO:0016491//oxidoreductase activity;GO:0005506//iron ion binding	-	gi|224123398|ref|XP_002330305.1|/2.30979e-180/cytochrome P450 [Populus trichocarpa]	CotAD_13726	AT4G31940.1
CotAD_13727	148	Common SE4/SE0&SN4/SN0	LOCCotAD_13727	1593	9.18478	40.052	18.3269	5.37822	25.4269	4.56828	2.1246	2.2412	0.9966	-2.4766	-	GO:0016491//oxidoreductase activity;GO:0005506//iron ion binding	-	gi|224123398|ref|XP_002330305.1|/0/cytochrome P450 [Populus trichocarpa]	CotAD_13727	AT4G31940.1
CotAD_14132	149	Common SE4/SE0&SN4/SN0	LOCCotAD_14132	1302	3.90873	27.2469	40.6626	9.58838	39.2431	27.064	2.8013	2.0331	3.3789	-0.5361	GO:0043231//intracellular membrane-bounded organelle	-	-	gi|225426534|ref|XP_002278777.1|/1.69687e-180/PREDICTED: uncharacterized protein LOC100247984 isoform 1 [Vitis vinifera]	CotAD_14132	AT1G64720.1
CotAD_14444	150	Common SE4/SE0&SN4/SN0	LOCCotAD_14444	1680	3.40792	10.8733	27.4932	2.6227	13.7097	31.9179	1.6738	2.3861	3.0121	1.2192	-	-	-	gi|297744222|emb|CBI37192.3|/0/unnamed protein product [Vitis vinifera]	CotAD_14444	AT1G04090.1
CotAD_14628	151	Common SE4/SE0&SN4/SN0	LOCCotAD_14628	1299	8.08037	25.6794	25.9969	12.4372	47.4858	50.4199	1.6681	1.9328	1.6858	0.0865	GO:0009536//plastid;GO:0016020//membrane	GO:0004674//protein serine/threonine kinase activity;GO:0016491//oxidoreductase activity;GO:0032559	GO:0007167//enzyme linked receptor protein signaling pathway;GO:0006464//cellular protein modification process	gi|224139410|ref|XP_002323098.1|/3.00631e-153/predicted protein [Populus trichocarpa]	CotAD_14628	AT1G06840.1
CotAD_15605	152	Common SE4/SE0&SN4/SN0	LOCCotAD_15605	1359	6.31933	18.3118	6.89364	5.94403	13.4415	5.07304	1.5349	1.1772	0.1255	-1.4058	-	GO:0008757//S-adenosylmethionine-dependent methyltransferase activity	GO:0006629//lipid metabolic process	gi|50313462|gb|AAT74601.1|/0/cyclopropane fatty acid synthase [Gossypium hirsutum]	CotAD_15605	AT3G23510.1
CotAD_15847	153	Common SE4/SE0&SN4/SN0	LOCCotAD_15847	1596	0.199294	13.1044	1.36511	0.306749	14.4312	1.4399	6.039	5.556	2.776	-3.3252	GO:0031224//intrinsic component of membrane;GO:0031410//cytoplasmic vesicle	GO:0004497//monooxygenase activity;GO:0050662//coenzyme binding	GO:0008152//metabolic process	gi|242041655|ref|XP_002468222.1|/0/hypothetical protein SORBIDRAFT_01g042050 [Sorghum bicolor]	CotAD_15847	AT1G58440.1
CotAD_16442	154	Common SE4/SE0&SN4/SN0	LOCCotAD_16442	1020	1.87102	12.4584	2.13599	1.43992	14.0156	1.87752	2.7352	3.283	0.1911	-2.9001	GO:0031090//organelle membrane;GO:0043231//intracellular membrane-bounded organelle;GO:0031224//intrinsic component of membrane	GO:0004175//endopeptidase activity	GO:0048229//gametophyte development;GO:0009856//pollination	gi|225436624|ref|XP_002280005.1|/6.42996e-166/PREDICTED: minor histocompatibility antigen H13 [Vitis vinifera]	CotAD_16442	AT2G03120.1
CotAD_16543	155	Common SE4/SE0&SN4/SN0	LOCCotAD_16543	2475	3.98394	10.5897	2.64086	3.26381	12.301	1.70229	1.4104	1.9141	-0.5932	-2.8532	GO:0043231//intracellular membrane-bounded organelle	GO:0019001//guanyl nucleotide binding	GO:0009725//response to hormone;GO:0009612//response to mechanical stimulus;GO:0009746;GO:0010015//root morphogenesis;GO:0007165//signal transduction;GO:0009606//tropism;GO:0034285	gi|462406107|gb|EMJ11571.1|/0/hypothetical protein PRUPE_ppa001297mg [Prunus persica]	CotAD_16543	AT1G31930.3
CotAD_16815	156	Common SE4/SE0&SN4/SN0	LOCCotAD_16815	1014	7.52835	31.8526	11.6026	5.06953	45.4285	20.0195	2.081	3.1637	0.624	-1.1822	GO:0009536//plastid	GO:0004175//endopeptidase activity	GO:0019538//protein metabolic process	gi|255536903|ref|XP_002509518.1|/6.00391e-140/metalloendopeptidase, putative [Ricinus communis]	CotAD_16815	AT3G27110.2
CotAD_17027	157	Common SE4/SE0&SN4/SN0	LOCCotAD_17027	1539	1.03338	9.63324	35.1085	1.27244	17.374	23.8917	3.2207	3.7713	5.0864	0.4596	-	GO:0016740//transferase activity	-	gi|84453206|dbj|BAE71200.1|/0/hypothetical protein [Trifolium pratense]	CotAD_17027	AT5G41460.1
CotAD_19754	158	Common SE4/SE0&SN4/SN0	LOCCotAD_19754	1278	6.71985	32.5231	8.01247	5.17153	35.0084	5.99396	2.275	2.759	0.2538	-2.5461	GO:0009536//plastid	GO:0046914//transition metal ion binding	GO:0044238	gi|33391719|gb|AAQ17460.1|/0/transaldolase [Gossypium hirsutum]	CotAD_19754	AT1G12230.1
CotAD_20266	159	Common SE4/SE0&SN4/SN0	LOCCotAD_20266	966	4.60975	46.3162	47.1377	34.4626	140.865	71.7656	3.3288	2.0312	3.3541	-0.9729	-	-	-	gi|224079209|ref|XP_002305794.1|/1.06684e-74/predicted protein [Populus trichocarpa]	CotAD_20266	AT4G32480.1
CotAD_21314	160	Common SE4/SE0&SN4/SN0	LOCCotAD_21314	1158	6.59218	23.5479	39.8866	8.24408	40.2366	49.6132	1.8368	2.2871	2.5971	0.3022	-	GO:0046872//metal ion binding;GO:0016491//oxidoreductase activity	-	gi|302142620|emb|CBI19823.3|/1.78764e-130/unnamed protein product [Vitis vinifera]	CotAD_21314	AT4G31500.1
CotAD_21315	161	Common SE4/SE0&SN4/SN0	LOCCotAD_21315	1506	11.8274	29.3572	41.0859	16.7417	50.6273	61.5468	1.3116	1.5965	1.7965	0.2818	-	GO:0004497//monooxygenase activity;GO:0005506//iron ion binding	-	gi|255538870|ref|XP_002510500.1|/9.9478e-159/cytochrome P450, putative [Ricinus communis]	CotAD_21315	AT4G31500.1
CotAD_21649	162	Common SE4/SE0&SN4/SN0	LOCCotAD_21649	816	7.01631	31.795	32.0399	6.59962	21.0882	21.5915	2.18	1.676	2.1911	0.034	GO:0043232	-	GO:0006897//endocytosis	gi|297738445|emb|CBI27646.3|/5.73598e-129/unnamed protein product [Vitis vinifera]	CotAD_21649	AT1G67400.1
CotAD_22071	163	Common SE4/SE0&SN4/SN0	LOCCotAD_22071	1260	7.57316	16.809	22.9975	7.77098	16.8088	25.8383	1.1503	1.113	1.6025	0.6203	GO:0016020//membrane;GO:0009536//plastid	GO:0004713//protein tyrosine kinase activity;GO:0032559	GO:0006464//cellular protein modification process	gi|255558180|ref|XP_002520117.1|/0/Protein kinase APK1A, chloroplast precursor, putative [Ricinus communis]	CotAD_22071	AT2G02800.2
CotAD_22509	164	Common SE4/SE0&SN4/SN0	LOCCotAD_22509	576	1.65663	19.3041	48.0375	9.77443	64.8058	79.7946	3.5426	2.729	4.8578	0.3002	GO:0043234//protein complex	GO:0004721//phosphoprotein phosphatase activity;GO:0043169//cation binding	GO:0006464//cellular protein modification process	gi|224105941|ref|XP_002313987.1|/2.75844e-79/predicted protein [Populus trichocarpa]	CotAD_22509	AT2G30020.1
CotAD_22895	165	Common SE4/SE0&SN4/SN0	LOCCotAD_22895	1914	2.99128	14.1085	0.341491	4.47623	16.8747	0.001	2.2377	1.9145	-3.1308	-14.0426	-	GO:0004553//hydrolase activity, hydrolyzing O-glycosyl compounds;GO:0004672//protein kinase activity;GO:0032559	GO:0005975//carbohydrate metabolic process;GO:0006464//cellular protein modification process	gi|462399685|gb|EMJ05353.1|/0/hypothetical protein PRUPE_ppa019682mg [Prunus persica]	CotAD_22895	AT4G23180.1
CotAD_23072	166	Common SE4/SE0&SN4/SN0	LOCCotAD_23072	852	2.61327	48.1632	14.3202	5.17153	47.2303	8.5414	4.204	3.1911	2.4541	-2.4672	-	GO:0046914//transition metal ion binding	-	gi|460402212|ref|XP_004246608.1|/1.28936e-134/PREDICTED: RING finger and CHY zinc finger domain-containing protein 1-like [Solanum lycopersicum]	CotAD_23072	AT5G22920.1
CotAD_23314	167	Common SE4/SE0&SN4/SN0	LOCCotAD_23314	1980	1.92771	7.35395	3.52115	4.94517	15.5099	4.83604	1.9316	1.6491	0.8692	-1.6813	-	GO:0016301//kinase activity	-	gi|225452094|ref|XP_002280747.1|/1.07625e-142/PREDICTED: probable receptor-like protein kinase At1g67000-like [Vitis vinifera]	CotAD_23314	AT1G66920.2
CotAD_24017	168	Common SE4/SE0&SN4/SN0	LOCCotAD_24017	4707	1.08119	5.4557	1.20345	1.04009	4.33075	0.569598	2.3351	2.0579	0.1546	-2.9266	-	GO:0016798//hydrolase activity, acting on glycosyl bonds	GO:0003006//developmental process involved in reproduction;GO:0044238	gi|224093190|ref|XP_002309826.1|/0/predicted protein [Populus trichocarpa]	CotAD_24017	AT3G18110.1
CotAD_24178	169	Common SE4/SE0&SN4/SN0	LOCCotAD_24178	1590	3.20073	11.9883	2.19241	1.53953	13.1537	0.722668	1.9052	3.0949	-0.5459	-4.186	GO:0044464	-	-	gi|296086026|emb|CBI31467.3|/1.38107e-174/unnamed protein product [Vitis vinifera]	CotAD_24178	AT5G19500.1
CotAD_24386	170	Common SE4/SE0&SN4/SN0	LOCCotAD_24386	1305	1.4624	21.7068	32.2215	1.12545	20.6922	10.5659	3.8917	4.2005	4.4616	-0.9697	GO:0043231//intracellular membrane-bounded organelle	-	-	gi|462414513|gb|EMJ19250.1|/3.13145e-150/hypothetical protein PRUPE_ppa006157mg [Prunus persica]	COTAD_24386
CotAD_25160	171	Common SE4/SE0&SN4/SN0	LOCCotAD_25160	2094	13.2151	26.5501	39.8494	14.0278	37.6753	55.2389	1.0065	1.4253	1.5924	0.5521	-	GO:0004702//receptor signaling protein serine/threonine kinase activity;GO:0032559	GO:0009648//photoperiodism;GO:0006464//cellular protein modification process	gi|255554483|ref|XP_002518280.1|/0/kinase, putative [Ricinus communis]	CotAD_25160	AT3G51630.2
CotAD_26145	172	Common SE4/SE0&SN4/SN0	LOCCotAD_26145	1611	10.4642	25.1431	7.97914	8.05316	19.3911	3.09074	1.2647	1.2678	-0.3912	-2.6494	GO:0044444//cytoplasmic part;GO:0043231//intracellular membrane-bounded organelle	GO:0005488//binding	GO:0009411//response to UV	gi|224093583|ref|XP_002309939.1|/0/predicted protein [Populus trichocarpa]	CotAD_26145	AT5G63860.1
CotAD_27030	173	Common SE4/SE0&SN4/SN0	LOCCotAD_27030	2118	7.05827	105.247	35.5918	9.24592	108.37	24.2323	3.8983	3.551	2.3342	-2.161	GO:0031090//organelle membrane;GO:0009536//plastid	-	-	gi|462407223|gb|EMJ12557.1|/0/hypothetical protein PRUPE_ppa002050mg [Prunus persica]	CotAD_27030	AT1G30360.1
CotAD_28094	174	Common SE4/SE0&SN4/SN0	LOCCotAD_28094	1047	6.07589	16.6886	5.82654	4.20835	16.1827	7.68223	1.4577	1.9431	-0.0605	-1.0749	GO:0031976;GO:0042651//thylakoid membrane	-	GO:0017004//cytochrome complex assembly;GO:0008152//metabolic process;GO:0019725//cellular homeostasis	gi|470116683|ref|XP_004294507.1|/7.41203e-133/PREDICTED: cytochrome c-type biogenesis ccda-like chloroplastic protein 2-like [Fragaria vesca subsp. vesca]	CotAD_28094	AT5G54290.1
CotAD_29510	175	Common SE4/SE0&SN4/SN0	LOCCotAD_29510	1263	12.592	34.167	58.8234	19.7689	39.8261	57.9222	1.4401	1.0105	2.2239	0.5404	-	GO:0031406//carboxylic acid binding	-	gi|225435020|ref|XP_002284171.1|/0/PREDICTED: uncharacterized protein LOC100262189 [Vitis vinifera]	CotAD_29510	AT2G39570.1
CotAD_29702	176	Common SE4/SE0&SN4/SN0	LOCCotAD_29702	1077	1.18133	17.207	45.7185	1.59099	35.3968	37.3412	3.8645	4.4756	5.2743	0.0772	-	GO:0048037//cofactor binding;GO:0016832//aldehyde-lyase activity	GO:0019752//carboxylic acid metabolic process	gi|224144565|ref|XP_002325334.1|/6.0796e-162/predicted protein [Populus trichocarpa]	CotAD_29702	AT1G08630.4
CotAD_30218	177	Common SE4/SE0&SN4/SN0	LOCCotAD_30218	2583	3.81737	10.5569	4.3861	4.07502	12.0941	6.821	1.4675	1.5694	0.2004	-0.8263	-	-	-	gi|224118344|ref|XP_002331459.1|/0/predicted protein [Populus trichocarpa]	CotAD_30218	AT5G04460.3
CotAD_30235	178	Common SE4/SE0&SN4/SN0	LOCCotAD_30235	1884	2.3636	33.0225	38.0465	3.50808	37.3781	33.9508	3.8044	3.4134	4.0087	-0.1387	-	GO:0016874//ligase activity	-	gi|383932352|gb|AFH57273.1|/0/asparagine synthetase [Gossypium hirsutum]	CotAD_30235	AT3G47340.1
CotAD_30916	179	Common SE4/SE0&SN4/SN0	LOCCotAD_30916	657	0.968258	9.26799	0.331615	0.372581	10.4767	0.582974	3.2588	4.8135	-1.5459	-4.1676	GO:0043231//intracellular membrane-bounded organelle	GO:0016832//aldehyde-lyase activity	-	gi|460407833|ref|XP_004249354.1|/7.65149e-69/PREDICTED: KHG/KDPG aldolase-like [Solanum lycopersicum]	COTAD_30916
CotAD_31151	180	Common SE4/SE0&SN4/SN0	LOCCotAD_31151	1125	4.5237	53.6544	2.51762	3.26381	60.7134	3.74503	3.5681	4.2174	-0.8454	-4.019	GO:0009532//plastid stroma	GO:0004721//phosphoprotein phosphatase activity;GO:0001871	GO:0006464//cellular protein modification process;GO:0005982//starch metabolic process;GO:0006796//phosphate-containing compound metabolic process	gi|52352665|gb|AAU43782.1|/1.77343e-151/dual protein phosphatase 4 [Castanea sativa]	CotAD_31151	AT3G52180.1
CotAD_31302	181	Common SE4/SE0&SN4/SN0	LOCCotAD_31302	933	0.001	7.9451	65.8517	1.04946	18.7275	87.8511	12.9558	4.1574	16.0069	2.2299	-	GO:0003677//DNA binding	GO:0006351//transcription, DNA-templated	gi|225458762|ref|XP_002285097.1|/1.66829e-93/PREDICTED: MADS-box transcription factor 3 [Vitis vinifera]	CotAD_31302	AT1G22130.1
CotAD_31417	182	Common SE4/SE0&SN4/SN0	LOCCotAD_31417	1527	4.37428	29.4736	42.9464	18.5954	58.9463	43.8949	2.7523	1.6645	3.2954	-0.4253	-	GO:0016787//hydrolase activity	-	gi|255548495|ref|XP_002515304.1|/8.27133e-169/triacylglycerol lipase, putative [Ricinus communis]	CotAD_31417	AT1G02660.1
CotAD_31769	183	Common SE4/SE0&SN4/SN0	LOCCotAD_31769	1587	14.4305	114.438	21.0046	11.2598	169.486	20.5143	2.9874	3.9119	0.5416	-3.0465	GO:0009536//plastid	GO:0070566//adenylyltransferase activity	GO:0005977//glycogen metabolic process	gi|255543725|ref|XP_002512925.1|/0/glucose-1-phosphate adenylyltransferase, putative [Ricinus communis]	CotAD_31769	AT4G39210.1
CotAD_31907	184	Common SE4/SE0&SN4/SN0	LOCCotAD_31907	4518	1.26722	6.85587	0.868012	1.6254	4.51192	0.678201	2.4357	1.4729	-0.5459	-2.734	-	GO:0016798//hydrolase activity, acting on glycosyl bonds	GO:0003006//developmental process involved in reproduction;GO:0044238	gi|359490016|ref|XP_002275236.2|/0/PREDICTED: pentatricopeptide repeat-containing protein At3g18110, chloroplastic-like [Vitis vinifera]	CotAD_31907	AT3G18110.1
CotAD_32297	185	Common SE4/SE0&SN4/SN0	LOCCotAD_32297	378	20.1951	53.9289	34.0063	33.0266	102.253	48.6367	1.4171	1.6304	0.7518	-1.072	GO:0044444//cytoplasmic part	GO:0015036//disulfide oxidoreductase activity	GO:0006457//protein folding;GO:0006464//cellular protein modification process;GO:0018904;GO:0019725//cellular homeostasis	gi|255555063|ref|XP_002518569.1|/6.99294e-52/Thioredoxin H-type, putative [Ricinus communis]	CotAD_32297	AT1G11530.1
CotAD_32848	186	Common SE4/SE0&SN4/SN0	LOCCotAD_32848	2010	6.6463	33.0598	9.10506	10.1081	28.5812	11.2427	2.3145	1.4996	0.4541	-1.3461	-	-	-	gi|224128053|ref|XP_002320232.1|/1.42026e-150/pseudo response regulator [Populus trichocarpa]	CotAD_32848	AT2G46790.1
CotAD_33467	187	Common SE4/SE0&SN4/SN0	LOCCotAD_33467	384	13.253	71.0115	167.375	29.9608	122.028	147.62	2.4217	2.0261	3.6587	0.2747	-	-	-	gi|255553167|ref|XP_002517626.1|/4.84137e-29/conserved hypothetical protein [Ricinus communis]	CotAD_33467	AT1G52565.1
CotAD_34493	188	Common SE4/SE0&SN4/SN0	LOCCotAD_34493	2298	251.911	122.463	136.525	201.325	98.4993	149.006	-1.0406	-1.0313	-0.8838	0.5972	GO:0044424	GO:0046914//transition metal ion binding;GO:0008172	GO:0006730//one-carbon metabolic process;GO:0000097//sulfur amino acid biosynthetic process	gi|151347486|gb|ABS01352.1|/0/methionine synthase [Carica papaya]	CotAD_34493	AT5G17920.2
CotAD_34775	189	Common SE4/SE0&SN4/SN0	LOCCotAD_34775	1521	11.7108	39.8593	42.5429	15.7719	50.4761	42.809	1.7671	1.6782	1.8611	-0.2377	-	GO:0016491//oxidoreductase activity;GO:0005506//iron ion binding	GO:0008152//metabolic process	gi|224127430|ref|XP_002320072.1|/0/cytochrome P450 [Populus trichocarpa]	CotAD_34775	AT2G45510.1
CotAD_35000	190	Common SE4/SE0&SN4/SN0	LOCCotAD_35000	585	14.6803	43.8974	12.2902	17.9928	39.8239	11.7851	1.5803	1.1462	-0.2564	-1.7567	-	GO:0005488//binding	-	gi|449438769|ref|XP_004137160.1|/3.87029e-84/PREDICTED: polyadenylate-binding protein 2-like [Cucumis sativus]	CotAD_35000	AT5G65260.1
CotAD_35545	191	Common SE4/SE0&SN4/SN0	LOCCotAD_35545	2034	8.13166	72.6283	21.4229	11.794	121.436	35.5898	3.1589	3.3641	1.3975	-1.7707	GO:0009536//plastid	GO:0005488//binding;GO:0016301//kinase activity	-	gi|462416673|gb|EMJ21410.1|/0/hypothetical protein PRUPE_ppa002468mg [Prunus persica]	CotAD_35545	AT5G53450.1
CotAD_36117	192	Common SE4/SE0&SN4/SN0	LOCCotAD_36117	639	8.46203	71.6751	152.748	21.8353	94.4607	162.436	3.0824	2.113	4.174	0.7821	-	-	-	gi|383932350|gb|AFH57272.1|/1.0799e-96/PLATZ [Gossypium hirsutum]	CotAD_36117	AT4G17900.1
CotAD_36259	193	Common SE4/SE0&SN4/SN0	LOCCotAD_36259	1539	5.99358	29.4158	7.6446	9.38425	25.6309	10.9504	2.2951	1.4496	0.351	-1.2269	GO:0044444//cytoplasmic part	GO:0016616//oxidoreductase activity, acting on the CH-OH group of donors, NAD or NADP as acceptor;GO:0000166//nucleotide binding	GO:0006098//pentose-phosphate shunt	gi|224140859|ref|XP_002323796.1|/0/predicted protein [Populus trichocarpa]	CotAD_36259	AT5G40760.1
CotAD_36298	194	Common SE4/SE0&SN4/SN0	LOCCotAD_36298	1782	4.28381	19.7591	5.74632	5.08253	21.9873	3.86883	2.2056	2.113	0.4237	-2.5067	GO:0031090//organelle membrane;GO:0043231//intracellular membrane-bounded organelle	-	-	gi|255536871|ref|XP_002509502.1|/0/conserved hypothetical protein [Ricinus communis]	CotAD_36298	AT5G14120.1
CotAD_37015	195	Common SE4/SE0&SN4/SN0	LOCCotAD_37015	1860	17.4427	42.558	16.2818	10.1336	31.4555	14.8264	1.2868	1.6342	-0.0994	-1.0851	-	GO:0060089	GO:0009314//response to radiation;GO:0023052//signaling	gi|225438984|ref|XP_002284345.1|/0/PREDICTED: BTB/POZ domain-containing protein NPY2-like [Vitis vinifera]	CotAD_37015	AT2G14820.1
CotAD_37227	196	Common SE4/SE0&SN4/SN0	LOCCotAD_37227	1065	2.68794	26.1013	6.75093	5.74614	27.841	4.31565	3.2796	2.2765	1.3286	-2.6896	-	-	-	gi|462414673|gb|EMJ19410.1|/3.26532e-59/hypothetical protein PRUPE_ppa007832mg [Prunus persica]	CotAD_37227	AT4G25170.1
CotAD_37240	197	Common SE4/SE0&SN4/SN0	LOCCotAD_37240	1164	17.2153	40.0297	63.2649	18.7164	52.0834	59.8871	1.2174	1.4765	1.8777	0.2014	GO:0043234//protein complex	GO:0004721//phosphoprotein phosphatase activity;GO:0043169//cation binding	GO:0006464//cellular protein modification process	gi|255579574|ref|XP_002530628.1|/1.04151e-178/protein phosphatase 2c, putative [Ricinus communis]	CotAD_37240	AT3G51370.1
CotAD_37997	198	Common SE4/SE0&SN4/SN0	LOCCotAD_37997	429	4.44857	130.828	25.9007	9.12954	119.101	16.9633	4.8782	3.7055	2.5416	-2.8117	-	-	-	gi|224082880|ref|XP_002306876.1|/3.85826e-42/predicted protein [Populus trichocarpa]	CotAD_37997	AT1G19530.1
CotAD_38248	199	Common SE4/SE0&SN4/SN0	LOCCotAD_38248	1146	7.77141	46.6648	62.9278	7.2624	62.835	50.467	2.5861	3.113	3.0174	-0.3162	GO:0043231//intracellular membrane-bounded organelle	GO:0005488//binding	GO:0009757//hexose mediated signaling;GO:0006970//response to osmotic stress;GO:0009755//hormone-mediated signaling pathway	gi|255538288|ref|XP_002510209.1|/2.87226e-80/DNA binding protein, putative [Ricinus communis]	CotAD_38248	AT1G45249.1
CotAD_38359	200	Common SE4/SE0&SN4/SN0	LOCCotAD_38359	2244	3.40185	38.9327	55.3416	17.8899	69.134	52.9119	3.5166	1.9503	4.024	-0.3858	-	-	-	gi|255548495|ref|XP_002515304.1|/0/triacylglycerol lipase, putative [Ricinus communis]	CotAD_38359	AT1G02660.1
CotAD_38725	201	Common SE4/SE0&SN4/SN0	LOCCotAD_38725	1425	6.02664	28.6107	95.2517	9.44787	35.2985	51.8749	2.2471	1.9015	3.9823	0.5554	-	-	-	gi|255574300|ref|XP_002528064.1|/6.62838e-149/TRANSPARENT TESTA 12 protein, putative [Ricinus communis]	CotAD_38725	AT1G64820.1
CotAD_39921	202	Common SE4/SE0&SN4/SN0	LOCCotAD_39921	2829	4.38489	37.0583	6.16107	6.92218	44.0763	2.70777	3.0792	2.6707	0.4906	-4.0248	GO:0044444//cytoplasmic part	GO:0030247//polysaccharide binding;GO:0043167//ion binding;GO:0004133//glycogen debranching enzyme activity	GO:0005982//starch metabolic process;GO:0000023//maltose metabolic process	gi|462400409|gb|EMJ06077.1|/0/hypothetical protein PRUPE_ppa000782mg [Prunus persica]	CotAD_39921	AT2G40840.1
CotAD_40334	203	Common SE4/SE0&SN4/SN0	LOCCotAD_40334	1728	39.0228	128.541	50.0549	30.3149	88.2462	27.2632	1.7198	1.5415	0.3592	-1.6946	GO:0044444//cytoplasmic part	GO:0031406//carboxylic acid binding;GO:0004713//protein tyrosine kinase activity;GO:0032559	GO:0006464//cellular protein modification process	gi|297744550|emb|CBI37812.3|/0/unnamed protein product [Vitis vinifera]	CotAD_40334	AT4G38470.1
CotAD_40640	204	Common SE4/SE0&SN4/SN0	LOCCotAD_40640	1143	3.89591	59.758	107.887	6.63898	119.283	114.268	3.9391	4.1673	4.7914	-0.062	-	GO:0016616//oxidoreductase activity, acting on the CH-OH group of donors, NAD or NADP as acceptor;GO:0046914//transition metal ion binding	GO:0008152//metabolic process	gi|133902299|gb|ABO41830.1|/0/alcohol dehydrogenase A [Gossypium raimondii]	CotAD_40640	AT1G77120.1
CotAD_40972	205	Common SE4/SE0&SN4/SN0	LOCCotAD_40972	600	11.6627	82.5113	278.512	26.9264	270.916	469.831	2.8227	3.3307	4.5778	0.7943	-	-	-	gi|349844870|gb|AEQ19904.1|/3.73645e-21/dehydrin 2 [Vitis yeshanensis]	CotAD_40972	AT1G20450.1
CotAD_41746	206	Common SE4/SE0&SN4/SN0	LOCCotAD_41746	1308	1.21587	14.573	6.16302	2.0586	13.3584	3.51389	3.5832	2.698	2.3416	-1.9266	GO:0044444//cytoplasmic part;GO:0043231//intracellular membrane-bounded organelle	GO:0005488//binding	GO:0009411//response to UV	gi|462407499|gb|EMJ12833.1|/0/hypothetical protein PRUPE_ppa005822mg [Prunus persica]	CotAD_41746	AT5G63860.1
CotAD_42081	207	Common SE4/SE0&SN4/SN0	LOCCotAD_42081	1194	10.3893	31.707	68.0619	18.0412	40.3538	90.1399	1.6097	1.1614	2.7117	1.1595	GO:0043231//intracellular membrane-bounded organelle;GO:0031224//intrinsic component of membrane	GO:0035250//UDP-galactosyltransferase activity	GO:0006464//cellular protein modification process	gi|255545564|ref|XP_002513842.1|/0/Beta-1,3-galactosyltransferase sqv-2, putative [Ricinus communis]	CotAD_42081	AT1G77810.2
CotAD_42961	208	Common SE4/SE0&SN4/SN0	LOCCotAD_42961	525	688.855	132.623	153.962	642.038	111.442	250.966	-2.3769	-2.5264	-2.1616	1.1712	-	-	-	gi|255559659|ref|XP_002520849.1|/3.56381e-53/conserved hypothetical protein [Ricinus communis]	CotAD_42961	AT3G56290.1
CotAD_44616	209	Common SE4/SE0&SN4/SN0	LOCCotAD_44616	1614	17.7364	57.738	79.778	23.6596	74.796	58.3776	1.7028	1.6605	2.1693	-0.3575	-	-	-	gi|470134332|ref|XP_004303008.1|/7.26844e-155/PREDICTED: uncharacterized protein LOC101299784 isoform 1 [Fragaria vesca subsp. vesca]	CotAD_44616	AT3G52870.1
CotAD_46049	210	Common SE4/SE0&SN4/SN0	LOCCotAD_46049	417	13.7298	175.225	38.1405	21.1326	137.766	23.881	3.6738	2.7047	1.474	-2.5283	-	-	GO:0034285;GO:0009746	gi|334182913|ref|NP_001185105.1|/6.47173e-37/dormancy-associated protein-like 1 [Arabidopsis thaliana]	CotAD_46049	AT1G28330.5
CotAD_46064	211	Common SE4/SE0&SN4/SN0	LOCCotAD_46064	1605	9.90881	24.7422	34.3435	8.3883	36.9479	40.8071	1.3202	2.139	1.7933	0.1433	GO:0044444//cytoplasmic part;GO:0016020//membrane	GO:0004702//receptor signaling protein serine/threonine kinase activity;GO:0032559	GO:0006464//cellular protein modification process	gi|255536799|ref|XP_002509466.1|/0/protein-tyrosine kinase, putative [Ricinus communis]	CotAD_46064	AT5G58950.1
CotAD_46764	212	Common SE4/SE0&SN4/SN0	LOCCotAD_46764	627	2.02917	118.648	2.77985	3.90408	198.448	9.16302	5.8697	5.6676	0.4541	-4.4368	GO:0009536//plastid	-	GO:0006952//defense response;GO:0003006//developmental process involved in reproduction	gi|452916770|gb|AGG19190.1|/1.45619e-66/maternal effect embryo arrest 14-1, partial [Dimocarpus longan]	CotAD_46764	AT2G15890.1
CotAD_47381	213	Common SE4/SE0&SN4/SN0	LOCCotAD_47381	1965	2.1043	9.16156	20.512	6.72694	15.4936	25.3394	2.1223	1.2037	3.2851	0.7097	-	-	-	gi|359485518|ref|XP_002271198.2|/0/PREDICTED: uncharacterized protein LOC100251719 [Vitis vinifera]	CotAD_47381	AT2G32970.2
CotAD_48417	214	Common SE4/SE0&SN4/SN0	LOCCotAD_48417	663	30.2241	132.97	107.128	45.0435	148.541	125.938	2.1373	1.7215	1.8256	-0.2381	GO:0031224//intrinsic component of membrane	-	GO:0006810//transport	gi|255560189|ref|XP_002521112.1|/6.32679e-103/Vesicle-associated membrane protein, putative [Ricinus communis]	CotAD_48417	AT1G04760.1
CotAD_48456	215	Common SE4/SE0&SN4/SN0	LOCCotAD_48456	978	10.4073	27.8818	30.297	15.0175	33.0246	25.8476	1.4217	1.1369	1.5416	-0.3535	-	-	-	gi|462407453|gb|EMJ12787.1|/5.67881e-132/hypothetical protein PRUPE_ppa008637mg [Prunus persica]	CotAD_48456	AT1G78700.1
CotAD_49080	216	Common SE4/SE0&SN4/SN0	LOCCotAD_49080	1119	3.69522	12.3026	8.37217	2.62505	9.93656	11.2953	1.7352	1.9204	1.1799	0.1849	GO:0043231//intracellular membrane-bounded organelle;GO:0031461//cullin-RING ubiquitin ligase complex	GO:0005488//binding;GO:0019787//small conjugating protein ligase activity	GO:0043161//proteasome-mediated ubiquitin-dependent protein catabolic process;GO:0032446//protein modification by small protein conjugation;GO:0009408//response to heat;GO:0048522//positive regulation of cellular process;GO:0009733//response to auxin;GO:0048527//lateral root development	gi|255558466|ref|XP_002520258.1|/3.40156e-179/F-box/LRR-repeat protein, putative [Ricinus communis]	CotAD_49080	AT1G21410.1
CotAD_49283	217	Common SE4/SE0&SN4/SN0	LOCCotAD_49283	1578	0.001	18.287	0.276136	2.01661	24.1586	0.242721	14.1585	3.5825	8.1092	-6.6371	GO:0031224//intrinsic component of membrane	GO:0004497//monooxygenase activity;GO:0050662//coenzyme binding	GO:0008152//metabolic process	gi|356524778|ref|XP_003531005.1|/0/PREDICTED: squalene monooxygenase-like [Glycine max]	CotAD_49283	AT1G58440.1
CotAD_49285	218	Common SE4/SE0&SN4/SN0	LOCCotAD_49285	1599	5.9676	18.378	4.36015	2.14321	7.1193	0.239534	1.6228	1.732	-0.4528	-4.8934	GO:0016020//membrane;GO:0031410//cytoplasmic vesicle	GO:0016491//oxidoreductase activity	GO:0008152//metabolic process	gi|356549465|ref|XP_003543114.1|/0/PREDICTED: squalene monooxygenase-like [Glycine max]	CotAD_49285	AT1G58440.1
CotAD_50364	219	Common SE4/SE0&SN4/SN0	LOCCotAD_50364	972	47.7764	187.662	40.1223	61.4483	208.087	44.5274	1.9738	1.7597	-0.2519	-2.2244	GO:0030529//ribonucleoprotein complex;GO:0009536//plastid	GO:0003723//RNA binding	GO:0008152//metabolic process	gi|255566888|ref|XP_002524427.1|/6.06291e-102/Plastid-specific 30S ribosomal protein 1, chloroplast precursor, putative [Ricinus communis]	CotAD_50364	AT5G24490.1
CotAD_50716	220	Common SE4/SE0&SN4/SN0	LOCCotAD_50716	1476	0.001	24.7523	2.80457	0.165844	46.4548	1.81646	14.5953	8.1299	11.4536	-4.6766	GO:0031224//intrinsic component of membrane	GO:0016628//oxidoreductase activity, acting on the CH-CH group of donors, NAD or NADP as acceptor;GO:0022891//substrate-specific transmembrane transporter activity	GO:0008152//metabolic process;GO:0071702	gi|255542520|ref|XP_002512323.1|/0/sugar transporter, putative [Ricinus communis]	CotAD_50716	AT1G54730.2
CotAD_52342	221	Common SE4/SE0&SN4/SN0	LOCCotAD_52342	426	157.543	26.7228	14.3202	141.93	25.4795	9.89004	-2.5596	-2.4778	-3.4596	-1.3653	-	-	-	-	COTAD_52342
CotAD_52566	222	Common SE4/SE0&SN4/SN0	LOCCotAD_52566	1260	0.757316	13.6573	0.864567	0.971372	8.61451	0.001	4.1726	3.1487	0.1911	-13.0726	-	GO:0070547;GO:0048037//cofactor binding;GO:0016846//carbon-sulfur lyase activity	GO:0008652//cellular amino acid biosynthetic process	gi|224133454|ref|XP_002328046.1|/9.89794e-178/aminotransferase family protein [Populus trichocarpa]	CotAD_52566	AT5G53970.1
CotAD_52666	223	Common SE4/SE0&SN4/SN0	LOCCotAD_52666	1593	0.199669	12.4643	51.0144	10.4491	44.2062	72.852	5.964	2.0809	7.9971	0.7207	-	GO:0016682//oxidoreductase activity, acting on diphenols and related substances as donors, oxygen as acceptor;GO:0046914//transition metal ion binding	GO:0008152//metabolic process	gi|255575031|ref|XP_002528421.1|/0/multicopper oxidase, putative [Ricinus communis]	CotAD_52666	AT1G76160.1
CotAD_52768	224	Common SE4/SE0&SN4/SN0	LOCCotAD_52768	855	7.81232	21.0555	21.6597	8.58897	29.1057	30.462	1.4304	1.7607	1.4712	0.0657	-	GO:0004721//phosphoprotein phosphatase activity	GO:0006796//phosphate-containing compound metabolic process;GO:0006464//cellular protein modification process	gi|462397939|gb|EMJ03607.1|/4.63577e-116/hypothetical protein PRUPE_ppa009622mg [Prunus persica]	CotAD_52768	AT5G56610.1
CotAD_54426	225	Common SE4/SE0&SN4/SN0	LOCCotAD_54426	2652	3.95792	12.6781	15.1984	4.79972	11.5798	14.8757	1.6795	1.2706	1.9411	0.3613	GO:0031461//cullin-RING ubiquitin ligase complex	-	-	gi|224110522|ref|XP_002315545.1|/0/predicted protein [Populus trichocarpa]	CotAD_54426	AT4G03020.2
CotAD_55310	226	Common SE4/SE0&SN4/SN0	LOCCotAD_55310	1692	1.50389	22.2183	3.47666	3.03812	30.98	2.94278	3.885	3.3501	1.209	-3.3961	GO:0009536//plastid	-	GO:0000377	gi|224110940|ref|XP_002315689.1|/0/predicted protein [Populus trichocarpa]	CotAD_55310	AT1G23400.1
CotAD_55607	227	Common SE4/SE0&SN4/SN0	LOCCotAD_55607	1380	19.5914	43.5481	76.8864	32.6381	122.585	81.5987	1.1524	1.9092	1.9725	-0.5872	-	GO:0016726//oxidoreductase activity, acting on CH or CH2 groups, NAD or NADP as acceptor	GO:0006090//pyruvate metabolic process;GO:0006721//terpenoid metabolic process	gi|402770459|gb|AFQ98369.1|/0/hydroxymethylbutenyl diphosphate reductase [Camellia sinensis]	CotAD_55607	AT4G34350.1
CotAD_55651	228	Common SE4/SE0&SN4/SN0	LOCCotAD_55651	1881	29.5921	97.9588	80.2683	77.6912	175.085	126.042	1.727	1.1722	1.4396	-0.4741	GO:0005777//peroxisome	GO:0050662//coenzyme binding;GO:0016634	GO:0009062//fatty acid catabolic process	gi|312282043|dbj|BAJ33887.1|/0/unnamed protein product [Thellungiella halophila]	CotAD_55651	AT5G65110.2
CotAD_55718	229	Common SE4/SE0&SN4/SN0	LOCCotAD_55718	630	99.4609	212.634	189.167	101.023	248.35	203.666	1.0962	1.2977	0.9275	-0.2862	GO:0009532//plastid stroma	-	GO:0050896//response to stimulus	gi|255580629|ref|XP_002531137.1|/7.54437e-71/conserved hypothetical protein [Ricinus communis]	CotAD_55718	AT5G66090.1
CotAD_56305	230	Common SE4/SE0&SN4/SN0	LOCCotAD_56305	2505	7.23759	16.1699	6.69703	7.03576	15.9583	9.78559	1.1597	1.1815	-0.112	-0.7056	-	-	-	gi|462402788|gb|EMJ08345.1|/0/hypothetical protein PRUPE_ppa001257mg [Prunus persica]	CotAD_56305	AT2G27950.1
CotAD_56938	231	Common SE4/SE0&SN4/SN0	LOCCotAD_56938	852	5.9732	26.1013	9.46153	4.30961	25.1688	9.44049	2.1275	2.546	0.6636	-1.4147	-	GO:0046914//transition metal ion binding	-	gi|460402212|ref|XP_004246608.1|/3.39304e-135/PREDICTED: RING finger and CHY zinc finger domain-containing protein 1-like [Solanum lycopersicum]	CotAD_56938	AT5G22920.1
CotAD_57631	232	Common SE4/SE0&SN4/SN0	LOCCotAD_57631	369	160.329	78.2029	89.7463	158.547	59.5482	83.0383	-1.0357	-1.4128	-0.8371	0.4797	GO:0030529//ribonucleoprotein complex	GO:0003676//nucleic acid binding;GO:0005198//structural molecule activity	GO:0010467//gene expression	gi|225455513|ref|XP_002265347.1|/1.05139e-63/PREDICTED: 40S ribosomal protein S20-2 isoform 1 [Vitis vinifera]	CotAD_57631	AT3G47370.3
CotAD_57935	233	Common SE4/SE0&SN4/SN0	LOCCotAD_57935	345	158.575	27.6253	327.122	185.186	39.9026	398.557	-2.5211	-2.2144	1.0447	3.3202	-	GO:0016757//transferase activity, transferring glycosyl groups	GO:0005975//carbohydrate metabolic process;GO:0000302//response to reactive oxygen species;GO:0009642//response to light intensity	gi|255548353|ref|XP_002515233.1|/1.12169e-49/conserved hypothetical protein [Ricinus communis]	CotAD_57935	AT2G47180.1
CotAD_58348	234	Common SE4/SE0&SN4/SN0	LOCCotAD_58348	2082	11.458	25.1772	17.685	8.81793	19.9635	7.17462	1.1358	1.1789	0.6262	-1.4764	-	-	-	gi|224086010|ref|XP_002307776.1|/1.76069e-135/predicted protein [Populus trichocarpa]	CotAD_58348	AT1G20530.1
CotAD_58570	235	Common SE4/SE0&SN4/SN0	LOCCotAD_58570	1020	1.55918	11.6798	0.213599	0.719958	8.30552	0.375504	2.9052	3.5281	-2.8678	-4.4672	GO:0031090//organelle membrane;GO:0043231//intracellular membrane-bounded organelle;GO:0031224//intrinsic component of membrane	GO:0004175//endopeptidase activity	GO:0048229//gametophyte development;GO:0009856//pollination	gi|225436624|ref|XP_002280005.1|/1.09933e-157/PREDICTED: minor histocompatibility antigen H13 [Vitis vinifera]	CotAD_58570	AT2G03120.1
CotAD_60466	236	Common SE4/SE0&SN4/SN0	LOCCotAD_60466	4416	2.73704	16.6663	5.72306	3.38132	24.7593	4.85706	2.6062	2.8723	1.0642	-2.3498	GO:0009526//plastid envelope;GO:0009532//plastid stroma	GO:0043169//cation binding;GO:0004672//protein kinase activity;GO:0032559	GO:0009409//response to cold;GO:0009608//response to symbiont;GO:0006796//phosphate-containing compound metabolic process;GO:0044238	gi|255573969|ref|XP_002527902.1|/0/alpha-glucan water dikinase, chloroplast precursor, putative [Ricinus communis]	CotAD_60466	AT1G10760.1
CotAD_61726	237	Common SE4/SE0&SN4/SN0	LOCCotAD_61726	219	246.906	111.216	113.412	244.786	96.7081	103.186	-1.1506	-1.3398	-1.1224	0.0935	GO:0030529//ribonucleoprotein complex	GO:0003676//nucleic acid binding;GO:0005198//structural molecule activity	GO:0010467//gene expression	gi|313586483|gb|ADR71252.1|/5.55453e-25/40S ribosomal protein S15E [Hevea brasiliensis]	CotAD_61726	AT5G09500.1
CotAD_62257	238	Common SE4/SE0&SN4/SN0	LOCCotAD_62257	831	10.7173	40.46	23.0718	10.6044	40.1408	18.8972	1.9166	1.9204	1.1062	-1.0869	GO:0043227//membrane-bounded organelle	GO:0046914//transition metal ion binding;GO:0019787//small conjugating protein ligase activity	GO:0032446//protein modification by small protein conjugation;GO:0006970//response to osmotic stress;GO:0009738//abscisic acid-activated signaling pathway	gi|224104393|ref|XP_002313422.1|/2.85643e-115/predicted protein [Populus trichocarpa]	CotAD_62257	AT3G55530.1
CotAD_62650	239	Common SE4/SE0&SN4/SN0	LOCCotAD_62650	1272	6.50149	15.1935	34.0852	12.7011	35.3817	59.0179	1.2246	1.478	2.3903	0.7381	-	GO:0004672//protein kinase activity;GO:0000166//nucleotide binding	GO:0042742//defense response to bacterium;GO:0006468//protein phosphorylation	gi|462412755|gb|EMJ17804.1|/7.51002e-141/hypothetical protein PRUPE_ppa026923mg [Prunus persica]	CotAD_62650	AT5G13160.1
CotAD_63745	240	Common SE4/SE0&SN4/SN0	LOCCotAD_63745	735	4.32752	19.8106	37.9422	7.65996	39.2605	26.5765	2.1947	2.3577	3.1322	-0.5629	-	-	-	gi|224141697|ref|XP_002324201.1|/6.68746e-30/predicted protein [Populus trichocarpa]	CotAD_63745	AT5G21940.1
CotAD_64251	241	Common SE4/SE0&SN4/SN0	LOCCotAD_64251	3078	14.4673	32.9422	73.6854	15.1898	44.4671	64.7068	1.1871	1.5496	2.3486	0.5412	GO:0016020//membrane	GO:0004673//protein histidine kinase activity;GO:0019901//protein kinase binding;GO:0016791//phosphatase activity;GO:0032559;GO:0004888//transmembrane signaling receptor activity	GO:0009908//flower development;GO:0006351//transcription, DNA-templated;GO:0009888//tissue development;GO:0009744//response to sucrose;GO:0040007//growth;GO:0010260//organ senescence;GO:0009755//hormone-mediated signaling pathway;GO:0006826//iron ion transport;GO:2000026//regulation of multicellular organismal development;GO:0006970//response to osmotic stress;GO:0006468//protein phosphorylation;…	gi|462423967|gb|EMJ28230.1|/0/hypothetical protein PRUPE_ppa000679mg [Prunus persica]	CotAD_64251	AT1G27320.1
CotAD_64627	242	Common SE4/SE0&SN4/SN0	LOCCotAD_64627	1239	121.941	28.4186	17.5844	76.8536	18.162	10.2013	-2.1013	-2.0812	-2.7938	-0.8322	GO:0031225//anchored component of membrane;GO:0030312	-	-	gi|157273654|gb|ABV27481.1|/0/fasciclin-like arabinogalactan protein 10 [Gossypium hirsutum]	CotAD_64627	AT5G55730.2
CotAD_65398	243	Common SE4/SE0&SN4/SN0	LOCCotAD_65398	930	40.6996	17.3648	15.4618	49.7468	9.10928	9.4724	-1.2289	-2.4492	-1.3963	0.0564	GO:0030529//ribonucleoprotein complex	GO:0005198//structural molecule activity	GO:0010467//gene expression	gi|255578243|ref|XP_002529989.1|/4.32645e-126/40S ribosomal protein sa, putative [Ricinus communis]	CotAD_65398	AT3G04770.2
CotAD_65984	244	Common SE4/SE0&SN4/SN0	LOCCotAD_65984	1167	3.54323	15.6531	26.5104	5.03415	15.6529	14.441	2.1433	1.6366	2.9034	-0.1163	-	-	-	gi|224083147|ref|XP_002306954.1|/7.07821e-143/predicted protein [Populus trichocarpa]	CotAD_65984	AT1G60420.1
CotAD_67452	245	Common SE4/SE0&SN4/SN0	LOCCotAD_67452	429	15.57	113.549	100.556	30.2416	141.317	74.9958	2.8665	2.2243	2.6912	-0.9141	-	-	-	gi|224082880|ref|XP_002306876.1|/3.26621e-41/predicted protein [Populus trichocarpa]	CotAD_67452	AT1G19530.1
CotAD_68077	246	Common SE4/SE0&SN4/SN0	LOCCotAD_68077	1965	4.2086	12.2603	45.57	7.3498	31.5261	73.0943	1.5426	2.1008	3.4367	1.2132	-	GO:0016853//isomerase activity	-	gi|470145715|ref|XP_004308480.1|/0/PREDICTED: lupeol synthase-like [Fragaria vesca subsp. vesca]	CotAD_68077	AT1G78960.1
CotAD_69837	247	Common SE4/SE0&SN4/SN0	LOCCotAD_69837	1800	1.59036	20.1498	0.242079	2.44786	10.7366	0.001	3.6633	2.1329	-2.7158	-13.3903	GO:0009536//plastid	GO:0005515//protein binding;GO:0032559	GO:0006457//protein folding	gi|462423993|gb|EMJ28256.1|/0/hypothetical protein PRUPE_ppa020938mg [Prunus persica]	CotAD_69837	AT1G26230.1
CotAD_71410	248	Common SE4/SE0&SN4/SN0	LOCCotAD_71410	1200	11.6627	103.47	21.7871	13.2592	90.4523	25.5343	3.1492	2.7702	0.9016	-1.8247	GO:0009532//plastid stroma	GO:0005515//protein binding;GO:0048037//cofactor binding;GO:0016758//transferase activity, transferring hexosyl groups	GO:0009628//response to abiotic stimulus;GO:0006950//response to stress;GO:0044238	gi|211906528|gb|ACJ11757.1|/0/alpha-1,4 glucan phosphorylase [Gossypium hirsutum]	CotAD_71410	AT3G29320.1
CotAD_76738	249	Common SE4/SE0&SN4/SN0	LOCCotAD_76738	972	35.6687	150.892	38.3292	44.5752	174.858	44.9214	2.0808	1.9719	0.1038	-1.9607	GO:0030529//ribonucleoprotein complex;GO:0009536//plastid	GO:0003723//RNA binding	GO:0008152//metabolic process	gi|255566888|ref|XP_002524427.1|/4.6422e-102/Plastid-specific 30S ribosomal protein 1, chloroplast precursor, putative [Ricinus communis]	CotAD_76738	AT5G24490.1
CotAD_01738	250	Common SE4/SE0&SN4/SN0 ns	LOCCotAD_01738	1038	0.612857	8.41665	10.075	5.18814	12.4973	10.3318	3.7796	1.2683	4.0391	-0.2745	GO:0031224//intrinsic component of membrane	-	GO:0006810//transport	gi|255580568|ref|XP_002531108.1|/3.07731e-155/Adenosine 3'-phospho 5'-phosphosulfate transporter, putative [Ricinus communis]	CotAD_01738	AT5G59740.1
CotAD_01892	251	Common SE4/SE0&SN4/SN0 ns	LOCCotAD_01892	960	29.8193	97.8994	11.8013	37.9928	65.9088	5.9846	1.7151	0.7947	-1.3373	-3.4611	GO:0009526//plastid envelope;GO:0009532//plastid stroma;GO:0009534//chloroplast thylakoid	GO:0008187//poly-pyrimidine tract binding	GO:0006952//defense response;GO:0010467//gene expression;GO:0016070//RNA metabolic process	gi|255540443|ref|XP_002511286.1|/9.20832e-87/ribonucleoprotein, chloroplast, putative [Ricinus communis]	CotAD_01892	AT4G24770.1
CotAD_03597	252	Common SE4/SE0&SN4/SN0 ns	LOCCotAD_03597	798	12.7548	28.1993	15.2892	10.7362	17.9146	8.63942	1.1446	0.7387	0.2615	-1.0521	GO:0044424;GO:0016020//membrane	GO:0005488//binding	GO:0051125//regulation of actin nucleation;GO:0007155//cell adhesion;GO:0000904//cell morphogenesis involved in differentiation	gi|147852819|emb|CAN83781.1|/1.55132e-46/hypothetical protein VITISV_027111 [Vitis vinifera]	CotAD_03597	AT2G38440.1
CotAD_03621	253	Common SE4/SE0&SN4/SN0 ns	LOCCotAD_03621	1245	2.04384	10.2069	7.34987	3.53907	9.14358	6.46048	2.3202	1.3694	1.8464	-0.5011	GO:0042579//microbody	-	-	gi|224067276|ref|XP_002302443.1|/1.72132e-166/predicted protein [Populus trichocarpa]	CotAD_03621	AT5G44250.1
CotAD_04305	254	Common SE4/SE0&SN4/SN0 ns	LOCCotAD_04305	2514	3.54258	8.9511	5.6331	6.23162	6.52895	2.28529	1.3373	0.0672	0.6691	-1.5145	GO:0044464	GO:0004560//alpha-L-fucosidase activity	GO:0044238	gi|462396342|gb|EMJ02141.1|/0/hypothetical protein PRUPE_ppa001398mg [Prunus persica]	CotAD_04305	AT4G34260.1
CotAD_05544	255	Common SE4/SE0&SN4/SN0 ns	LOCCotAD_05544	864	1.10442	9.49885	4.03465	3.96644	10.1115	3.54643	3.1045	1.3501	1.8692	-1.5116	-	GO:0005488//binding	GO:0006950//response to stress	gi|224127502|ref|XP_002320090.1|/2.58484e-122/f-box family protein [Populus trichocarpa]	CotAD_05544	AT3G61060.1
CotAD_19840	256	Common SE4/SE0&SN4/SN0 ns	LOCCotAD_19840	879	27.863	67.4655	168.051	97.4687	96.6792	198.697	1.2758	-0.0117	2.5925	1.0393	GO:0005576//extracellular region;GO:0030312	GO:0016798//hydrolase activity, acting on glycosyl bonds;GO:0016758//transferase activity, transferring hexosyl groups	GO:0044042//glucan metabolic process	gi|255570543|ref|XP_002526229.1|/5.12218e-134/conserved hypothetical protein [Ricinus communis]	CotAD_19840	AT5G57560.1
CotAD_24117	257	Common SE4/SE0&SN4/SN0 ns	LOCCotAD_24117	1797	11.1511	39.1883	99.903	31.8753	37.4199	40.0705	1.8132	0.2314	3.1633	0.0987	-	-	-	gi|255573073|ref|XP_002527466.1|/0/Indole-3-acetic acid-amido synthetase GH3.3, putative [Ricinus communis]	CotAD_24117	AT2G14960.1
CotAD_24367	258	Common SE4/SE0&SN4/SN0 ns	LOCCotAD_24367	1665	16.238	7.15519	10.4683	12.6436	7.15509	9.66162	-1.1823	-0.8214	-0.6333	0.4333	GO:0044464	GO:0032561//guanyl ribonucleotide binding	-	gi|225461399|ref|XP_002284849.1|/0/PREDICTED: nucleolar GTP-binding protein 2-like [Vitis vinifera]	CotAD_24367	AT1G52980.1
CotAD_25844	259	Common SE4/SE0&SN4/SN0 ns	LOCCotAD_25844	5079	5.44838	2.13712	5.91971	6.02446	4.27418	9.80348	-1.3502	-0.4952	0.1197	1.1976	-	-	-	gi|297739476|emb|CBI29658.3|/4.31371e-104/unnamed protein product [Vitis vinifera]	CotAD_25844	AT1G73805.1
CotAD_28181	260	Common SE4/SE0&SN4/SN0 ns	LOCCotAD_28181	987	29.0036	64.6432	176.593	67.9547	91.4649	176.567	1.1563	0.4286	2.6061	0.9489	-	-	-	gi|225426828|ref|XP_002283259.1|/1.93655e-95/PREDICTED: inactive rhomboid protein 1 isoform 1 [Vitis vinifera]	CotAD_28181	AT5G07250.1
CotAD_28211	261	Common SE4/SE0&SN4/SN0 ns	LOCCotAD_28211	1212	1.83705	10.9217	17.0773	4.44331	10.0478	19.9092	2.5717	1.1772	3.2166	0.9865	-	GO:0016453	-	gi|224089557|ref|XP_002308755.1|/5.67696e-175/predicted protein [Populus trichocarpa]	CotAD_28211	AT5G47720.4
CotAD_28512	262	Common SE4/SE0&SN4/SN0 ns	LOCCotAD_28512	1437	4.86959	16.2125	5.45815	3.91793	8.84304	1.33269	1.7352	1.1744	0.1646	-2.7302	GO:0009536//plastid	-	GO:0006476//protein deacetylation	gi|225431711|ref|XP_002267516.1|/0/PREDICTED: histone deacetylase 14 [Vitis vinifera]	CotAD_28512	AT4G33470.1
CotAD_28934	263	Common SE4/SE0&SN4/SN0 ns	LOCCotAD_28934	1344	21.5362	46.6844	59.493	26.9556	53.381	63.8357	1.1162	0.9857	1.466	0.258	-	GO:0016757//transferase activity, transferring glycosyl groups	-	gi|125950374|gb|ABN58740.1|/5.56763e-150/UGT protein [Gossypium hirsutum]	CotAD_28934	AT3G11340.1
CotAD_30175	264	Common SE4/SE0&SN4/SN0 ns	LOCCotAD_30175	1764	21.9982	57.781	92.8792	42.3241	83.4436	107.696	1.3932	0.9793	2.078	0.3681	GO:0043231//intracellular membrane-bounded organelle	GO:0046914//transition metal ion binding;GO:0042802//identical protein binding;GO:0046983//protein dimerization activity	GO:0010074//maintenance of meristem identity;GO:0010015//root morphogenesis;GO:0003006//developmental process involved in reproduction;GO:0010467//gene expression;GO:0046739//transport of virus in multicellular host	gi|255581794|ref|XP_002531698.1|/0/protein binding protein, putative [Ricinus communis]	CotAD_30175	AT5G48160.2
CotAD_32612	265	Common SE4/SE0&SN4/SN0 ns	LOCCotAD_32612	1116	1.99508	8.77729	5.27107	4.82553	6.16774	4.80484	2.1373	0.3541	1.4016	-0.3603	-	-	-	gi|470129544|ref|XP_004300674.1|/2.34196e-71/PREDICTED: cullin-1-like [Fragaria vesca subsp. vesca]	CotAD_32612	AT4G02570.4
CotAD_32631	266	Common SE4/SE0&SN4/SN0 ns	LOCCotAD_32631	831	14.1621	32.814	19.9256	17.0849	34.0879	36.4117	1.2123	0.9965	0.4926	0.0951	-	GO:0004518//nuclease activity;GO:0005488//binding	-	gi|225441641|ref|XP_002282210.1|/1.28517e-107/PREDICTED: uncharacterized protein LOC100264031 [Vitis vinifera]	CotAD_32631	AT2G23840.1
CotAD_33213	267	Common SE4/SE0&SN4/SN0 ns	LOCCotAD_33213	1491	1.70663	7.45752	1.60736	1.64176	5.50429	1.02754	2.1275	1.7453	-0.0865	-2.4214	-	GO:0005488//binding	GO:0006351//transcription, DNA-templated	gi|409127982|gb|AFV15393.1|/7.29544e-146/WRKY2 [Citrus trifoliata]	CotAD_33213	AT4G30935.1
CotAD_35063	268	Common SE4/SE0&SN4/SN0 ns	LOCCotAD_35063	984	7.43463	25.8285	4.64969	10.6969	12.1069	3.11394	1.7966	0.1786	-0.6771	-1.959	GO:0043231//intracellular membrane-bounded organelle	GO:0005488//binding;GO:0001071//nucleic acid binding transcription factor activity	GO:0006950//response to stress;GO:0048437//floral organ development;GO:0009639//response to red or far red light;GO:0009845//seed germination	gi|359480799|ref|XP_002277966.2|/2.97993e-88/PREDICTED: uncharacterized protein LOC100245665 [Vitis vinifera]	CotAD_35063	AT4G36930.1
CotAD_42431	269	Common SE4/SE0&SN4/SN0 ns	LOCCotAD_42431	1428	20.4921	44.4945	17.0879	20.2274	33.185	11.5333	1.1186	0.7142	-0.2621	-1.5247	-	GO:0005488//binding	-	gi|225464938|ref|XP_002275366.1|/2.35885e-154/PREDICTED: heterogeneous nuclear ribonucleoprotein Q-like [Vitis vinifera]	CotAD_42431	AT3G52660.2
CotAD_48757	270	Common SE4/SE0&SN4/SN0 ns	LOCCotAD_48757	2178	5.11136	12.3984	9.203	6.96819	10.8181	8.96865	1.2784	0.6346	0.8484	-0.2705	GO:0030312;GO:0005777//peroxisome;GO:0031981//nuclear lumen	GO:0016863//intramolecular oxidoreductase activity, transposing C=C bonds;GO:0016616//oxidoreductase activity, acting on the CH-OH group of donors, NAD or NADP as acceptor;GO:0048037//cofactor binding;GO:0016836//hydro-lyase activity;GO:0016856	GO:0009062//fatty acid catabolic process	gi|224107106|ref|XP_002314377.1|/0/predicted protein [Populus trichocarpa]	CotAD_48757	AT3G06860.1
CotAD_49301	271	Common SE4/SE0&SN4/SN0 ns	LOCCotAD_49301	2514	4.04866	13.1634	5.6331	5.93951	10.2146	2.13294	1.701	0.7822	0.4765	-2.2597	GO:0044464	GO:0004560//alpha-L-fucosidase activity	GO:0044238	gi|462396342|gb|EMJ02141.1|/0/hypothetical protein PRUPE_ppa001398mg [Prunus persica]	CotAD_49301	AT4G34260.1
CotAD_52054	272	Common SE4/SE0&SN4/SN0 ns	LOCCotAD_52054	2139	8.02989	22.7735	14.5655	6.86636	13.6144	6.98343	1.5039	0.9875	0.8591	-0.9631	GO:0016020//membrane	-	-	gi|224123024|ref|XP_002318975.1|/0/predicted protein [Populus trichocarpa]	CotAD_52054	AT1G56230.1
CotAD_60302	273	Common SE4/SE0&SN4/SN0 ns	LOCCotAD_60302	978	4.55319	24.0921	22.5	6.5076	13.264	8.22423	2.4036	1.0273	2.305	-0.6896	-	-	-	gi|297741455|emb|CBI32586.3|/2.0386e-97/unnamed protein product [Vitis vinifera]	CotAD_60302	AT1G19400.2
CotAD_61850	274	Common SE4/SE0&SN4/SN0 ns	LOCCotAD_61850	1059	7.5088	39.9988	11.9325	23.8082	41.7482	24.2323	2.4133	0.8103	0.6682	-0.7848	GO:0043231//intracellular membrane-bounded organelle	GO:0005515//protein binding	GO:0000302//response to reactive oxygen species;GO:0009756//carbohydrate mediated signaling;GO:0048229//gametophyte development;GO:0051347//positive regulation of transferase activity;GO:0048511//rhythmic process;GO:0006970//response to osmotic stress;GO:0009755//hormone-mediated signaling pathway	gi|255540423|ref|XP_002511276.1|/1.62803e-127/protein binding protein, putative [Ricinus communis]	CotAD_61850	AT5G63160.1
CotAD_63494	275	Common SE4/SE0&SN4/SN0 ns	LOCCotAD_63494	3156	1.00784	3.85872	1.38068	1.24099	3.1876	1.94177	1.9369	1.361	0.4541	-0.7151	-	-	-	gi|225443802|ref|XP_002266486.1|/0/PREDICTED: protein SCAR3-like [Vitis vinifera]	CotAD_63494	AT1G29170.1
CotAD_65697	276	Common SE4/SE0&SN4/SN0 ns	LOCCotAD_65697	2031	7.36062	19.8133	32.7182	12.6551	23.7235	24.7045	1.4286	0.9066	2.1522	0.0585	GO:0043231//intracellular membrane-bounded organelle;GO:0031224//intrinsic component of membrane	GO:0030246//carbohydrate binding;GO:0035250//UDP-galactosyltransferase activity	GO:0006464//cellular protein modification process	gi|255540853|ref|XP_002511491.1|/0/galactosyltransferase, putative [Ricinus communis]	CotAD_65697	AT5G62620.1
CotAD_67406	277	Common SE4/SE0&SN4/SN0 ns	LOCCotAD_67406	2400	7.81929	23.1649	49.7472	16.727	32.2098	49.6323	1.5668	0.9453	2.6695	0.6238	-	GO:0003824//catalytic activity	-	gi|255541610|ref|XP_002511869.1|/2.29534e-142/receptor protein kinase, putative [Ricinus communis]	CotAD_67406	AT2G45910.1
CotAD_73436	278	Common SE4/SE0&SN4/SN0 ns	LOCCotAD_73436	1527	25.6208	12.3096	17.9776	20.519	11.4425	19.0629	-1.0575	-0.8426	-0.5111	0.7364	-	GO:0008483//transaminase activity;GO:0048037//cofactor binding;GO:0016846//carbon-sulfur lyase activity	GO:0008652//cellular amino acid biosynthetic process	gi|296082448|emb|CBI21453.3|/0/unnamed protein product [Vitis vinifera]	CotAD_73436	AT2G22250.3
CotAD_76448	279	Common SE4/SE0&SN4/SN0 ns	LOCCotAD_76448	867	12.4734	26.5658	22.3651	13.8345	19.8478	6.62654	1.0907	0.5207	0.8424	-1.5826	-	-	-	gi|462399153|gb|EMJ04821.1|/3.75512e-121/hypothetical protein PRUPE_ppa003792mg [Prunus persica]	CotAD_76448	AT2G12400.1
CotAD_00050	280	Specific SN4/SN0	LOCCotAD_00050	2070	76.8292	30.8226	19.9978	50.8492	15.8587	10.1767	-1.31766	-1.68095	-1.94181	-0.640006	GO:0043231//intracellular membrane-bounded organelle	GO:0046527//glucosyltransferase activity	-	gi|225464331|ref|XP_002271933.1|/0/PREDICTED: probable xyloglucan glycosyltransferase 5 [Vitis vinifera]	CotAD_00050	AT4G31590.1
CotAD_01104	281	Specific SN4/SN0	LOCCotAD_01104	1158	342.519	220.618	31.0438	240.769	66.2989	8.26887	-0.634631	-1.86059	-3.46381	-3.00322	GO:0030312	-	-	gi|255553512|ref|XP_002517797.1|/2.17009e-152/conserved hypothetical protein [Ricinus communis]	CotAD_01104	AT3G08030.1
CotAD_01145	282	Specific SN4/SN0	LOCCotAD_01145	831	18.7552	38.8671	25.1692	22.3871	49.3796	33.1853	1.05126	1.14125	0.42437	-0.573369	GO:0043234//protein complex	GO:0019207//kinase regulator activity;GO:0005488//binding	GO:0006464//cellular protein modification process	gi|225453309|ref|XP_002269020.1|/1.61447e-126/PREDICTED: putative casein kinase II subunit beta-4 isoform 1 [Vitis vinifera]	CotAD_01145	AT2G44680.1
CotAD_01192	283	Specific SN4/SN0	LOCCotAD_01192	354	87.1556	222.862	273.262	107.872	296.148	333.244	1.35449	1.457	1.64862	0.17026	-	GO:0004871//signal transducer activity	-	gi|224067661|ref|XP_002302521.1|/4.97089e-58/predicted protein [Populus trichocarpa]	CotAD_01192	AT4G16520.2
CotAD_01506	284	Specific SN4/SN0	LOCCotAD_01506	1296	28.7149	90.0858	96.6634	30.2205	103.975	117.623	1.6495	1.78264	1.75117	0.177933	-	GO:0050737	GO:0048878//chemical homeostasis;GO:0009813//flavonoid biosynthetic process	gi|396578192|gb|AFN85668.1|/0/putative hydroxycinnamoyl CoA shikimate/quinate hydroxycinnamoyl transferase [Hibiscus cannabinus]	CotAD_01506	AT5G48930.1
CotAD_01699	285	Specific SN4/SN0	LOCCotAD_01699	1350	34.6346	82.1681	104.578	35.3579	80.5982	76.6028	1.24636	1.18871	1.59429	-0.0733487	-	-	-	gi|255578664|ref|XP_002530192.1|/1.60468e-88/ETHYLENE-INSENSITIVE3 protein, putative [Ricinus communis]	CotAD_01699	AT3G20770.1
CotAD_01767	286	Specific SN4/SN0	LOCCotAD_01767	486	0.001	9.26052	64.5544	0.503674	16.8866	86.6905	13.1769	5.06724	15.9782	2.35999	-	-	-	gi|224119890|ref|XP_002318188.1|/1.8517e-44/predicted protein [Populus trichocarpa]	CotAD_01767	AT5G07330.1
CotAD_02297	287	Specific SN4/SN0	LOCCotAD_02297	1260	4.03902	9.03485	7.60819	8.93662	1.68088	0.607959	1.16149	-2.41051	0.913549	-1.46717	-	-	-	gi|255561301|ref|XP_002521661.1|/5.10985e-41/conserved hypothetical protein [Ricinus communis]	CotAD_02297	AT5G66230.1
CotAD_02592	288	Specific SN4/SN0	LOCCotAD_02592	1875	2.37494	12.4252	1.74297	1.82773	7.34208	0.612823	2.38731	2.00613	-0.446347	-3.58265	-	-	-	gi|13346180|gb|AAK19612.1|AF336279_1/0/GHDEL61 [Gossypium hirsutum]	CotAD_02592	AT5G41315.1
CotAD_02873	289	Specific SN4/SN0	LOCCotAD_02873	495	62.972	24.6023	39.6129	54.8914	24.0671	37.9145	-1.35592	-1.18951	-0.66874	0.655687	GO:0030529//ribonucleoprotein complex	GO:0005198//structural molecule activity	GO:0010467//gene expression	gi|351726114|ref|NP_001235068.1|/1.50131e-60/uncharacterized protein LOC100499720 [Glycine max]	CotAD_02873	AT3G53020.1
CotAD_03482	290	Specific SN4/SN0	LOCCotAD_03482	1032	0.001	3.0784	405.764	0.001	12.3134	459.469	11.588	13.5879	18.6303	5.22166	GO:0009536//plastid	GO:0016620//oxidoreductase activity, acting on the aldehyde or oxo group of donors, NAD or NADP as acceptor;GO:0016774//phosphotransferase activity, carboxyl group as acceptor	GO:0009725//response to hormone;GO:0006972//hyperosmotic response;GO:0006560//proline metabolic process;GO:0003006//developmental process involved in reproduction	gi|209573854|gb|ACI62865.1|/5.57034e-149/delta 1-pyrroline-5-carboxylate synthetase [Gossypium arboreum]	CotAD_03482	AT3G55610.1
CotAD_03495	291	Specific SN4/SN0	LOCCotAD_03495	1116	3.70515	4.9817	11.323	6.36092	14.9449	27.7994	0.427108	1.23235	1.61166	0.8954	-	GO:0004713//protein tyrosine kinase activity;GO:0032559	GO:0006464//cellular protein modification process	gi|224119448|ref|XP_002331232.1|/1.93265e-158/predicted protein [Populus trichocarpa]	CotAD_03495	AT2G28930.2
CotAD_03604	292	Specific SN4/SN0	LOCCotAD_03604	1266	9.29597	6.27351	5.50701	12.568	3.55494	5.14316	-0.567333	-1.82186	-0.755336	0.53283	-	-	-	gi|462419222|gb|EMJ23485.1|/1.11985e-120/hypothetical protein PRUPE_ppa005903mg [Prunus persica]	CotAD_03604	AT1G47490.1
CotAD_03688	293	Specific SN4/SN0	LOCCotAD_03688	1521	8.15571	13.7506	16.7593	7.24218	15.8391	39.7871	0.753609	1.12899	1.03908	1.32882	-	GO:0004497//monooxygenase activity;GO:0005506//iron ion binding	-	gi|359491991|ref|XP_002283222.2|/0/PREDICTED: isoflavone 2'-hydroxylase-like [Vitis vinifera]	CotAD_03688	AT4G37340.1
CotAD_03909	294	Specific SN4/SN0	LOCCotAD_03909	654	22.8584	37.6468	60.6308	26.2003	55.0526	78.4769	0.7198	1.07123	1.40732	0.511457	GO:0043231//intracellular membrane-bounded organelle	GO:0001071//nucleic acid binding transcription factor activity	GO:0009267//cellular response to starvation;GO:0055080//cation homeostasis;GO:0006351//transcription, DNA-templated	gi|357477533|ref|XP_003609052.1|/7.08923e-67/Transcription factor bHLH47 [Medicago truncatula]	CotAD_03909	AT3G47640.3
CotAD_04146	295	Specific SN4/SN0	LOCCotAD_04146	252	114.86	63.0338	76.0819	161.248	51.4769	48.6367	-0.865674	-1.64728	-0.594246	-0.0818796	GO:0043231//intracellular membrane-bounded organelle;GO:0015935//small ribosomal subunit;GO:0030312	GO:0005198//structural molecule activity	GO:0010467//gene expression	gi|224141061|ref|XP_002323893.1|/4.3976e-38/predicted protein [Populus trichocarpa]	CotAD_04146	AT5G61170.1
CotAD_04264	296	Specific SN4/SN0	LOCCotAD_04264	507	6.90099	72.5821	19.3377	11.1047	68.4038	14.3536	3.39474	2.62291	1.48654	-2.25267	-	GO:0003824//catalytic activity;GO:0016597//amino acid binding	-	gi|462413408|gb|EMJ18457.1|/1.87683e-53/hypothetical protein PRUPE_ppa008822mg [Prunus persica]	CotAD_04264	AT2G20830.1
CotAD_04324	297	Specific SN4/SN0	LOCCotAD_04324	1839	16.95	30.6634	28.5519	17.1709	34.4059	23.1183	0.85523	1.00269	0.752297	-0.573621	GO:0009526//plastid envelope;GO:0042579//microbody	GO:0004553//hydrolase activity, hydrolyzing O-glycosyl compounds;GO:0004721//phosphoprotein phosphatase activity	GO:0052482;GO:0006796//phosphate-containing compound metabolic process;GO:0019762//glucosinolate catabolic process;GO:0050832//defense response to fungus	gi|255555335|ref|XP_002518704.1|/0/phosphoprotein phosphatase, putative [Ricinus communis]	CotAD_04324	AT3G19420.1
CotAD_04336	298	Specific SN4/SN0	LOCCotAD_04336	957	7.64438	32.3666	67.6151	13.8124	66.3921	72.4405	2.08203	2.26505	3.14487	0.125786	-	GO:0003677//DNA binding	GO:0006351//transcription, DNA-templated	gi|357158749|ref|XP_003578228.1|/1.20483e-62/PREDICTED: ABSCISIC ACID-INSENSITIVE 5-like protein 6-like [Brachypodium distachyon]	CotAD_04336	AT1G49720.2
CotAD_04696	299	Specific SN4/SN0	LOCCotAD_04696	750	88.2122	54.7134	49.9651	76.6995	33.8865	39.8335	-0.689085	-1.17851	-0.820058	0.23327	GO:0009526//plastid envelope;GO:0009534//chloroplast thylakoid	-	-	gi|470148585|ref|XP_004309837.1|/2.12248e-55/PREDICTED: uncharacterized protein LOC101292863 [Fragaria vesca subsp. vesca]	CotAD_04696	AT2G43630.1
CotAD_04748	300	Specific SN4/SN0	LOCCotAD_04748	663	9.59496	9.98273	18.731	8.49181	21.1631	17.9087	0.0571582	1.31741	0.965079	-0.240894	GO:0043231//intracellular membrane-bounded organelle	GO:0016892//endoribonuclease activity, producing 3'-phosphomonoesters;GO:0003676//nucleic acid binding	-	gi|462409212|gb|EMJ14546.1|/2.57461e-96/hypothetical protein PRUPE_ppa1027127mg [Prunus persica]	CotAD_04748	AT1G62350.1
CotAD_05300	301	Specific SN4/SN0	LOCCotAD_05300	477	22.6719	58.8316	23.2944	21.0403	44.9556	23.286	1.37569	1.09535	0.0390795	-0.949039	GO:0009526//plastid envelope;GO:0009534//chloroplast thylakoid	-	-	gi|225454694|ref|XP_002270877.1|/2.09275e-61/PREDICTED: uncharacterized protein LOC100249521 [Vitis vinifera]	CotAD_05300	AT5G16660.1
CotAD_05332	302	Specific SN4/SN0	LOCCotAD_05332	600	1.59036	5.73608	23.6027	2.03988	11.9132	38.9398	1.85071	2.54601	3.89152	1.70868	-	GO:0003824//catalytic activity	-	gi|462401235|gb|EMJ06792.1|/7.15808e-81/hypothetical protein PRUPE_ppa008883mg [Prunus persica]	CotAD_05332	AT5G09430.1
CotAD_05371	303	Specific SN4/SN0	LOCCotAD_05371	1863	3.41463	14.4947	12.981	4.59877	11.6525	5.13975	2.08573	1.34132	1.9266	-1.18087	GO:0043231//intracellular membrane-bounded organelle	GO:0003676//nucleic acid binding;GO:0046983//protein dimerization activity	GO:0048438//floral whorl development	gi|225457805|ref|XP_002265920.1|/4.28432e-178/PREDICTED: transcriptional corepressor SEUSS-like [Vitis vinifera]	CotAD_05371	AT1G43850.2
CotAD_06191	304	Specific SN4/SN0	LOCCotAD_06191	594	32.1286	15.1536	33.0108	68.8202	33.4266	77.3766	-1.0842	-1.04184	0.0390795	1.2109	GO:0005576//extracellular region;GO:0030312	GO:0016798//hydrolase activity, acting on glycosyl bonds;GO:0016758//transferase activity, transferring hexosyl groups	GO:0044042//glucan metabolic process	gi|356564854|ref|XP_003550662.1|/1.24999e-85/PREDICTED: uncharacterized protein LOC100782365 [Glycine max]	CotAD_06191	AT4G25810.1
CotAD_06249	305	Specific SN4/SN0	LOCCotAD_06249	1161	84.3811	34.6605	40.9095	88.553	34.2039	56.7429	-1.28363	-1.37238	-1.04449	0.730276	GO:0031224//intrinsic component of membrane;GO:0030312;GO:0031981//nuclear lumen;GO:0019866//organelle inner membrane;GO:0009526//plastid envelope	GO:0046914//transition metal ion binding	GO:0006862//nucleotide transport	gi|3334115|sp|O22342.1|ADT1_GOSHI/0/RecName: Full=ADP,ATP carrier protein 1, mitochondrial; AltName: Full=ADP/ATP translocase 1; AltName: Full=Adenine nucleotide translocator 1; Short=ANT 1; Flags: Precursor	CotAD_06249	AT5G13490.2
CotAD_06327	306	Specific SN4/SN0	LOCCotAD_06327	4884	1.56301	4.66171	10.7062	1.55372	8.61864	10.2733	1.57653	2.47173	2.77605	0.25337	-	GO:0016307//phosphatidylinositol phosphate kinase activity	GO:0044237//cellular metabolic process	gi|462397169|gb|EMJ02968.1|/0/hypothetical protein PRUPE_ppa000155mg [Prunus persica]	CotAD_06327	AT1G34260.1
CotAD_06432	307	Specific SN4/SN0	LOCCotAD_06432	1464	0.434526	9.40341	38.9906	0.50161	34.7198	37.6735	4.43567	6.11305	6.48754	0.117793	GO:0043231//intracellular membrane-bounded organelle	GO:0016624//oxidoreductase activity, acting on the aldehyde or oxo group of donors, disulfide as acceptor	GO:0008152//metabolic process	gi|224082376|ref|XP_002306669.1|/6.17724e-174/predicted protein [Populus trichocarpa]	CotAD_06432	AT1G21400.1
CotAD_06544	308	Specific SN4/SN0	LOCCotAD_06544	792	4.01607	21.3933	34.9364	9.89033	45.7944	28.5326	2.4133	2.21108	3.12087	-0.682559	-	GO:0005488//binding	GO:0006952//defense response;GO:0009719;GO:0009791//post-embryonic development;GO:0007165//signal transduction;GO:0048229//gametophyte development	gi|348076045|gb|AEP60132.1|/7.53953e-70/JAZ1 [Vitis rupestris]	CotAD_06544	AT1G19180.1
CotAD_06654	309	Specific SN4/SN0	LOCCotAD_06654	1515	5.24873	6.11615	15.5314	4.03937	12.7564	15.4217	0.220657	1.65902	1.56515	0.273743	GO:0009536//plastid	GO:0046914//transition metal ion binding;GO:0008238//exopeptidase activity	-	gi|462397495|gb|EMJ03163.1|/0/hypothetical protein PRUPE_ppa004708mg [Prunus persica]	CotAD_06654	AT4G29490.1
CotAD_06730	310	Specific SN4/SN0	LOCCotAD_06730	1203	1.8508	56.3375	52.8831	4.68003	42.4726	19.4213	4.92788	3.18194	4.83659	-1.12889	GO:0043234//protein complex	GO:0004721//phosphoprotein phosphatase activity;GO:0043169//cation binding	GO:0006464//cellular protein modification process	gi|359484545|ref|XP_002280468.2|/3.11004e-141/PREDICTED: probable protein phosphatase 2C 6-like [Vitis vinifera]	CotAD_06730	AT4G26080.1
CotAD_06745	311	Specific SN4/SN0	LOCCotAD_06745	189	208.683	70.0376	104.901	252.557	77.0403	107.406	-1.57511	-1.71292	-0.992285	0.479391	GO:0043231//intracellular membrane-bounded organelle;GO:0015935//small ribosomal subunit	GO:0005198//structural molecule activity	GO:0010467//gene expression	gi|226509527|ref|NP_001150550.1|/2.65957e-22/LOC100284182 [Zea mays]	CotAD_06745	AT5G56670.1
CotAD_06746	312	Specific SN4/SN0	LOCCotAD_06746	366	106.024	47.7404	66.6709	112.361	31.8265	73.2541	-1.15111	-1.81984	-0.669265	1.20268	GO:0030529//ribonucleoprotein complex	GO:0005198//structural molecule activity	GO:0010467//gene expression	gi|449435816|ref|XP_004135690.1|/1.63542e-48/PREDICTED: 60S ribosomal protein L31-like isoform 1 [Cucumis sativus]	CotAD_06746	AT5G56710.1
CotAD_07559	313	Specific SN4/SN0	LOCCotAD_07559	1161	0.547929	0.228029	26.0845	0.21084	10.4892	47.8355	-1.26477	5.63661	5.57306	2.18918	GO:0009536//plastid	GO:0004084//branched-chain-amino-acid transaminase activity	GO:0006520//cellular amino acid metabolic process	gi|255537936|ref|XP_002510033.1|/4.68975e-155/branched-chain amino acid aminotransferase, putative [Ricinus communis]	CotAD_07559	AT1G10070.2
CotAD_08677	314	Specific SN4/SN0	LOCCotAD_08677	993	2.56252	6.13199	56.3876	3.45116	13.3302	59.4	1.25879	1.94955	4.45974	2.15576	-	GO:0016757//transferase activity, transferring glycosyl groups	GO:0005975//carbohydrate metabolic process;GO:0006950//response to stress	gi|381355753|gb|AFG26331.1|/1.37886e-149/galactinol synthase [Gossypium hirsutum]	CotAD_08677	AT1G56600.1
CotAD_08713	315	Specific SN4/SN0	LOCCotAD_08713	747	12.774	14.1763	9.33316	17.04	6.02484	12.8184	0.150268	-1.49993	-0.452774	1.08922	GO:0005622//intracellular	-	-	gi|255555499|ref|XP_002518786.1|/5.0357e-41/Mitochondrial ribosomal protein S11, putative [Ricinus communis]	CotAD_08713	AT1G31817.1
CotAD_09095	316	Specific SN4/SN0	LOCCotAD_09095	1938	12.4734	5.60084	6.63281	13.6413	5.19095	8.30062	-1.15515	-1.39391	-0.911167	0.67722	-	-	-	gi|470126642|ref|XP_004299292.1|/1.44262e-75/PREDICTED: uncharacterized protein LOC101310125 [Fragaria vesca subsp. vesca]	CotAD_09095	AT4G26190.1
CotAD_09197	317	Specific SN4/SN0	LOCCotAD_09197	513	24.181	100.117	176.675	24.8126	138.304	173.215	2.04974	2.4787	2.86915	0.324722	-	-	-	gi|224103605|ref|XP_002313119.1|/3.01877e-38/predicted protein [Populus trichocarpa]	CotAD_09197	AT4G34000.2
CotAD_09367	318	Specific SN4/SN0	LOCCotAD_09367	999	0.955174	8.48023	3.48943	5.88074	14.8402	3.45058	3.15027	1.33544	1.86915	-2.1046	-	GO:0046914//transition metal ion binding;GO:0016706//oxidoreductase activity, acting on paired donors, with incorporation or reduction of molecular oxygen, 2-oxoglutarate as one donor, and incorporation of one atom each of oxygen into both donors;GO:0016701//oxidoreductase activity, acting on single donors with incorporation of molecular oxygen	GO:0008152//metabolic process	gi|340796359|gb|AEK70418.1|/0/GA2ox2 [Gossypium hirsutum]	CotAD_09367	AT1G78440.1
CotAD_09368	319	Specific SN4/SN0	LOCCotAD_09368	1272	15.5036	21.6456	30.6595	12.3163	33.9248	28.6056	0.481473	1.46178	0.983736	-0.246042	-	-	-	gi|147817790|emb|CAN66658.1|/3.98216e-142/hypothetical protein VITISV_028354 [Vitis vinifera]	CotAD_09368	AT1G78420.2
CotAD_09579	320	Specific SN4/SN0	LOCCotAD_09579	1353	44.4315	108.401	142.349	49.0295	110.161	102.477	1.28673	1.16789	1.67978	-0.104315	-	-	-	gi|255578664|ref|XP_002530192.1|/7.22545e-89/ETHYLENE-INSENSITIVE3 protein, putative [Ricinus communis]	CotAD_09579	AT3G20770.1
CotAD_10044	321	Specific SN4/SN0	LOCCotAD_10044	1905	0.500902	2.22356	4.11725	0.001	11.2566	22.9205	2.15027	13.4585	3.03908	1.02587	-	-	-	gi|224135833|ref|XP_002327315.1|/3.86258e-57/predicted protein [Populus trichocarpa]	CotAD_10044	AT2G42560.1
CotAD_10397	322	Specific SN4/SN0	LOCCotAD_10397	2439	11.3458	41.8985	44.0387	16.6603	41.2467	24.8119	1.88474	1.30786	1.95662	-0.733245	GO:0016020//membrane	GO:0016301//kinase activity	-	gi|462422287|gb|EMJ26550.1|/0/hypothetical protein PRUPE_ppa000941mg [Prunus persica]	CotAD_10397	AT5G25930.1
CotAD_10887	323	Specific SN4/SN0	LOCCotAD_10887	786	4.04673	3.36822	3.60346	5.29435	0.336817	2.92377	-0.26477	-3.97441	-0.167371	3.11779	GO:0031981//nuclear lumen	-	-	gi|224129238|ref|XP_002320535.1|/8.80112e-63/predicted protein [Populus trichocarpa]	CotAD_10887	AT5G48240.1
CotAD_11053	324	Specific SN4/SN0	LOCCotAD_11053	1254	100.951	33.5678	37.1805	90.5746	25.3338	50.0912	-1.58851	-1.83804	-1.44104	0.983492	GO:0044432;GO:0031090//organelle membrane;GO:0009536//plastid	GO:0046872//metal ion binding;GO:0030246//carbohydrate binding;GO:0005515//protein binding	GO:0055065//metal ion homeostasis;GO:0006970//response to osmotic stress;GO:0044267//cellular protein metabolic process;GO:0010038//response to metal ion	gi|233955399|gb|ACQ91203.1|/0/calreticulin [Carica papaya]	CotAD_11053	AT1G56340.2
CotAD_11058	325	Specific SN4/SN0	LOCCotAD_11058	660	52.5302	166.868	230.415	53.7787	155.233	192.668	1.66749	1.52933	2.13302	0.31168	-	-	-	gi|310833352|gb|ADP30960.1|/1.64464e-111/dehydration-induced 19-like protein [Gossypium hirsutum]	CotAD_11058	AT3G05700.1
CotAD_11074	326	Specific SN4/SN0	LOCCotAD_11074	261	28.0294	11.1577	15.8603	34.7014	6.08594	11.7399	-1.3289	-2.51144	-0.821517	0.947868	GO:0015935//small ribosomal subunit;GO:0030312	GO:0043169//cation binding;GO:0005198//structural molecule activity	GO:0010467//gene expression;GO:0022613//ribonucleoprotein complex biogenesis	gi|356561118|ref|XP_003548832.1|/1.49704e-38/PREDICTED: 40S ribosomal protein S27-2 [Glycine max]	CotAD_11074	AT3G61110.1
CotAD_11751	327	Specific SN4/SN0	LOCCotAD_11751	1515	1.46964	7.16464	31.0628	0.807874	11.3584	50.0573	2.28543	3.81349	4.40165	2.13982	-	GO:0004091	GO:0006787	gi|224106163|ref|XP_002314066.1|/0/predicted protein [Populus trichocarpa]	CotAD_11751	AT5G13800.1
CotAD_12177	328	Specific SN4/SN0	LOCCotAD_12177	753	74.3437	39.0257	35.2992	84.1959	27.0715	41.7094	-0.929786	-1.63697	-1.07458	0.623596	GO:0030529//ribonucleoprotein complex	GO:0005198//structural molecule activity	GO:0010467//gene expression	gi|313586561|gb|ADR71291.1|/1.9124e-96/40S ribosomal protein S6A [Hevea brasiliensis]	CotAD_12177	AT5G10360.1
CotAD_12384	329	Specific SN4/SN0	LOCCotAD_12384	2172	2.05019	4.87554	11.3349	4.50802	15.3578	17.1051	1.2498	1.7684	2.46694	0.155463	-	-	-	gi|225436140|ref|XP_002275098.1|/0/PREDICTED: BEL1-like homeodomain protein 1 [Vitis vinifera]	CotAD_12384	AT2G35940.3
CotAD_12592	330	Specific SN4/SN0	LOCCotAD_12592	1041	8.24973	6.61219	6.69728	9.64094	2.79743	3.31136	-0.319218	-1.78507	-0.30077	0.243324	-	GO:0030246//carbohydrate binding;GO:0016861//intramolecular oxidoreductase activity, interconverting aldoses and ketoses	GO:0044238	gi|224082832|ref|XP_002306858.1|/1.58761e-151/predicted protein [Populus trichocarpa]	CotAD_12592	AT3G54690.1
CotAD_12837	331	Specific SN4/SN0	LOCCotAD_12837	2019	0.630159	2.49138	9.17238	3.15227	7.60517	12.5205	1.98316	1.27059	3.86351	0.719243	GO:0016020//membrane	GO:0046872//metal ion binding;GO:0004722//protein serine/threonine phosphatase activity;GO:0004672//protein kinase activity;GO:0000166//nucleotide binding	-	gi|255573959|ref|XP_002527897.1|/0/kinase, putative [Ricinus communis]	CotAD_12837	AT1G70530.1
CotAD_12926	332	Specific SN4/SN0	LOCCotAD_12926	3708	5.14681	31.1293	17.5096	5.54531	27.2735	18.5929	2.59652	2.29816	1.76639	-0.552745	-	-	-	gi|224066501|ref|XP_002302111.1|/0/predicted protein [Populus trichocarpa]	CotAD_12926	AT3G22380.2
CotAD_12947	333	Specific SN4/SN0	LOCCotAD_12947	3099	4.72131	14.8645	19.2632	7.97785	17.4271	24.595	1.65461	1.12726	2.02859	0.49703	-	-	GO:0006950//response to stress	gi|255567594|ref|XP_002524776.1|/0/breast carcinoma amplified sequence, putative [Ricinus communis]	CotAD_12947	AT1G03380.1
CotAD_13212	334	Specific SN4/SN0	LOCCotAD_13212	846	4.88764	12.8303	50.2185	12.1525	46.3136	95.0745	1.39234	1.93018	3.36101	1.03762	-	GO:0003676//nucleic acid binding	-	gi|255562922|ref|XP_002522466.1|/9.81768e-111/NAC domain-containing protein, putative [Ricinus communis]	CotAD_13212	AT1G69490.1
CotAD_13504	335	Specific SN4/SN0	LOCCotAD_13504	543	76.15	154.067	144.044	84.7509	215.009	150.243	1.01664	1.34309	0.919589	-0.517095	-	-	-	gi|462419907|gb|EMJ24170.1|/6.7655e-66/hypothetical protein PRUPE_ppa008950mg [Prunus persica]	CotAD_13504	AT1G75180.3
CotAD_13723	336	Specific SN4/SN0	LOCCotAD_13723	600	5.30121	19.8557	44.3004	6.52762	25.5914	64.4741	1.90516	1.97103	3.06293	1.33306	-	-	-	gi|255556173|ref|XP_002519121.1|/7.93257e-72/COR413-PM2, putative [Ricinus communis]	CotAD_13723	AT3G50830.1
CotAD_14908	337	Specific SN4/SN0	LOCCotAD_14908	1242	56.3414	45.1895	24.2079	66.4193	31.7601	20.045	-0.318209	-1.06439	-1.21872	-0.66397	-	GO:0003677//DNA binding	GO:0006351//transcription, DNA-templated	gi|225451342|ref|XP_002279520.1|/5.23714e-115/PREDICTED: light-inducible protein CPRF2-like [Vitis vinifera]	CotAD_14908	AT5G28770.2
CotAD_16243	338	Specific SN4/SN0	LOCCotAD_16243	606	1.04975	6.55302	48.5356	4.03937	23.5906	67.6279	2.64212	2.54601	5.53093	1.51941	GO:0044424	GO:0005319//lipid transporter activity;GO:0008289//lipid binding	GO:0006869//lipid transport	gi|449435244|ref|XP_004135405.1|/2.98482e-74/PREDICTED: glycolipid transfer protein domain-containing protein 1-like [Cucumis sativus]	CotAD_16243	AT4G39670.1
CotAD_16866	339	Specific SN4/SN0	LOCCotAD_16866	840	4.16524	24.8984	0.51874	3.78835	18.5947	1.36791	2.57958	2.29525	-3.00531	-3.76485	GO:0009534//chloroplast thylakoid	-	-	gi|225461564|ref|XP_002282834.1|/8.91154e-56/PREDICTED: uncharacterized protein LOC100267434 [Vitis vinifera]	CotAD_16866	AT3G15110.1
CotAD_18152	340	Specific SN4/SN0	LOCCotAD_18152	1443	14.9889	30.4554	27.9322	13.5709	31.0054	29.9935	1.02281	1.192	0.898036	-0.0478702	GO:0043231//intracellular membrane-bounded organelle	GO:0016813//hydrolase activity, acting on carbon-nitrogen (but not peptide) bonds, in linear amidines;GO:0070011//peptidase activity, acting on L-amino acid peptides	GO:0000255//allantoin metabolic process	gi|462419865|gb|EMJ24128.1|/1.34931e-173/hypothetical protein PRUPE_ppa005238mg [Prunus persica]	CotAD_18152	AT5G43600.1
CotAD_18302	341	Specific SN4/SN0	LOCCotAD_18302	2424	2.49315	7.20832	6.29165	2.62559	12.1229	5.84634	1.5317	2.20702	1.33547	-1.05213	-	GO:0046872//metal ion binding	-	gi|449440345|ref|XP_004137945.1|/0/PREDICTED: uncharacterized protein LOC101207817 [Cucumis sativus]	CotAD_18302	AT2G37520.1
CotAD_18328	342	Specific SN4/SN0	LOCCotAD_18328	1218	33.4264	17.8234	16.4566	48.0327	11.0851	12.5785	-0.907218	-2.11539	-1.02232	0.182333	GO:0015934//large ribosomal subunit;GO:0016020//membrane;GO:0030312;GO:0009536//plastid;GO:0031981//nuclear lumen	GO:0005198//structural molecule activity	GO:0010467//gene expression	gi|449448709|ref|XP_004142108.1|/0/PREDICTED: 60S ribosomal protein L4-like [Cucumis sativus]	CotAD_18328	AT3G09630.1
CotAD_18418	343	Specific SN4/SN0	LOCCotAD_18418	1338	382.496	178.473	321.921	412.001	147.802	379.007	-1.09973	-1.47898	-0.248734	1.35855	GO:0043234//protein complex;GO:0031967;GO:0009536//plastid;GO:0005576//extracellular region;GO:0016020//membrane	GO:0003676//nucleic acid binding;GO:0046914//transition metal ion binding;GO:0016836//hydro-lyase activity	GO:0009314//response to radiation;GO:0006007//glucose catabolic process;GO:0010038//response to metal ion;GO:0009725//response to hormone;GO:0006970//response to osmotic stress	gi|33415263|gb|AAQ18140.1|/0/enolase [Gossypium barbadense]	CotAD_18418	AT2G36530.1
CotAD_18479	344	Specific SN4/SN0	LOCCotAD_18479	1254	0.253647	21.7452	65.674	0.390408	25.9672	34.514	6.42173	6.05556	8.01636	0.410495	GO:0043234//protein complex	GO:0004721//phosphoprotein phosphatase activity;GO:0043169//cation binding	GO:0006464//cellular protein modification process	gi|225434812|ref|XP_002282608.1|/1.81241e-139/PREDICTED: probable protein phosphatase 2C 24 [Vitis vinifera]	CotAD_18479	AT1G07430.1
CotAD_18492	345	Specific SN4/SN0	LOCCotAD_18492	1035	543.951	340.456	218.713	514.641	175.981	127.301	-0.676009	-1.54815	-1.31444	-0.46717	GO:0043234//protein complex;GO:0015630//microtubule cytoskeleton	GO:0017111//nucleoside-triphosphatase activity;GO:0032561//guanyl ribonucleotide binding	GO:0043623//cellular protein complex assembly;GO:0009207;GO:0006970//response to osmotic stress;GO:0007017//microtubule-based process	gi|166343823|gb|ABY86654.1|/5.10834e-118/beta-tubulin 2 [Gossypium hirsutum]	CotAD_18492	AT5G23860.2
CotAD_18862	346	Specific SN4/SN0	LOCCotAD_18862	1317	5.5548	8.64382	8.76778	4.27492	11.4579	8.7247	0.637933	1.42238	0.658476	-0.393169	-	-	-	gi|255581050|ref|XP_002531341.1|/5.96874e-157/conserved hypothetical protein [Ricinus communis]	CotAD_18862	AT3G09470.2
CotAD_18954	347	Specific SN4/SN0	LOCCotAD_18954	456	0.001	2.3223	11.4669	2.68405	19.1587	38.6374	11.1813	2.83551	13.4852	1.012	-	-	-	gi|225440524|ref|XP_002275314.1|/4.67344e-33/PREDICTED: uncharacterized protein LOC100252790 isoform 1 [Vitis vinifera]	CotAD_18954	AT5G02020.1
CotAD_20592	348	Specific SN4/SN0	LOCCotAD_20592	906	21.7666	33.0197	34.869	17.2917	35.0647	35.0885	0.601213	1.01994	0.67983	0.000979098	GO:0044464	-	-	gi|225451126|ref|XP_002269068.1|/2.26663e-132/PREDICTED: uncharacterized protein LOC100264088 [Vitis vinifera]	CotAD_20592	AT3G05010.1
CotAD_20919	349	Specific SN4/SN0	LOCCotAD_20919	897	417.714	223.717	211.799	394.877	191.249	218.621	-0.90084	-1.04595	-0.979822	0.19298	GO:0009532//plastid stroma;GO:0019866//organelle inner membrane;GO:0009526//plastid envelope;GO:0031968//organelle outer membrane;GO:0009534//chloroplast thylakoid	GO:0005488//binding	GO:0017038//protein import;GO:0019684//photosynthesis, light reaction;GO:0009756//carbohydrate mediated signaling;GO:0009668;GO:0006612//protein targeting to membrane;GO:0007166//cell surface receptor signaling pathway	gi|359485791|ref|XP_002275686.2|/3.69024e-119/PREDICTED: protein THYLAKOID FORMATION1, chloroplastic [Vitis vinifera]	CotAD_20919	AT2G20890.1
CotAD_21198	350	Specific SN4/SN0	LOCCotAD_21198	3033	6.60685	26.2734	60.6275	12.6711	35.3508	49.5027	1.99157	1.48021	3.19794	0.485762	-	GO:0005488//binding	-	gi|359476848|ref|XP_002267100.2|/3.07894e-155/PREDICTED: zinc finger CCCH domain-containing protein 44-like [Vitis vinifera]	CotAD_21198	AT2G18090.1
CotAD_21218	351	Specific SN4/SN0	LOCCotAD_21218	594	52.4767	24.9588	25.675	65.1114	21.8387	27.0818	-1.07212	-1.57602	-1.03131	0.310438	GO:0015935//small ribosomal subunit	GO:0003723//RNA binding;GO:0005198//structural molecule activity	GO:0010467//gene expression	gi|255552894|ref|XP_002517490.1|/7.06503e-97/40S ribosomal protein S9, putative [Ricinus communis]	CotAD_21218	AT5G39850.1
CotAD_21416	352	Specific SN4/SN0	LOCCotAD_21416	279	4.56018	9.48896	64.8147	4.38684	26.5687	54.9124	1.05716	2.59847	3.82916	1.0474	-	-	GO:0009414//response to water deprivation;GO:0007275//multicellular organismal development;GO:0006979//response to oxidative stress	gi|257219542|gb|ACV50424.1|/1.34427e-10/late embryogenesis protein-5 [Jatropha curcas]	CotAD_21416	AT4G02380.1
CotAD_21607	353	Specific SN4/SN0	LOCCotAD_21607	2856	5.45713	16.6854	3.73798	5.5711	23.9154	4.42558	1.61237	2.10191	-0.545883	-2.434	-	GO:0004672//protein kinase activity	-	gi|470115776|ref|XP_004294067.1|/0/PREDICTED: probable LRR receptor-like serine/threonine-protein kinase At1g53430-like [Fragaria vesca subsp. vesca]	CotAD_21607	AT1G53440.1
CotAD_22705	354	Specific SN4/SN0	LOCCotAD_22705	423	30.0778	48.1918	4.63555	52.6608	14.3948	0.905471	0.680089	-1.87118	-2.69789	-3.99073	GO:0005694//chromosome	-	-	gi|255559384|ref|XP_002520712.1|/2.60169e-46/histone h2a, putative [Ricinus communis]	CotAD_22705	AT1G54690.1
CotAD_22785	355	Specific SN4/SN0	LOCCotAD_22785	2478	2.43882	7.05124	3.25312	2.46959	6.3033	2.31849	1.5317	1.35184	0.415643	-1.44292	-	GO:0005488//binding;GO:0016301//kinase activity	-	gi|462415382|gb|EMJ20119.1|/0/hypothetical protein PRUPE_ppa001518mg [Prunus persica]	CotAD_22785	AT4G25160.1
CotAD_23613	356	Specific SN4/SN0	LOCCotAD_23613	1173	0.001	9.47925	28.2322	0.001	30.2429	31.3464	13.2106	14.8843	14.7851	0.0517036	-	GO:0016787//hydrolase activity	-	gi|255545018|ref|XP_002513570.1|/2.25864e-80/protein phosphatase 2c, putative [Ricinus communis]	CotAD_23613	AT5G59220.1
CotAD_23897	357	Specific SN4/SN0	LOCCotAD_23897	891	49.9778	35.3584	22.7407	55.221	20.5016	15.4753	-0.499235	-1.42948	-1.13601	-0.405769	GO:0009527//plastid outer membrane	GO:0017111//nucleoside-triphosphatase activity;GO:0008320//protein transmembrane transporter activity;GO:0042802//identical protein binding;GO:0032561//guanyl ribonucleotide binding	GO:0006605//protein targeting;GO:0009207	gi|224130760|ref|XP_002320920.1|/4.30933e-120/predicted protein [Populus trichocarpa]	CotAD_23897	AT1G02280.2
CotAD_24315	358	Specific SN4/SN0	LOCCotAD_24315	801	9.53027	69.7385	8.15996	17.4192	70.3986	14.3451	2.87137	2.01487	-0.223955	-2.29499	GO:0044464	GO:0046914//transition metal ion binding;GO:0001071//nucleic acid binding transcription factor activity	GO:0006351//transcription, DNA-templated;GO:0006950//response to stress	gi|255569661|ref|XP_002525796.1|/2.30879e-42/transcription factor, putative [Ricinus communis]	CotAD_24315	AT5G54470.1
CotAD_24359	359	Specific SN4/SN0	LOCCotAD_24359	528	0.001	5.51546	4.95161	0.001	22.0615	12.3319	12.4293	14.4292	12.2737	-0.839139	-	-	-	gi|460389998|ref|XP_004240631.1|/6.02953e-24/PREDICTED: S-norcoclaurine synthase-like [Solanum lycopersicum]	COTAD_24359
CotAD_24383	360	Specific SN4/SN0	LOCCotAD_24383	717	10.6468	289.112	417.51	9.55928	1462.89	132.479	4.76314	7.25771	5.29332	-3.46499	-	-	-	gi|357493387|ref|XP_003616982.1|/3.16569e-21/S-RNase [Medicago truncatula]	CotAD_24383	AT2G02990.1
CotAD_24954	361	Specific SN4/SN0	LOCCotAD_24954	1530	15.7997	25.9551	40.0142	14.2392	34.9524	39.5531	0.716121	1.29553	1.34062	0.1784	GO:0000151//ubiquitin ligase complex	GO:0004672//protein kinase activity;GO:0032559	GO:0048364//root development;GO:0009756//carbohydrate mediated signaling;GO:0007584//response to nutrient;GO:0009755//hormone-mediated signaling pathway;GO:0009791//post-embryonic development;GO:0007568//aging;GO:0022414//reproductive process;GO:0006464//cellular protein modification process	gi|449454522|ref|XP_004145003.1|/0/PREDICTED: SNF1-related protein kinase catalytic subunit alpha KIN10-like [Cucumis sativus]	CotAD_24954	AT3G01090.2
CotAD_25041	362	Specific SN4/SN0	LOCCotAD_25041	1212	6.03604	48.9292	7.37022	13.3299	53.2972	7.58444	3.01902	1.99939	0.288107	-2.81294	-	-	-	gi|255580495|ref|XP_002531072.1|/1.51487e-127/conserved hypothetical protein [Ricinus communis]	CotAD_25041	AT3G07310.1
CotAD_25968	363	Specific SN4/SN0	LOCCotAD_25968	1563	85.6741	193.772	354.197	76.5836	252.543	358.264	1.17742	1.72142	2.04762	0.504493	-	GO:0016491//oxidoreductase activity;GO:0005506//iron ion binding	-	gi|462418774|gb|EMJ23037.1|/1.26912e-180/hypothetical protein PRUPE_ppa023692mg [Prunus persica]	CotAD_25968	AT2G26710.1
CotAD_26332	364	Specific SN4/SN0	LOCCotAD_26332	1035	3.38048	9.72	48.4158	8.7508	29.1596	51.4386	1.52373	1.73648	3.84018	0.818881	-	GO:0004871//signal transducer activity;GO:0003824//catalytic activity	-	gi|148612415|gb|ABQ96123.1|/0/gibberellic acid receptor-b [Gossypium hirsutum]	CotAD_26332	AT3G63010.1
CotAD_26579	365	Specific SN4/SN0	LOCCotAD_26579	621	157.756	47.7474	43.1532	187.63	37.9416	45.641	-1.7242	-2.30604	-1.87016	0.26655	GO:0015934//large ribosomal subunit	GO:0005198//structural molecule activity	GO:0010467//gene expression	gi|313586505|gb|ADR71263.1|/1.78039e-101/60S ribosomal protein L13aA [Hevea brasiliensis]	CotAD_26579	AT5G48760.2
CotAD_26792	366	Specific SN4/SN0	LOCCotAD_26792	951	14.0474	12.2488	16.9532	17.7605	7.51623	9.26323	-0.197656	-1.24059	0.271253	0.301505	GO:0019866//organelle inner membrane;GO:0031224//intrinsic component of membrane	-	GO:0046907//intracellular transport	gi|224139144|ref|XP_002322991.1|/1.08543e-156/predicted protein [Populus trichocarpa]	CotAD_26792	AT5G01340.1
CotAD_27075	367	Specific SN4/SN0	LOCCotAD_27075	1536	91.7359	20.8553	177.162	56.0967	21.5445	122.934	-2.13707	-1.3806	0.949512	2.51249	-	GO:0016706//oxidoreductase activity, acting on paired donors, with incorporation or reduction of molecular oxygen, 2-oxoglutarate as one donor, and incorporation of one atom each of oxygen into both donors	GO:0008152//metabolic process	gi|74273629|gb|ABA01482.1|/2.69427e-151/gibberellin 20-oxidase 1 [Gossypium hirsutum]	CotAD_27075	AT3G51240.1
CotAD_27201	368	Specific SN4/SN0	LOCCotAD_27201	1857	3.59695	8.55386	3.28508	2.2409	7.55581	1.65003	1.2498	1.75351	-0.130845	-2.19509	GO:0042579//microbody	GO:0042623//ATPase activity, coupled;GO:0032559	-	gi|225441549|ref|XP_002281113.1|/0/PREDICTED: DEAD-box ATP-dependent RNA helicase 37-like [Vitis vinifera]	CotAD_27201	AT2G42520.1
CotAD_27352	369	Specific SN4/SN0	LOCCotAD_27352	987	504.018	1037.51	1312.3	480.147	1156.86	694.626	1.04158	1.26866	1.38055	-0.735902	-	GO:0005506//iron ion binding;GO:0003824//catalytic activity;GO:0016209//antioxidant activity	GO:0008152//metabolic process;GO:0006950//response to stress	gi|167367|gb|AAA99868.1|/7.44067e-172/peroxidase [Gossypium hirsutum]	CotAD_27352	AT4G21960.1
CotAD_28001	370	Specific SN4/SN0	LOCCotAD_28001	903	2.81792	3.81135	17.3718	2.71081	13.4861	24.6011	0.43567	2.31468	2.62404	0.867249	GO:0044444//cytoplasmic part;GO:0016020//membrane	GO:0005515//protein binding;GO:0016857//racemase and epimerase activity, acting on carbohydrates and derivatives;GO:0048037//cofactor binding	GO:0050896//response to stimulus;GO:0006012//galactose metabolic process;GO:0048229//gametophyte development	gi|225426811|ref|XP_002283103.1|/1.07714e-136/PREDICTED: UDP-glucose 4-epimerase [Vitis vinifera]	CotAD_28001	AT1G12780.1
CotAD_28337	371	Specific SN4/SN0	LOCCotAD_28337	426	80.6382	39.152	31.7089	112.624	26.7224	38.6611	-1.04238	-2.0754	-1.34657	0.53283	GO:0043231//intracellular membrane-bounded organelle;GO:0030529//ribonucleoprotein complex	GO:0005198//structural molecule activity	GO:0010467//gene expression	gi|297737946|emb|CBI27147.3|/7.76769e-59/unnamed protein product [Vitis vinifera]	CotAD_28337	AT4G14320.1
CotAD_28700	372	Specific SN4/SN0	LOCCotAD_28700	576	12.7008	35.3909	18.9124	11.8993	51.4769	20.6136	1.47845	2.11305	0.574411	-1.32033	GO:0043231//intracellular membrane-bounded organelle	GO:0000166//nucleotide binding	-	gi|255552734|ref|XP_002517410.1|/1.15893e-77/Protein CREG1 precursor, putative [Ricinus communis]	CotAD_28700	AT2G04690.1
CotAD_28723	373	Specific SN4/SN0	LOCCotAD_28723	816	45.2162	34.3905	24.0299	52.197	21.7371	21.5915	-0.39483	-1.26381	-0.912011	-0.00969697	GO:0016021//integral component of membrane;GO:0031966//mitochondrial membrane	GO:0005244//voltage-gated ion channel activity;GO:0022829//wide pore channel activity	GO:0043269//regulation of ion transport	gi|449459452|ref|XP_004147460.1|/3.71795e-128/PREDICTED: mitochondrial outer membrane protein porin of 34 kDa-like [Cucumis sativus]	CotAD_28723	AT3G01280.1
CotAD_29152	374	Specific SN4/SN0	LOCCotAD_29152	1479	87.5292	215.517	195.627	121.648	321.302	298.591	1.29996	1.40122	1.16027	-0.105761	GO:0005777//peroxisome	GO:0005506//iron ion binding;GO:0004601//peroxidase activity	GO:0042743//hydrogen peroxide metabolic process;GO:0006950//response to stress	gi|211906480|gb|ACJ11733.1|/0/catalase [Gossypium hirsutum]	CotAD_29152	AT4G35090.1
CotAD_29533	375	Specific SN4/SN0	LOCCotAD_29533	456	109.512	43.5431	51.1232	131.519	27.2866	49.5567	-1.33057	-2.269	-1.09904	0.860884	GO:0030529//ribonucleoprotein complex	GO:0003723//RNA binding;GO:0005198//structural molecule activity	GO:0010467//gene expression	gi|356539066|ref|XP_003538021.1|/5.68645e-47/PREDICTED: 60S ribosomal protein L23A-like [Glycine max]	CotAD_29533	AT3G55280.2
CotAD_30117	376	Specific SN4/SN0	LOCCotAD_30117	777	6.1404	11.2439	57.2017	5.04063	17.7174	51.7587	0.872734	1.81349	3.21965	1.54664	-	GO:0016421//CoA carboxylase activity;GO:0016879//ligase activity, forming carbon-nitrogen bonds;GO:0032559	GO:0006631//fatty acid metabolic process	gi|116248673|gb|ABJ90471.1|/6.10099e-101/acetyl-CoA carboxylase, partial [Jatropha curcas]	CotAD_30117	AT1G36160.2
CotAD_30182	377	Specific SN4/SN0	LOCCotAD_30182	2373	3.61903	11.6027	15.4245	4.43565	17.6269	14.8493	1.68078	1.99056	2.09155	-0.247389	GO:0043231//intracellular membrane-bounded organelle	GO:0015645//fatty acid ligase activity	GO:0006631//fatty acid metabolic process	gi|462413168|gb|EMJ18217.1|/0/hypothetical protein PRUPE_ppa002006mg [Prunus persica]	CotAD_30182	AT2G04350.2
CotAD_30277	378	Specific SN4/SN0	LOCCotAD_30277	1602	35.9371	21.3182	4.89598	26.74	8.428	3.10811	-0.753389	-1.66574	-2.8758	-1.43916	-	GO:0016759//cellulose synthase activity;GO:0019187//beta-1,4-mannosyltransferase activity	-	gi|255573030|ref|XP_002527445.1|/0/transferase, transferring glycosyl groups, putative [Ricinus communis]	CotAD_30277	AT5G22740.1
CotAD_30612	379	Specific SN4/SN0	LOCCotAD_30612	774	2.05473	13.3397	60.8012	3.47887	34.888	78.1864	2.6987	3.32604	4.88708	1.16419	GO:0043231//intracellular membrane-bounded organelle;GO:0031224//intrinsic component of membrane	GO:0016709//oxidoreductase activity, acting on paired donors, with incorporation or reduction of molecular oxygen, NAD(P)H as one donor, and incorporation of one atom of oxygen;GO:0046914//transition metal ion binding	GO:0030148//sphingolipid biosynthetic process;GO:0006631//fatty acid metabolic process;GO:0009639//response to red or far red light	gi|225425710|ref|XP_002275229.1|/1.87835e-110/PREDICTED: sphingoid base hydroxylase 2 [Vitis vinifera]	CotAD_30612	AT1G14290.1
CotAD_30941	380	Specific SN4/SN0	LOCCotAD_30941	1203	36.2228	113.555	89.1043	34.9985	124.117	86.2817	1.64843	1.82633	1.2986	-0.524572	GO:0044464	GO:0046914//transition metal ion binding;GO:0004518//nuclease activity	-	gi|462416930|gb|EMJ21667.1|/0/hypothetical protein PRUPE_ppa006353mg [Prunus persica]	CotAD_30941	AT3G15140.1
CotAD_31470	381	Specific SN4/SN0	LOCCotAD_31470	1497	3.61205	15.209	12.8074	5.88663	24.5816	17.1423	2.07403	2.06206	1.82609	-0.520022	GO:0043231//intracellular membrane-bounded organelle;GO:0031090//organelle membrane	GO:0004396//hexokinase activity;GO:0046914//transition metal ion binding;GO:0032559	GO:0006007//glucose catabolic process;GO:0008219//cell death;GO:0009757//hexose mediated signaling;GO:0006796//phosphate-containing compound metabolic process	gi|11066213|gb|AAG28503.1|AF196966_1/0/hexokinase [Citrus sinensis]	CotAD_31470	AT4G29130.1
CotAD_32005	382	Specific SN4/SN0	LOCCotAD_32005	519	37.9971	10.202	13.8531	52.8247	14.7927	20.6636	-1.89704	-1.83633	-1.45569	0.482204	GO:0015934//large ribosomal subunit;GO:0009536//plastid;GO:0031981//nuclear lumen	GO:0005198//structural molecule activity	GO:0010467//gene expression	gi|188509981|gb|ACD56663.1|/3.90293e-81/putative ribosomal protein [Gossypium arboreum]	CotAD_32005	AT2G42740.1
CotAD_32224	383	Specific SN4/SN0	LOCCotAD_32224	1479	8.81743	33.4731	22.9803	11.5855	45.2866	20.9764	1.92457	1.96676	1.38197	-1.11031	GO:0005777//peroxisome	GO:0005506//iron ion binding;GO:0004601//peroxidase activity	GO:0042743//hydrogen peroxide metabolic process;GO:0006950//response to stress	gi|211906480|gb|ACJ11733.1|/0/catalase [Gossypium hirsutum]	CotAD_32224	AT4G35090.1
CotAD_32269	384	Specific SN4/SN0	LOCCotAD_32269	987	405.084	1006.4	1176.77	430.297	1221.77	769.133	1.31291	1.50556	1.53854	-0.667664	-	GO:0005506//iron ion binding;GO:0003824//catalytic activity;GO:0016209//antioxidant activity	GO:0008152//metabolic process;GO:0006950//response to stress	gi|167367|gb|AAA99868.1|/4.8229e-171/peroxidase [Gossypium hirsutum]	CotAD_32269	AT4G21960.1
CotAD_32365	385	Specific SN4/SN0	LOCCotAD_32365	1023	17.4116	41.6652	35.3535	20.5783	43.9937	43.4307	1.25879	1.09617	1.0218	-0.0185797	-	-	-	gi|225469268|ref|XP_002267661.1|/1.14027e-162/PREDICTED: putative MO25-like protein At5g47540 [Vitis vinifera]	CotAD_32365	AT5G47540.1
CotAD_33053	386	Specific SN4/SN0	LOCCotAD_33053	1767	320.053	74.6132	106.778	270.414	72.8143	125.937	-2.10081	-1.89288	-1.5837	0.790412	GO:0009532//plastid stroma;GO:0005576//extracellular region	GO:0016662;GO:0016664;GO:0051536//iron-sulfur cluster binding;GO:0005506//iron ion binding	GO:0051234//establishment of localization;GO:0010035//response to inorganic substance;GO:0042126//nitrate metabolic process;GO:0006091//generation of precursor metabolites and energy	gi|300119952|gb|ADJ68001.1|/0/nitrite reductase protein [Gossypium hirsutum]	CotAD_33053	AT2G15620.1
CotAD_33054	387	Specific SN4/SN0	LOCCotAD_33054	1392	361.945	106.125	124.744	309.675	107.075	157.663	-1.77001	-1.53214	-1.5368	0.55823	GO:0009536//plastid	GO:0016664;GO:0051536//iron-sulfur cluster binding;GO:0005506//iron ion binding	GO:0051234//establishment of localization;GO:0042126//nitrate metabolic process;GO:0006091//generation of precursor metabolites and energy	gi|300119952|gb|ADJ68001.1|/0/nitrite reductase protein [Gossypium hirsutum]	CotAD_33054	AT2G15620.1
CotAD_33432	388	Specific SN4/SN0	LOCCotAD_33432	1272	21.5049	10.8228	13.36	26.1721	8.32511	13.2489	-0.990595	-1.65249	-0.686746	0.670334	GO:0031224//intrinsic component of membrane	-	GO:0051234//establishment of localization	gi|449452020|ref|XP_004143758.1|/1.36548e-150/PREDICTED: phosphate carrier protein, mitochondrial-like [Cucumis sativus]	CotAD_33432	AT5G14040.1
CotAD_33651	389	Specific SN4/SN0	LOCCotAD_33651	912	1.74382	12.7726	14.5725	5.90492	17.7073	11.7592	2.87273	1.58435	3.06293	-0.590552	GO:0043231//intracellular membrane-bounded organelle	GO:0001071//nucleic acid binding transcription factor activity	GO:0009725//response to hormone;GO:0006351//transcription, DNA-templated	gi|224077334|ref|XP_002305215.1|/2.31883e-92/predicted protein [Populus trichocarpa]	CotAD_33651	AT5G16600.1
CotAD_34499	390	Specific SN4/SN0	LOCCotAD_34499	1695	3.37776	9.83997	18.3809	9.09823	20.4606	24.8564	1.54258	1.16919	2.44406	0.280767	-	-	-	gi|462394741|gb|EMJ00540.1|/1.22362e-75/hypothetical protein PRUPE_ppa024336mg [Prunus persica]	CotAD_34499	AT4G12010.1
CotAD_34986	391	Specific SN4/SN0	LOCCotAD_34986	567	8.41463	15.4083	39.1937	4.74893	22.4117	9.45714	0.872734	2.23858	2.21965	-1.24478	GO:0031225//anchored component of membrane	GO:0016787//hydrolase activity;GO:0005488//binding	GO:0051234//establishment of localization;GO:0010876//lipid localization	gi|297797417|ref|XP_002866593.1|/5.77738e-34/protease inhibitor/seed storage/lipid transfer protein family protein [Arabidopsis lyrata subsp. lyrata]	CotAD_34986	AT5G64080.1
CotAD_35013	392	Specific SN4/SN0	LOCCotAD_35013	732	0.434526	5.42504	1.48819	0.668814	9.40328	2.61622	3.64212	3.81349	1.77605	-1.84568	-	-	-	gi|224093276|ref|XP_002309862.1|/5.47417e-117/predicted protein [Populus trichocarpa]	CotAD_35013	AT2G22570.1
CotAD_35522	393	Specific SN4/SN0	LOCCotAD_35522	1080	0.001	0.001	0.001	0.001	2.94154	2.12786	0	11.5224	0	-0.46717	-	GO:0004702//receptor signaling protein serine/threonine kinase activity;GO:0032559	GO:0006464//cellular protein modification process	gi|462409768|gb|EMJ15102.1|/1.01344e-140/hypothetical protein PRUPE_ppa003904mg [Prunus persica]	CotAD_35522	AT4G23180.1
CotAD_35800	394	Specific SN4/SN0	LOCCotAD_35800	1770	0.898511	2.69229	5.16982	1.52127	5.23494	8.00651	1.58323	1.7829	2.52451	0.613001	GO:0031410//cytoplasmic vesicle	-	GO:0003006//developmental process involved in reproduction	gi|255567224|ref|XP_002524593.1|/0/conserved hypothetical protein [Ricinus communis]	CotAD_35800	AT4G12680.1
CotAD_36013	395	Specific SN4/SN0	LOCCotAD_36013	1122	0.566975	2.83147	22.3308	0.436338	6.60666	30.3817	2.32019	3.9204	5.29961	2.20121	-	GO:0004180//carboxypeptidase activity	-	gi|470113098|ref|XP_004292764.1|/1.40278e-140/PREDICTED: serine carboxypeptidase-like 18-like [Fragaria vesca subsp. vesca]	CotAD_36013	AT5G09640.1
CotAD_36577	396	Specific SN4/SN0	LOCCotAD_36577	1677	12.3284	20.9962	45.2112	9.48782	22.5746	30.833	0.768145	1.25055	1.87469	0.449775	-	-	-	gi|462420006|gb|EMJ24269.1|/1.59727e-144/hypothetical protein PRUPE_ppa003741mg [Prunus persica]	CotAD_36577	AT1G48280.1
CotAD_36800	397	Specific SN4/SN0	LOCCotAD_36800	2367	8.19706	13.4216	12.4261	8.16987	18.9019	18.9323	0.711383	1.21015	0.600195	0.00231555	GO:0044464	GO:0046873//metal ion transmembrane transporter activity	GO:0030001//metal ion transport;GO:0050896//response to stimulus;GO:0034220//ion transmembrane transport	gi|462413184|gb|EMJ18233.1|/0/hypothetical protein PRUPE_ppa001652mg [Prunus persica]	CotAD_36800	AT3G02050.1
CotAD_37497	398	Specific SN4/SN0	LOCCotAD_37497	2211	6.76139	6.8251	2.06933	7.30704	3.11316	0.519694	0.0135312	-1.23091	-1.70815	-2.58265	GO:0031224//intrinsic component of membrane;GO:0009707//chloroplast outer membrane	GO:0008320//protein transmembrane transporter activity	GO:0006605//protein targeting;GO:0009657//plastid organization;GO:0009653//anatomical structure morphogenesis	gi|255559014|ref|XP_002520530.1|/0/sorting and assembly machinery (sam50) protein, putative [Ricinus communis]	CotAD_37497	AT3G46740.1
CotAD_37743	399	Specific SN4/SN0	LOCCotAD_37743	1812	5.44164	2.9221	2.04404	6.07912	2.04544	1.47964	-0.897038	-1.57145	-1.41262	-0.46717	GO:0044444//cytoplasmic part;GO:0043231//intracellular membrane-bounded organelle	GO:0032555	-	gi|462402089|gb|EMJ07646.1|/0/hypothetical protein PRUPE_ppa003402mg [Prunus persica]	CotAD_37743	AT4G10620.1
CotAD_38084	400	Specific SN4/SN0	LOCCotAD_38084	1074	4.44236	12.325	14.403	3.4188	12.3249	4.27949	1.4722	1.85001	1.69697	-1.52606	-	GO:0046914//transition metal ion binding;GO:0016706//oxidoreductase activity, acting on paired donors, with incorporation or reduction of molecular oxygen, 2-oxoglutarate as one donor, and incorporation of one atom each of oxygen into both donors;GO:0016701//oxidoreductase activity, acting on single donors with incorporation of molecular oxygen	GO:0008152//metabolic process	gi|224140423|ref|XP_002323582.1|/8.18155e-159/predicted protein [Populus trichocarpa]	CotAD_38084	AT3G11180.1
CotAD_39030	401	Specific SN4/SN0	LOCCotAD_39030	690	19.8219	13.8126	16.1035	30.8643	12.6614	19.9834	-0.52111	-1.2855	-0.299722	0.658361	GO:0005840//ribosome	-	GO:0010467//gene expression;GO:0022613//ribonucleoprotein complex biogenesis	gi|225448095|ref|XP_002276595.1|/4.26952e-97/PREDICTED: mRNA turnover protein 4 homolog [Vitis vinifera]	CotAD_39030	AT1G25260.1
CotAD_39862	402	Specific SN4/SN0	LOCCotAD_39862	1506	1.26722	6.32849	46.5833	5.68891	13.7116	46.0329	2.32019	1.26917	5.20007	1.74727	-	-	-	gi|224053883|ref|XP_002298027.1|/1.65884e-121/predicted protein [Populus trichocarpa]	CotAD_39862	AT5G52430.1
CotAD_40859	403	Specific SN4/SN0	LOCCotAD_40859	651	1.46577	8.1334	12.3828	1.50406	9.35328	7.06017	2.4722	2.63661	3.07861	-0.405769	-	-	-	gi|224088627|ref|XP_002308503.1|/8.10319e-31/predicted protein [Populus trichocarpa]	CotAD_40859	AT5G20900.1
CotAD_41002	404	Specific SN4/SN0	LOCCotAD_41002	759	0.419068	0.697607	10.6209	1.93507	10.464	31.7917	0.73523	2.43498	4.66357	1.60322	-	-	-	gi|359476150|ref|XP_002282812.2|/2.56598e-56/PREDICTED: WRKY transcription factor 18-like [Vitis vinifera]	CotAD_41002	AT1G80840.1
CotAD_41164	405	Specific SN4/SN0	LOCCotAD_41164	564	46.8086	15.4902	12.7478	49.912	9.38789	11.5448	-1.59542	-2.41051	-1.87653	0.298365	GO:0030529//ribonucleoprotein complex	GO:0003676//nucleic acid binding;GO:0005198//structural molecule activity	GO:0010467//gene expression	gi|224064456|ref|XP_002301485.1|/2.35458e-88/predicted protein [Populus trichocarpa]	CotAD_41164	AT3G05590.1
CotAD_42262	406	Specific SN4/SN0	LOCCotAD_42262	2088	1.371	14.7079	3.33902	1.28958	21.0472	2.20123	3.42329	4.02866	1.28419	-3.25725	-	-	-	gi|255549694|ref|XP_002515898.1|/4.93353e-162/hypothetical protein RCOM_1486170 [Ricinus communis]	CotAD_42262	AT2G25930.1
CotAD_42420	407	Specific SN4/SN0	LOCCotAD_42420	984	2.26271	16.9499	0.221414	1.99013	9.41651	0.389242	2.90516	2.24233	-3.35324	-4.59645	GO:0043231//intracellular membrane-bounded organelle;GO:0044444//cytoplasmic part	-	-	gi|225464880|ref|XP_002273234.1|/1.85357e-114/PREDICTED: uncharacterized protein LOC100262096 [Vitis vinifera]	CotAD_42420	AT5G22340.1
CotAD_42458	408	Specific SN4/SN0	LOCCotAD_42458	981	69.0617	32.3843	33.9799	65.1265	21.0495	39.8241	-1.09259	-1.62946	-1.0232	0.919853	GO:0031461//cullin-RING ubiquitin ligase complex	GO:0008135//translation factor activity, nucleic acid binding	GO:0006970//response to osmotic stress;GO:0006412//translation;GO:0010038//response to metal ion	gi|356497716|ref|XP_003517705.1|/2.00177e-177/PREDICTED: eukaryotic translation initiation factor 3 subunit I-like [Glycine max]	CotAD_42458	AT2G46290.1
CotAD_43074	409	Specific SN4/SN0	LOCCotAD_43074	2691	2.00938	13.7733	9.22976	3.72955	17.905	8.82456	2.77705	2.26329	2.19954	-1.02077	-	GO:0035251//UDP-glucosyltransferase activity	-	gi|462406358|gb|EMJ11822.1|/2.43588e-156/hypothetical protein PRUPE_ppa018626mg [Prunus persica]	CotAD_43074	AT1G73880.1
CotAD_43267	410	Specific SN4/SN0	LOCCotAD_43267	1299	0.979439	9.37501	42.9369	10.7412	30.1627	39.5103	3.25879	1.48961	5.45412	0.389466	-	-	-	gi|255544117|ref|XP_002513121.1|/3.10384e-158/conserved hypothetical protein [Ricinus communis]	CotAD_43267	AT3G19970.1
CotAD_43399	411	Specific SN4/SN0	LOCCotAD_43399	699	2.2752	7.19614	43.0132	7.70427	27.6479	70.1371	1.66123	1.84344	4.24071	1.34301	-	-	GO:0006351//transcription, DNA-templated	gi|224087273|ref|XP_002308110.1|/3.88806e-53/predicted protein [Populus trichocarpa]	CotAD_43399	AT5G57150.1
CotAD_44199	412	Specific SN4/SN0	LOCCotAD_44199	3927	7.37067	12.2023	12.594	5.29839	12.5392	12.0942	0.727281	1.24282	0.772871	-0.0521322	-	GO:0005488//binding	GO:0009861//jasmonic acid and ethylene-dependent systemic resistance;GO:0048764;GO:0010260//organ senescence;GO:0009756//carbohydrate mediated signaling;GO:0010118//stomatal movement;GO:0010039//response to iron ion;GO:0006970//response to osmotic stress;GO:0009738//abscisic acid-activated signaling pathway;GO:0001738//morphogenesis of a polarized epithelium;GO:0052482;GO:0060918//auxin transport…	gi|225440009|ref|XP_002276399.1|/0/PREDICTED: ethylene-insensitive protein 2-like [Vitis vinifera]	CotAD_44199	AT5G03280.1
CotAD_44513	413	Specific SN4/SN0	LOCCotAD_44513	1911	0.166443	1.52389	11.2869	1.66521	14.5461	22.8486	3.19466	3.12685	6.08347	0.651475	-	-	-	gi|255538958|ref|XP_002510544.1|/0/conserved hypothetical protein [Ricinus communis]	CotAD_44513	AT1G30755.1
CotAD_44661	414	Specific SN4/SN0	LOCCotAD_44661	1185	7.51565	29.4903	12.87	10.7417	27.2558	7.75725	1.97227	1.34335	0.776045	-1.81294	-	-	GO:0010467//gene expression;GO:0009987//cellular process	gi|224121298|ref|XP_002318548.1|/5.08433e-96/predicted protein [Populus trichocarpa]	CotAD_44661	AT1G73840.1
CotAD_44882	415	Specific SN4/SN0	LOCCotAD_44882	1140	19.5308	20.204	62.1123	11.5951	32.5117	71.8992	0.0488906	1.48744	1.66913	1.14501	-	GO:0016407//acetyltransferase activity	-	gi|225434522|ref|XP_002278620.1|/1.0581e-159/PREDICTED: uncharacterized protein LOC100255293 [Vitis vinifera]	CotAD_44882	AT2G30090.1
CotAD_46552	416	Specific SN4/SN0	LOCCotAD_46552	1473	1.07968	2.51622	12.2765	3.15745	11.3228	11.9611	1.22066	1.8424	3.50723	0.0791123	-	GO:0004672//protein kinase activity	-	gi|359490251|ref|XP_002267774.2|/2.3086e-144/PREDICTED: probable receptor-like protein kinase At5g39020-like [Vitis vinifera]	CotAD_46552	AT1G66920.2
CotAD_47401	417	Specific SN4/SN0	LOCCotAD_47401	858	34.8471	26.5359	52.8172	37.374	17.8961	21.8738	-0.393094	-1.06239	0.599968	0.289559	GO:0009536//plastid	GO:0016746//transferase activity, transferring acyl groups;GO:0004091	GO:0010038//response to metal ion	gi|470103051|ref|XP_004287959.1|/1.82997e-120/PREDICTED: protein usf-like [Fragaria vesca subsp. vesca]	CotAD_47401	AT2G32520.1
CotAD_47582	418	Specific SN4/SN0	LOCCotAD_47582	1164	9.8373	15.466	39.4938	13.2487	33.206	46.3961	0.652768	1.32559	2.00529	0.482557	-	-	-	gi|255547494|ref|XP_002514804.1|/1.85229e-34/TMV resistance protein N, putative [Ricinus communis]	CotAD_47582	AT4G12010.1
CotAD_47899	419	Specific SN4/SN0	LOCCotAD_47899	1893	13.274	17.6215	13.581	16.1639	5.7339	2.42798	0.408729	-1.49518	0.0329793	-1.23976	-	-	-	gi|255563102|ref|XP_002522555.1|/4.73627e-132/conserved hypothetical protein [Ricinus communis]	CotAD_47899	AT4G18570.1
CotAD_48288	420	Specific SN4/SN0	LOCCotAD_48288	1725	32.0839	10.5897	9.22005	33.2057	7.05969	7.99334	-1.59919	-2.23375	-1.799	0.179193	GO:0030529//ribonucleoprotein complex	GO:0005198//structural molecule activity	GO:0010467//gene expression	gi|255578243|ref|XP_002529989.1|/1.3189e-125/40S ribosomal protein sa, putative [Ricinus communis]	CotAD_48288	AT3G04770.2
CotAD_49585	421	Specific SN4/SN0	LOCCotAD_49585	780	318.481	213.151	131.002	317.594	107.932	102.137	-0.579328	-1.55706	-1.28162	-0.079613	GO:0044436;GO:0009534//chloroplast thylakoid	GO:0016859//cis-trans isomerase activity;GO:0019901//protein kinase binding	GO:0043623//cellular protein complex assembly;GO:0044267//cellular protein metabolic process	gi|359473789|ref|XP_002265030.2|/8.89472e-92/PREDICTED: peptidyl-prolyl cis-trans isomerase CYP20-2, chloroplastic-like [Vitis vinifera]	CotAD_49585	AT5G13120.1
CotAD_49707	422	Specific SN4/SN0	LOCCotAD_49707	642	8.42249	3.29897	1.69681	12.2012	2.06183	2.38638	-1.35223	-2.56502	-2.31142	0.210902	GO:0009527//plastid outer membrane	GO:0017111//nucleoside-triphosphatase activity;GO:0042802//identical protein binding;GO:0032561//guanyl ribonucleotide binding	GO:0006605//protein targeting;GO:0009207	gi|255548149|ref|XP_002515131.1|/2.12856e-44/aig1, putative [Ricinus communis]	CotAD_49707	AT1G02280.2
CotAD_50063	423	Specific SN4/SN0	LOCCotAD_50063	879	0.001	3.31304	63.4528	1.39241	59.6339	170.374	11.6939	5.42048	15.9534	1.5145	-	GO:0003676//nucleic acid binding	-	gi|255562922|ref|XP_002522466.1|/3.9493e-110/NAC domain-containing protein, putative [Ricinus communis]	CotAD_50063	AT1G69490.1
CotAD_50695	424	Specific SN4/SN0	LOCCotAD_50695	1131	0.562463	3.74525	0.385271	0.001	8.66076	0.338651	2.73523	13.0803	-0.545883	-4.67662	GO:0044424	GO:0016811//hydrolase activity, acting on carbon-nitrogen (but not peptide) bonds, in linear amides	GO:0009683	gi|462400867|gb|EMJ06424.1|/5.97877e-131/hypothetical protein PRUPE_ppa005982mg [Prunus persica]	CotAD_50695	AT1G08980.1
CotAD_50793	425	Specific SN4/SN0	LOCCotAD_50793	888	58.0268	183.352	162.667	72.7741	156.816	109.556	1.65982	1.10757	1.48713	-0.517404	GO:0043231//intracellular membrane-bounded organelle	GO:0003677//DNA binding;GO:0001071//nucleic acid binding transcription factor activity	GO:0006351//transcription, DNA-templated	gi|224091647|ref|XP_002309315.1|/3.39475e-117/predicted protein [Populus trichocarpa]	CotAD_50793	AT5G11060.1
CotAD_51211	426	Specific SN4/SN0	LOCCotAD_51211	1554	10.6434	27.2579	22.0114	11.0264	41.227	27.1117	1.35672	1.90263	1.0483	-0.604673	GO:0009526//plastid envelope	GO:0016616//oxidoreductase activity, acting on the CH-OH group of donors, NAD or NADP as acceptor	GO:0006787;GO:0044257//cellular protein catabolic process	gi|255546477|ref|XP_002514298.1|/0/short-chain dehydrogenase, putative [Ricinus communis]	CotAD_51211	AT4G13250.1
CotAD_51354	427	Specific SN4/SN0	LOCCotAD_51354	636	26.5061	9.15774	12.3323	24.6325	7.90885	13.2489	-1.53326	-1.63902	-1.10388	0.744334	GO:0015934//large ribosomal subunit;GO:0009536//plastid;GO:0031981//nuclear lumen	GO:0003723//RNA binding;GO:0005198//structural molecule activity	GO:0010467//gene expression	gi|255538652|ref|XP_002510391.1|/1.44735e-85/60S ribosomal protein L11, putative [Ricinus communis]	CotAD_51354	AT2G42740.1
CotAD_51521	428	Specific SN4/SN0	LOCCotAD_51521	489	0.001	12.4521	49.4554	0.001	82.2909	75.9762	13.6041	16.3284	15.5938	-0.115184	-	-	-	-	COTAD_51521
CotAD_51910	429	Specific SN4/SN0	LOCCotAD_51910	621	15.878	9.37894	4.91175	20.4974	7.24727	8.63478	-0.759535	-1.49993	-1.69272	0.252722	GO:0015934//large ribosomal subunit;GO:0009536//plastid;GO:0031981//nuclear lumen	GO:0005198//structural molecule activity	GO:0010467//gene expression	gi|255560155|ref|XP_002521095.1|/1.50719e-100/60S ribosomal protein L13a, putative [Ricinus communis]	CotAD_51910	AT5G48760.2
CotAD_52923	430	Specific SN4/SN0	LOCCotAD_52923	2589	2.2114	1.22708	1.43059	6.33474	15.0315	10.7996	-0.849732	1.24663	-0.628345	-0.477018	-	GO:0016301//kinase activity	-	gi|359485737|ref|XP_003633326.1|/0/PREDICTED: G-type lectin S-receptor-like serine/threonine-protein kinase At4g03230-like [Vitis vinifera]	CotAD_52923	AT4G03230.1
CotAD_53752	431	Specific SN4/SN0	LOCCotAD_53752	672	594.493	265.53	175.399	436.389	158.764	89.484	-1.16279	-1.45873	-1.76102	-0.827185	-	-	-	-	COTAD_53752
CotAD_53868	432	Specific SN4/SN0	LOCCotAD_53868	1416	0.001	2.80447	7.38546	0.864356	4.86102	6.49177	11.4535	2.49156	12.8505	0.417353	GO:0043231//intracellular membrane-bounded organelle	GO:0005515//protein binding	-	gi|296085315|emb|CBI29047.3|/2.0379e-158/unnamed protein product [Vitis vinifera]	CotAD_53868	AT5G23240.1
CotAD_54036	433	Specific SN4/SN0	LOCCotAD_54036	771	0.001	3.77712	15.2594	2.53993	18.8854	11.4258	11.8831	2.89441	13.8974	-0.724967	-	-	-	gi|224126823|ref|XP_002319935.1|/3.93314e-68/predicted protein [Populus trichocarpa]	CotAD_54036	AT2G31180.1
CotAD_54640	434	Specific SN4/SN0	LOCCotAD_54640	627	2.02917	17.7339	28.841	2.34245	35.4674	26.2673	3.12755	3.9204	3.82916	-0.433222	GO:0043231//intracellular membrane-bounded organelle;GO:0044425//membrane part	GO:0046872//metal ion binding;GO:0016491//oxidoreductase activity	GO:0008152//metabolic process	gi|460378721|ref|XP_004235117.1|/2.50123e-42/PREDICTED: metal-nicotianamine transporter YSL2-like [Solanum lycopersicum]	CotAD_54640	AT5G53560.1
CotAD_55321	435	Specific SN4/SN0	LOCCotAD_55321	1782	6.96119	14.7079	5.50179	6.59356	20.7988	3.6539	1.07918	1.65737	-0.339432	-2.50899	GO:0031090//organelle membrane;GO:0043231//intracellular membrane-bounded organelle	-	-	gi|255536871|ref|XP_002509502.1|/0/conserved hypothetical protein [Ricinus communis]	CotAD_55321	AT3G01930.2
CotAD_55581	436	Specific SN4/SN0	LOCCotAD_55581	684	52.5471	48.7683	378.089	55.8283	116.5	408.773	-0.107669	1.06127	2.84704	1.81096	-	-	-	gi|224055015|ref|XP_002298402.1|/2.3306e-95/predicted protein [Populus trichocarpa]	CotAD_55581	AT5G19855.1
CotAD_55725	437	Specific SN4/SN0	LOCCotAD_55725	2463	24.2784	133.5	9.02267	29.7162	131.778	10.419	2.45909	2.14879	-1.42805	-3.66082	GO:0043231//intracellular membrane-bounded organelle;GO:0016020//membrane	GO:0046872//metal ion binding;GO:0004620//phospholipase activity	GO:0006950//response to stress;GO:0008219//cell death;GO:0006650//glycerophospholipid metabolic process	gi|22795064|gb|AAN05433.1|/0/phospholipase D delta isoform 1a [Gossypium hirsutum]	CotAD_55725	AT4G35790.2
CotAD_55728	438	Specific SN4/SN0	LOCCotAD_55728	957	8.97384	11.8954	10.2447	4.60412	13.0018	7.20403	0.406607	1.49771	0.191083	-0.851834	-	-	-	gi|255579608|ref|XP_002530645.1|/1.72371e-93/conserved hypothetical protein [Ricinus communis]	CotAD_55728	AT5G66050.1
CotAD_56066	439	Specific SN4/SN0	LOCCotAD_56066	1227	24.8859	17.2611	27.1673	22.5434	9.92499	32.4641	-0.527804	-1.18357	0.126542	1.70971	GO:0009536//plastid	-	-	gi|255550243|ref|XP_002516172.1|/1.09756e-149/conserved hypothetical protein [Ricinus communis]	CotAD_56066	AT3G43540.1
CotAD_56180	440	Specific SN4/SN0	LOCCotAD_56180	2214	6.75222	11.5989	16.0402	6.63376	18.2949	17.9916	0.780554	1.46355	1.24826	-0.0241179	GO:0031090//organelle membrane;GO:0043231//intracellular membrane-bounded organelle	GO:0015144//carbohydrate transmembrane transporter activity	GO:0006810//transport	gi|255559173|ref|XP_002520608.1|/0/sugar transporter, putative [Ricinus communis]	CotAD_56180	AT4G35300.4
CotAD_56281	441	Specific SN4/SN0	LOCCotAD_56281	822	13.5432	23.5112	32.3361	16.9742	38.3259	46.5954	0.795772	1.17498	1.25557	0.281869	-	GO:0046872//metal ion binding	-	gi|255587064|ref|XP_002534120.1|/5.31894e-90/ef-hand calcium binding protein, putative [Ricinus communis]	CotAD_56281	AT5G04170.1
CotAD_56674	442	Specific SN4/SN0	LOCCotAD_56674	2127	16.1504	37.7136	29.705	12.8895	34.6015	28.8116	1.22352	1.42463	0.879139	-0.264183	GO:0042579//microbody	GO:0015645//fatty acid ligase activity	GO:0032787//monocarboxylic acid metabolic process;GO:0042221//response to chemical	gi|255552335|ref|XP_002517212.1|/0/Acyl-CoA synthetase [Ricinus communis]	CotAD_56674	AT5G27600.1
CotAD_56831	443	Specific SN4/SN0	LOCCotAD_56831	711	98.4192	204.049	201.937	101.564	220.057	205.783	1.0519	1.11549	1.03689	-0.0967552	-	-	-	gi|34541994|gb|AAQ74889.1|/2.15898e-131/Al-induced protein [Gossypium hirsutum]	CotAD_56831	AT5G19140.1
CotAD_56905	444	Specific SN4/SN0	LOCCotAD_56905	519	0.001	2.5505	28.1259	1.41495	74.4736	134.313	11.3166	5.71791	14.7796	0.8508	-	-	-	gi|460389998|ref|XP_004240631.1|/2.57718e-16/PREDICTED: S-norcoclaurine synthase-like [Solanum lycopersicum]	COTAD_56905
CotAD_57106	445	Specific SN4/SN0	LOCCotAD_57106	891	21.776	53.7804	36.9231	23.0774	68.6359	30.0909	1.30434	1.57248	0.761784	-1.18964	GO:0042579//microbody	GO:0051287//NAD binding;GO:0016616//oxidoreductase activity, acting on the CH-OH group of donors, NAD or NADP as acceptor	GO:0032787//monocarboxylic acid metabolic process	gi|470120898|ref|XP_004296524.1|/3.07398e-134/PREDICTED: 3-hydroxybutyryl-CoA dehydrogenase-like [Fragaria vesca subsp. vesca]	CotAD_57106	AT3G15290.1
CotAD_57555	446	Specific SN4/SN0	LOCCotAD_57555	1530	110.806	51.9102	32.0399	91.9946	37.2018	35.7981	-1.09394	-1.30618	-1.79009	-0.0554913	GO:0005746//mitochondrial respiratory chain;GO:0009536//plastid;GO:0005576//extracellular region	GO:0016668//oxidoreductase activity, acting on a sulfur group of donors, NAD(P) as acceptor;GO:0046914//transition metal ion binding;GO:0050662//coenzyme binding;GO:0032559	GO:0009314//response to radiation;GO:0010038//response to metal ion;GO:0019725//cellular homeostasis;GO:0008152//metabolic process	gi|211906492|gb|ACJ11739.1|/0/dihydrolipoamide dehydrogenase [Gossypium hirsutum]	CotAD_57555	AT1G48030.2
CotAD_58064	447	Specific SN4/SN0	LOCCotAD_58064	1131	8.71818	68.1166	774.396	9.09019	373.583	1178.84	2.96591	5.36098	6.4729	1.65787	-	-	-	gi|49615303|gb|AAT66913.1|/5.93732e-155/dehydration-induced protein RD22-like protein 2 [Gossypium arboreum]	CotAD_58064	AT5G25610.1
CotAD_58236	448	Specific SN4/SN0	LOCCotAD_58236	1908	9.16877	36.631	4.56753	6.67131	23.3103	3.21186	1.99826	1.80493	-1.00531	-2.85949	-	-	GO:0009987//cellular process;GO:0009639//response to red or far red light	gi|224132554|ref|XP_002321349.1|/9.59408e-149/pseudo response regulator [Populus trichocarpa]	CotAD_58236	AT5G24470.1
CotAD_59942	449	Specific SN4/SN0	LOCCotAD_59942	1350	2.82731	2.54937	9.199	1.81323	6.66749	10.4974	-0.149293	1.87858	1.70204	0.654821	GO:0043234//protein complex;GO:0015630//microtubule cytoskeleton;GO:0030312;GO:0044444//cytoplasmic part	GO:0017111//nucleoside-triphosphatase activity;GO:0032561//guanyl ribonucleotide binding	GO:0010038//response to metal ion;GO:0043623//cellular protein complex assembly;GO:0009207;GO:0007017//microtubule-based process	gi|225435758|ref|XP_002285721.1|/0/PREDICTED: tubulin alpha-1 chain [Vitis vinifera]	CotAD_59942	AT5G19780.1
CotAD_59959	450	Specific SN4/SN0	LOCCotAD_59959	1032	0.61642	7.18292	2.32227	0.948782	8.46547	0.742276	3.54258	3.15744	1.91355	-3.51156	-	-	-	gi|462401076|gb|EMJ06633.1|/1.54178e-90/hypothetical protein PRUPE_ppa007786mg [Prunus persica]	CotAD_59959	AT3G04590.2
CotAD_60726	451	Specific SN4/SN0	LOCCotAD_60726	576	7.17873	20.683	8.32146	7.22458	22.5212	3.98973	1.52664	1.6403	0.213109	-2.49692	GO:0044444//cytoplasmic part;GO:0016020//membrane	GO:0016763//transferase activity, transferring pentosyl groups;GO:0015103//inorganic anion transmembrane transporter activity	GO:0043096//purine nucleobase salvage	gi|462420453|gb|EMJ24716.1|/1.90144e-96/hypothetical protein PRUPE_ppa011918mg [Prunus persica]	CotAD_60726	AT5G11160.1
CotAD_60857	452	Specific SN4/SN0	LOCCotAD_60857	774	6.9861	31.468	50.9492	9.48782	29.0733	45.5262	2.17133	1.61555	2.8665	0.647001	-	GO:0004030//aldehyde dehydrogenase [NAD(P)+] activity	GO:0009725//response to hormone;GO:0044237//cellular metabolic process;GO:0009414//response to water deprivation;GO:0006970//response to osmotic stress	gi|449447906|ref|XP_004141707.1|/4.30027e-131/PREDICTED: aldehyde dehydrogenase family 7 member B4-like [Cucumis sativus]	CotAD_60857	AT1G54100.2
CotAD_60939	453	Specific SN4/SN0	LOCCotAD_60939	780	187.581	80.4408	116.477	249.807	71.2757	104.592	-1.22152	-1.80933	-0.687469	0.553294	GO:0031090//organelle membrane;GO:0015934//large ribosomal subunit;GO:0009536//plastid;GO:0031981//nuclear lumen	GO:0046914//transition metal ion binding;GO:0005198//structural molecule activity	GO:0010467//gene expression;GO:0022613//ribonucleoprotein complex biogenesis	gi|359488461|ref|XP_002274777.2|/1.6135e-109/PREDICTED: 60S ribosomal protein L7a-like [Vitis vinifera]	CotAD_60939	AT3G62870.1
CotAD_62139	454	Specific SN4/SN0	LOCCotAD_62139	849	1.49858	6.54839	11.8046	2.01826	9.35472	10.3761	2.12755	2.21258	2.97768	0.149502	-	GO:0004091	GO:0006007//glucose catabolic process	gi|255541996|ref|XP_002512062.1|/1.79212e-128/6-phosphogluconolactonase, putative [Ricinus communis]	CotAD_62139	AT1G13700.1
CotAD_62716	455	Specific SN4/SN0	LOCCotAD_62716	1359	2.10644	5.84419	9.61903	1.98134	7.98696	7.04588	1.4722	2.01117	2.19108	-0.180866	GO:0043231//intracellular membrane-bounded organelle	-	-	gi|255550884|ref|XP_002516490.1|/1.21168e-168/conserved hypothetical protein [Ricinus communis]	CotAD_62716	AT5G11700.2
CotAD_62951	456	Specific SN4/SN0	LOCCotAD_62951	1113	152.321	430.533	230.203	144.496	435.76	205.1	1.49901	1.5925	0.595798	-1.08721	-	GO:0004175//endopeptidase activity	GO:0019538//protein metabolic process	gi|317106675|dbj|BAJ53178.1|/3.99486e-172/JHL18I08.12 [Jatropha curcas]	CotAD_62951	AT4G39090.1
CotAD_63043	457	Specific SN4/SN0	LOCCotAD_63043	1185	21.2049	8.26621	25.3723	18.5913	5.80861	9.05013	-1.3591	-1.67837	0.258861	0.639745	-	GO:0016747//transferase activity, transferring acyl groups other than amino-acyl groups	GO:0009699//phenylpropanoid biosynthetic process	gi|347466182|gb|AEO96986.1|/0/chalcone synthase [Gossypium hirsutum]	CotAD_63043	AT5G13930.1
CotAD_63624	458	Specific SN4/SN0	LOCCotAD_63624	966	6.25609	20.0064	27.5158	13.9371	39.4641	38.0635	1.67713	1.50161	2.13693	-0.0521322	-	-	-	gi|470137491|ref|XP_004304497.1|/3.71808e-27/PREDICTED: serine/threonine-protein phosphatase 7 long form homolog [Fragaria vesca subsp. vesca]	CotAD_63624	AT2G04865.1
CotAD_63671	459	Specific SN4/SN0	LOCCotAD_63671	1464	0.217263	4.52087	14.4354	0.334407	52.0797	31.9179	4.37909	7.28297	6.05403	-0.706357	GO:0043231//intracellular membrane-bounded organelle	GO:0016624//oxidoreductase activity, acting on the aldehyde or oxo group of donors, disulfide as acceptor	GO:0008152//metabolic process	gi|224082376|ref|XP_002306669.1|/8.34879e-171/predicted protein [Populus trichocarpa]	CotAD_63671	AT1G21400.1
CotAD_64197	460	Specific SN4/SN0	LOCCotAD_64197	747	981.47	326.763	191.33	927.695	237.095	185.098	-1.5867	-1.96819	-2.35888	-0.357177	GO:0031224//intrinsic component of membrane	-	GO:0006810//transport	gi|1439609|gb|AAB04557.1|/4.15559e-128/delta-tonoplast intrinsic protein [Gossypium hirsutum]	CotAD_64197	AT3G16240.1
CotAD_64634	461	Specific SN4/SN0	LOCCotAD_64634	1362	3.97007	3.88755	7.83824	3.41478	9.91311	8.15522	-0.0303047	1.53755	0.981364	-0.281614	GO:0016020//membrane;GO:0043231//intracellular membrane-bounded organelle	GO:0010178//IAA-amino acid conjugate hydrolase activity;GO:0016811//hydrolase activity, acting on carbon-nitrogen (but not peptide) bonds, in linear amides;GO:0070011//peptidase activity, acting on L-amino acid peptides	GO:0006950//response to stress	gi|449458197|ref|XP_004146834.1|/0/PREDICTED: IAA-amino acid hydrolase ILR1-like 4-like [Cucumis sativus]	CotAD_64634	AT1G51760.1
CotAD_64654	462	Specific SN4/SN0	LOCCotAD_64654	387	59.9982	24.6272	20.2671	49.9692	10.9453	15.8352	-1.28467	-2.19073	-1.56578	0.53283	GO:0005622//intracellular	-	-	gi|5706704|gb|AAD47346.1|AF112440_1/1.10691e-41/ribosomal protein S26 [Pisum sativum]	CotAD_64654	AT2G40590.1
CotAD_64890	463	Specific SN4/SN0	LOCCotAD_64890	2028	0.941044	5.35228	68.6487	0.724218	8.35467	105.197	2.50782	3.52809	6.18883	3.65436	GO:0009536//plastid	GO:0004175//endopeptidase activity;GO:0046914//transition metal ion binding;GO:0042623//ATPase activity, coupled;GO:0032559	GO:0044257//cellular protein catabolic process	gi|147852346|emb|CAN80115.1|/0/hypothetical protein VITISV_032527 [Vitis vinifera]	CotAD_64890	AT5G15250.1
CotAD_65098	464	Specific SN4/SN0	LOCCotAD_65098	1164	4.64539	10.6898	8.0485	5.67802	13.4189	8.5553	1.20236	1.2408	0.792919	-0.649373	-	GO:0042578//phosphoric ester hydrolase activity	GO:0006351//transcription, DNA-templated	gi|359493774|ref|XP_003634665.1|/2.33645e-154/PREDICTED: tubby-like F-box protein 7-like isoform 1 [Vitis vinifera]	CotAD_65098	AT1G53320.1
CotAD_65837	465	Specific SN4/SN0	LOCCotAD_65837	537	65.7469	25.1431	10.143	51.9657	16.2688	11.412	-1.38676	-1.67545	-2.69644	-0.511564	-	-	-	gi|462422874|gb|EMJ27137.1|/1.27024e-85/hypothetical protein PRUPE_ppa012243mg [Prunus persica]	CotAD_65837	AT2G03350.1
CotAD_66148	466	Specific SN4/SN0	LOCCotAD_66148	1299	9.05981	8.15218	10.5665	6.59546	15.8965	3.24338	-0.152295	1.26917	0.221944	-2.29314	-	-	GO:0008152//metabolic process	gi|449434206|ref|XP_004134887.1|/5.17579e-121/PREDICTED: patatin group A-3-like [Cucumis sativus]	CotAD_66148	AT3G54950.1
CotAD_66768	467	Specific SN4/SN0	LOCCotAD_66768	1428	1.78192	17.9832	37.5324	10.628	61.5498	69.4683	3.33514	2.53389	4.39663	0.174599	-	GO:0016740//transferase activity;GO:0048037//cofactor binding;GO:0016846//carbon-sulfur lyase activity	GO:0008652//cellular amino acid biosynthetic process	gi|325556672|gb|ABA01475.2|/0/1-aminocyclopropane-1-carboxylate synthase [Gossypium hirsutum]	CotAD_66768	AT4G11280.1
CotAD_67344	468	Specific SN4/SN0	LOCCotAD_67344	1299	1.46916	21.3995	7.54749	1.13065	33.0159	3.24338	3.86451	4.86794	2.36101	-3.34759	GO:0044425//membrane part	-	-	gi|315307490|gb|ADU04150.1|/0/hypothetical protein [Gossypium hirsutum]	CotAD_67344	AT5G65280.1
CotAD_68027	469	Specific SN4/SN0	LOCCotAD_68027	2997	3.92683	18.3738	6.76076	4.57391	14.0452	6.64556	2.22622	1.61858	0.783822	-1.07961	GO:0005840//ribosome;GO:0031090//organelle membrane;GO:0043231//intracellular membrane-bounded organelle	GO:0004175//endopeptidase activity;GO:0008236//serine-type peptidase activity	GO:0019538//protein metabolic process	gi|224119992|ref|XP_002318216.1|/0/predicted protein [Populus trichocarpa]	CotAD_68027	AT4G20850.1
CotAD_68115	470	Specific SN4/SN0	LOCCotAD_68115	1194	3.19671	9.31253	8.75863	5.12533	13.3034	3.52861	1.54258	1.37608	1.45412	-1.91463	GO:0043231//intracellular membrane-bounded organelle	GO:0003676//nucleic acid binding;GO:0046914//transition metal ion binding;GO:0001071//nucleic acid binding transcription factor activity	GO:0010038//response to metal ion;GO:0009725//response to hormone;GO:0006970//response to osmotic stress;GO:0006351//transcription, DNA-templated	gi|296085699|emb|CBI29498.3|/5.3575e-69/unnamed protein product [Vitis vinifera]	CotAD_68115	AT5G47390.1
CotAD_68450	471	Specific SN4/SN0	LOCCotAD_68450	2022	0.001	1.7021	2.04725	0.121061	2.22579	1.70481	10.7331	4.20051	10.9995	-0.384708	-	-	-	gi|224140123|ref|XP_002323435.1|/1.62195e-178/predicted protein [Populus trichocarpa]	CotAD_68450	AT2G37370.1
CotAD_68570	472	Specific SN4/SN0	LOCCotAD_68570	2316	14.9697	65.4996	164.062	16.6995	150.201	274.361	2.12944	3.16902	3.45412	0.869179	-	-	GO:0009628//response to abiotic stimulus	gi|317106767|dbj|BAJ53259.1|/0/JMS10C05.2 [Jatropha curcas]	CotAD_68570	AT3G57520.1
CotAD_69971	473	Specific SN4/SN0	LOCCotAD_69971	933	3.40914	24.119	13.7775	3.41073	14.1875	3.69467	2.82269	2.05646	2.01483	-1.9411	-	-	-	gi|297741455|emb|CBI32586.3|/1.27441e-101/unnamed protein product [Vitis vinifera]	CotAD_69971	AT1G19400.2
CotAD_70087	474	Specific SN4/SN0	LOCCotAD_70087	405	61.2585	24.1863	24.7458	73.1335	24.8397	27.4257	-1.34072	-1.55789	-1.30772	0.142884	GO:0030529//ribonucleoprotein complex	GO:0005198//structural molecule activity	GO:0010467//gene expression	gi|255575865|ref|XP_002528830.1|/2.56331e-62/60S ribosomal protein L14, putative [Ricinus communis]	CotAD_70087	AT4G27090.1
CotAD_70335	475	Specific SN4/SN0	LOCCotAD_70335	2268	1.96341	11.0893	40.2504	6.47581	33.3841	62.9913	2.49773	2.36603	4.35757	0.915991	-	GO:0016853//isomerase activity	-	gi|297736000|emb|CBI24038.3|/0/unnamed protein product [Vitis vinifera]	CotAD_70335	AT2G07050.1
CotAD_71942	476	Specific SN4/SN0	LOCCotAD_71942	1023	0.001	8.54007	0.212973	0.001	7.24602	0.374403	13.06	12.823	7.73452	-4.27452	GO:0043231//intracellular membrane-bounded organelle	GO:0003677//DNA binding;GO:0001071//nucleic acid binding transcription factor activity	GO:0006351//transcription, DNA-templated	gi|255546499|ref|XP_002514309.1|/7.79176e-95/DNA binding protein, putative [Ricinus communis]	CotAD_71942	AT3G24520.1
CotAD_72116	477	Specific SN4/SN0	LOCCotAD_72116	549	31.2859	67.0294	112.706	28.0902	67.0285	106.044	1.09928	1.25471	1.84898	0.661817	GO:0031224//intrinsic component of membrane;GO:0031090//organelle membrane	-	-	gi|462414763|gb|EMJ19500.1|/1.78247e-53/hypothetical protein PRUPE_ppa010782mg [Prunus persica]	CotAD_72116	AT5G62200.1
CotAD_72703	478	Specific SN4/SN0	LOCCotAD_72703	3075	6.10286	4.82132	3.25921	7.08486	3.09938	0.622787	-0.340058	-1.19276	-0.904964	-2.31517	GO:0016020//membrane	-	-	gi|224065939|ref|XP_002301986.1|/0/predicted protein [Populus trichocarpa]	CotAD_72703	AT1G19835.2
CotAD_73467	479	Specific SN4/SN0	LOCCotAD_73467	3120	0.001	0.593972	3.35186	1.25531	4.0729	5.647	9.21425	1.69801	11.7107	0.47143	-	GO:0003824//catalytic activity	-	gi|359493023|ref|XP_003634494.1|/0/PREDICTED: probable LRR receptor-like serine/threonine-protein kinase At3g47570-like [Vitis vinifera]	CotAD_73467	AT3G47570.1
CotAD_73593	480	Specific SN4/SN0	LOCCotAD_73593	861	0.369423	3.07482	88.8185	2.27443	44.2768	234.88	3.05716	4.28297	7.90944	2.4073	-	GO:0003676//nucleic acid binding	-	gi|255562922|ref|XP_002522466.1|/4.693e-116/NAC domain-containing protein, putative [Ricinus communis]	CotAD_73593	AT1G69490.1
CotAD_73921	481	Specific SN4/SN0	LOCCotAD_73921	1002	125.705	74.7724	53.4893	113.842	35.4041	28.2865	-0.749468	-1.68505	-1.23273	-0.323806	GO:0016020//membrane	GO:0046872//metal ion binding	GO:0006875//cellular metal ion homeostasis;GO:0006812//cation transport	gi|470123003|ref|XP_004297526.1|/4.31094e-66/PREDICTED: uncharacterized protein LOC101297429 [Fragaria vesca subsp. vesca]	CotAD_73921	AT5G50740.1
CotAD_76262	482	Specific SN4/SN0	LOCCotAD_76262	1254	124.794	54.8907	28.841	102.092	20.0559	7.33042	-1.18492	-2.34776	-2.11336	-1.45206	GO:0031225//anchored component of membrane;GO:0030312	-	-	gi|157273656|gb|ABV27482.1|/0/fasciclin-like arabinogalactan protein 11 [Gossypium hirsutum]	CotAD_76262	AT5G55730.2
CotAD_00113	483	Common SN4/SN0&SE4/SE0 ns	LOCCotAD_00113	1395	10.9444	12.5254	24.0517	6.668	15.1821	29.3782	0.1947	1.187	1.1359	0.9524	GO:0009532//plastid stroma;GO:0009526//plastid envelope;GO:0044429//mitochondrial part;GO:0005576//extracellular region	GO:0008483//transaminase activity;GO:0048037//cofactor binding	GO:0010038//response to metal ion;GO:0043648//dicarboxylic acid metabolic process;GO:0009064//glutamine family amino acid metabolic process;GO:0009066//aspartate family amino acid metabolic process;GO:0006950//response to stress	gi|449441882|ref|XP_004138711.1|/0/PREDICTED: aspartate aminotransferase, chloroplastic-like [Cucumis sativus]	CotAD_00113	AT4G31990.2
CotAD_01130	484	Common SN4/SN0&SE4/SE0 ns	LOCCotAD_01130	1575	35.3414	68.0765	201.686	56.7281	179.182	328.298	0.9458	1.6593	2.5127	0.8736	GO:0043231//intracellular membrane-bounded organelle	GO:0004091	GO:0006787	gi|225449963|ref|XP_002271167.1|/0/PREDICTED: uncharacterized protein LOC100265442 [Vitis vinifera]	CotAD_01130	AT5G13800.1
CotAD_01919	485	Common SN4/SN0&SE4/SE0 ns	LOCCotAD_01919	765	61.5357	40.1439	44.1438	63.0363	30.1075	48.5652	-0.6162	-1.0661	-0.4792	0.6898	GO:0009526//plastid envelope	GO:0003676//nucleic acid binding;GO:0001071//nucleic acid binding transcription factor activity	GO:0048506;GO:0006355//regulation of transcription, DNA-templated	gi|255541888|ref|XP_002512008.1|/4.09221e-110/conserved hypothetical protein [Ricinus communis]	CotAD_01919	AT5G23040.1
CotAD_02303	486	Common SN4/SN0&SE4/SE0 ns	LOCCotAD_02303	1557	4.90286	9.35184	39.88	5.03092	17.0031	31.9794	0.9316	1.7569	3.024	0.9113	-	GO:0017111//nucleoside-triphosphatase activity;GO:0000166//nucleotide binding	-	gi|224097166|ref|XP_002310860.1|/1.32802e-121/predicted protein [Populus trichocarpa]	CotAD_02303	AT3G50940.1
CotAD_02643	487	Common SN4/SN0&SE4/SE0 ns	LOCCotAD_02643	1110	14.3276	20.5115	44.7519	12.129	26.4738	54.1741	0.5176	1.1261	1.6432	1.033	GO:0031224//intrinsic component of membrane	-	-	gi|449456299|ref|XP_004145887.1|/4.14591e-145/PREDICTED: transmembrane protein 120 homolog [Cucumis sativus]	CotAD_02643	AT4G10430.3
CotAD_02771	488	Common SN4/SN0&SE4/SE0 ns	LOCCotAD_02771	1731	10.6576	20.6471	20.5159	9.61608	28.9056	25.0032	0.9541	1.5878	0.9449	-0.2092	-	GO:0016787//hydrolase activity	GO:0019538//protein metabolic process	gi|255541790|ref|XP_002511959.1|/0/protein with unknown function [Ricinus communis]	CotAD_02771	AT1G49050.1
CotAD_03022	489	Common SN4/SN0&SE4/SE0 ns	LOCCotAD_03022	582	8.74427	11.827	19.0918	5.88832	18.1951	15.1363	0.4357	1.6276	1.1265	-0.2655	GO:0044464	-	-	gi|225428267|ref|XP_002282426.1|/3.94395e-89/PREDICTED: transmembrane protein 184C [Vitis vinifera]	CotAD_03022	AT4G38360.2
CotAD_04030	490	Common SN4/SN0&SE4/SE0 ns	LOCCotAD_04030	2271	1.12047	3.2641	2.97402	2.15575	5.94525	5.90291	1.5426	1.4635	1.4083	-0.0103	-	-	-	gi|147774142|emb|CAN63401.1|/0/hypothetical protein VITISV_024545 [Vitis vinifera]	CotAD_04030	AT1G11330.1
CotAD_04440	491	Common SN4/SN0&SE4/SE0 ns	LOCCotAD_04440	2229	7.99106	10.4519	28.0525	13.5077	87.296	87.2908	0.3873	2.6921	1.8117	-0.0001	GO:0016020//membrane	GO:0016757//transferase activity, transferring glycosyl groups	GO:0009987//cellular process	gi|224086328|ref|XP_002307850.1|/0/predicted protein [Populus trichocarpa]	CotAD_04440	AT1G55850.1
CotAD_05381	492	Common SN4/SN0&SE4/SE0 ns	LOCCotAD_05381	477	44.6769	63.8267	90.8938	54.3968	122.657	165.411	0.5146	1.173	1.0247	0.4314	GO:0042579//microbody	GO:0016289//CoA hydrolase activity	-	gi|255553935|ref|XP_002518008.1|/6.52061e-55/acyl-CoA thioesterase, putative [Ricinus communis]	CotAD_05381	AT1G04290.1
CotAD_05582	493	Common SN4/SN0&SE4/SE0 ns	LOCCotAD_05582	1263	11.5846	18.8652	21.2178	9.88446	21.5899	23.0476	0.7035	1.1271	0.8731	0.0943	GO:0044464	GO:0032561//guanyl ribonucleotide binding	-	gi|449446799|ref|XP_004141158.1|/0/PREDICTED: developmentally regulated G-protein 2-like [Cucumis sativus]	CotAD_05582	AT1G72660.3
CotAD_06341	494	Common SN4/SN0&SE4/SE0 ns	LOCCotAD_06341	1092	3.49531	10.1824	14.7642	4.70742	14.7885	18.9403	1.5426	1.6515	2.0786	0.357	-	GO:0016787//hydrolase activity	-	gi|462412519|gb|EMJ17568.1|/3.67461e-130/hypothetical protein PRUPE_ppa019167mg, partial [Prunus persica]	CotAD_06341	AT3G27950.1
CotAD_06378	495	Common SN4/SN0&SE4/SE0 ns	LOCCotAD_06378	1170	41.5941	30.0946	24.2079	42.0529	20.817	12.7671	-0.4669	-1.0144	-0.7809	-0.7053	GO:0030529//ribonucleoprotein complex	GO:0005198//structural molecule activity	GO:0010467//gene expression	gi|255566636|ref|XP_002524302.1|/0/60S ribosomal protein L3, putative [Ricinus communis]	CotAD_06378	AT1G43170.8
CotAD_07583	496	Common SN4/SN0&SE4/SE0 ns	LOCCotAD_07583	1353	1.8807	3.91341	31.0784	1.80921	13.6967	45.2936	1.0572	2.9204	4.0466	1.7255	-	GO:0004180//carboxypeptidase activity	-	gi|470113098|ref|XP_004292764.1|/9.22039e-169/PREDICTED: serine carboxypeptidase-like 18-like [Fragaria vesca subsp. vesca]	CotAD_07583	AT5G09640.1
CotAD_08436	497	Common SN4/SN0&SE4/SE0 ns	LOCCotAD_08436	783	63.7771	42.2641	40.903	75.968	33.4727	24.9473	-0.5936	-1.1824	-0.6408	-0.4241	GO:0031090//organelle membrane;GO:0009534//chloroplast thylakoid	-	-	gi|147801370|emb|CAN74732.1|/4.13284e-113/hypothetical protein VITISV_037838 [Vitis vinifera]	CotAD_08436	AT3G49720.2
CotAD_09661	498	Common SN4/SN0&SE4/SE0 ns	LOCCotAD_09661	453	193.793	149.611	149.576	284.232	135.583	149.655	-0.3733	-1.0679	-0.3736	0.1425	GO:0030529//ribonucleoprotein complex	GO:0005198//structural molecule activity	GO:0010467//gene expression	gi|89258491|gb|ABD65459.1|/1.89109e-71/putative ribosomal protein L28 [Gossypium hirsutum]	CotAD_09661	AT2G19730.3
CotAD_11070	499	Common SN4/SN0&SE4/SE0 ns	LOCCotAD_11070	249	61.3152	24.4541	33.2494	74.7137	13.8217	29.226	-1.3262	-2.4344	-0.8829	1.0803	GO:0030529//ribonucleoprotein complex	GO:0005198//structural molecule activity	GO:0010467//gene expression	gi|147778296|emb|CAN60816.1|/3.0551e-39/hypothetical protein VITISV_033219 [Vitis vinifera]	CotAD_11070	AT5G27700.1
CotAD_12563	500	Common SN4/SN0&SE4/SE0 ns	LOCCotAD_12563	423	12.7831	4.38107	4.12049	14.4672	1.87758	5.43283	-1.5449	-2.9458	-1.6333	1.5328	GO:0015934//large ribosomal subunit	GO:0005198//structural molecule activity	GO:0003006//developmental process involved in reproduction;GO:0010467//gene expression	gi|351727781|ref|NP_001235125.1|/4.11531e-76/uncharacterized protein LOC100306699 [Glycine max]	CotAD_12563	AT3G04400.1
CotAD_13963	501	Common SN4/SN0&SE4/SE0 ns	LOCCotAD_13963	1272	14.2533	15.1935	19.8687	7.89011	17.899	19.8734	0.0922	1.1818	0.4792	0.151	-	-	-	gi|470119173|ref|XP_004295690.1|/1.41962e-131/PREDICTED: LOW QUALITY PROTEIN: BTB/POZ domain-containing protein At1g04390-like [Fragaria vesca subsp. vesca]	CotAD_13963	AT1G04390.1
CotAD_14627	502	Common SN4/SN0&SE4/SE0 ns	LOCCotAD_14627	1113	3.14358	4.28154	5.48103	2.6392	12.6066	9.63558	0.4457	2.256	0.802	-0.3877	GO:0009536//plastid;GO:0016020//membrane	GO:0004672//protein kinase activity;GO:0000166//nucleotide binding	GO:0009987//cellular process;GO:0008152//metabolic process	gi|296085838|emb|CBI31162.3|/3.44519e-107/unnamed protein product [Vitis vinifera]	CotAD_14627	AT5G01950.1
CotAD_16396	503	Common SN4/SN0&SE4/SE0 ns	LOCCotAD_16396	777	107.252	56.5601	56.0801	88.8412	42.5898	60.6316	-0.9232	-1.0607	-0.9354	0.5096	GO:0009526//plastid envelope;GO:0009570//chloroplast stroma;GO:0009534//chloroplast thylakoid	-	-	gi|297740671|emb|CBI30853.3|/5.68393e-115/unnamed protein product [Vitis vinifera]	CotAD_16396	AT2G34460.1
CotAD_16622	504	Common SN4/SN0&SE4/SE0 ns	LOCCotAD_16622	759	2.93348	6.27847	2.2964	3.87013	18.8351	5.55093	1.0978	2.283	-0.3532	-1.7626	-	-	-	gi|255575760|ref|XP_002528779.1|/7.84812e-114/Major pollen allergen Ory s 1 precursor, putative [Ricinus communis]	CotAD_16622	AT4G17030.1
CotAD_16643	505	Common SN4/SN0&SE4/SE0 ns	LOCCotAD_16643	279	46.7419	17.0801	24.9888	37.7268	11.3866	12.3553	-1.4524	-1.7283	-0.9034	0.1178	GO:0030529//ribonucleoprotein complex	GO:0043169//cation binding;GO:0005198//structural molecule activity	GO:0010467//gene expression	gi|462405499|gb|EMJ10963.1|/3.3869e-46/hypothetical protein PRUPE_ppa013350mg [Prunus persica]	CotAD_16643	AT3G10950.1
CotAD_16913	506	Common SN4/SN0&SE4/SE0 ns	LOCCotAD_16913	2130	6.12253	8.45186	15.4453	6.32076	13.7962	21.2186	0.4651	1.1261	1.335	0.6211	-	GO:0016879//ligase activity, forming carbon-nitrogen bonds	GO:0006464//cellular protein modification process	gi|255581825|ref|XP_002531713.1|/2.77432e-160/ubiquitin conjugating enzyme, putative [Ricinus communis]	CotAD_16913	AT3G15355.1
CotAD_17429	507	Common SN4/SN0&SE4/SE0 ns	LOCCotAD_17429	927	3.77433	3.42708	18.5672	3.69687	13.7081	40.0781	-0.1392	1.8907	2.2985	1.5478	-	-	GO:0010038//response to metal ion	gi|470143911|ref|XP_004307610.1|/8.22918e-77/PREDICTED: uncharacterized protein At2g39920-like [Fragaria vesca subsp. vesca]	CotAD_17429	AT2G39920.2
CotAD_17522	508	Common SN4/SN0&SE4/SE0 ns	LOCCotAD_17522	642	10.4043	21.0309	14.2532	8.3883	23.9172	16.7047	1.0153	1.5116	0.4541	-0.5178	GO:0043234//protein complex	GO:0019207//kinase regulator activity;GO:0005488//binding	GO:0006464//cellular protein modification process	gi|470128767|ref|XP_004300306.1|/3.58892e-84/PREDICTED: casein kinase II subunit beta-like isoform 1 [Fragaria vesca subsp. vesca]	CotAD_17522	AT5G47080.3
CotAD_18893	509	Common SN4/SN0&SE4/SE0 ns	LOCCotAD_18893	543	2.34308	11.7013	31.2964	2.25401	11.7011	30.3308	2.3202	2.3761	3.7395	1.3741	-	-	-	gi|225440524|ref|XP_002275314.1|/1.62155e-43/PREDICTED: uncharacterized protein LOC100252790 isoform 1 [Vitis vinifera]	CotAD_18893	AT5G02020.1
CotAD_19869	510	Common SN4/SN0&SE4/SE0 ns	LOCCotAD_19869	1746	4.91865	8.64278	20.0901	2.94416	8.64266	15.1363	0.8132	1.5536	2.0301	0.8085	-	GO:0046872//metal ion binding	-	gi|224060199|ref|XP_002300081.1|/0/predicted protein [Populus trichocarpa]	CotAD_19869	AT3G27330.1
CotAD_20131	511	Common SN4/SN0&SE4/SE0 ns	LOCCotAD_20131	387	35.3414	17.1022	12.9484	38.5838	14.3657	10.8867	-1.0472	-1.4254	-1.4486	-0.4001	GO:0005622//intracellular	-	-	gi|5706704|gb|AAD47346.1|AF112440_1/1.10691e-41/ribosomal protein S26 [Pisum sativum]	CotAD_20131	AT2G40590.1
CotAD_20721	512	Common SN4/SN0&SE4/SE0 ns	LOCCotAD_20721	438	36.3097	21.1552	18.4046	40.2388	16.9239	34.9785	-0.7793	-1.2495	-0.9803	1.0474	GO:0009536//plastid	GO:0016731;GO:0051536//iron-sulfur cluster binding;GO:0043169//cation binding	GO:0008152//metabolic process	gi|297831548|ref|XP_002883656.1|/8.1539e-69/ferredoxin thioredoxin reductase catalytic beta chain family protein [Arabidopsis lyrata subsp. lyrata]	CotAD_20721	AT2G04700.1
CotAD_22914	513	Common SN4/SN0&SE4/SE0 ns	LOCCotAD_22914	1359	5.61718	10.9092	60.7602	6.30427	18.3116	72.4317	0.9576	1.5384	3.4352	1.9839	GO:0042579//microbody	GO:0008483//transaminase activity;GO:0048037//cofactor binding	GO:0019752//carboxylic acid metabolic process	gi|366984548|gb|AEX09183.1|/0/putative aspartate aminotransferase 2 [Gossypium hirsutum]	CotAD_22914	AT5G11520.1
CotAD_23310	514	Common SN4/SN0&SE4/SE0 ns	LOCCotAD_23310	1737	8.60646	6.8586	8.5292	11.133	5.18198	9.48164	-0.3275	-1.1033	-0.013	0.8716	-	-	GO:0044238;GO:0034645//cellular macromolecule biosynthetic process;GO:0010467//gene expression	gi|296085890|emb|CBI31214.3|/6.57389e-141/unnamed protein product [Vitis vinifera]	CotAD_23310	AT3G09360.1
CotAD_28423	515	Common SN4/SN0&SE4/SE0 ns	LOCCotAD_28423	897	8.51031	8.26397	16.5164	4.91209	15.3472	20.4957	-0.0424	1.6436	0.9566	0.4174	-	GO:0005488//binding;GO:0003824//catalytic activity	GO:0044238	gi|255537695|ref|XP_002509914.1|/4.33897e-136/aldose 1-epimerase, putative [Ricinus communis]	CotAD_28423	AT4G23730.1
CotAD_28971	516	Common SN4/SN0&SE4/SE0 ns	LOCCotAD_28971	1758	3.61858	5.87312	175.858	5.01268	18.9744	297.392	0.6987	1.9204	5.6028	3.9702	-	GO:0016884//carbon-nitrogen ligase activity, with glutamine as amido-N-donor	GO:0009642//response to light intensity;GO:0006528//asparagine metabolic process;GO:0009746;GO:0034285;GO:0009267//cellular response to starvation	gi|383932352|gb|AFH57273.1|/0/asparagine synthetase [Gossypium hirsutum]	CotAD_28971	AT3G47340.1
CotAD_29771	517	Common SN4/SN0&SE4/SE0 ns	LOCCotAD_29771	570	6.13825	10.6826	18.7293	6.87118	20.9004	20.1586	0.7994	1.6049	1.6094	-0.0521	-	-	-	gi|255580754|ref|XP_002531198.1|/2.71519e-39/conserved hypothetical protein [Ricinus communis]	CotAD_29771	AT5G55210.1
CotAD_29834	518	Common SN4/SN0&SE4/SE0 ns	LOCCotAD_29834	1332	5.96984	11.3291	70.0066	5.69697	13.3164	85.4018	0.9243	1.2249	3.5517	2.6811	GO:0031224//intrinsic component of membrane	GO:0015175//neutral amino acid transmembrane transporter activity	GO:0003333//amino acid transmembrane transport;GO:0015804//neutral amino acid transport	gi|224098499|ref|XP_002311196.1|/1.48688e-171/proline transporter [Populus trichocarpa]	CotAD_29834	AT2G39890.2
CotAD_30362	519	Common SN4/SN0&SE4/SE0 ns	LOCCotAD_30362	903	3.87464	11.1409	25.8164	4.87945	14.3657	23.7528	1.5237	1.5578	2.7362	0.7255	-	GO:0046872//metal ion binding	-	gi|470128299|ref|XP_004300081.1|/2.88444e-87/PREDICTED: uncharacterized protein LOC101308578 [Fragaria vesca subsp. vesca]	CotAD_30362	AT1G20990.1
CotAD_30642	520	Common SN4/SN0&SE4/SE0 ns	LOCCotAD_30642	621	54.2926	29.4158	35.7856	57.9445	18.7576	29.605	-0.8842	-1.6272	-0.6014	0.6584	GO:0015934//large ribosomal subunit	GO:0005198//structural molecule activity	GO:0010467//gene expression	gi|313586505|gb|ADR71263.1|/1.3632e-101/60S ribosomal protein L13aA [Hevea brasiliensis]	CotAD_30642	AT5G48760.2
CotAD_33383	521	Common SN4/SN0&SE4/SE0 ns	LOCCotAD_33383	1233	2.83763	8.15912	13.4292	5.36027	16.7474	15.8424	1.5237	1.6436	2.2426	-0.0801	GO:0009536//plastid	GO:0004713//protein tyrosine kinase activity;GO:0032559	GO:0006464//cellular protein modification process	gi|224132438|ref|XP_002328270.1|/8.71767e-163/predicted protein [Populus trichocarpa]	CotAD_33383	AT2G17220.2
CotAD_38995	522	Common SN4/SN0&SE4/SE0 ns	LOCCotAD_38995	1461	26.5605	45.8451	80.6764	26.8075	67.2265	114.039	0.7875	1.3264	1.6029	0.7624	GO:0009526//plastid envelope;GO:0033176//proton-transporting V-type ATPase complex;GO:0031090//organelle membrane	GO:0015078//hydrogen ion transmembrane transporter activity;GO:0019829//cation-transporting ATPase activity;GO:0032559	GO:0015986//ATP synthesis coupled proton transport;GO:0015988//energy coupled proton transmembrane transport, against electrochemical gradient	gi|255539062|ref|XP_002510596.1|/0/ATP synthase subunit beta vacuolar, putative [Ricinus communis]	CotAD_38995	AT4G38510.5
CotAD_39121	523	Common SN4/SN0&SE4/SE0 ns	LOCCotAD_39121	3366	6.14223	8.17979	10.8094	3.99977	8.73023	11.0375	0.4133	1.1261	0.8155	0.3383	-	-	-	gi|225448447|ref|XP_002272110.1|/0/PREDICTED: uncharacterized protein LOC100260392 [Vitis vinifera]	CotAD_39121	AT2G29970.1
CotAD_43211	524	Common SN4/SN0&SE4/SE0 ns	LOCCotAD_43211	1980	4.498	8.95844	5.06165	3.70888	10.2954	3.28851	0.994	1.4729	0.1703	-1.6465	-	GO:0016879//ligase activity, forming carbon-nitrogen bonds	-	gi|296090171|emb|CBI39990.3|/0/unnamed protein product [Vitis vinifera]	CotAD_43211	AT5G07360.1
CotAD_43668	525	Common SN4/SN0&SE4/SE0 ns	LOCCotAD_43668	354	8.98511	24.6793	7.38546	6.91485	24.679	5.40981	1.4577	1.8355	-0.2828	-2.1896	-	-	-	gi|259121371|gb|ACV92005.1|/7.46254e-38/WRKY transcription factor 3 [(Populus tomentosa x P. bolleana) x P. tomentosa]	CotAD_43668	AT2G34830.1
CotAD_44062	526	Common SN4/SN0&SE4/SE0 ns	LOCCotAD_44062	990	0.321286	1.87191	5.50179	0.494517	11.2313	10.4458	2.5426	4.5054	4.098	-0.1046	GO:0044464	GO:0005506//iron ion binding;GO:0003824//catalytic activity;GO:0016209//antioxidant activity	GO:0008152//metabolic process;GO:0006950//response to stress	gi|315307494|gb|ADU04153.1|/2.17048e-179/gaiacol peroxidase [Gossypium hirsutum]	CotAD_44062	AT2G22420.1
CotAD_47292	527	Common SN4/SN0&SE4/SE0 ns	LOCCotAD_47292	1227	4.66611	6.47291	71.7358	16.5584	49.625	111.439	0.4722	1.5835	3.9424	1.1671	-	-	-	gi|359489254|ref|XP_002265189.2|/1.32079e-86/PREDICTED: protein WAX2-like [Vitis vinifera]	CotAD_47292	AT1G02190.1
CotAD_47664	528	Common SN4/SN0&SE4/SE0 ns	LOCCotAD_47664	747	36.193	36.8583	116.956	19.0061	43.9459	88.1907	0.0263	1.2093	1.6922	1.0049	GO:0044464	-	-	gi|21615407|emb|CAD33923.1|/9.60246e-117/alpha-expansin 3 [Cicer arietinum]	CotAD_47664	AT1G69530.2
CotAD_48853	529	Common SN4/SN0&SE4/SE0 ns	LOCCotAD_48853	960	0.331326	3.58505	1.58864	0.50997	4.96385	0.001	3.4357	3.283	2.2615	-12.2772	-	-	GO:0009987//cellular process	gi|255568629|ref|XP_002525288.1|/8.08562e-75/cyclin d, putative [Ricinus communis]	CotAD_48853	AT1G70210.1
CotAD_50306	530	Common SN4/SN0&SE4/SE0 ns	LOCCotAD_50306	1005	10.4442	21.6008	27.532	17.0498	35.5619	35.062	1.0484	1.0606	1.3984	-0.0204	GO:0044464	-	-	gi|470107013|ref|XP_004289845.1|/2.54982e-167/PREDICTED: magnesium transporter NIPA2-like [Fragaria vesca subsp. vesca]	CotAD_50306	AT2G21120.1
CotAD_52053	531	Common SN4/SN0&SE4/SE0 ns	LOCCotAD_52053	1965	13.597	22.7692	26.4993	9.59211	29.6399	22.6105	0.7438	1.6276	0.9627	-0.3905	-	GO:0003824//catalytic activity	-	gi|255542802|ref|XP_002512464.1|/0/ubiquitin-protein ligase, putative [Ricinus communis]	CotAD_52053	AT5G27920.1
CotAD_54114	532	Common SN4/SN0&SE4/SE0 ns	LOCCotAD_54114	1689	9.41601	16.3015	21.671	6.81168	17.3984	12.4723	0.7918	1.3529	1.2026	-0.4802	-	GO:0016868//intramolecular transferase activity, phosphotransferases	GO:0044238	gi|224138844|ref|XP_002326704.1|/0/predicted protein [Populus trichocarpa]	CotAD_54114	AT5G18070.1
CotAD_55370	533	Common SN4/SN0&SE4/SE0 ns	LOCCotAD_55370	2226	9.28784	4.51941	6.55766	9.5671	4.63827	8.43113	-1.0392	-1.0445	-0.5022	0.8621	-	-	-	gi|224123564|ref|XP_002319111.1|/0/predicted protein [Populus trichocarpa]	CotAD_55370	AT3G04480.1
CotAD_55924	534	Common SN4/SN0&SE4/SE0 ns	LOCCotAD_55924	732	15.6429	20.2535	17.263	9.02898	21.6999	16.7438	0.3727	1.2651	0.1422	-0.3741	GO:0043231//intracellular membrane-bounded organelle	-	-	gi|224100351|ref|XP_002311843.1|/1.09596e-24/predicted protein [Populus trichocarpa]	CotAD_55924	AT2G39080.1
CotAD_58750	535	Common SN4/SN0&SE4/SE0 ns	LOCCotAD_58750	777	61.8134	58.9451	51.3132	82.5404	36.7976	42.8858	-0.0685	-1.1655	-0.2686	0.2209	GO:0030529//ribonucleoprotein complex	GO:0046872//metal ion binding;GO:0005198//structural molecule activity	GO:0010467//gene expression;GO:0009987//cellular process	gi|242049786|ref|XP_002462637.1|/4.08284e-105/hypothetical protein SORBIDRAFT_02g029380 [Sorghum bicolor]	CotAD_58750	AT3G62870.1
CotAD_58819	536	Common SN4/SN0&SE4/SE0 ns	LOCCotAD_58819	669	25.1986	15.0377	20.517	29.2718	11.0802	22.3282	-0.7448	-1.4015	-0.2965	1.0109	-	-	-	gi|90657631|gb|ABD96929.1|/1.55001e-72/hypothetical protein [Cleome spinosa]	CotAD_58819	AT3G02220.1
CotAD_59242	537	Common SN4/SN0&SE4/SE0 ns	LOCCotAD_59242	3597	8.84273	7.87528	3.87649	13.2022	5.59358	2.44908	-0.1672	-1.2389	-1.1897	-1.1915	GO:0009526//plastid envelope	GO:0004175//endopeptidase activity;GO:0042623//ATPase activity, coupled;GO:0032559	GO:0019538//protein metabolic process;GO:0003006//developmental process involved in reproduction	gi|225451340|ref|XP_002274609.1|/0/PREDICTED: uncharacterized protein LOC100248755 [Vitis vinifera]	CotAD_59242	AT3G04340.1
CotAD_62013	538	Common SN4/SN0&SE4/SE0 ns	LOCCotAD_62013	939	9.4846	12.6873	15.7777	7.29926	17.1981	14.2764	0.4197	1.2364	0.7342	-0.2686	GO:0009536//plastid	GO:0046914//transition metal ion binding;GO:0016790//thiolester hydrolase activity	GO:0006089//lactate metabolic process	gi|462419554|gb|EMJ23817.1|/4.52833e-139/hypothetical protein PRUPE_ppa008497mg [Prunus persica]	CotAD_62013	AT1G06130.1
CotAD_63600	539	Common SN4/SN0&SE4/SE0 ns	LOCCotAD_63600	1233	16.7678	7.94441	6.8913	14.2941	6.0119	10.5616	-1.0777	-1.2495	-1.2828	0.8129	GO:0009526//plastid envelope	GO:0046914//transition metal ion binding;GO:0016744;GO:0004738//pyruvate dehydrogenase activity	GO:0003006//developmental process involved in reproduction;GO:0008152//metabolic process	gi|224141339|ref|XP_002324031.1|/0/predicted protein [Populus trichocarpa]	CotAD_63600	AT2G34590.1
CotAD_63846	540	Common SN4/SN0&SE4/SE0 ns	LOCCotAD_63846	2136	5.80751	9.79149	9.68996	4.1256	8.79983	3.40696	0.7536	1.0929	0.7386	-1.369	-	GO:0004672//protein kinase activity	-	gi|224096079|ref|XP_002310531.1|/0/predicted protein [Populus trichocarpa]	CotAD_63846	AT5G63940.1
CotAD_65294	541	Common SN4/SN0&SE4/SE0 ns	LOCCotAD_65294	210	54.5268	59.2518	28.012	73.4357	26.4738	9.11939	0.1199	-1.4719	-0.9609	-1.5376	GO:0031410//cytoplasmic vesicle	-	-	gi|224089815|ref|XP_002308821.1|/5.81457e-14/predicted protein [Populus trichocarpa]	CotAD_65294	AT3G22210.1
CotAD_68040	542	Common SN4/SN0&SE4/SE0 ns	LOCCotAD_68040	684	32.0863	21.2877	10.5113	35.4295	11.6113	16.2389	-0.5919	-1.6094	-1.61	0.4839	-	-	-	gi|225440598|ref|XP_002277660.1|/3.2672e-81/PREDICTED: uncharacterized protein LOC100244154 isoform 1 [Vitis vinifera]	CotAD_68040	AT2G38025.1
CotAD_72045	543	Common SN4/SN0&SE4/SE0 ns	LOCCotAD_72045	1230	25.0838	41.1103	24.4441	20.8963	44.3383	25.2229	0.7127	1.0853	-0.0373	-0.8138	-	GO:0003824//catalytic activity	-	gi|255561112|ref|XP_002521568.1|/0/phosphoric diester hydrolase, putative [Ricinus communis]	CotAD_72045	AT2G18280.2
CotAD_73175	544	Common SN4/SN0&SE4/SE0 ns	LOCCotAD_73175	336	35.9725	44.9116	92.0764	33.5123	67.7604	118.552	0.3202	1.0158	1.3559	0.807	-	-	-	-	COTAD_73175

## Sheet: S4-b 24h 857 
GeneID	NO.	Type	Symbol	Gene Length	SE0_RPKM	SE4_RPKM	SE24_RPKM	SN0_RPKM	SN4_RPKM	SN24_RPKM	SE4/SE0	SN4/SN0	SE24/SE0	SN24/SN0	GO Component	GO Function	GO Process	Blast nr	Accession	Match (M)
CotAD_00095	1	Common SE24/SE0&SN24/SN0	LOCCotAD_00095	759	0.001	0.001	6.8892	1.93507	7.32478	28.2593	0	1.9204	12.7501	3.86827	-	-	-	gi|359476150|ref|XP_002282812.2|/2.56003e-64/PREDICTED: WRKY transcription factor 18-like [Vitis vinifera]	CotAD_00095	AT1G80840.1
CotAD_00113	2	Common SE24/SE0&SN24/SN0	LOCCotAD_00113	1395	10.9444	12.5254	24.0517	6.668	15.1821	29.3782	0.194662	1.18705	1.13594	2.13942	GO:0009532//plastid stroma;GO:0009526//plastid envelope;GO:0044429//mitochondrial part;GO:0005576//extracellular region	GO:0008483//transaminase activity;GO:0048037//cofactor binding	GO:0010038//response to metal ion;GO:0043648//dicarboxylic acid metabolic process;GO:0009064//glutamine family amino acid metabolic process;GO:0009066//aspartate family amino acid metabolic process;GO:0006950//response to stress	gi|449441882|ref|XP_004138711.1|/0/PREDICTED: aspartate aminotransferase, chloroplastic-like [Cucumis sativus]	CotAD_00113	AT4G31990.2
CotAD_00170	3	Common SE24/SE0&SN24/SN0	LOCCotAD_00170	417	73.2254	18.4113	24.0337	77.4861	15.2367	13.7775	-1.99175	-2.34638	-1.60728	-2.49163	GO:0030529//ribonucleoprotein complex	GO:0005198//structural molecule activity	GO:0010467//gene expression	gi|462411266|gb|EMJ16315.1|/4.93229e-53/hypothetical protein PRUPE_ppa012957mg [Prunus persica]	CotAD_00170	AT2G32060.2
CotAD_00199	4	Common SE24/SE0&SN24/SN0	LOCCotAD_00199	1008	2.20884	6.30338	30.0437	1.6999	5.25275	9.49936	1.51284	1.62762	3.7657	2.48238	-	-	-	gi|18447761|gb|AAL67991.1|/3.47064e-156/dehydration-induced protein RD22-like protein [Gossypium hirsutum]	CotAD_00199	AT5G25610.1
CotAD_00200	5	Common SE24/SE0&SN24/SN0	LOCCotAD_00200	1134	3.08536	29.4158	319.89	3.02205	165.753	446.174	3.25308	5.77737	6.69599	7.20594	-	-	-	gi|49615303|gb|AAT66913.1|/7.09064e-132/dehydration-induced protein RD22-like protein 2 [Gossypium arboreum]	CotAD_00200	AT5G25610.1
CotAD_00381	6	Common SE24/SE0&SN24/SN0	LOCCotAD_00381	1134	17.1097	17.5094	43.4205	26.5508	29.4154	58.7694	0.0333114	0.147814	1.34356	1.14631	GO:0016020//membrane;GO:0044424	GO:0004712//protein serine/threonine/tyrosine kinase activity;GO:0032559	GO:0009409//response to cold;GO:0006464//cellular protein modification process;GO:0006970//response to osmotic stress;GO:0007243;GO:0051707//response to other organism	gi|224142910|ref|XP_002324775.1|/4.42074e-150/predicted protein [Populus trichocarpa]	CotAD_00381	AT4G29810.1
CotAD_00461	7	Common SE24/SE0&SN24/SN0	LOCCotAD_00461	1473	3.45497	5.57162	18.3408	2.16036	5.75128	7.28065	0.689426	1.41261	2.40831	1.75279	GO:0016020//membrane	GO:0022891//substrate-specific transmembrane transporter activity;GO:0016491//oxidoreductase activity	GO:0006810//transport	gi|255546433|ref|XP_002514276.1|/0/sugar transporter, putative [Ricinus communis]	CotAD_00461	AT1G67300.1
CotAD_01130	8	Common SE24/SE0&SN24/SN0	LOCCotAD_01130	1575	35.3414	68.0765	201.686	56.7281	179.182	328.298	0.945797	1.65929	2.51268	2.53287	GO:0043231//intracellular membrane-bounded organelle	GO:0004091	GO:0006787	gi|225449963|ref|XP_002271167.1|/0/PREDICTED: uncharacterized protein LOC100265442 [Vitis vinifera]	CotAD_01130	AT5G13800.1
CotAD_01413	10	Common SE24/SE0&SN24/SN0	LOCCotAD_01413	714	3.11836	7.41574	60.418	4.45688	6.67408	56.8621	1.2498	0.582533	4.27612	3.67336	-	-	GO:0000302//response to reactive oxygen species;GO:0009642//response to light intensity	gi|255553171|ref|XP_002517628.1|/2.99128e-72/small heat-shock protein, putative [Ricinus communis]	CotAD_01413	AT1G52560.1
CotAD_01506	11	Common SE24/SE0&SN24/SN0	LOCCotAD_01506	1296	28.7149	90.0858	96.6634	30.2205	103.975	117.623	1.6495	1.78264	1.75117	1.96057	-	GO:0050737	GO:0048878//chemical homeostasis;GO:0009813//flavonoid biosynthetic process	gi|396578192|gb|AFN85668.1|/0/putative hydroxycinnamoyl CoA shikimate/quinate hydroxycinnamoyl transferase [Hibiscus cannabinus]	CotAD_01506	AT5G48930.1
CotAD_01767	12	Common SE24/SE0&SN24/SN0	LOCCotAD_01767	486	0.001	9.26052	64.5544	0.503674	16.8866	86.6905	13.1769	5.06724	15.9782	7.42724	-	-	-	gi|224119890|ref|XP_002318188.1|/1.8517e-44/predicted protein [Populus trichocarpa]	CotAD_01767	AT5G07330.1
CotAD_01978	13	Common SE24/SE0&SN24/SN0	LOCCotAD_01978	2652	1.79905	2.99482	35.8189	8.86102	4.9913	31.4846	0.73523	-0.828058	4.31541	1.8291	-	GO:0017111//nucleoside-triphosphatase activity;GO:0032559	GO:0009642//response to light intensity;GO:0044267//cellular protein metabolic process;GO:0000302//response to reactive oxygen species	gi|449439307|ref|XP_004137427.1|/0/PREDICTED: chaperone protein ClpB1-like [Cucumis sativus]	CotAD_01978	AT1G74310.1
CotAD_02069	14	Common SE24/SE0&SN24/SN0	LOCCotAD_02069	1356	4.22221	12.1047	20.2447	7.40134	18.9378	31.0705	1.5195	1.35541	2.26147	2.06969	GO:0030529//ribonucleoprotein complex	GO:0004674//protein serine/threonine kinase activity;GO:0032559	GO:0006464//cellular protein modification process	gi|224119194|ref|XP_002318010.1|/2.69103e-168/predicted protein [Populus trichocarpa]	CotAD_02069	AT3G08720.2
CotAD_02113	15	Common SE24/SE0&SN24/SN0	LOCCotAD_02113	822	0.7739	1.61035	16.168	2.97793	6.11926	33.5487	1.05716	1.03905	4.38485	3.49388	-	-	-	-	COTAD_02113
CotAD_02200	16	Common SE24/SE0&SN24/SN0	LOCCotAD_02200	768	29.4052	34.1269	185.531	36.6541	49.9832	233.399	0.21484	0.447467	2.65752	2.67075	-	GO:0003676//nucleic acid binding;GO:0001071//nucleic acid binding transcription factor activity	GO:0010087//phloem or xylem histogenesis;GO:0032501//multicellular organismal process	gi|443682294|gb|AGC97437.1|/7.95372e-146/NAC protein 7 [Gossypium hirsutum]	CotAD_02200	AT5G13180.1
CotAD_02221	17	Common SE24/SE0&SN24/SN0	LOCCotAD_02221	702	0.001	16.9706	24.8286	2.44088	27.9069	20.733	14.0508	3.51515	14.5997	3.08645	-	-	GO:0009987//cellular process;GO:0009725//response to hormone;GO:0006970//response to osmotic stress;GO:0050826//response to freezing	gi|224075453|ref|XP_002304640.1|/1.30285e-56/AP2/ERF domain-containing transcription factor [Populus trichocarpa]	CotAD_02221	AT5G13330.1
CotAD_02303	18	Common SE24/SE0&SN24/SN0	LOCCotAD_02303	1557	4.90286	9.35184	39.88	5.03092	17.0031	31.9794	0.931627	1.7569	3.02397	2.66825	-	GO:0017111//nucleoside-triphosphatase activity;GO:0000166//nucleotide binding	-	gi|224097166|ref|XP_002310860.1|/1.32802e-121/predicted protein [Populus trichocarpa]	CotAD_02303	AT3G50940.1
CotAD_02433	19	Common SE24/SE0&SN24/SN0	LOCCotAD_02433	1065	1.4933	17.4009	49.5068	3.44769	25.1067	57.9017	3.54258	2.86437	5.05105	4.0699	-	-	-	gi|383932344|gb|AFH57269.1|/0/MYB [Gossypium hirsutum]	CotAD_02433	AT4G37180.1
CotAD_02477	20	Common SE24/SE0&SN24/SN0	LOCCotAD_02477	672	5.20655	10.637	22.6949	14.5706	21.2736	45.027	1.03069	0.546008	2.12397	1.62773	-	GO:0003824//catalytic activity	-	gi|470103181|ref|XP_004288022.1|/1.66053e-98/PREDICTED: F-box protein At5g67140-like [Fragaria vesca subsp. vesca]	CotAD_02477	AT5G67140.1
CotAD_02594	21	Common SE24/SE0&SN24/SN0	LOCCotAD_02594	1263	1.2592	1.88652	8.10763	1.35669	4.61144	12.7368	0.583227	1.76512	2.68678	3.23084	-	GO:0016765//transferase activity, transferring alkyl or aryl (other than methyl) groups	-	gi|224053923|ref|XP_002298040.1|/4.40915e-101/predicted protein [Populus trichocarpa]	CotAD_02594	AT5G41210.1
CotAD_02624	22	Common SE24/SE0&SN24/SN0	LOCCotAD_02624	2166	2.34957	4.27792	20.5197	3.16436	6.11123	13.6159	0.864513	0.949549	3.12654	2.10531	-	-	-	gi|255555687|ref|XP_002518879.1|/0/WD-repeat protein, putative [Ricinus communis]	CotAD_02624	AT5G42010.1
CotAD_02643	23	Common SE24/SE0&SN24/SN0	LOCCotAD_02643	1110	14.3276	20.5115	44.7519	12.129	26.4738	54.1741	0.517639	1.1261	1.64315	2.15914	GO:0031224//intrinsic component of membrane	-	-	gi|449456299|ref|XP_004145887.1|/4.14591e-145/PREDICTED: transmembrane protein 120 homolog [Cucumis sativus]	CotAD_02643	AT4G10430.3
CotAD_02778	24	Common SE24/SE0&SN24/SN0	LOCCotAD_02778	3678	5.01583	9.71728	14.7498	5.92331	10.0051	16.1412	0.954065	0.756256	1.55614	1.44627	-	GO:0046914//transition metal ion binding	GO:0003006//developmental process involved in reproduction;GO:0009267//cellular response to starvation	gi|462406225|gb|EMJ11689.1|/0/hypothetical protein PRUPE_ppa000358mg [Prunus persica]	CotAD_02778	AT3G18290.1
CotAD_03008	26	Common SE24/SE0&SN24/SN0	LOCCotAD_03008	783	9.74936	16.9056	69.2846	41.8918	36.1775	143.325	0.794124	-0.211574	2.82916	1.77455	-	-	GO:0000902//cell morphogenesis;GO:0009827//plant-type cell wall modification;GO:0000003//reproduction	gi|470107411|ref|XP_004290040.1|/2.96179e-111/PREDICTED: expansin-like A1-like [Fragaria vesca subsp. vesca]	CotAD_03008	AT3G45970.1
CotAD_03481	29	Common SE24/SE0&SN24/SN0	LOCCotAD_03481	1101	0.001	0.961824	223.61	0.001	9.1372	234.47	9.90963	13.1575	17.7706	17.839	GO:0044424	GO:0016620//oxidoreductase activity, acting on the aldehyde or oxo group of donors, NAD or NADP as acceptor;GO:0016774//phosphotransferase activity, carboxyl group as acceptor	GO:0006560//proline metabolic process	gi|470138884|ref|XP_004305183.1|/1.89337e-158/PREDICTED: delta-1-pyrroline-5-carboxylate synthase-like [Fragaria vesca subsp. vesca]	CotAD_03481	AT3G55610.2
CotAD_03482	30	Common SE24/SE0&SN24/SN0	LOCCotAD_03482	1032	0.001	3.0784	405.764	0.001	12.3134	459.469	11.588	13.5879	18.6303	18.8096	GO:0009536//plastid	GO:0016620//oxidoreductase activity, acting on the aldehyde or oxo group of donors, NAD or NADP as acceptor;GO:0016774//phosphotransferase activity, carboxyl group as acceptor	GO:0009725//response to hormone;GO:0006972//hyperosmotic response;GO:0006560//proline metabolic process;GO:0003006//developmental process involved in reproduction	gi|209573854|gb|ACI62865.1|/5.57034e-149/delta 1-pyrroline-5-carboxylate synthetase [Gossypium arboreum]	CotAD_03482	AT3G55610.1
CotAD_03518	32	Common SE24/SE0&SN24/SN0	LOCCotAD_03518	339	111.654	26.5523	35.3478	155.97	24.9901	28.2459	-2.07212	-2.64184	-1.65934	-2.46515	GO:0015934//large ribosomal subunit	GO:0005198//structural molecule activity	GO:0010467//gene expression;GO:0022613//ribonucleoprotein complex biogenesis	gi|313586489|gb|ADR71255.1|/1.20398e-59/60S ribosomal protein L35aA [Hevea brasiliensis]	CotAD_03518	AT1G74270.1
CotAD_03795	33	Common SE24/SE0&SN24/SN0	LOCCotAD_03795	1476	19.6102	57.2173	99.0457	30.1836	70.6687	76.5509	1.54485	1.22731	2.33649	1.34265	GO:0030312	GO:0005488//binding;GO:0016620//oxidoreductase activity, acting on the aldehyde or oxo group of donors, NAD or NADP as acceptor	GO:0008152//metabolic process	gi|321272538|gb|ADW80331.1|/0/betaine-aldehyde dehydrogenase [Corylus heterophylla]	CotAD_03795	AT1G74920.1
CotAD_04115	34	Common SE24/SE0&SN24/SN0	LOCCotAD_04115	969	16.4124	2.73212	35.0752	6.31542	10.1087	59.2901	-2.5867	0.678645	1.09566	3.23084	-	GO:0046872//metal ion binding;GO:0003824//catalytic activity	-	gi|34419961|gb|AAQ67366.1|/6.99491e-167/POD9 precursor [Gossypium hirsutum]	CotAD_04115	AT5G06720.1
CotAD_04193	35	Common SE24/SE0&SN24/SN0	LOCCotAD_04193	1833	0.867629	0.866586	74.7632	0.934806	3.75516	96.1192	-0.00173552	2.00613	6.42911	6.68401	GO:0031224//intrinsic component of membrane	GO:0046914//transition metal ion binding;GO:0003824//catalytic activity	GO:0006633//fatty acid biosynthetic process;GO:0007275//multicellular organismal development;GO:0003006//developmental process involved in reproduction	gi|225445726|ref|XP_002270946.1|/0/PREDICTED: protein WAX2 isoform 2 [Vitis vinifera]	CotAD_04193	AT5G57800.1
CotAD_04336	37	Common SE24/SE0&SN24/SN0	LOCCotAD_04336	957	7.64438	32.3666	67.6151	13.8124	66.3921	72.4405	2.08203	2.26505	3.14487	2.39084	-	GO:0003677//DNA binding	GO:0006351//transcription, DNA-templated	gi|357158749|ref|XP_003578228.1|/1.20483e-62/PREDICTED: ABSCISIC ACID-INSENSITIVE 5-like protein 6-like [Brachypodium distachyon]	CotAD_04336	AT1G49720.2
CotAD_04440	39	Common SE24/SE0&SN24/SN0	LOCCotAD_04440	2229	7.99106	10.4519	28.0525	13.5077	87.296	87.2908	0.387307	2.69213	1.81167	2.69205	GO:0016020//membrane	GO:0016757//transferase activity, transferring glycosyl groups	GO:0009987//cellular process	gi|224086328|ref|XP_002307850.1|/0/predicted protein [Populus trichocarpa]	CotAD_04440	AT1G55850.1
CotAD_04501	40	Common SE24/SE0&SN24/SN0	LOCCotAD_04501	1077	2.36266	22.6149	19.4203	0.909139	5.65365	9.2464	3.25879	2.63661	3.03908	3.34632	-	GO:0048037//cofactor binding;GO:0016832//aldehyde-lyase activity	GO:0019752//carboxylic acid metabolic process	gi|224144565|ref|XP_002325334.1|/7.9402e-162/predicted protein [Populus trichocarpa]	CotAD_04501	AT1G08630.4
CotAD_05157	41	Common SE24/SE0&SN24/SN0	LOCCotAD_05157	3414	0.65217	1.08564	3.31848	1.36231	2.32635	5.60946	0.73523	0.772011	2.3472	2.04181	-	-	-	gi|462413240|gb|EMJ18289.1|/0/hypothetical protein PRUPE_ppa000287mg [Prunus persica]	CotAD_05157	AT2G32240.1
CotAD_05726	43	Common SE24/SE0&SN24/SN0	LOCCotAD_05726	462	3.44235	9.74159	33.0108	6.35807	16.6178	63.8357	1.50076	1.38607	3.26147	3.3277	-	-	-	gi|224078760|ref|XP_002305617.1|/1.81435e-32/predicted protein [Populus trichocarpa]	CotAD_05726	AT4G21215.1
CotAD_05774	44	Common SE24/SE0&SN24/SN0	LOCCotAD_05774	1248	8.66545	16.9706	33.5186	10.3955	19.0917	42.3525	0.969695	0.876981	1.95162	2.02648	-	GO:0016453	-	gi|224089557|ref|XP_002308755.1|/4.535e-175/predicted protein [Populus trichocarpa]	CotAD_05774	AT5G47720.4
CotAD_05898	45	Common SE24/SE0&SN24/SN0	LOCCotAD_05898	645	4.43823	8.20906	19.2537	6.83123	22.1641	25.5343	0.887233	1.69801	2.11708	1.90222	-	-	-	gi|359493157|ref|XP_003634526.1|/5.0612e-86/PREDICTED: uncharacterized protein LOC100854952 [Vitis vinifera]	CotAD_05898	AT4G09830.1
CotAD_06069	46	Common SE24/SE0&SN24/SN0	LOCCotAD_06069	1047	3.03794	15.93	19.7686	3.03936	35.6525	37.3137	2.39058	3.55216	2.70204	3.61786	GO:0031976;GO:0042651//thylakoid membrane	-	GO:0017004//cytochrome complex assembly;GO:0008152//metabolic process;GO:0019725//cellular homeostasis	gi|470116683|ref|XP_004294507.1|/5.13299e-134/PREDICTED: cytochrome c-type biogenesis ccda-like chloroplastic protein 2-like [Fragaria vesca subsp. vesca]	CotAD_06069	AT5G54290.1
CotAD_06300	48	Common SE24/SE0&SN24/SN0	LOCCotAD_06300	1176	0.81141	4.27729	12.4127	1.04076	2.70141	7.16523	2.3982	1.37608	3.93524	2.78338	GO:0016021//integral component of membrane	GO:0015154	GO:0015766	gi|116008246|gb|ABJ51933.1|/8.03977e-104/sucrose transporter 1 [Hevea brasiliensis]	CotAD_06300	AT1G22710.1
CotAD_06341	49	Common SE24/SE0&SN24/SN0	LOCCotAD_06341	1092	3.49531	10.1824	14.7642	4.70742	14.7885	18.9403	1.54258	1.65147	2.07861	2.00845	-	GO:0016787//hydrolase activity	-	gi|462412519|gb|EMJ17568.1|/3.67461e-130/hypothetical protein PRUPE_ppa019167mg, partial [Prunus persica]	CotAD_06341	AT3G27950.1
CotAD_06654	51	Common SE24/SE0&SN24/SN0	LOCCotAD_06654	1515	5.24873	6.11615	15.5314	4.03937	12.7564	15.4217	0.220657	1.65902	1.56515	1.93276	GO:0009536//plastid	GO:0046914//transition metal ion binding;GO:0008238//exopeptidase activity	-	gi|462397495|gb|EMJ03163.1|/0/hypothetical protein PRUPE_ppa004708mg [Prunus persica]	CotAD_06654	AT4G29490.1
CotAD_06725	52	Common SE24/SE0&SN24/SN0	LOCCotAD_06725	789	7.65955	12.415	22.0908	8.9972	26.1719	26.6993	0.696756	1.54047	1.52812	1.56926	-	-	-	gi|225445216|ref|XP_002284354.1|/1.87748e-121/PREDICTED: uncharacterized protein LOC100262854 [Vitis vinifera]	CotAD_06725	AT2G20120.1
CotAD_06730	53	Common SE24/SE0&SN24/SN0	LOCCotAD_06730	1203	1.8508	56.3375	52.8831	4.68003	42.4726	19.4213	4.92788	3.18194	4.83659	2.05305	GO:0043234//protein complex	GO:0004721//phosphoprotein phosphatase activity;GO:0043169//cation binding	GO:0006464//cellular protein modification process	gi|359484545|ref|XP_002280468.2|/3.11004e-141/PREDICTED: probable protein phosphatase 2C 6-like [Vitis vinifera]	CotAD_06730	AT4G26080.1
CotAD_06876	54	Common SE24/SE0&SN24/SN0	LOCCotAD_06876	1740	61.9694	34.6903	27.7973	55.9912	31.3426	23.7733	-0.837021	-0.837076	-1.15661	-1.23586	GO:0016020//membrane	-	GO:0006950//response to stress;GO:0009719;GO:0006810//transport	gi|255566995|ref|XP_002524480.1|/0/oligopeptide transporter, putative [Ricinus communis]	CotAD_06876	AT2G26690.1
CotAD_07025	55	Common SE24/SE0&SN24/SN0	LOCCotAD_07025	1614	18.3276	31.9856	78.6981	33.3661	43.3029	103.229	0.803402	0.376083	2.10231	1.62939	GO:0016020//membrane	GO:0046872//metal ion binding;GO:0004674//protein serine/threonine kinase activity;GO:0032559	GO:0006464//cellular protein modification process;GO:0023052//signaling	gi|462409759|gb|EMJ15093.1|/0/hypothetical protein PRUPE_ppa003830mg [Prunus persica]	CotAD_07025	AT3G20410.1
CotAD_07101	56	Common SE24/SE0&SN24/SN0	LOCCotAD_07101	387	19.7254	23.259	54.0455	25.3009	119.03	141.527	0.23773	2.23406	1.45412	2.48382	GO:0044444//cytoplasmic part	GO:0015036//disulfide oxidoreductase activity	GO:0006457//protein folding;GO:0006464//cellular protein modification process;GO:0018904;GO:0019725//cellular homeostasis	gi|4928460|gb|AAD33596.1|AF133127_1/1.82455e-44/thioredoxin h [Hevea brasiliensis]	CotAD_07101	AT1G11530.1
CotAD_07559	57	Common SE24/SE0&SN24/SN0	LOCCotAD_07559	1161	0.547929	0.228029	26.0845	0.21084	10.4892	47.8355	-1.26477	5.63661	5.57306	7.82579	GO:0009536//plastid	GO:0004084//branched-chain-amino-acid transaminase activity	GO:0006520//cellular amino acid metabolic process	gi|255537936|ref|XP_002510033.1|/4.68975e-155/branched-chain amino acid aminotransferase, putative [Ricinus communis]	CotAD_07559	AT1G10070.2
CotAD_07583	58	Common SE24/SE0&SN24/SN0	LOCCotAD_07583	1353	1.8807	3.91341	31.0784	1.80921	13.6967	45.2936	1.05716	2.9204	4.04657	4.64588	-	GO:0004180//carboxypeptidase activity	-	gi|470113098|ref|XP_004292764.1|/9.22039e-169/PREDICTED: serine carboxypeptidase-like 18-like [Fragaria vesca subsp. vesca]	CotAD_07583	AT5G09640.1
CotAD_08178	59	Common SE24/SE0&SN24/SN0	LOCCotAD_08178	1137	1.67848	3.95832	18.9703	6.02815	13.2718	28.6334	1.23773	1.13858	3.49851	2.24791	-	GO:0004871//signal transducer activity;GO:0004713//protein tyrosine kinase activity;GO:0032559	GO:0006464//cellular protein modification process	gi|359490864|ref|XP_002267722.2|/9.88747e-150/PREDICTED: uncharacterized protein LOC100262465 [Vitis vinifera]	CotAD_08178	AT1G66980.1
CotAD_08191	60	Common SE24/SE0&SN24/SN0	LOCCotAD_08191	1545	1.85285	2.05625	17.3451	3.48562	4.79785	21.5678	0.150268	0.460971	3.22671	2.62939	-	-	GO:0009628//response to abiotic stimulus;GO:0006810//transport	gi|225465405|ref|XP_002277751.1|/0/PREDICTED: protein ZINC INDUCED FACILITATOR-LIKE 1 [Vitis vinifera]	CotAD_08191	AT5G13750.1
CotAD_08440	61	Common SE24/SE0&SN24/SN0	LOCCotAD_08440	732	3.91073	5.78671	40.7764	10.3666	9.04161	84.2422	0.565305	-0.197292	3.38222	3.0226	-	-	GO:0009725//response to hormone	gi|307715376|gb|ADN88095.1|/1.61881e-60/homeodomain-leucine zipper protein HD4 [Gossypium hirsutum]	CotAD_08440	AT4G37790.1
CotAD_08508	62	Common SE24/SE0&SN24/SN0	LOCCotAD_08508	1257	3.03649	2.31676	11.4395	3.31055	1.8955	10.36	-0.390301	-0.80449	1.91355	1.64588	GO:0019866//organelle inner membrane;GO:0043231//intracellular membrane-bounded organelle;GO:0031224//intrinsic component of membrane	-	GO:0046907//intracellular transport	gi|462400870|gb|EMJ06427.1|/2.79926e-148/hypothetical protein PRUPE_ppa006009mg [Prunus persica]	CotAD_08508	AT5G64970.1
CotAD_08539	63	Common SE24/SE0&SN24/SN0	LOCCotAD_08539	1422	0.001	0.001	13.4829	0.688568	0.001	45.2506	0	-9.42745	13.7188	6.0382	-	GO:0016758//transferase activity, transferring hexosyl groups	-	gi|359496680|ref|XP_003635298.1|/0/PREDICTED: UDP-glycosyltransferase 85A2-like [Vitis vinifera]	CotAD_08539	AT1G22360.1
CotAD_08677	64	Common SE24/SE0&SN24/SN0	LOCCotAD_08677	993	2.56252	6.13199	56.3876	3.45116	13.3302	59.4	1.25879	1.94955	4.45974	4.10531	-	GO:0016757//transferase activity, transferring glycosyl groups	GO:0005975//carbohydrate metabolic process;GO:0006950//response to stress	gi|381355753|gb|AFG26331.1|/1.37886e-149/galactinol synthase [Gossypium hirsutum]	CotAD_08677	AT1G56600.1
CotAD_08780	65	Common SE24/SE0&SN24/SN0	LOCCotAD_08780	3039	2.51193	2.52633	11.3273	4.67179	5.05259	13.9897	0.00824857	0.113048	2.17294	1.58231	GO:0005768//endosome;GO:0044431//Golgi apparatus part	GO:0000166//nucleotide binding;GO:0004702//receptor signaling protein serine/threonine kinase activity	GO:0051707//response to other organism;GO:0006468//protein phosphorylation;GO:0009725//response to hormone;GO:0006950//response to stress	gi|462402081|gb|EMJ07638.1|/0/hypothetical protein PRUPE_ppa000944mg [Prunus persica]	CotAD_08780	AT1G08720.1
CotAD_09033	66	Common SE24/SE0&SN24/SN0	LOCCotAD_09033	2337	0.136103	4.53131	73.8356	0.209487	12.5742	48.8396	5.05716	5.90746	9.08347	7.86505	-	GO:0008378//galactosyltransferase activity	GO:0044238	gi|224133642|ref|XP_002321625.1|/0/predicted protein [Populus trichocarpa]	CotAD_09033	AT5G40390.1
CotAD_09587	68	Common SE24/SE0&SN24/SN0	LOCCotAD_09587	855	8.92836	32.5122	35.6748	16.8916	43.0394	34.4937	1.86451	1.34935	1.99844	1.03002	-	GO:0005488//binding	GO:0031669//cellular response to nutrient levels	gi|225435969|ref|XP_002270683.1|/5.48879e-109/PREDICTED: SNF1-related protein kinase regulatory subunit beta-1 [Vitis vinifera]	CotAD_09587	AT5G21170.1
CotAD_09671	69	Common SE24/SE0&SN24/SN0	LOCCotAD_09671	813	0.001	0.976908	548.563	0.602179	5.2101	524.819	9.93208	3.11305	19.0653	9.76741	-	GO:0016791//phosphatase activity	GO:0006796//phosphate-containing compound metabolic process	gi|225442333|ref|XP_002280889.1|/1.4066e-119/PREDICTED: inorganic pyrophosphatase 2 [Vitis vinifera]	CotAD_09671	AT1G17710.1
CotAD_09787	70	Common SE24/SE0&SN24/SN0	LOCCotAD_09787	2040	4.52162	89.4153	28.8359	5.51968	87.4675	16.7099	4.30561	3.98609	2.67295	1.59805	GO:0031090//organelle membrane;GO:0009536//plastid	-	-	gi|462407223|gb|EMJ12557.1|/0/hypothetical protein PRUPE_ppa002050mg [Prunus persica]	CotAD_09787	AT1G30360.1
CotAD_10044	71	Common SE24/SE0&SN24/SN0	LOCCotAD_10044	1905	0.500902	2.22356	4.11725	0.001	11.2566	22.9205	2.15027	13.4585	3.03908	14.4844	-	-	-	gi|224135833|ref|XP_002327315.1|/3.86258e-57/predicted protein [Populus trichocarpa]	CotAD_10044	AT2G42560.1
CotAD_10746	73	Common SE24/SE0&SN24/SN0	LOCCotAD_10746	798	3.1887	29.8581	11.7399	3.06749	31.8482	15.359	3.22708	3.37608	1.88038	2.32395	-	-	-	gi|255560201|ref|XP_002521118.1|/6.94741e-55/conserved hypothetical protein [Ricinus communis]	CotAD_10746	AT3G24750.1
CotAD_11031	74	Common SE24/SE0&SN24/SN0	LOCCotAD_11031	1029	0.309109	3.34465	5.92846	0.475774	3.34461	5.21108	3.43567	2.81349	4.26147	3.45323	-	GO:0016757//transferase activity, transferring glycosyl groups	GO:0005975//carbohydrate metabolic process;GO:0006950//response to stress	gi|381355753|gb|AFG26331.1|/0/galactinol synthase [Gossypium hirsutum]	CotAD_11031	AT1G56600.1
CotAD_11058	75	Common SE24/SE0&SN24/SN0	LOCCotAD_11058	660	52.5302	166.868	230.415	53.7787	155.233	192.668	1.66749	1.52933	2.13302	1.84101	-	-	-	gi|310833352|gb|ADP30960.1|/1.64464e-111/dehydration-induced 19-like protein [Gossypium hirsutum]	CotAD_11058	AT3G05700.1
CotAD_11324	77	Common SE24/SE0&SN24/SN0	LOCCotAD_11324	435	0.001	3.65161	10.0171	1.68818	9.12891	17.6099	11.8343	2.43498	13.2902	3.38284	-	-	-	gi|225426154|ref|XP_002278542.1|/3.7085e-37/PREDICTED: uncharacterized protein LOC100258716 [Vitis vinifera]	CotAD_11324	AT1G01490.2
CotAD_12476	78	Common SE24/SE0&SN24/SN0	LOCCotAD_12476	2061	29.7856	28.5166	65.9639	27.436	39.3061	64.3003	-0.0628111	0.518687	1.14706	1.22876	GO:0044464	GO:0017111//nucleoside-triphosphatase activity;GO:0015604//organic phosphonate transmembrane transporter activity;GO:0032559	GO:0009725//response to hormone;GO:0009207;GO:0006970//response to osmotic stress	gi|22331230|ref|NP_188746.2|/0/ABC transporter G family member 15 [Arabidopsis thaliana]	CotAD_12476	AT3G21090.1
CotAD_12837	81	Common SE24/SE0&SN24/SN0	LOCCotAD_12837	2019	0.630159	2.49138	9.17238	3.15227	7.60517	12.5205	1.98316	1.27059	3.86351	1.98983	GO:0016020//membrane	GO:0046872//metal ion binding;GO:0004722//protein serine/threonine phosphatase activity;GO:0004672//protein kinase activity;GO:0000166//nucleotide binding	-	gi|255573959|ref|XP_002527897.1|/0/kinase, putative [Ricinus communis]	CotAD_12837	AT1G70530.1
CotAD_12936	82	Common SE24/SE0&SN24/SN0	LOCCotAD_12936	1830	16.512	28.9336	36.3118	16.5866	30.9585	38.0921	0.809231	0.900319	1.13693	1.19948	-	-	-	gi|224131340|ref|XP_002321060.1|/2.69732e-84/predicted protein [Populus trichocarpa]	CotAD_12936	AT4G02880.1
CotAD_12947	83	Common SE24/SE0&SN24/SN0	LOCCotAD_12947	3099	4.72131	14.8645	19.2632	7.97785	17.4271	24.595	1.65461	1.12726	2.02859	1.62429	-	-	GO:0006950//response to stress	gi|255567594|ref|XP_002524776.1|/0/breast carcinoma amplified sequence, putative [Ricinus communis]	CotAD_12947	AT1G03380.1
CotAD_13128	84	Common SE24/SE0&SN24/SN0	LOCCotAD_13128	3033	8.07504	7.59398	22.6276	10.8148	9.42689	28.7924	-0.088613	-0.198154	1.48654	1.41268	GO:0044424	GO:0043169//cation binding;GO:0051536//iron-sulfur cluster binding;GO:0016836//hydro-lyase activity	GO:0044262//cellular carbohydrate metabolic process	gi|255566397|ref|XP_002524184.1|/0/aconitase, putative [Ricinus communis]	CotAD_13128	AT2G05710.1
CotAD_13212	85	Common SE24/SE0&SN24/SN0	LOCCotAD_13212	846	4.88764	12.8303	50.2185	12.1525	46.3136	95.0745	1.39234	1.93018	3.36101	2.96781	-	GO:0003676//nucleic acid binding	-	gi|255562922|ref|XP_002522466.1|/9.81768e-111/NAC domain-containing protein, putative [Ricinus communis]	CotAD_13212	AT1G69490.1
CotAD_13497	86	Common SE24/SE0&SN24/SN0	LOCCotAD_13497	1446	0.87987	3.11246	7.08156	0.846424	2.38008	5.03269	1.82269	1.49156	3.00871	2.57188	GO:0016020//membrane;GO:0031410//cytoplasmic vesicle	-	-	gi|224129624|ref|XP_002320632.1|/2.23041e-176/predicted protein [Populus trichocarpa]	CotAD_13497	AT1G47330.1
CotAD_13528	87	Common SE24/SE0&SN24/SN0	LOCCotAD_13528	1059	6.30739	8.74974	44.8497	13.6377	21.999	71.9734	0.472196	0.689837	2.82998	2.39986	-	-	-	gi|224136574|ref|XP_002326894.1|/1.91084e-35/NAC domain protein, IPR003441 [Populus trichocarpa]	COTAD_13528
CotAD_13559	88	Common SE24/SE0&SN24/SN0	LOCCotAD_13559	5043	0.441505	0.629963	3.67223	0.485397	1.3649	6.15192	0.512838	1.49156	3.05615	3.6638	-	GO:0005488//binding;GO:0016307//phosphatidylinositol phosphate kinase activity	GO:0044237//cellular metabolic process;GO:0044238	gi|462397169|gb|EMJ02968.1|/0/hypothetical protein PRUPE_ppa000155mg [Prunus persica]	CotAD_13559	AT1G34260.1
CotAD_13686	89	Common SE24/SE0&SN24/SN0	LOCCotAD_13686	1236	2.31606	4.28385	20.9763	7.52578	10.7095	47.412	0.887233	0.508977	3.17901	2.65534	GO:0005737//cytoplasm;GO:0043231//intracellular membrane-bounded organelle;GO:0016020//membrane	GO:0004672//protein kinase activity;GO:0032559	GO:0006464//cellular protein modification process	gi|296083955|emb|CBI24343.3|/1.6537e-153/unnamed protein product [Vitis vinifera]	CotAD_13686	AT1G14370.1
CotAD_13723	90	Common SE24/SE0&SN24/SN0	LOCCotAD_13723	600	5.30121	19.8557	44.3004	6.52762	25.5914	64.4741	1.90516	1.97103	3.06293	3.30409	-	-	-	gi|255556173|ref|XP_002519121.1|/7.93257e-72/COR413-PM2, putative [Ricinus communis]	CotAD_13723	AT3G50830.1
CotAD_13967	91	Common SE24/SE0&SN24/SN0	LOCCotAD_13967	828	14.2134	25.8987	37.1012	11.8254	22.0615	31.4553	0.865627	0.899645	1.38421	1.41141	GO:0042579//microbody	GO:0016863//intramolecular oxidoreductase activity, transposing C=C bonds;GO:0016836//hydro-lyase activity	GO:0006631//fatty acid metabolic process	gi|224053529|ref|XP_002297858.1|/9.4472e-111/predicted protein [Populus trichocarpa]	CotAD_13967	AT5G43280.1
CotAD_13974	92	Common SE24/SE0&SN24/SN0	LOCCotAD_13974	660	0.001	0.001	23.1075	4.82154	0.802238	57.4521	0	-2.58739	14.4961	3.5748	-	GO:0016765//transferase activity, transferring alkyl or aryl (other than methyl) groups	GO:0009755//hormone-mediated signaling pathway	gi|462401518|gb|EMJ07075.1|/1.65613e-87/hypothetical protein PRUPE_ppa011242mg [Prunus persica]	CotAD_13974	AT1G17180.1
CotAD_14132	93	Common SE24/SE0&SN24/SN0	LOCCotAD_14132	1302	3.90873	27.2469	40.6626	9.58838	39.2431	27.064	2.80132	2.03308	3.37893	1.49702	GO:0043231//intracellular membrane-bounded organelle	-	-	gi|225426534|ref|XP_002278777.1|/1.69687e-180/PREDICTED: uncharacterized protein LOC100247984 isoform 1 [Vitis vinifera]	CotAD_14132	AT1G64720.1
CotAD_14150	94	Common SE24/SE0&SN24/SN0	LOCCotAD_14150	1089	14.0197	22.3657	69.6227	20.0054	20.1775	46.426	0.67383	0.0123541	2.3121	1.21454	-	GO:0003676//nucleic acid binding	-	gi|356516140|ref|XP_003526754.1|/2.54584e-115/PREDICTED: uncharacterized protein LOC100799585 [Glycine max]	CotAD_14150	AT3G49390.2
CotAD_14174	95	Common SE24/SE0&SN24/SN0	LOCCotAD_14174	999	0.318391	2.65007	5.45223	0.490062	2.12003	5.75096	3.05716	2.11305	4.09797	3.55277	-	-	-	gi|224120612|ref|XP_002318373.1|/3.17439e-69/predicted protein [Populus trichocarpa]	CotAD_14174	AT4G23810.1
CotAD_16171	97	Common SE24/SE0&SN24/SN0	LOCCotAD_16171	2730	6.40806	5.72153	22.2659	10.4012	10.4732	23.4298	-0.163487	0.00995465	1.79688	1.1716	GO:0016020//membrane	GO:0005488//binding;GO:0008066//glutamate receptor activity;GO:0005216//ion channel activity	GO:0009314//response to radiation;GO:0006810//transport;GO:0006875//cellular metal ion homeostasis	gi|255566389|ref|XP_002524180.1|/0/glutamate receptor 3 plant, putative [Ricinus communis]	CotAD_16171	AT2G32400.1
CotAD_16243	98	Common SE24/SE0&SN24/SN0	LOCCotAD_16243	606	1.04975	6.55302	48.5356	4.03937	23.5906	67.6279	2.64212	2.54601	5.53093	4.06542	GO:0044424	GO:0005319//lipid transporter activity;GO:0008289//lipid binding	GO:0006869//lipid transport	gi|449435244|ref|XP_004135405.1|/2.98482e-74/PREDICTED: glycolipid transfer protein domain-containing protein 1-like [Cucumis sativus]	CotAD_16243	AT4G39670.1
CotAD_17027	99	Common SE24/SE0&SN24/SN0	LOCCotAD_17027	1539	1.03338	9.63324	35.1085	1.27244	17.374	23.8917	3.22066	3.77126	5.08639	4.23084	-	GO:0016740//transferase activity	-	gi|84453206|dbj|BAE71200.1|/0/hypothetical protein [Trifolium pratense]	CotAD_17027	AT5G41460.1
CotAD_17429	100	Common SE24/SE0&SN24/SN0	LOCCotAD_17429	927	3.77433	3.42708	18.5672	3.69687	13.7081	40.0781	-0.139239	1.89066	2.29847	3.43844	-	-	GO:0010038//response to metal ion	gi|470143911|ref|XP_004307610.1|/8.22918e-77/PREDICTED: uncharacterized protein At2g39920-like [Fragaria vesca subsp. vesca]	CotAD_17429	AT2G39920.2
CotAD_18356	102	Common SE24/SE0&SN24/SN0	LOCCotAD_18356	1509	11.5931	10.702	24.256	9.57081	16.3159	26.3973	-0.115392	0.769564	1.06507	1.46368	-	-	-	gi|255557024|ref|XP_002519545.1|/6.24761e-161/protein binding protein, putative [Ricinus communis]	CotAD_18356	AT3G09760.1
CotAD_18479	103	Common SE24/SE0&SN24/SN0	LOCCotAD_18479	1254	0.253647	21.7452	65.674	0.390408	25.9672	34.514	6.42173	6.05556	8.01636	6.46606	GO:0043234//protein complex	GO:0004721//phosphoprotein phosphatase activity;GO:0043169//cation binding	GO:0006464//cellular protein modification process	gi|225434812|ref|XP_002282608.1|/1.81241e-139/PREDICTED: probable protein phosphatase 2C 24 [Vitis vinifera]	CotAD_18479	AT1G07430.1
CotAD_18840	105	Common SE24/SE0&SN24/SN0	LOCCotAD_18840	1194	5.06146	7.53872	28.1006	9.43061	17.5162	20.5301	0.574765	0.893267	2.47298	1.12232	-	GO:0004713//protein tyrosine kinase activity;GO:0032559	GO:0006952//defense response;GO:0006464//cellular protein modification process	gi|224119448|ref|XP_002331232.1|/1.28041e-171/predicted protein [Populus trichocarpa]	CotAD_18840	AT2G28930.2
CotAD_18893	106	Common SE24/SE0&SN24/SN0	LOCCotAD_18893	543	2.34308	11.7013	31.2964	2.25401	11.7011	30.3308	2.32019	2.37608	3.73952	3.75022	-	-	-	gi|225440524|ref|XP_002275314.1|/1.62155e-43/PREDICTED: uncharacterized protein LOC100252790 isoform 1 [Vitis vinifera]	CotAD_18893	AT5G02020.1
CotAD_18900	107	Common SE24/SE0&SN24/SN0	LOCCotAD_18900	1890	4.20731	4.62248	12.6803	4.7921	6.58344	19.6573	0.135768	0.458184	1.59162	2.03634	GO:0043231//intracellular membrane-bounded organelle	GO:0016859//cis-trans isomerase activity;GO:0005527//macrolide binding	GO:0000038//very long-chain fatty acid metabolic process;GO:0044267//cellular protein metabolic process;GO:0009725//response to hormone;GO:0007163//establishment or maintenance of cell polarity;GO:0000902//cell morphogenesis;GO:0048528//post-embryonic root development;GO:0009790//embryo development	gi|225440540|ref|XP_002273173.1|/0/PREDICTED: peptidyl-prolyl isomerase PASTICCINO1 [Vitis vinifera]	CotAD_18900	AT3G54010.1
CotAD_19124	108	Common SE24/SE0&SN24/SN0	LOCCotAD_19124	1767	13.8606	17.0801	39.456	22.5807	21.8743	49.638	0.301334	-0.0458555	1.50926	1.13635	-	-	-	gi|224102985|ref|XP_002312880.1|/0/predicted protein [Populus trichocarpa]	CotAD_19124	AT5G21990.1
CotAD_19666	109	Common SE24/SE0&SN24/SN0	LOCCotAD_19666	624	2.03893	5.51546	17.8068	2.74599	13.5763	26.3936	1.43567	2.30569	3.12654	3.26479	-	GO:0003824//catalytic activity	-	gi|255584293|ref|XP_002532883.1|/1.93723e-79/abhydrolase domain containing, putative [Ricinus communis]	CotAD_19666	AT5G09430.1
CotAD_19790	110	Common SE24/SE0&SN24/SN0	LOCCotAD_19790	1059	1.20141	5.74983	7.81785	3.00492	6.49972	14.1053	2.25879	1.11305	2.70204	2.23084	GO:0031224//intrinsic component of membrane	-	GO:0006810//transport	gi|255537267|ref|XP_002509700.1|/1.66919e-156/Adenosine 3'-phospho 5'-phosphosulfate transporter, putative [Ricinus communis]	CotAD_19790	AT1G12600.1
CotAD_19869	111	Common SE24/SE0&SN24/SN0	LOCCotAD_19869	1746	4.91865	8.64278	20.0901	2.94416	8.64266	15.1363	0.813233	1.55362	2.03015	2.36209	-	GO:0046872//metal ion binding	-	gi|224060199|ref|XP_002300081.1|/0/predicted protein [Populus trichocarpa]	CotAD_19869	AT3G27330.1
CotAD_19971	112	Common SE24/SE0&SN24/SN0	LOCCotAD_19971	195	229.991	298.683	588.81	395.423	662.525	1223.68	0.377038	0.744577	1.35622	1.62976	-	GO:0043169//cation binding	-	gi|4545262|gb|AAD22465.1|AF118230_1/7.45028e-17/metallothionein-like protein [Gossypium hirsutum]	CotAD_19971	AT3G15353.1
CotAD_19998	113	Common SE24/SE0&SN24/SN0	LOCCotAD_19998	4977	0.702994	0.957476	3.37072	0.245917	1.06385	3.30914	0.445723	2.11305	2.26147	3.75022	-	GO:0005488//binding;GO:0016307//phosphatidylinositol phosphate kinase activity	GO:0044237//cellular metabolic process;GO:0044238	gi|462397169|gb|EMJ02968.1|/0/hypothetical protein PRUPE_ppa000155mg [Prunus persica]	CotAD_19998	AT1G34260.1
CotAD_20003	114	Common SE24/SE0&SN24/SN0	LOCCotAD_20003	2835	1.12195	2.98827	10.6822	3.02205	7.65734	12.6996	1.4133	1.34132	3.25113	2.07118	-	GO:0003824//catalytic activity	-	gi|255571792|ref|XP_002526839.1|/0/protein with unknown function [Ricinus communis]	CotAD_20003	AT1G34420.1
CotAD_20131	116	Common SE24/SE0&SN24/SN0	LOCCotAD_20131	387	35.3414	17.1022	12.9484	38.5838	14.3657	10.8867	-1.04718	-1.42537	-1.44859	-1.82543	GO:0005622//intracellular	-	-	gi|5706704|gb|AAD47346.1|AF112440_1/1.10691e-41/ribosomal protein S26 [Pisum sativum]	CotAD_20131	AT2G40590.1
CotAD_20686	117	Common SE24/SE0&SN24/SN0	LOCCotAD_20686	3477	3.65916	6.3197	13.5347	4.15368	7.69013	13.5493	0.788341	0.888617	1.88708	1.70575	-	GO:0016740//transferase activity	GO:0006486//protein glycosylation	gi|255562045|ref|XP_002522031.1|/0/o-linked n-acetylglucosamine transferase, ogt, putative [Ricinus communis]	CotAD_20686	AT3G04240.1
CotAD_21010	119	Common SE24/SE0&SN24/SN0	LOCCotAD_21010	912	5.58023	17.7075	53.7511	10.4678	23.513	34.4377	1.66597	1.1675	3.2679	1.71803	-	-	-	gi|255578473|ref|XP_002530101.1|/1.66179e-90/conserved hypothetical protein [Ricinus communis]	CotAD_21010	AT5G03990.1
CotAD_21032	120	Common SE24/SE0&SN24/SN0	LOCCotAD_21032	636	72.0165	67.4343	218.899	67.7395	89.9112	286.056	-0.0948449	0.408504	1.60386	2.07823	-	-	-	gi|224110130|ref|XP_002315423.1|/4.08829e-72/predicted protein [Populus trichocarpa]	CotAD_21032	AT5G04830.2
CotAD_21042	121	Common SE24/SE0&SN24/SN0	LOCCotAD_21042	588	1008.31	684.817	483.911	865.492	772.604	388.225	-0.558152	-0.163792	-1.05913	-1.15663	-	-	-	gi|225456666|ref|XP_002271953.1|/2.48432e-46/PREDICTED: uncharacterized protein LOC100250168 [Vitis vinifera]	CotAD_21042	AT1G74730.1
CotAD_21055	122	Common SE24/SE0&SN24/SN0	LOCCotAD_21055	192	1.65663	2.75773	44.255	8.92448	16.5462	123.682	0.73523	0.890656	4.73952	3.79272	-	GO:0043169//cation binding	-	gi|57231728|gb|AAW47577.1|/1.89589e-28/metallothionein-like [Gossypium hirsutum]	CotAD_21055	AT3G15353.1
CotAD_21173	123	Common SE24/SE0&SN24/SN0	LOCCotAD_21173	2277	3.49224	7.78995	13.3	10.7504	9.18504	25.9043	1.15746	-0.227027	1.9292	1.26881	-	-	-	gi|255561116|ref|XP_002521570.1|/0/ubiquitin-protein ligase, putative [Ricinus communis]	CotAD_21173	AT4G36550.1
CotAD_21198	124	Common SE24/SE0&SN24/SN0	LOCCotAD_21198	3033	6.60685	26.2734	60.6275	12.6711	35.3508	49.5027	1.99157	1.48021	3.19794	1.96597	-	GO:0005488//binding	-	gi|359476848|ref|XP_002267100.2|/3.07894e-155/PREDICTED: zinc finger CCCH domain-containing protein 44-like [Vitis vinifera]	CotAD_21198	AT2G18090.1
CotAD_21315	125	Common SE24/SE0&SN24/SN0	LOCCotAD_21315	1506	11.8274	29.3572	41.0859	16.7417	50.6273	61.5468	1.31158	1.59647	1.79651	1.87824	-	GO:0004497//monooxygenase activity;GO:0005506//iron ion binding	-	gi|255538870|ref|XP_002510500.1|/9.9478e-159/cytochrome P450, putative [Ricinus communis]	CotAD_21315	AT4G31500.1
CotAD_21416	126	Common SE24/SE0&SN24/SN0	LOCCotAD_21416	279	4.56018	9.48896	64.8147	4.38684	26.5687	54.9124	1.05716	2.59847	3.82916	3.64588	-	-	GO:0009414//response to water deprivation;GO:0007275//multicellular organismal development;GO:0006979//response to oxidative stress	gi|257219542|gb|ACV50424.1|/1.34427e-10/late embryogenesis protein-5 [Jatropha curcas]	CotAD_21416	AT4G02380.1
CotAD_21649	127	Common SE24/SE0&SN24/SN0	LOCCotAD_21649	816	7.01631	31.795	32.0399	6.59962	21.0882	21.5915	2.18001	1.67598	2.19108	1.71001	GO:0043232	-	GO:0006897//endocytosis	gi|297738445|emb|CBI27646.3|/5.73598e-129/unnamed protein product [Vitis vinifera]	CotAD_21649	AT1G67400.1
CotAD_22509	131	Common SE24/SE0&SN24/SN0	LOCCotAD_22509	576	1.65663	19.3041	48.0375	9.77443	64.8058	79.7946	3.54258	2.72904	4.85784	3.02921	GO:0043234//protein complex	GO:0004721//phosphoprotein phosphatase activity;GO:0043169//cation binding	GO:0006464//cellular protein modification process	gi|224105941|ref|XP_002313987.1|/2.75844e-79/predicted protein [Populus trichocarpa]	CotAD_22509	AT2G30020.1
CotAD_22914	133	Common SE24/SE0&SN24/SN0	LOCCotAD_22914	1359	5.61718	10.9092	60.7602	6.30427	18.3116	72.4317	0.957622	1.53835	3.43521	3.52222	GO:0042579//microbody	GO:0008483//transaminase activity;GO:0048037//cofactor binding	GO:0019752//carboxylic acid metabolic process	gi|366984548|gb|AEX09183.1|/0/putative aspartate aminotransferase 2 [Gossypium hirsutum]	CotAD_22914	AT5G11520.1
CotAD_23371	134	Common SE24/SE0&SN24/SN0	LOCCotAD_23371	729	0.436314	0.726316	10.1613	3.69361	10.5314	28.8968	0.73523	1.5116	4.54158	2.96781	-	-	-	gi|224087273|ref|XP_002308110.1|/2.13982e-30/predicted protein [Populus trichocarpa]	CotAD_23371	AT5G57150.2
CotAD_23613	135	Common SE24/SE0&SN24/SN0	LOCCotAD_23613	1173	0.001	9.47925	28.2322	0.001	30.2429	31.3464	13.2106	14.8843	14.7851	14.936	-	GO:0016787//hydrolase activity	-	gi|255545018|ref|XP_002513570.1|/2.25864e-80/protein phosphatase 2c, putative [Ricinus communis]	CotAD_23613	AT5G59220.1
CotAD_23930	137	Common SE24/SE0&SN24/SN0	LOCCotAD_23930	804	1.58245	12.842	44.7123	10.6561	16.4638	27.6304	3.02063	0.627621	4.82044	1.37458	-	-	-	gi|14249015|gb|AAK57698.1|AF377316_1/2.89355e-93/myb-like transcription factor Myb 5 [Gossypium hirsutum]	CotAD_23930	AT2G47190.1
CotAD_24141	139	Common SE24/SE0&SN24/SN0	LOCCotAD_24141	606	77.6812	113.149	395.116	80.3834	149.844	462.651	0.542585	0.898488	2.34664	2.52495	GO:0009532//plastid stroma	-	-	gi|225438783|ref|XP_002283079.1|/7.59036e-78/PREDICTED: CBS domain-containing protein CBSX1, chloroplastic-like [Vitis vinifera]	CotAD_24141	AT4G34120.1
CotAD_25160	140	Common SE24/SE0&SN24/SN0	LOCCotAD_25160	2094	13.2151	26.5501	39.8494	14.0278	37.6753	55.2389	1.00653	1.42533	1.59237	1.97739	-	GO:0004702//receptor signaling protein serine/threonine kinase activity;GO:0032559	GO:0009648//photoperiodism;GO:0006464//cellular protein modification process	gi|255554483|ref|XP_002518280.1|/0/kinase, putative [Ricinus communis]	CotAD_25160	AT3G51630.2
CotAD_25340	141	Common SE24/SE0&SN24/SN0	LOCCotAD_25340	1674	1.14005	4.74448	16.6592	5.26421	9.17254	14.6433	2.05716	0.801104	3.86915	1.47595	GO:0031012//extracellular matrix	GO:0046872//metal ion binding;GO:0004674//protein serine/threonine kinase activity;GO:0032559	GO:0006464//cellular protein modification process;GO:0023052//signaling	gi|225431134|ref|XP_002267099.1|/0/PREDICTED: calcium-dependent protein kinase 16 [Vitis vinifera]	CotAD_25340	AT5G66210.1
CotAD_25968	143	Common SE24/SE0&SN24/SN0	LOCCotAD_25968	1563	85.6741	193.772	354.197	76.5836	252.543	358.264	1.17742	1.72142	2.04762	2.22592	-	GO:0016491//oxidoreductase activity;GO:0005506//iron ion binding	-	gi|462418774|gb|EMJ23037.1|/1.26912e-180/hypothetical protein PRUPE_ppa023692mg [Prunus persica]	CotAD_25968	AT2G26710.1
CotAD_26248	144	Common SE24/SE0&SN24/SN0	LOCCotAD_26248	2136	6.70097	6.32109	15.5039	6.876	8.79983	15.2417	-0.0841977	0.355905	1.21019	1.14838	GO:0044464	GO:0005099//Ras GTPase activator activity	GO:0032318//regulation of Ras GTPase activity	gi|225445585|ref|XP_002285365.1|/0/PREDICTED: GTPase-activating protein gyp7-like [Vitis vinifera]	CotAD_26248	AT5G52580.1
CotAD_26332	145	Common SE24/SE0&SN24/SN0	LOCCotAD_26332	1035	3.38048	9.72	48.4158	8.7508	29.1596	51.4386	1.52373	1.73648	3.84018	2.55537	-	GO:0004871//signal transducer activity;GO:0003824//catalytic activity	-	gi|148612415|gb|ABQ96123.1|/0/gibberellic acid receptor-b [Gossypium hirsutum]	CotAD_26332	AT3G63010.1
CotAD_26972	147	Common SE24/SE0&SN24/SN0	LOCCotAD_26972	2142	7.72166	15.2023	40.7872	9.02805	29.7862	52.213	0.977305	1.72216	2.40114	2.53192	GO:0016020//membrane;GO:0009536//plastid	GO:0016778;GO:0015291//secondary active transmembrane transporter activity	GO:0009725//response to hormone;GO:0006163//purine nucleotide metabolic process;GO:0006950//response to stress;GO:0006810//transport	gi|224054061|ref|XP_002298089.1|/0/predicted protein [Populus trichocarpa]	CotAD_26972	AT1G54130.1
CotAD_26978	148	Common SE24/SE0&SN24/SN0	LOCCotAD_26978	1095	0.871432	0.725321	19.101	5.14162	7.73665	42.3239	-0.26477	0.589486	4.45412	3.04118	-	GO:0016788//hydrolase activity, acting on ester bonds	-	gi|224074087|ref|XP_002304246.1|/6.52868e-119/predicted protein [Populus trichocarpa]	CotAD_26978	AT5G40990.1
CotAD_27030	149	Common SE24/SE0&SN24/SN0	LOCCotAD_27030	2118	7.05827	105.247	35.5918	9.24592	108.37	24.2323	3.89832	3.55101	2.33416	1.39004	GO:0031090//organelle membrane;GO:0009536//plastid	-	-	gi|462407223|gb|EMJ12557.1|/0/hypothetical protein PRUPE_ppa002050mg [Prunus persica]	CotAD_27030	AT1G30360.1
CotAD_27641	150	Common SE24/SE0&SN24/SN0	LOCCotAD_27641	1836	49.5473	86.8054	176.457	79.5954	129.63	230.309	0.808978	0.703638	1.83243	1.53282	-	GO:0016787//hydrolase activity	-	gi|363814451|ref|NP_001242860.1|/0/uncharacterized protein LOC100788725 [Glycine max]	CotAD_27641	AT3G52430.1
CotAD_27814	151	Common SE24/SE0&SN24/SN0	LOCCotAD_27814	1554	5.93572	11.0735	17.3848	7.08839	12.4362	33.7664	0.899617	0.81102	1.55033	2.25206	GO:0016020//membrane	-	-	gi|224105147|ref|XP_002313701.1|/8.90562e-110/predicted protein [Populus trichocarpa]	CotAD_27814	AT2G16900.1
CotAD_28211	152	Common SE24/SE0&SN24/SN0	LOCCotAD_28211	1212	1.83705	10.9217	17.0773	4.44331	10.0478	19.9092	2.57173	1.17718	3.21662	2.16373	-	GO:0016453	-	gi|224089557|ref|XP_002308755.1|/5.67696e-175/predicted protein [Populus trichocarpa]	CotAD_28211	AT5G47720.4
CotAD_28971	153	Common SE24/SE0&SN24/SN0	LOCCotAD_28971	1758	3.61858	5.87312	175.858	5.01268	18.9744	297.392	0.698704	1.9204	5.60285	5.89064	-	GO:0016884//carbon-nitrogen ligase activity, with glutamine as amido-N-donor	GO:0009642//response to light intensity;GO:0006528//asparagine metabolic process;GO:0009746;GO:0034285;GO:0009267//cellular response to starvation	gi|383932352|gb|AFH57273.1|/0/asparagine synthetase [Gossypium hirsutum]	CotAD_28971	AT3G47340.1
CotAD_29152	154	Common SE24/SE0&SN24/SN0	LOCCotAD_29152	1479	87.5292	215.517	195.627	121.648	321.302	298.591	1.29996	1.40122	1.16027	1.29545	GO:0005777//peroxisome	GO:0005506//iron ion binding;GO:0004601//peroxidase activity	GO:0042743//hydrogen peroxide metabolic process;GO:0006950//response to stress	gi|211906480|gb|ACJ11733.1|/0/catalase [Gossypium hirsutum]	CotAD_29152	AT4G35090.1
CotAD_29834	155	Common SE24/SE0&SN24/SN0	LOCCotAD_29834	1332	5.96984	11.3291	70.0066	5.69697	13.3164	85.4018	0.924264	1.22494	3.55173	3.906	GO:0031224//intrinsic component of membrane	GO:0015175//neutral amino acid transmembrane transporter activity	GO:0003333//amino acid transmembrane transport;GO:0015804//neutral amino acid transport	gi|224098499|ref|XP_002311196.1|/1.48688e-171/proline transporter [Populus trichocarpa]	CotAD_29834	AT2G39890.2
CotAD_30116	156	Common SE24/SE0&SN24/SN0	LOCCotAD_30116	5622	1.13153	1.60107	12.1685	1.21914	2.21322	9.94665	0.500765	0.860282	3.42681	3.02835	-	GO:0016421//CoA carboxylase activity;GO:0016879//ligase activity, forming carbon-nitrogen bonds;GO:0032559	GO:0006631//fatty acid metabolic process	gi|255545642|ref|XP_002513881.1|/0/Homomeric Acetyl-CoA Carboxylase (Hom-ACCase) [Ricinus communis]	CotAD_30116	AT1G36160.2
CotAD_30117	157	Common SE24/SE0&SN24/SN0	LOCCotAD_30117	777	6.1404	11.2439	57.2017	5.04063	17.7174	51.7587	0.872734	1.81349	3.21965	3.36012	-	GO:0016421//CoA carboxylase activity;GO:0016879//ligase activity, forming carbon-nitrogen bonds;GO:0032559	GO:0006631//fatty acid metabolic process	gi|116248673|gb|ABJ90471.1|/6.10099e-101/acetyl-CoA carboxylase, partial [Jatropha curcas]	CotAD_30117	AT1G36160.2
CotAD_30175	158	Common SE24/SE0&SN24/SN0	LOCCotAD_30175	1764	21.9982	57.781	92.8792	42.3241	83.4436	107.696	1.39321	0.979324	2.07797	1.34741	GO:0043231//intracellular membrane-bounded organelle	GO:0046914//transition metal ion binding;GO:0042802//identical protein binding;GO:0046983//protein dimerization activity	GO:0010074//maintenance of meristem identity;GO:0010015//root morphogenesis;GO:0003006//developmental process involved in reproduction;GO:0010467//gene expression;GO:0046739//transport of virus in multicellular host	gi|255581794|ref|XP_002531698.1|/0/protein binding protein, putative [Ricinus communis]	CotAD_30175	AT5G48160.2
CotAD_30235	159	Common SE24/SE0&SN24/SN0	LOCCotAD_30235	1884	2.3636	33.0225	38.0465	3.50808	37.3781	33.9508	3.80439	3.41344	4.00871	3.2747	-	GO:0016874//ligase activity	-	gi|383932352|gb|AFH57273.1|/0/asparagine synthetase [Gossypium hirsutum]	CotAD_30235	AT3G47340.1
CotAD_30486	160	Common SE24/SE0&SN24/SN0	LOCCotAD_30486	1824	5.92899	14.3692	22.6949	6.44173	26.5609	35.2776	1.27712	2.04379	1.93651	2.45323	GO:0009536//plastid	GO:0004091	GO:0044238	gi|462422212|gb|EMJ26475.1|/0/hypothetical protein PRUPE_ppa001457mg [Prunus persica]	CotAD_30486	AT4G13550.1
CotAD_30576	161	Common SE24/SE0&SN24/SN0	LOCCotAD_30576	873	6.5582	19.1051	39.1818	18.5061	30.0219	41.2409	1.54258	0.698011	2.57881	1.15607	-	GO:0016758//transferase activity, transferring hexosyl groups	GO:0006665//sphingolipid metabolic process	gi|225440552|ref|XP_002276211.1|/1.46587e-149/PREDICTED: phosphatidylinositol:ceramide inositolphosphotransferase [Vitis vinifera]	CotAD_30576	AT3G54020.1
CotAD_31302	163	Common SE24/SE0&SN24/SN0	LOCCotAD_31302	933	0.001	7.9451	65.8517	1.04946	18.7275	87.8511	12.9558	4.15744	16.0069	6.38735	-	GO:0003677//DNA binding	GO:0006351//transcription, DNA-templated	gi|225458762|ref|XP_002285097.1|/1.66829e-93/PREDICTED: MADS-box transcription factor 3 [Vitis vinifera]	CotAD_31302	AT1G22130.1
CotAD_31374	164	Common SE24/SE0&SN24/SN0	LOCCotAD_31374	597	18.1147	43.4585	59.4857	18.8612	50.1096	50.0421	1.26248	1.40967	1.71538	1.40772	-	-	-	gi|188509926|gb|ACD56615.1|/3.46263e-67/predicted protein [Gossypioides kirkii]	CotAD_31374	AT1G21830.1
CotAD_31530	165	Common SE24/SE0&SN24/SN0	LOCCotAD_31530	1524	0.001	0.001	21.1581	1.28496	3.12683	43.4787	0	1.28297	14.3689	5.08051	GO:0016020//membrane	-	GO:0010260//organ senescence;GO:0050832//defense response to fungus;GO:0009987//cellular process	gi|359486684|ref|XP_002274642.2|/3.72028e-153/PREDICTED: MLO7 protein [Vitis vinifera]	CotAD_31530	AT1G61560.1
CotAD_32892	167	Common SE24/SE0&SN24/SN0	LOCCotAD_32892	645	13.3147	14.3658	42.5608	17.0781	15.597	49.8809	0.109626	-0.130877	1.67651	1.54634	-	-	-	gi|470109129|ref|XP_004290854.1|/2.87392e-81/PREDICTED: cation transport regulator-like protein 2-like [Fragaria vesca subsp. vesca]	CotAD_32892	AT1G44790.1
CotAD_33467	169	Common SE24/SE0&SN24/SN0	LOCCotAD_33467	384	13.253	71.0115	167.375	29.9608	122.028	147.62	2.42173	2.02606	3.65869	2.30074	-	-	-	gi|255553167|ref|XP_002517626.1|/4.84137e-29/conserved hypothetical protein [Ricinus communis]	CotAD_33467	AT1G52565.1
CotAD_33789	171	Common SE24/SE0&SN24/SN0	LOCCotAD_33789	1710	15.4386	14.8627	46.2498	21.6156	38.7045	87.1301	-0.0548469	0.840428	1.5829	2.0111	GO:0043231//intracellular membrane-bounded organelle;GO:0030312	GO:0016679//oxidoreductase activity, acting on diphenols and related substances as donors;GO:0046914//transition metal ion binding;GO:0016634	GO:0032502//developmental process;GO:0009628//response to abiotic stimulus;GO:0008152//metabolic process;GO:0009267//cellular response to starvation	gi|255580487|ref|XP_002531069.1|/0/spore coat protein, putative [Ricinus communis]	CotAD_33789	AT1G23010.1
CotAD_34217	172	Common SE24/SE0&SN24/SN0	LOCCotAD_34217	1119	3.69522	7.80741	12.4609	8.75016	19.8731	22.2484	1.07918	1.18344	1.75368	1.34632	-	GO:0004033//aldo-keto reductase (NADP) activity	GO:0008152//metabolic process	gi|255579635|ref|XP_002530658.1|/0/oxidoreductase, putative [Ricinus communis]	CotAD_34217	AT4G17370.1
CotAD_34775	173	Common SE24/SE0&SN24/SN0	LOCCotAD_34775	1521	11.7108	39.8593	42.5429	15.7719	50.4761	42.809	1.76708	1.67825	1.86108	1.44056	-	GO:0016491//oxidoreductase activity;GO:0005506//iron ion binding	GO:0008152//metabolic process	gi|224127430|ref|XP_002320072.1|/0/cytochrome P450 [Populus trichocarpa]	CotAD_34775	AT2G45510.1
CotAD_34998	174	Common SE24/SE0&SN24/SN0	LOCCotAD_34998	1440	0.883536	5.33161	4.84158	2.88983	8.27308	9.04339	2.59321	1.51744	2.45412	1.64588	-	GO:0016758//transferase activity, transferring hexosyl groups	-	gi|225465734|ref|XP_002264099.1|/0/PREDICTED: UDP-glycosyltransferase 85A3 isoform 2 [Vitis vinifera]	CotAD_34998	AT1G22360.1
CotAD_35545	175	Common SE24/SE0&SN24/SN0	LOCCotAD_35545	2034	8.13166	72.6283	21.4229	11.794	121.436	35.5898	3.15891	3.36407	1.39753	1.59341	GO:0009536//plastid	GO:0005488//binding;GO:0016301//kinase activity	-	gi|462416673|gb|EMJ21410.1|/0/hypothetical protein PRUPE_ppa002468mg [Prunus persica]	CotAD_35545	AT5G53450.1
CotAD_35776	176	Common SE24/SE0&SN24/SN0	LOCCotAD_35776	1845	4.65472	5.30919	25.2707	8.75656	16.6448	36.9521	0.189796	0.926635	2.4407	2.07722	GO:0016020//membrane	GO:0016301//kinase activity;GO:0005102//receptor binding	GO:0006952//defense response	gi|359497728|ref|XP_003635622.1|/0/PREDICTED: probably inactive leucine-rich repeat receptor-like protein kinase At5g48380-like [Vitis vinifera]	CotAD_35776	AT5G48380.1
CotAD_36013	177	Common SE24/SE0&SN24/SN0	LOCCotAD_36013	1122	0.566975	2.83147	22.3308	0.436338	6.60666	30.3817	2.32019	3.9204	5.29961	6.12161	-	GO:0004180//carboxypeptidase activity	-	gi|470113098|ref|XP_004292764.1|/1.40278e-140/PREDICTED: serine carboxypeptidase-like 18-like [Fragaria vesca subsp. vesca]	CotAD_36013	AT5G09640.1
CotAD_36117	178	Common SE24/SE0&SN24/SN0	LOCCotAD_36117	639	8.46203	71.6751	152.748	21.8353	94.4607	162.436	3.0824	2.11305	4.17401	2.89514	-	-	-	gi|383932350|gb|AFH57272.1|/1.0799e-96/PLATZ [Gossypium hirsutum]	CotAD_36117	AT4G17900.1
CotAD_36234	179	Common SE24/SE0&SN24/SN0	LOCCotAD_36234	3072	7.14421	7.66994	14.6808	5.41843	6.20481	17.7044	0.102439	0.19551	1.03908	1.70816	-	GO:0016740//transferase activity	GO:0006486//protein glycosylation	gi|460405125|ref|XP_004248027.1|/0/PREDICTED: probable UDP-N-acetylglucosamine--peptide N-acetylglucosaminyltransferase SEC-like [Solanum lycopersicum]	CotAD_36234	AT3G04240.1
CotAD_36847	180	Common SE24/SE0&SN24/SN0	LOCCotAD_36847	2013	4.74028	5.91823	22.9452	7.90416	16.0448	50.9925	0.320193	1.02142	2.27515	2.6896	GO:0031224//intrinsic component of membrane	GO:0015081//sodium ion transmembrane transporter activity	GO:0030001//metal ion transport;GO:0009267//cellular response to starvation	gi|225427484|ref|XP_002263043.1|/0/PREDICTED: probable urea active transporter 1 [Vitis vinifera]	CotAD_36847	AT5G45380.1
CotAD_38261	185	Common SE24/SE0&SN24/SN0	LOCCotAD_38261	612	4.67754	10.382	26.3439	3.99977	7.78643	16.2718	1.15027	0.961045	2.49365	2.02439	-	-	-	gi|224105477|ref|XP_002313824.1|/1.78374e-90/predicted protein [Populus trichocarpa]	CotAD_38261	AT3G50830.1
CotAD_38359	186	Common SE24/SE0&SN24/SN0	LOCCotAD_38359	2244	3.40185	38.9327	55.3416	17.8899	69.134	52.9119	3.51659	1.95025	4.02397	1.56445	-	-	-	gi|255548495|ref|XP_002515304.1|/0/triacylglycerol lipase, putative [Ricinus communis]	CotAD_38359	AT1G02660.1
CotAD_38725	187	Common SE24/SE0&SN24/SN0	LOCCotAD_38725	1425	6.02664	28.6107	95.2517	9.44787	35.2985	51.8749	2.24713	1.90154	3.98232	2.45698	-	-	-	gi|255574300|ref|XP_002528064.1|/6.62838e-149/TRANSPARENT TESTA 12 protein, putative [Ricinus communis]	CotAD_38725	AT1G64820.1
CotAD_38995	188	Common SE24/SE0&SN24/SN0	LOCCotAD_38995	1461	26.5605	45.8451	80.6764	26.8075	67.2265	114.039	0.787486	1.3264	1.60286	2.08882	GO:0009526//plastid envelope;GO:0033176//proton-transporting V-type ATPase complex;GO:0031090//organelle membrane	GO:0015078//hydrogen ion transmembrane transporter activity;GO:0019829//cation-transporting ATPase activity;GO:0032559	GO:0015986//ATP synthesis coupled proton transport;GO:0015988//energy coupled proton transmembrane transport, against electrochemical gradient	gi|255539062|ref|XP_002510596.1|/0/ATP synthase subunit beta vacuolar, putative [Ricinus communis]	CotAD_38995	AT4G38510.5
CotAD_39386	189	Common SE24/SE0&SN24/SN0	LOCCotAD_39386	1797	5.84107	12.0806	26.7944	14.1668	16.9421	40.2836	1.04839	0.258098	2.19763	1.50768	-	GO:0004672//protein kinase activity	-	gi|359490251|ref|XP_002267774.2|/0/PREDICTED: probable receptor-like protein kinase At5g39020-like [Vitis vinifera]	CotAD_39386	AT1G66920.2
CotAD_40640	190	Common SE24/SE0&SN24/SN0	LOCCotAD_40640	1143	3.89591	59.758	107.887	6.63898	119.283	114.268	3.9391	4.16728	4.79142	4.10531	-	GO:0016616//oxidoreductase activity, acting on the CH-OH group of donors, NAD or NADP as acceptor;GO:0046914//transition metal ion binding	GO:0008152//metabolic process	gi|133902299|gb|ABO41830.1|/0/alcohol dehydrogenase A [Gossypium raimondii]	CotAD_40640	AT1G77120.1
CotAD_40692	191	Common SE24/SE0&SN24/SN0	LOCCotAD_40692	1299	49.7065	11.4131	5.03166	47.8642	7.94827	2.35883	-2.12275	-2.59023	-3.30433	-4.34281	GO:0005618//cell wall	GO:0004175//endopeptidase activity	GO:0019538//protein metabolic process	gi|255543963|ref|XP_002513044.1|/0/Aspartic proteinase nepenthesin-1 precursor, putative [Ricinus communis]	CotAD_40692	AT5G07030.1
CotAD_40972	193	Common SE24/SE0&SN24/SN0	LOCCotAD_40972	600	11.6627	82.5113	278.512	26.9264	270.916	469.831	2.82269	3.33075	4.57777	4.12505	-	-	-	gi|349844870|gb|AEQ19904.1|/3.73645e-21/dehydrin 2 [Vitis yeshanensis]	CotAD_40972	AT1G20450.1
CotAD_41002	194	Common SE24/SE0&SN24/SN0	LOCCotAD_41002	759	0.419068	0.697607	10.6209	1.93507	10.464	31.7917	0.73523	2.43498	4.66357	4.0382	-	-	-	gi|359476150|ref|XP_002282812.2|/2.56598e-56/PREDICTED: WRKY transcription factor 18-like [Vitis vinifera]	CotAD_41002	AT1G80840.1
CotAD_41263	195	Common SE24/SE0&SN24/SN0	LOCCotAD_41263	528	1.20482	16.5464	75.9247	2.31805	27.0755	60.9341	3.77962	3.54601	5.97768	4.71627	GO:0043231//intracellular membrane-bounded organelle	-	GO:0009725//response to hormone;GO:0009845//seed germination	gi|449457686|ref|XP_004146579.1|/8.31651e-66/PREDICTED: protein MOTHER of FT and TF 1-like [Cucumis sativus]	CotAD_41263	AT1G18100.1
CotAD_42081	196	Common SE24/SE0&SN24/SN0	LOCCotAD_42081	1194	10.3893	31.707	68.0619	18.0412	40.3538	90.1399	1.6097	1.16141	2.71175	2.32087	GO:0043231//intracellular membrane-bounded organelle;GO:0031224//intrinsic component of membrane	GO:0035250//UDP-galactosyltransferase activity	GO:0006464//cellular protein modification process	gi|255545564|ref|XP_002513842.1|/0/Beta-1,3-galactosyltransferase sqv-2, putative [Ricinus communis]	CotAD_42081	AT1G77810.2
CotAD_43399	197	Common SE24/SE0&SN24/SN0	LOCCotAD_43399	699	2.2752	7.19614	43.0132	7.70427	27.6479	70.1371	1.66123	1.84344	4.24071	3.18645	-	-	GO:0006351//transcription, DNA-templated	gi|224087273|ref|XP_002308110.1|/3.88806e-53/predicted protein [Populus trichocarpa]	CotAD_43399	AT5G57150.1
CotAD_43594	198	Common SE24/SE0&SN24/SN0	LOCCotAD_43594	1773	0.179398	0.001	5.77549	1.38063	1.04522	16.202	-7.48702	-0.401525	5.00871	3.55277	-	GO:0005488//binding;GO:0004672//protein kinase activity	-	gi|470137501|ref|XP_004304502.1|/5.32652e-130/PREDICTED: G-type lectin S-receptor-like serine/threonine-protein kinase CES101-like [Fragaria vesca subsp. vesca]	CotAD_43594	AT3G16030.1
CotAD_44062	199	Common SE24/SE0&SN24/SN0	LOCCotAD_44062	990	0.321286	1.87191	5.50179	0.494517	11.2313	10.4458	2.54258	4.50537	4.09797	4.40077	GO:0044464	GO:0005506//iron ion binding;GO:0003824//catalytic activity;GO:0016209//antioxidant activity	GO:0008152//metabolic process;GO:0006950//response to stress	gi|315307494|gb|ADU04153.1|/2.17048e-179/gaiacol peroxidase [Gossypium hirsutum]	CotAD_44062	AT2G22420.1
CotAD_44101	200	Common SE24/SE0&SN24/SN0	LOCCotAD_44101	1632	4.87244	5.67768	18.0224	5.0997	9.08416	33.5607	0.220657	0.83294	1.88708	2.71829	GO:0043231//intracellular membrane-bounded organelle	GO:0048037//cofactor binding;GO:0016832//aldehyde-lyase activity	GO:0006665//sphingolipid metabolic process;GO:0019752//carboxylic acid metabolic process	gi|462419240|gb|EMJ23503.1|/0/hypothetical protein PRUPE_ppa003923mg [Prunus persica]	CotAD_44101	AT1G27980.1
CotAD_45111	202	Common SE24/SE0&SN24/SN0	LOCCotAD_45111	1281	6.45581	8.4734	25.1717	4.77724	9.09328	37.0755	0.392342	0.928624	1.96313	2.95622	-	GO:0016835//carbon-oxygen lyase activity;GO:0048037//cofactor binding	GO:0006563//L-serine metabolic process;GO:0000097//sulfur amino acid biosynthetic process	gi|224056451|ref|XP_002298863.1|/9.09804e-179/predicted protein [Populus trichocarpa]	CotAD_45111	AT1G55880.1
CotAD_46064	203	Common SE24/SE0&SN24/SN0	LOCCotAD_46064	1605	9.90881	24.7422	34.3435	8.3883	36.9479	40.8071	1.32019	2.13904	1.79325	2.28237	GO:0044444//cytoplasmic part;GO:0016020//membrane	GO:0004702//receptor signaling protein serine/threonine kinase activity;GO:0032559	GO:0006464//cellular protein modification process	gi|255536799|ref|XP_002509466.1|/0/protein-tyrosine kinase, putative [Ricinus communis]	CotAD_46064	AT5G58950.1
CotAD_46499	204	Common SE24/SE0&SN24/SN0	LOCCotAD_46499	660	0.481929	1.6045	25.7484	2.59621	3.20895	54.5505	1.73523	0.305693	5.73952	4.39311	-	-	-	gi|224129990|ref|XP_002320721.1|/1.56454e-53/predicted protein [Populus trichocarpa]	CotAD_46499	AT2G45380.2
CotAD_46552	205	Common SE24/SE0&SN24/SN0	LOCCotAD_46552	1473	1.07968	2.51622	12.2765	3.15745	11.3228	11.9611	1.22066	1.8424	3.50723	1.92151	-	GO:0004672//protein kinase activity	-	gi|359490251|ref|XP_002267774.2|/2.3086e-144/PREDICTED: probable receptor-like protein kinase At5g39020-like [Vitis vinifera]	CotAD_46552	AT1G66920.2
CotAD_46921	206	Common SE24/SE0&SN24/SN0	LOCCotAD_46921	1056	1.80723	2.50703	10.5222	1.15902	8.02238	14.5081	0.472196	2.79112	2.54158	3.64588	-	GO:0046914//transition metal ion binding	-	gi|296089966|emb|CBI39785.3|/4.70505e-135/unnamed protein product [Vitis vinifera]	CotAD_46921	AT5G55970.2
CotAD_47043	207	Common SE24/SE0&SN24/SN0	LOCCotAD_47043	2655	4.55245	7.17944	9.60109	5.07089	6.28193	10.6753	0.657228	0.308968	1.07655	1.07397	GO:0043231//intracellular membrane-bounded organelle;GO:0031410//cytoplasmic vesicle	GO:0015926//glucosidase activity	GO:0005975//carbohydrate metabolic process;GO:0009913//epidermal cell differentiation	gi|225425480|ref|XP_002279616.1|/0/PREDICTED: mannosyl-oligosaccharide glucosidase isoform 1 [Vitis vinifera]	CotAD_47043	AT1G67490.1
CotAD_47292	208	Common SE24/SE0&SN24/SN0	LOCCotAD_47292	1227	4.66611	6.47291	71.7358	16.5584	49.625	111.439	0.472196	1.5835	3.9424	2.75062	-	-	-	gi|359489254|ref|XP_002265189.2|/1.32079e-86/PREDICTED: protein WAX2-like [Vitis vinifera]	CotAD_47292	AT1G02190.1
CotAD_47381	209	Common SE24/SE0&SN24/SN0	LOCCotAD_47381	1965	2.1043	9.16156	20.512	6.72694	15.4936	25.3394	2.12225	1.20365	3.28506	1.91336	-	-	-	gi|359485518|ref|XP_002271198.2|/0/PREDICTED: uncharacterized protein LOC100251719 [Vitis vinifera]	CotAD_47381	AT2G32970.2
CotAD_47495	210	Common SE24/SE0&SN24/SN0	LOCCotAD_47495	318	5.00115	56.6115	87.6965	9.2372	265.571	193.916	3.50076	4.8455	4.13219	4.39183	-	-	GO:0050896//response to stimulus	gi|1170748|sp|P46522.1|LEA5D_GOSHI/1.66903e-45/RecName: Full=Late embryogenesis abundant protein Lea5-D	CotAD_47495	AT4G02380.1
CotAD_47664	211	Common SE24/SE0&SN24/SN0	LOCCotAD_47664	747	36.193	36.8583	116.956	19.0061	43.9459	88.1907	0.0262789	1.20926	1.69218	2.21416	GO:0044464	-	-	gi|21615407|emb|CAD33923.1|/9.60246e-117/alpha-expansin 3 [Cicer arietinum]	CotAD_47664	AT1G69530.2
CotAD_47892	212	Common SE24/SE0&SN24/SN0	LOCCotAD_47892	726	3.50493	5.46988	35.4115	3.70888	13.1275	40.6227	0.642121	1.82354	3.33676	3.45323	-	GO:0016787//hydrolase activity	GO:0044238	gi|224114716|ref|XP_002316837.1|/1.80103e-96/predicted protein [Populus trichocarpa]	CotAD_47892	AT5G45920.1
CotAD_48137	213	Common SE24/SE0&SN24/SN0	LOCCotAD_48137	933	0.681828	4.54006	12.8434	0.524728	9.64749	24.2206	2.73523	4.20051	4.23548	5.52852	-	GO:0016491//oxidoreductase activity	GO:0009608//response to symbiont;GO:0010038//response to metal ion	gi|211906458|gb|ACJ11722.1|/3.00529e-135/2-nitropropane dioxygenase [Gossypium hirsutum]	CotAD_48137	AT5G64250.2
CotAD_48566	214	Common SE24/SE0&SN24/SN0	LOCCotAD_48566	699	0.001	3.4087	85.0912	3.50194	4.9236	181.918	11.735	0.49156	16.3767	5.69899	GO:0009536//plastid	-	GO:0000302//response to reactive oxygen species;GO:0009642//response to light intensity	gi|115490848|gb|ABI97958.1|/4.11567e-87/alpha-crystalline heat shock protein [Gossypium arboreum]	CotAD_48566	AT4G27670.1
CotAD_48662	215	Common SE24/SE0&SN24/SN0	LOCCotAD_48662	3087	5.04878	9.94819	20.3967	11.7358	15.6939	33.6239	0.978501	0.419295	2.01433	1.51857	-	GO:0003723//RNA binding	GO:0002252	gi|224115502|ref|XP_002332150.1|/0/argonaute protein group [Populus trichocarpa]	CotAD_48662	AT1G31280.1
CotAD_49623	217	Common SE24/SE0&SN24/SN0	LOCCotAD_49623	945	0.336585	1.40075	6.22489	0.777098	3.36176	6.07959	2.05716	2.11305	4.209	2.96781	-	GO:0004091	GO:0044238	gi|209573263|gb|ACI62779.1|/5.77556e-142/lipase [Jatropha curcas]	CotAD_49623	AT5G18640.1
CotAD_49856	218	Common SE24/SE0&SN24/SN0	LOCCotAD_49856	1743	1.09492	2.27833	8.49984	0.983075	1.06321	8.57003	1.05716	0.113048	2.95662	3.12393	GO:0043231//intracellular membrane-bounded organelle	GO:0016881//acid-amino acid ligase activity	GO:0002831;GO:0009725//response to hormone;GO:0009626//plant-type hypersensitive response;GO:0042742//defense response to bacterium;GO:0032787//monocarboxylic acid metabolic process;GO:0048878//chemical homeostasis;GO:0007165//signal transduction;GO:0009581//detection of external stimulus	gi|225425302|ref|XP_002268278.1|/0/PREDICTED: indole-3-acetic acid-amido synthetase GH3.17-like [Vitis vinifera]	CotAD_49856	AT1G28130.1
CotAD_50063	219	Common SE24/SE0&SN24/SN0	LOCCotAD_50063	879	0.001	3.31304	63.4528	1.39241	59.6339	170.374	11.6939	5.42048	15.9534	6.93498	-	GO:0003676//nucleic acid binding	-	gi|255562922|ref|XP_002522466.1|/3.9493e-110/NAC domain-containing protein, putative [Ricinus communis]	CotAD_50063	AT1G69490.1
CotAD_50306	220	Common SE24/SE0&SN24/SN0	LOCCotAD_50306	1005	10.4442	21.6008	27.532	17.0498	35.5619	35.062	1.04839	1.06058	1.39841	1.04016	GO:0044464	-	-	gi|470107013|ref|XP_004289845.1|/2.54982e-167/PREDICTED: magnesium transporter NIPA2-like [Fragaria vesca subsp. vesca]	CotAD_50306	AT2G21120.1
CotAD_50562	221	Common SE24/SE0&SN24/SN0	LOCCotAD_50562	1446	1.97971	3.11246	12.0537	2.87784	5.30942	14.0386	0.652768	0.883566	2.60612	2.28634	GO:0016020//membrane;GO:0031410//cytoplasmic vesicle	-	-	gi|224129624|ref|XP_002320632.1|/5.4937e-175/predicted protein [Populus trichocarpa]	CotAD_50562	AT1G47330.1
CotAD_51010	222	Common SE24/SE0&SN24/SN0	LOCCotAD_51010	1797	2.65503	4.27241	18.4287	1.63463	6.62951	22.1667	0.68632	2.01994	2.79515	3.76136	GO:0005743//mitochondrial inner membrane	GO:0046872//metal ion binding;GO:0016667//oxidoreductase activity, acting on a sulfur group of donors;GO:0050662//coenzyme binding;GO:0050136//NADH dehydrogenase (quinone) activity	GO:0008152//metabolic process	gi|255567411|ref|XP_002524685.1|/0/NADH dehydrogenase, putative [Ricinus communis]	CotAD_51010	AT4G05020.1
CotAD_51211	223	Common SE24/SE0&SN24/SN0	LOCCotAD_51211	1554	10.6434	27.2579	22.0114	11.0264	41.227	27.1117	1.35672	1.90263	1.0483	1.29796	GO:0009526//plastid envelope	GO:0016616//oxidoreductase activity, acting on the CH-OH group of donors, NAD or NADP as acceptor	GO:0006787;GO:0044257//cellular protein catabolic process	gi|255546477|ref|XP_002514298.1|/0/short-chain dehydrogenase, putative [Ricinus communis]	CotAD_51211	AT4G13250.1
CotAD_51868	224	Common SE24/SE0&SN24/SN0	LOCCotAD_51868	1044	6.09335	11.1577	15.6517	8.44089	9.38249	21.2786	0.872734	0.152577	1.36101	1.33393	GO:0044444//cytoplasmic part	GO:0008477//purine nucleosidase activity;GO:0050263//ribosylpyrimidine nucleosidase activity	GO:0042278//purine nucleoside metabolic process;GO:0046108//uridine metabolic process	gi|224090661|ref|XP_002309047.1|/4.9151e-153/predicted protein [Populus trichocarpa]	CotAD_51868	AT2G36310.1
CotAD_51930	225	Common SE24/SE0&SN24/SN0	LOCCotAD_51930	1065	5.07722	7.95469	15.1385	5.97599	9.19749	17.2626	0.647767	0.622062	1.57611	1.5304	GO:0044424	GO:0016788//hydrolase activity, acting on ester bonds;GO:0016876//ligase activity, forming aminoacyl-tRNA and related compounds;GO:0032559	GO:0006412//translation	gi|224112423|ref|XP_002316184.1|/1.53653e-132/predicted protein [Populus trichocarpa]	CotAD_51930	AT2G40410.2
CotAD_52244	226	Common SE24/SE0&SN24/SN0	LOCCotAD_52244	2193	0.29008	0.241443	3.37784	2.90216	3.62159	13.099	-0.26477	0.319499	3.54158	2.17426	-	-	-	gi|224110024|ref|XP_002333161.1|/0/predicted protein [Populus trichocarpa]	CotAD_52244	AT4G08850.1
CotAD_52658	227	Common SE24/SE0&SN24/SN0	LOCCotAD_52658	765	4.15781	4.49888	17.0879	4.79972	13.4965	22.0296	0.113742	1.49156	2.03908	2.19842	GO:0016020//membrane	-	GO:0009628//response to abiotic stimulus	gi|224078359|ref|XP_002305527.1|/6.85567e-57/predicted protein [Populus trichocarpa]	CotAD_52658	AT2G16900.3
CotAD_52666	228	Common SE24/SE0&SN24/SN0	LOCCotAD_52666	1593	0.199669	12.4643	51.0144	10.4491	44.2062	72.852	5.96405	2.08087	7.99715	2.80159	-	GO:0016682//oxidoreductase activity, acting on diphenols and related substances as donors, oxygen as acceptor;GO:0046914//transition metal ion binding	GO:0008152//metabolic process	gi|255575031|ref|XP_002528421.1|/0/multicopper oxidase, putative [Ricinus communis]	CotAD_52666	AT1G76160.1
CotAD_52667	229	Common SE24/SE0&SN24/SN0	LOCCotAD_52667	876	0.363097	1.8133	14.9227	3.35323	8.46196	15.3031	2.32019	1.33544	5.36101	2.1902	-	-	GO:0009887//organ morphogenesis;GO:0008361//regulation of cell size;GO:0003006//developmental process involved in reproduction;GO:0009743//response to carbohydrate	gi|443682302|gb|AGC97441.1|/4.29058e-149/NAC protein 11 [Gossypium hirsutum]	CotAD_52667	AT2G17040.1
CotAD_53484	230	Common SE24/SE0&SN24/SN0	LOCCotAD_53484	615	6.72349	19.3714	52.4307	21.8914	42.186	54.8053	1.52664	0.946398	2.96313	1.32395	-	GO:0005488//binding	GO:0010087//phloem or xylem histogenesis	gi|462412679|gb|EMJ17728.1|/3.57149e-38/hypothetical protein PRUPE_ppa026582mg [Prunus persica]	CotAD_53484	AT5G13180.1
CotAD_53678	231	Common SE24/SE0&SN24/SN0	LOCCotAD_53678	1641	45.5497	58.4013	105.948	46.0931	65.015	128.138	0.358559	0.496221	1.21785	1.47508	GO:0031224//intrinsic component of membrane;GO:0043231//intracellular membrane-bounded organelle	GO:0004175//endopeptidase activity	GO:0019538//protein metabolic process	gi|224071926|ref|XP_002303595.1|/0/predicted protein [Populus trichocarpa]	CotAD_53678	AT1G63690.1
CotAD_53763	232	Common SE24/SE0&SN24/SN0	LOCCotAD_53763	1590	13.003	18.149	4.11077	17.2428	17.3162	6.50402	0.481047	0.00613294	-1.66136	-1.40659	GO:0009536//plastid	GO:0003676//nucleic acid binding;GO:0016891//endoribonuclease activity, producing 5'-phosphomonoesters	GO:0010467//gene expression	gi|255584888|ref|XP_002533159.1|/0/RNA binding protein, putative [Ricinus communis]	CotAD_53763	AT4G37510.1
CotAD_53869	233	Common SE24/SE0&SN24/SN0	LOCCotAD_53869	378	0.841463	1.40075	16.715	1.94274	2.80147	19.252	0.73523	0.528086	4.3121	3.30884	GO:0030529//ribonucleoprotein complex;GO:0043231//intracellular membrane-bounded organelle	-	GO:0000087//mitotic M phase	gi|449451739|ref|XP_004143618.1|/2.84972e-61/PREDICTED: thioredoxin-like protein 4A-like [Cucumis sativus]	CotAD_53869	AT5G08290.1
CotAD_54149	235	Common SE24/SE0&SN24/SN0	LOCCotAD_54149	1428	7.12768	9.08429	21.5125	8.39951	9.26955	26.0171	0.34994	0.142194	1.59367	1.63108	GO:0016020//membrane	GO:0046914//transition metal ion binding	GO:0042445//hormone metabolic process;GO:0006725//cellular aromatic compound metabolic process;GO:0032446//protein modification by small protein conjugation	gi|255572066|ref|XP_002526974.1|/2.4241e-175/copine, putative [Ricinus communis]	CotAD_54149	AT5G14420.2
CotAD_54426	236	Common SE24/SE0&SN24/SN0	LOCCotAD_54426	2652	3.95792	12.6781	15.1984	4.79972	11.5798	14.8757	1.67952	1.27059	1.9411	1.63194	GO:0031461//cullin-RING ubiquitin ligase complex	-	-	gi|224110522|ref|XP_002315545.1|/0/predicted protein [Populus trichocarpa]	CotAD_54426	AT4G03020.2
CotAD_54536	237	Common SE24/SE0&SN24/SN0	LOCCotAD_54536	645	4.43823	1.64181	18.2404	1.89756	5.33581	23.7528	-1.43469	1.49156	2.03908	3.64588	GO:0043231//intracellular membrane-bounded organelle;GO:0005576//extracellular region	GO:0043566//structure-specific DNA binding	GO:0000018//regulation of DNA recombination	gi|470111402|ref|XP_004291937.1|/9.37464e-32/PREDICTED: protein OSB1, mitochondrial-like [Fragaria vesca subsp. vesca]	CotAD_54536	AT1G47720.1
CotAD_54640	238	Common SE24/SE0&SN24/SN0	LOCCotAD_54640	627	2.02917	17.7339	28.841	2.34245	35.4674	26.2673	3.12755	3.9204	3.82916	3.48718	GO:0043231//intracellular membrane-bounded organelle;GO:0044425//membrane part	GO:0046872//metal ion binding;GO:0016491//oxidoreductase activity	GO:0008152//metabolic process	gi|460378721|ref|XP_004235117.1|/2.50123e-42/PREDICTED: metal-nicotianamine transporter YSL2-like [Solanum lycopersicum]	CotAD_54640	AT5G53560.1
CotAD_55489	239	Common SE24/SE0&SN24/SN0	LOCCotAD_55489	1401	7.49208	10.0152	16.1732	7.33833	11.9047	17.2233	0.418756	0.698011	1.11016	1.23084	GO:0031090//organelle membrane;GO:0043231//intracellular membrane-bounded organelle	GO:0016667//oxidoreductase activity, acting on a sulfur group of donors;GO:0050662//coenzyme binding	GO:0006457//protein folding	gi|356556515|ref|XP_003546570.1|/0/PREDICTED: endoplasmic oxidoreductin-2-like [Glycine max]	CotAD_55489	AT1G72280.1
CotAD_55735	241	Common SE24/SE0&SN24/SN0	LOCCotAD_55735	681	1.86827	1.55502	23.9946	5.39176	5.44249	44.9943	-0.26477	0.0135125	3.68294	3.06092	-	GO:0003676//nucleic acid binding;GO:0001071//nucleic acid binding transcription factor activity	GO:0009887//organ morphogenesis;GO:0008361//regulation of cell size;GO:0003006//developmental process involved in reproduction;GO:0009743//response to carbohydrate	gi|255561351|ref|XP_002521686.1|/6.55255e-66/NAC domain-containing protein, putative [Ricinus communis]	CotAD_55735	AT2G17040.1
CotAD_55938	243	Common SE24/SE0&SN24/SN0	LOCCotAD_55938	804	9.49471	15.4762	23.5756	8.22042	12.5125	25.2485	0.704856	0.606088	1.3121	1.61891	-	-	-	gi|224079684|ref|XP_002305910.1|/2.13597e-104/predicted protein [Populus trichocarpa]	CotAD_55938	AT4G25660.1
CotAD_56071	244	Common SE24/SE0&SN24/SN0	LOCCotAD_56071	2337	4.89971	17.8987	32.9091	3.03756	30.1328	35.8922	1.86909	3.31035	2.74772	3.56268	-	GO:0004753//saccharopine dehydrogenase activity	GO:0008152//metabolic process	gi|23193174|gb|AAN14410.1|/0/bifunctional lysine-ketoglutarate reductase/saccharopine dehydrogenase [Gossypium hirsutum]	CotAD_56071	AT4G33150.2
CotAD_56172	245	Common SE24/SE0&SN24/SN0	LOCCotAD_56172	1215	7.33007	11.3305	29.0495	8.05879	10.2409	31.5238	0.628315	0.345709	1.98661	1.96781	-	-	-	gi|462400896|gb|EMJ06453.1|/2.68366e-124/hypothetical protein PRUPE_ppa006260mg [Prunus persica]	CotAD_56172	AT2G38430.1
CotAD_56715	247	Common SE24/SE0&SN24/SN0	LOCCotAD_56715	1176	1.35235	5.4029	10.9306	2.91412	5.62794	16.2846	1.99826	0.949549	3.01483	2.48238	-	GO:0004702//receptor signaling protein serine/threonine kinase activity;GO:0032559	GO:0006464//cellular protein modification process	gi|462419942|gb|EMJ24205.1|/9.94369e-161/hypothetical protein PRUPE_ppa006805mg [Prunus persica]	CotAD_56715	AT1G70740.1
CotAD_57114	248	Common SE24/SE0&SN24/SN0	LOCCotAD_57114	2016	7.25761	17.3343	31.3406	12.8707	30.4659	42.9371	1.25606	1.24311	2.11046	1.73814	-	GO:0016879//ligase activity, forming carbon-nitrogen bonds	GO:0006464//cellular protein modification process	gi|255581825|ref|XP_002531713.1|/8.31862e-167/ubiquitin conjugating enzyme, putative [Ricinus communis]	CotAD_57114	AT3G15355.1
CotAD_57532	249	Common SE24/SE0&SN24/SN0	LOCCotAD_57532	1845	3.10315	5.73966	24.9164	6.50109	12.3401	29.8938	0.887233	0.924603	3.00529	2.20109	GO:0031224//intrinsic component of membrane	GO:0016301//kinase activity;GO:0005102//receptor binding;GO:0032559	GO:0006952//defense response;GO:0006464//cellular protein modification process	gi|359497728|ref|XP_003635622.1|/0/PREDICTED: probably inactive leucine-rich repeat receptor-like protein kinase At5g48380-like [Vitis vinifera]	CotAD_57532	AT5G48380.1
CotAD_57665	250	Common SE24/SE0&SN24/SN0	LOCCotAD_57665	606	50.3878	96.9847	109.295	57.359	88.2462	147.265	0.944683	0.621513	1.11708	1.36032	GO:0016020//membrane	GO:0019787//small conjugating protein ligase activity;GO:0000166//nucleotide binding	GO:0019941//modification-dependent protein catabolic process;GO:0032446//protein modification by small protein conjugation	gi|28569259|gb|AAL99219.1|/2.88433e-77/ubiquitin-conjugating enzyme E2 [Gossypium hirsutum]	CotAD_57665	AT1G64230.5
CotAD_58064	251	Common SE24/SE0&SN24/SN0	LOCCotAD_58064	1131	8.71818	68.1166	774.396	9.09019	373.583	1178.84	2.96591	5.36098	6.4729	7.01885	-	-	-	gi|49615303|gb|AAT66913.1|/5.93732e-155/dehydration-induced protein RD22-like protein 2 [Gossypium arboreum]	CotAD_58064	AT5G25610.1
CotAD_58066	252	Common SE24/SE0&SN24/SN0	LOCCotAD_58066	1008	1.26219	4.72754	12.3201	1.45706	3.41429	7.97946	1.90516	1.22853	3.28701	2.45323	-	-	-	gi|33578034|gb|AAQ22345.1|/9.13326e-157/BURP domain-containing protein [Gossypium hirsutum]	CotAD_58066	AT5G25610.1
CotAD_58864	253	Common SE24/SE0&SN24/SN0	LOCCotAD_58864	738	3.01695	7.89204	41.3305	9.28726	7.89193	49.304	1.38731	-0.234875	3.77605	2.40838	-	-	-	gi|255543647|ref|XP_002512886.1|/1.21723e-63/transcription factor, putative [Ricinus communis]	CotAD_58864	AT5G13180.1
CotAD_59472	254	Common SE24/SE0&SN24/SN0	LOCCotAD_59472	3378	5.64961	10.0317	17.8012	8.18851	11.7557	23.4707	0.828339	0.521688	1.65575	1.51919	-	-	-	gi|225444822|ref|XP_002279012.1|/0/PREDICTED: uncharacterized protein LOC100249046 [Vitis vinifera]	CotAD_59472	AT5G20610.1
CotAD_60607	256	Common SE24/SE0&SN24/SN0	LOCCotAD_60607	372	18.8108	47.682	96.6363	30.2692	74.0129	152.382	1.34189	1.28993	2.36101	2.33177	GO:0042579//microbody	GO:0005496//steroid binding	GO:0009062//fatty acid catabolic process;GO:0032501//multicellular organismal process;GO:0006869//lipid transport;GO:0006081//cellular aldehyde metabolic process	gi|297791681|ref|XP_002863725.1|/1.05006e-55/sterol carrier protein 2 (SCP-2) family protein [Arabidopsis lyrata subsp. lyrata]	CotAD_60607	AT5G42890.1
CotAD_60870	258	Common SE24/SE0&SN24/SN0	LOCCotAD_60870	354	31.4479	38.8887	65.2382	40.1061	71.0456	110.36	0.306387	0.824923	1.05275	1.46032	-	-	-	gi|462413337|gb|EMJ18386.1|/2.16624e-45/hypothetical protein PRUPE_ppa013551mg [Prunus persica]	CotAD_60870	AT5G15460.2
CotAD_61121	259	Common SE24/SE0&SN24/SN0	LOCCotAD_61121	660	1.44579	17.6495	28.7194	0.370888	19.2537	26.1146	3.6097	5.69801	4.3121	6.13773	GO:0043231//intracellular membrane-bounded organelle	GO:0016705//oxidoreductase activity, acting on paired donors, with incorporation or reduction of molecular oxygen;GO:0016209//antioxidant activity	GO:0008152//metabolic process;GO:0019725//cellular homeostasis	gi|342160840|gb|AEL16456.1|/1.44412e-99/1-Cys peroxiredoxin [Vitis vinifera]	CotAD_61121	AT1G48130.1
CotAD_61301	260	Common SE24/SE0&SN24/SN0	LOCCotAD_61301	1056	7.22893	10.0281	32.3918	10.663	12.2843	42.7989	0.472196	0.204196	2.16378	2.00496	GO:0044444//cytoplasmic part	GO:0005515//protein binding;GO:0016857//racemase and epimerase activity, acting on carbohydrates and derivatives;GO:0048037//cofactor binding	GO:0050896//response to stimulus;GO:0019318//hexose metabolic process	gi|460399972|ref|XP_004245510.1|/6.71575e-174/PREDICTED: UDP-glucose 4-epimerase GEPI48-like [Solanum lycopersicum]	CotAD_61301	AT4G10960.1
CotAD_61393	261	Common SE24/SE0&SN24/SN0	LOCCotAD_61393	741	2.57549	5.35915	17.9354	9.24966	16.4345	36.6991	1.05716	0.829255	2.79989	1.98827	-	GO:0003676//nucleic acid binding	GO:0006351//transcription, DNA-templated;GO:0009743//response to carbohydrate	gi|443682306|gb|AGC97443.1|/5.528e-125/NAC protein 13 [Gossypium hirsutum]	CotAD_61393	AT3G44350.2
CotAD_62139	262	Common SE24/SE0&SN24/SN0	LOCCotAD_62139	849	1.49858	6.54839	11.8046	2.01826	9.35472	10.3761	2.12755	2.21258	2.97768	2.36209	-	GO:0004091	GO:0006007//glucose catabolic process	gi|255541996|ref|XP_002512062.1|/1.79212e-128/6-phosphogluconolactonase, putative [Ricinus communis]	CotAD_62139	AT1G13700.1
CotAD_62650	264	Common SE24/SE0&SN24/SN0	LOCCotAD_62650	1272	6.50149	15.1935	34.0852	12.7011	35.3817	59.0179	1.22461	1.47804	2.3903	2.21619	-	GO:0004672//protein kinase activity;GO:0000166//nucleotide binding	GO:0042742//defense response to bacterium;GO:0006468//protein phosphorylation	gi|462412755|gb|EMJ17804.1|/7.51002e-141/hypothetical protein PRUPE_ppa026923mg [Prunus persica]	CotAD_62650	AT5G13160.1
CotAD_62726	265	Common SE24/SE0&SN24/SN0	LOCCotAD_62726	561	99.7876	96.2698	223.696	96.4308	142.043	229.399	-0.0517762	0.558765	1.16461	1.25029	-	-	GO:0051179//localization	gi|449517551|ref|XP_004165809.1|/2.16301e-49/PREDICTED: uncharacterized GPI-anchored protein At1g27950-like [Cucumis sativus]	CotAD_62726	AT1G55260.2
CotAD_62797	266	Common SE24/SE0&SN24/SN0	LOCCotAD_62797	1173	7.59253	17.3786	25.4461	15.8599	25.9548	42.4483	1.19466	0.710611	1.74479	1.42032	-	GO:0016668//oxidoreductase activity, acting on a sulfur group of donors, NAD(P) as acceptor	GO:0008152//metabolic process;GO:0007165//signal transduction;GO:0019725//cellular homeostasis	gi|462420153|gb|EMJ24416.1|/3.08657e-154/hypothetical protein PRUPE_ppa007157mg [Prunus persica]	CotAD_62797	AT4G31240.2
CotAD_63425	268	Common SE24/SE0&SN24/SN0	LOCCotAD_63425	2193	5.51152	6.27751	25.1351	6.69728	8.5711	30.0403	0.187742	0.355905	2.18918	2.16525	GO:0044424	GO:0016620//oxidoreductase activity, acting on the aldehyde or oxo group of donors, NAD or NADP as acceptor;GO:0016774//phosphotransferase activity, carboxyl group as acceptor;GO:0032559	GO:0006560//proline metabolic process;GO:0006796//phosphate-containing compound metabolic process	gi|209573854|gb|ACI62865.1|/0/delta 1-pyrroline-5-carboxylate synthetase [Gossypium arboreum]	CotAD_63425	AT2G39800.4
CotAD_64134	269	Common SE24/SE0&SN24/SN0	LOCCotAD_64134	909	4.89881	8.15487	15.819	6.73228	13.1059	18.5397	0.73523	0.961045	1.69116	1.46145	-	-	-	gi|363808300|ref|NP_001242244.1|/2.0061e-112/uncharacterized protein LOC100783451 [Glycine max]	CotAD_64134	AT3G55960.1
CotAD_64251	270	Common SE24/SE0&SN24/SN0	LOCCotAD_64251	3078	14.4673	32.9422	73.6854	15.1898	44.4671	64.7068	1.18715	1.54964	2.34859	2.09082	GO:0016020//membrane	GO:0004673//protein histidine kinase activity;GO:0019901//protein kinase binding;GO:0016791//phosphatase activity;GO:0032559;GO:0004888//transmembrane signaling receptor activity	GO:0009908//flower development;GO:0006351//transcription, DNA-templated;GO:0009888//tissue development;GO:0009744//response to sucrose;GO:0040007//growth;GO:0010260//organ senescence;GO:0009755//hormone-mediated signaling pathway;GO:0006826//iron ion transport;GO:2000026//regulation of multicellular organismal development;GO:0006970//response to osmotic stress;GO:0006468//protein phosphorylation;…	gi|462423967|gb|EMJ28230.1|/0/hypothetical protein PRUPE_ppa000679mg [Prunus persica]	CotAD_64251	AT1G27320.1
CotAD_64848	271	Common SE24/SE0&SN24/SN0	LOCCotAD_64848	876	4.35716	5.74212	18.9021	5.58872	11.1819	16.1775	0.398195	1.00057	2.11708	1.5334	-	-	-	gi|224063231|ref|XP_002301052.1|/8.76636e-102/predicted protein [Populus trichocarpa]	CotAD_64848	AT1G34630.1
CotAD_65599	272	Common SE24/SE0&SN24/SN0	LOCCotAD_65599	702	1.81238	5.27976	21.725	1.74349	15.4619	23.461	1.54258	3.14867	3.5834	3.75022	-	-	GO:0009987//cellular process;GO:0009725//response to hormone;GO:0006970//response to osmotic stress;GO:0050826//response to freezing	gi|224075453|ref|XP_002304640.1|/1.10293e-55/AP2/ERF domain-containing transcription factor [Populus trichocarpa]	CotAD_65599	AT5G13330.1
CotAD_65664	273	Common SE24/SE0&SN24/SN0	LOCCotAD_65664	1737	1.28181	1.06689	7.02405	1.1274	2.43858	5.29208	-0.26477	1.11305	2.45412	2.23084	-	GO:0004553//hydrolase activity, hydrolyzing O-glycosyl compounds	GO:0044238	gi|224092180|ref|XP_002309496.1|/0/predicted protein [Populus trichocarpa]	CotAD_65664	AT3G13790.2
CotAD_65686	274	Common SE24/SE0&SN24/SN0	LOCCotAD_65686	1119	0.852742	5.20494	14.4079	2.40629	10.8829	23.6175	2.6097	2.17718	4.07861	3.29497	-	GO:0016787//hydrolase activity	GO:0044238	gi|224084882|ref|XP_002307434.1|/8.71053e-159/predicted protein [Populus trichocarpa]	CotAD_65686	AT3G26430.1
CotAD_65984	276	Common SE24/SE0&SN24/SN0	LOCCotAD_65984	1167	3.54323	15.6531	26.5104	5.03415	15.6529	14.441	2.14331	1.63661	2.90342	1.52035	-	-	-	gi|224083147|ref|XP_002306954.1|/7.07821e-143/predicted protein [Populus trichocarpa]	CotAD_65984	AT1G60420.1
CotAD_66400	277	Common SE24/SE0&SN24/SN0	LOCCotAD_66400	699	8.19072	7.19614	35.8443	10.856	15.907	32.8768	-0.186767	0.551169	2.12968	1.59857	-	-	GO:0006351//transcription, DNA-templated	gi|147865523|emb|CAN81560.1|/3.38249e-73/hypothetical protein VITISV_009902 [Vitis vinifera]	CotAD_66400	AT4G13040.1
CotAD_66826	278	Common SE24/SE0&SN24/SN0	LOCCotAD_66826	1464	1.08631	1.62751	8.78032	1.67203	3.61665	15.9589	0.583227	1.11305	3.01483	3.25469	GO:0031090//organelle membrane;GO:0043231//intracellular membrane-bounded organelle;GO:0031224//intrinsic component of membrane	GO:0022891//substrate-specific transmembrane transporter activity;GO:0016628//oxidoreductase activity, acting on the CH-CH group of donors, NAD or NADP as acceptor	GO:0008152//metabolic process;GO:0071702	gi|462419364|gb|EMJ23627.1|/0/hypothetical protein PRUPE_ppa004911mg [Prunus persica]	CotAD_66826	AT1G75220.1
CotAD_67452	279	Common SE24/SE0&SN24/SN0	LOCCotAD_67452	429	15.57	113.549	100.556	30.2416	141.317	74.9958	2.86647	2.22433	2.69116	1.31028	-	-	-	gi|224082880|ref|XP_002306876.1|/3.26621e-41/predicted protein [Populus trichocarpa]	CotAD_67452	AT1G19530.1
CotAD_67511	280	Common SE24/SE0&SN24/SN0	LOCCotAD_67511	1632	4.87244	4.54214	12.9494	4.94971	7.94864	25.8159	-0.101271	0.683364	1.41017	2.38284	GO:0043231//intracellular membrane-bounded organelle	GO:0048037//cofactor binding;GO:0016832//aldehyde-lyase activity	GO:0006665//sphingolipid metabolic process;GO:0019752//carboxylic acid metabolic process	gi|462419240|gb|EMJ23503.1|/0/hypothetical protein PRUPE_ppa003923mg [Prunus persica]	CotAD_67511	AT1G27980.1
CotAD_68077	282	Common SE24/SE0&SN24/SN0	LOCCotAD_68077	1965	4.2086	12.2603	45.57	7.3498	31.5261	73.0943	1.54258	2.10077	3.43667	3.31398	-	GO:0016853//isomerase activity	-	gi|470145715|ref|XP_004308480.1|/0/PREDICTED: lupeol synthase-like [Fragaria vesca subsp. vesca]	CotAD_68077	AT1G78960.1
CotAD_68570	283	Common SE24/SE0&SN24/SN0	LOCCotAD_68570	2316	14.9697	65.4996	164.062	16.6995	150.201	274.361	2.12944	3.16902	3.45412	4.0382	-	-	GO:0009628//response to abiotic stimulus	gi|317106767|dbj|BAJ53259.1|/0/JMS10C05.2 [Jatropha curcas]	CotAD_68570	AT3G57520.1
CotAD_68870	285	Common SE24/SE0&SN24/SN0	LOCCotAD_68870	927	1.02936	1.99913	21.6226	0.264062	5.99731	31.4014	0.957622	4.50537	4.39272	6.89381	-	-	GO:0010038//response to metal ion	gi|470143911|ref|XP_004307610.1|/7.46026e-70/PREDICTED: uncharacterized protein At2g39920-like [Fragaria vesca subsp. vesca]	CotAD_68870	AT2G39920.2
CotAD_69076	286	Common SE24/SE0&SN24/SN0	LOCCotAD_69076	1197	1.0629	0.663514	14.5611	4.08999	5.30804	36.1576	-0.679807	0.376083	3.77605	3.14413	-	-	-	gi|359483457|ref|XP_002267894.2|/1.64848e-118/PREDICTED: uncharacterized protein LOC100246969 [Vitis vinifera]	CotAD_69076	AT5G35735.1
CotAD_70335	287	Common SE24/SE0&SN24/SN0	LOCCotAD_70335	2268	1.96341	11.0893	40.2504	6.47581	33.3841	62.9913	2.49773	2.36603	4.35757	3.28202	-	GO:0016853//isomerase activity	-	gi|297736000|emb|CBI24038.3|/0/unnamed protein product [Vitis vinifera]	CotAD_70335	AT2G07050.1
CotAD_70731	288	Common SE24/SE0&SN24/SN0	LOCCotAD_70731	1587	1.20254	0.834096	19.2199	2.7764	7.17313	50.9238	-0.527804	1.36939	3.99844	4.19705	GO:0005618//cell wall	GO:0030234//enzyme regulator activity;GO:0004091	GO:0071555//cell wall organization	gi|255573722|ref|XP_002527782.1|/0/Pectinesterase-1 precursor, putative [Ricinus communis]	CotAD_70731	AT1G23200.1
CotAD_72193	291	Common SE24/SE0&SN24/SN0	LOCCotAD_72193	1725	2.58146	3.68337	13.5143	4.68286	5.21803	16.8748	0.512838	0.156117	2.38823	1.84941	GO:0016020//membrane	GO:0046872//metal ion binding;GO:0004722//protein serine/threonine phosphatase activity;GO:0004674//protein serine/threonine kinase activity;GO:0032559	GO:0006464//cellular protein modification process	gi|255549160|ref|XP_002515635.1|/0/calcium-dependent protein kinase, putative [Ricinus communis]	CotAD_72193	AT5G24430.1
CotAD_72429	292	Common SE24/SE0&SN24/SN0	LOCCotAD_72429	1944	2.61788	3.4046	9.63833	2.89613	6.53675	20.0964	0.379086	1.17445	1.88038	2.79474	GO:0016020//membrane	GO:0004672//protein kinase activity;GO:0032559	GO:0006464//cellular protein modification process;GO:0042221//response to chemical	gi|225425605|ref|XP_002265829.1|/0/PREDICTED: cysteine-rich receptor-like protein kinase 2 [Vitis vinifera]	CotAD_72429	AT1G70520.1
CotAD_73092	293	Common SE24/SE0&SN24/SN0	LOCCotAD_73092	1572	6.27243	10.7783	20.7892	5.13863	8.08362	13.6443	0.781034	0.653617	1.72874	1.40884	GO:0008287//protein serine/threonine phosphatase complex	GO:0019888//protein phosphatase regulator activity	GO:0006464//cellular protein modification process;GO:0023052//signaling	gi|462411273|gb|EMJ16322.1|/0/hypothetical protein PRUPE_ppa004338mg [Prunus persica]	CotAD_73092	AT1G17720.2
CotAD_73291	294	Common SE24/SE0&SN24/SN0	LOCCotAD_73291	582	6.5582	12.7367	34.8144	8.41188	15.4658	88.8435	0.957622	0.878583	2.40831	3.40077	GO:0044424	GO:0016859//cis-trans isomerase activity	GO:0006520//cellular amino acid metabolic process	gi|255541314|ref|XP_002511721.1|/1.11663e-67/glutathione-s-transferase theta, gst, putative [Ricinus communis]	CotAD_73291	AT2G02390.1
CotAD_73593	295	Common SE24/SE0&SN24/SN0	LOCCotAD_73593	861	0.369423	3.07482	88.8185	2.27443	44.2768	234.88	3.05716	4.28297	7.90944	6.69027	-	GO:0003676//nucleic acid binding	-	gi|255562922|ref|XP_002522466.1|/4.693e-116/NAC domain-containing protein, putative [Ricinus communis]	CotAD_73593	AT1G69490.1
CotAD_74450	296	Common SE24/SE0&SN24/SN0	LOCCotAD_74450	1020	3.11836	12.718	27.1271	10.0794	24.1379	34.1709	2.02801	1.25989	3.12087	1.76136	-	GO:0000166//nucleotide binding	-	gi|462419499|gb|EMJ23762.1|/2.48914e-101/hypothetical protein PRUPE_ppa008383mg [Prunus persica]	CotAD_74450	AT1G70480.2
CotAD_74494	297	Common SE24/SE0&SN24/SN0	LOCCotAD_74494	1011	95.6421	20.9489	245.455	129.293	29.0662	284.514	-2.19077	-2.15323	1.35974	1.13785	-	GO:0016757//transferase activity, transferring glycosyl groups	GO:0005975//carbohydrate metabolic process;GO:0000302//response to reactive oxygen species;GO:0009642//response to light intensity	gi|224130924|ref|XP_002320958.1|/3.24871e-170/predicted protein [Populus trichocarpa]	CotAD_74494	AT2G47180.1
CotAD_75843	298	Common SE24/SE0&SN24/SN0	LOCCotAD_75843	873	40.4423	68.2325	129.026	82.4364	127.366	208.837	0.754595	0.627621	1.67372	1.34102	-	GO:0016772//transferase activity, transferring phosphorus-containing groups	GO:0008152//metabolic process	gi|224139560|ref|XP_002323169.1|/1.93233e-117/predicted protein [Populus trichocarpa]	CotAD_75843	AT4G15130.1
CotAD_76533	299	Common SE24/SE0&SN24/SN0	LOCCotAD_76533	570	0.001	7.43136	11.8491	2.57669	12.0758	17.4708	12.8594	2.22853	13.5325	2.76136	-	GO:0032559	GO:0009209;GO:0009206	gi|255537803|ref|XP_002509968.1|/4.57802e-79/conserved hypothetical protein [Ricinus communis]	CotAD_76533	AT4G23895.2
CotAD_76561	300	Common SE24/SE0&SN24/SN0	LOCCotAD_76561	795	4.40101	1.99805	60.2913	4.31069	4.32906	47.2143	-1.13924	0.00613294	3.77605	3.45323	GO:0005634//nucleus	-	GO:0006351//transcription, DNA-templated	gi|297739684|emb|CBI29866.3|/1.99806e-70/unnamed protein product [Vitis vinifera]	CotAD_76561	AT5G12840.3
CotAD_76899	301	Common SE24/SE0&SN24/SN0	LOCCotAD_76899	2817	0.790383	0.563881	6.72871	1.47723	1.59764	7.20616	-0.487162	0.113048	3.08971	2.28634	GO:0031224//intrinsic component of membrane	GO:0046914//transition metal ion binding;GO:0016209//antioxidant activity;GO:0050662//coenzyme binding;GO:0050664//oxidoreductase activity, acting on NAD(P)H, oxygen as acceptor	GO:0008152//metabolic process	gi|449518479|ref|XP_004166269.1|/0/PREDICTED: respiratory burst oxidase homolog protein A-like [Cucumis sativus]	CotAD_76899	AT1G64060.1
CotAD_01266	529	Common SE24/SE0&SN24/SN0 ns	LOCCotAD_01266	1077	1.47666	2.21233	7.88948	1.36371	1.22906	4.6232	0.583227	-0.149986	2.41759	1.91134	-	-	-	gi|470142199|ref|XP_004306802.1|/1.42122e-110/PREDICTED: O-glucosyltransferase rumi-like [Fragaria vesca subsp. vesca]	CotAD_01266	AT2G45830.1
CotAD_02886	530	Common SE24/SE0&SN24/SN0 ns	LOCCotAD_02886	5691	2.3474	3.67503	4.93856	2.83884	3.25632	2.75937	0.646693	0.197937	1.07303	-0.238901	-	-	-	gi|330370553|gb|AEC12446.1|/0/repressor of gene silencing 1 [Gossypium hirsutum]	CotAD_02886	AT5G04560.1
CotAD_03361	531	Common SE24/SE0&SN24/SN0 ns	LOCCotAD_03361	1941	28.8412	15.549	72.5114	59.5254	32.7343	47.7534	-0.891312	-0.862704	1.33008	0.544803	-	GO:0016628//oxidoreductase activity, acting on the CH-CH group of donors, NAD or NADP as acceptor;GO:0032559	GO:0008152//metabolic process;GO:0050896//response to stimulus	gi|255573627|ref|XP_002527736.1|/0/heat shock protein, putative [Ricinus communis]	CotAD_03361	AT5G02500.1
CotAD_03375	532	Common SE24/SE0&SN24/SN0 ns	LOCCotAD_03375	1194	1.86475	2.88245	8.02875	6.56042	3.76931	6.73643	0.628315	-0.799489	2.10619	0.837685	-	GO:0004713//protein tyrosine kinase activity;GO:0032559	GO:0006464//cellular protein modification process	gi|224119448|ref|XP_002331232.1|/1.15808e-172/predicted protein [Populus trichocarpa]	CotAD_03375	AT2G28930.2
CotAD_03515	533	Common SE24/SE0&SN24/SN0 ns	LOCCotAD_03515	339	33.7776	117.142	70.0529	30.3274	46.0754	24.8564	1.79412	0.603374	1.05238	-0.890381	-	-	-	gi|224140343|ref|XP_002323542.1|/9.28295e-36/predicted protein [Populus trichocarpa]	CotAD_03515	AT3G54040.1
CotAD_04229	534	Common SE24/SE0&SN24/SN0 ns	LOCCotAD_04229	387	56.7107	29.4158	23.6449	51.8667	18.4701	27.7116	-0.94703	-1.48962	-1.26209	0.585298	GO:0030529//ribonucleoprotein complex;GO:0031981//nuclear lumen	GO:0003676//nucleic acid binding	GO:0022613//ribonucleoprotein complex biogenesis	gi|449443099|ref|XP_004139318.1|/1.34685e-55/PREDICTED: NHP2-like protein 1-like [Cucumis sativus]	CotAD_04229	AT5G20160.1
CotAD_04410	535	Common SE24/SE0&SN24/SN0 ns	LOCCotAD_04410	1503	2.75113	12.5061	19.8592	15.3093	17.0856	28.5413	2.18454	0.158372	2.85171	0.740272	GO:0044464	-	-	gi|297741708|emb|CBI32840.3|/3.09124e-152/unnamed protein product [Vitis vinifera]	CotAD_04410	AT1G28760.1
CotAD_05444	536	Common SE24/SE0&SN24/SN0 ns	LOCCotAD_05444	807	10.6418	13.7784	23.488	15.7731	13.4502	18.51	0.37266	-0.22984	1.14217	0.46068	GO:0044420//extracellular matrix part;GO:0031224//intrinsic component of membrane	GO:0015103//inorganic anion transmembrane transporter activity	GO:0015698//inorganic anion transport	gi|470140836|ref|XP_004306143.1|/2.14571e-112/PREDICTED: aquaporin NIP2-1-like [Fragaria vesca subsp. vesca]	CotAD_05444	AT5G37820.1
CotAD_06249	537	Common SE24/SE0&SN24/SN0 ns	LOCCotAD_06249	1161	84.3811	34.6605	40.9095	88.553	34.2039	56.7429	-1.28363	-1.37238	-1.04449	0.730276	GO:0031224//intrinsic component of membrane;GO:0030312;GO:0031981//nuclear lumen;GO:0019866//organelle inner membrane;GO:0009526//plastid envelope	GO:0046914//transition metal ion binding	GO:0006862//nucleotide transport	gi|3334115|sp|O22342.1|ADT1_GOSHI/0/RecName: Full=ADP,ATP carrier protein 1, mitochondrial; AltName: Full=ADP/ATP translocase 1; AltName: Full=Adenine nucleotide translocator 1; Short=ANT 1; Flags: Precursor	CotAD_06249	AT5G13490.2
CotAD_06356	538	Common SE24/SE0&SN24/SN0 ns	LOCCotAD_06356	645	15.7804	25.4481	33.7784	22.3913	25.0373	33.8478	0.689426	0.161142	1.09797	0.434983	-	-	-	gi|359493157|ref|XP_003634526.1|/5.22539e-91/PREDICTED: uncharacterized protein LOC100854952 [Vitis vinifera]	CotAD_06356	AT4G09830.1
CotAD_09462	539	Common SE24/SE0&SN24/SN0 ns	LOCCotAD_09462	1677	7.96605	23.0485	23.2552	8.32009	16.8915	9.36409	1.53274	1.02163	1.54562	-0.851085	-	-	GO:0009630//gravitropism;GO:0009416//response to light stimulus	gi|359478573|ref|XP_002279931.2|/6.6952e-151/PREDICTED: uncharacterized protein LOC100265690 [Vitis vinifera]	CotAD_09462	AT5G58960.1
CotAD_10419	540	Common SE24/SE0&SN24/SN0 ns	LOCCotAD_10419	1998	3.5023	4.63762	11.3406	4.65558	4.50506	7.47625	0.405081	-0.0474165	1.69513	0.73077	-	-	GO:0009987//cellular process	gi|359484783|ref|XP_002270833.2|/0/PREDICTED: two-component response regulator ARR12-like [Vitis vinifera]	CotAD_10419	AT2G25180.1
CotAD_11096	541	Common SE24/SE0&SN24/SN0 ns	LOCCotAD_11096	1122	5.38626	5.66293	14.1752	5.89057	4.24714	13.9961	0.0722651	-0.471914	1.39601	1.72046	-	GO:0004871//signal transducer activity;GO:0003824//catalytic activity;GO:0019840//isoprenoid binding	-	gi|225346679|gb|ACN86361.1|/0/GID1-6 [Gossypium hirsutum]	CotAD_11096	AT5G27320.1
CotAD_12477	542	Common SE24/SE0&SN24/SN0 ns	LOCCotAD_12477	1389	1.83195	4.19318	9.41127	4.40579	5.1461	10.4784	1.19466	0.224079	2.36101	1.02587	GO:0044424	GO:0043169//cation binding;GO:0016301//kinase activity;GO:0005515//protein binding	GO:0006739//NADP metabolic process;GO:0009108//coenzyme biosynthetic process;GO:0006796//phosphate-containing compound metabolic process	gi|255544910|ref|XP_002513516.1|/0/poly(p)/ATP NAD kinase, putative [Ricinus communis]	CotAD_12477	AT3G21070.2
CotAD_12536	543	Common SE24/SE0&SN24/SN0 ns	LOCCotAD_12536	426	8.21315	4.35022	44.4948	29.3053	10.5647	50.3493	-0.916847	-1.47191	2.43763	2.25272	GO:0044439	GO:0005488//binding	GO:0006979//response to oxidative stress;GO:0044267//cellular protein metabolic process	gi|462411280|gb|EMJ16329.1|/1.51244e-62/hypothetical protein PRUPE_ppa013043mg [Prunus persica]	CotAD_12536	AT5G37670.1
CotAD_14615	544	Common SE24/SE0&SN24/SN0 ns	LOCCotAD_14615	921	7.25248	6.89882	34.3011	19.9337	24.433	22.8727	-0.0721248	0.29362	2.24171	-0.095201	-	-	-	gi|255575594|ref|XP_002528697.1|/5.67664e-54/WRKY transcription factor, putative [Ricinus communis]	CotAD_14615	AT3G56400.1
CotAD_18327	545	Common SE24/SE0&SN24/SN0 ns	LOCCotAD_18327	1230	8.01647	15.2819	24.4441	10.9457	11.6227	21.7976	0.930781	0.0865759	1.60845	0.907226	GO:0043231//intracellular membrane-bounded organelle	GO:0046914//transition metal ion binding	-	gi|255568442|ref|XP_002525195.1|/1.39012e-152/zinc finger protein, putative [Ricinus communis]	CotAD_18327	AT2G20280.1
CotAD_18547	546	Common SE24/SE0&SN24/SN0 ns	LOCCotAD_18547	2562	5.58676	10.1267	15.3921	8.02576	9.60994	10.4649	0.858087	0.25989	1.46211	0.122954	-	-	-	gi|462402788|gb|EMJ08345.1|/0/hypothetical protein PRUPE_ppa001257mg [Prunus persica]	CotAD_18547	AT2G27950.1
CotAD_20032	547	Common SE24/SE0&SN24/SN0 ns	LOCCotAD_20032	4005	3.09734	3.83397	6.41917	2.93376	5.22206	5.0686	0.307809	0.831866	1.05136	-0.04303	-	GO:0016726//oxidoreductase activity, acting on CH or CH2 groups, NAD or NADP as acceptor;GO:0046914//transition metal ion binding;GO:0051536//iron-sulfur cluster binding;GO:0016727;GO:0050662//coenzyme binding	GO:0006144//purine nucleobase metabolic process;GO:0006979//response to oxidative stress;GO:0006801//superoxide metabolic process	gi|255544848|ref|XP_002513485.1|/0/xanthine dehydrogenase, putative [Ricinus communis]	CotAD_20032	AT4G34890.1
CotAD_20860	548	Common SE24/SE0&SN24/SN0 ns	LOCCotAD_20860	846	0.751945	2.50347	15.4518	10.4164	15.6465	14.9403	1.73523	0.586979	4.36101	-0.0666318	-	GO:0004721//phosphoprotein phosphatase activity	-	gi|224133470|ref|XP_002328050.1|/4.24873e-122/predicted protein [Populus trichocarpa]	CotAD_20860	AT4G28400.1
CotAD_22049	549	Common SE24/SE0&SN24/SN0 ns	LOCCotAD_22049	1647	3.28308	8.35858	10.8473	2.67525	4.33997	3.72084	1.34821	0.698011	1.72421	-0.222057	-	-	-	gi|462419422|gb|EMJ23685.1|/0/hypothetical protein PRUPE_ppa004106mg [Prunus persica]	CotAD_22049	AT3G18440.1
CotAD_22192	550	Common SE24/SE0&SN24/SN0 ns	LOCCotAD_22192	894	11.0294	14.8066	24.3704	10.9524	15.6948	19.2792	0.42489	0.519041	1.14378	0.296763	GO:0044464	GO:0004520//endodeoxyribonuclease activity;GO:0005488//binding	GO:0006259//DNA metabolic process	gi|255560824|ref|XP_002521425.1|/4.31418e-136/Nuclease PA3, putative [Ricinus communis]	CotAD_22192	AT4G21585.1
CotAD_22485	551	Common SE24/SE0&SN24/SN0 ns	LOCCotAD_22485	453	14.7451	25.13	39.438	16.7513	23.3765	31.2837	0.769177	0.48078	1.41935	0.420356	GO:0031224//intrinsic component of membrane	-	-	gi|225449557|ref|XP_002283841.1|/5.16188e-61/PREDICTED: CASP-like protein POPTRDRAFT_822486 [Vitis vinifera]	CotAD_22485	AT3G55390.1
CotAD_22608	552	Common SE24/SE0&SN24/SN0 ns	LOCCotAD_22608	861	8.1273	18.4489	20.7496	12.2251	18.1412	12.0109	1.18269	0.569426	1.35224	-0.594925	GO:0009534//chloroplast thylakoid;GO:0009706//chloroplast inner membrane	-	GO:0009414//response to water deprivation;GO:0009725//response to hormone;GO:0009409//response to cold	gi|449459334|ref|XP_004147401.1|/4.63067e-47/PREDICTED: cold-regulated 413 inner membrane protein 2, chloroplastic-like [Cucumis sativus]	CotAD_22608	AT1G29390.1
CotAD_23623	553	Common SE24/SE0&SN24/SN0 ns	LOCCotAD_23623	621	4.09756	6.82105	20.6995	9.8545	17.4787	22.8205	0.73523	0.826744	2.33676	0.384732	-	-	-	gi|255545086|ref|XP_002513604.1|/5.61206e-55/conserved hypothetical protein [Ricinus communis]	CotAD_23623	AT5G53330.1
CotAD_24033	554	Common SE24/SE0&SN24/SN0 ns	LOCCotAD_24033	864	5.89024	10.1117	25.2166	21.2488	14.0949	22.6085	0.779624	-0.592209	2.09797	0.681694	GO:0005576//extracellular region;GO:0030312	GO:0016798//hydrolase activity, acting on glycosyl bonds;GO:0016758//transferase activity, transferring hexosyl groups	GO:0044042//glucan metabolic process	gi|224142267|ref|XP_002324480.1|/3.03924e-139/predicted protein [Populus trichocarpa]	CotAD_24033	AT5G57560.1
CotAD_25754	555	Common SE24/SE0&SN24/SN0 ns	LOCCotAD_25754	1701	5.04878	12.4511	14.4735	7.19535	13.5404	13.0599	1.30227	0.912135	1.51941	-0.0521322	-	-	-	gi|356503936|ref|XP_003520755.1|/3.48646e-163/PREDICTED: uncharacterized protein LOC100793005 [Glycine max]	CotAD_25754	AT2G47350.1
CotAD_26854	556	Common SE24/SE0&SN24/SN0 ns	LOCCotAD_26854	1767	18.9008	20.9756	44.7579	23.5504	28.017	46.8201	0.150268	0.250552	1.2437	0.740823	-	-	-	gi|224132120|ref|XP_002328190.1|/0/predicted protein [Populus trichocarpa]	CotAD_26854	AT5G21990.1
CotAD_31020	557	Common SE24/SE0&SN24/SN0 ns	LOCCotAD_31020	855	4.09217	3.71568	14.2699	5.15338	6.81198	12.0952	-0.139239	0.402555	1.80204	0.828286	-	-	-	gi|470126604|ref|XP_004299273.1|/4.39975e-66/PREDICTED: uncharacterized protein LOC101303514 isoform 2 [Fragaria vesca subsp. vesca]	CotAD_31020	AT1G69030.1
CotAD_32338	558	Common SE24/SE0&SN24/SN0 ns	LOCCotAD_32338	621	1.02439	4.68947	9.12181	2.75926	8.09989	9.86832	2.19466	1.55362	3.15456	0.284903	-	GO:0004721//phosphoprotein phosphatase activity	GO:0006796//phosphate-containing compound metabolic process	gi|359483448|ref|XP_002273080.2|/1.73649e-72/PREDICTED: probable tyrosine-protein phosphatase At1g05000 [Vitis vinifera]	CotAD_32338	AT1G05000.1
CotAD_33390	559	Common SE24/SE0&SN24/SN0 ns	LOCCotAD_33390	1464	6.30062	13.7434	13.989	8.02576	16.9982	13.0811	1.12518	1.08267	1.15072	-0.377902	GO:0016020//membrane	GO:0046872//metal ion binding;GO:0004674//protein serine/threonine kinase activity;GO:0032559	GO:0006464//cellular protein modification process	gi|224104811|ref|XP_002313574.1|/0/calcium dependent protein kinase 5 [Populus trichocarpa]	CotAD_33390	AT2G17290.1
CotAD_33651	560	Common SE24/SE0&SN24/SN0 ns	LOCCotAD_33651	912	1.74382	12.7726	14.5725	5.90492	17.7073	11.7592	2.87273	1.58435	3.06293	-0.590552	GO:0043231//intracellular membrane-bounded organelle	GO:0001071//nucleic acid binding transcription factor activity	GO:0009725//response to hormone;GO:0006351//transcription, DNA-templated	gi|224077334|ref|XP_002305215.1|/2.31883e-92/predicted protein [Populus trichocarpa]	CotAD_33651	AT5G16600.1
CotAD_36996	561	Common SE24/SE0&SN24/SN0 ns	LOCCotAD_36996	1113	2.00046	5.47086	9.98331	2.41927	5.23293	7.91494	1.45144	1.11305	2.31919	0.596961	GO:0043234//protein complex	GO:0004721//phosphoprotein phosphatase activity;GO:0043169//cation binding	GO:0006464//cellular protein modification process	gi|296087354|emb|CBI33728.3|/4.14363e-161/unnamed protein product [Vitis vinifera]	CotAD_36996	AT4G33920.1
CotAD_37229	562	Common SE24/SE0&SN24/SN0 ns	LOCCotAD_37229	1053	5.73921	12.8223	16.3455	7.43888	9.80513	10.5484	1.15973	0.39845	1.50997	0.105409	-	-	-	gi|462414672|gb|EMJ19409.1|/4.56873e-106/hypothetical protein PRUPE_ppa007819mg [Prunus persica]	CotAD_37229	AT5G51410.3
CotAD_37688	563	Common SE24/SE0&SN24/SN0 ns	LOCCotAD_37688	1689	70.0551	48.2774	143.054	75.0734	50.0009	132.887	-0.537142	-0.586348	1.03	1.41017	GO:0009536//plastid	GO:0003933//GTP cyclohydrolase activity;GO:0046914//transition metal ion binding;GO:0016830//carbon-carbon lyase activity	GO:0006771//riboflavin metabolic process	gi|296087438|emb|CBI34027.3|/0/unnamed protein product [Vitis vinifera]	CotAD_37688	AT5G64300.1
CotAD_37900	564	Common SE24/SE0&SN24/SN0 ns	LOCCotAD_37900	795	0.800183	2.66407	12.6064	1.23163	6.32708	7.70846	1.73523	2.36098	3.97768	0.284903	-	GO:0005488//binding	GO:0050794//regulation of cellular process;GO:0006351//transcription, DNA-templated;GO:0010033//response to organic substance	gi|94503774|gb|ABF29696.1|/6.24004e-56/abscisic acid responsive element-binding protein 2 [Populus suaveolens]	CotAD_37900	AT1G45249.1
CotAD_40859	565	Common SE24/SE0&SN24/SN0 ns	LOCCotAD_40859	651	1.46577	8.1334	12.3828	1.50406	9.35328	7.06017	2.4722	2.63661	3.07861	-0.405769	-	-	-	gi|224088627|ref|XP_002308503.1|/8.10319e-31/predicted protein [Populus trichocarpa]	CotAD_40859	AT5G20900.1
CotAD_44337	566	Common SE24/SE0&SN24/SN0 ns	LOCCotAD_44337	1158	15.9311	27.2058	43.085	41.4318	51.8961	44.6519	0.772067	0.324887	1.43534	-0.216903	GO:0031224//intrinsic component of membrane	GO:0043169//cation binding	GO:0030001//metal ion transport	gi|462397194|gb|EMJ02993.1|/1.72746e-133/hypothetical protein PRUPE_ppa007041mg [Prunus persica]	CotAD_44337	AT2G16800.1
CotAD_48815	567	Common SE24/SE0&SN24/SN0 ns	LOCCotAD_48815	2091	3.65076	7.72323	9.7943	7.02398	9.24242	11.5399	1.081	0.395982	1.42374	0.320286	-	GO:0016301//kinase activity	-	gi|255562745|ref|XP_002522378.1|/0/kinase, putative [Ricinus communis]	CotAD_48815	AT2G23450.1
CotAD_54114	568	Common SE24/SE0&SN24/SN0 ns	LOCCotAD_54114	1689	9.41601	16.3015	21.671	6.81168	17.3984	12.4723	0.791814	1.35288	1.20258	-0.480226	-	GO:0016868//intramolecular transferase activity, phosphotransferases	GO:0044238	gi|224138844|ref|XP_002326704.1|/0/predicted protein [Populus trichocarpa]	CotAD_54114	AT5G18070.1
CotAD_55651	569	Common SE24/SE0&SN24/SN0 ns	LOCCotAD_55651	1881	29.5921	97.9588	80.2683	77.6912	175.085	126.042	1.72696	1.17223	1.43962	-0.474145	GO:0005777//peroxisome	GO:0050662//coenzyme binding;GO:0016634	GO:0009062//fatty acid catabolic process	gi|312282043|dbj|BAJ33887.1|/0/unnamed protein product [Thellungiella halophila]	CotAD_55651	AT5G65110.2
CotAD_55888	570	Common SE24/SE0&SN24/SN0 ns	LOCCotAD_55888	570	8.37034	11.147	24.4627	5.15338	7.89571	13.4391	0.413302	0.615548	1.54723	0.767296	-	-	-	gi|225435345|ref|XP_002285246.1|/2.21089e-57/PREDICTED: cytokinin riboside 5'-monophosphate phosphoribohydrolase LOG1-like [Vitis vinifera]	CotAD_55888	AT2G37210.1
CotAD_56672	571	Common SE24/SE0&SN24/SN0 ns	LOCCotAD_56672	1524	2.92193	5.55889	12.5805	6.2642	8.51193	9.55022	0.927875	0.442356	2.10619	0.166048	GO:0031224//intrinsic component of membrane	GO:0016628//oxidoreductase activity, acting on the CH-CH group of donors, NAD or NADP as acceptor;GO:0051119//sugar transmembrane transporter activity	GO:0008152//metabolic process;GO:0008643//carbohydrate transport	gi|255552339|ref|XP_002517214.1|/0/sugar transporter, putative [Ricinus communis]	CotAD_56672	AT5G26250.1
CotAD_60466	572	Common SE24/SE0&SN24/SN0 ns	LOCCotAD_60466	4416	2.73704	16.6663	5.72306	3.38132	24.7593	4.85706	2.60624	2.87231	1.06417	-2.34981	GO:0009526//plastid envelope;GO:0009532//plastid stroma	GO:0043169//cation binding;GO:0004672//protein kinase activity;GO:0032559	GO:0009409//response to cold;GO:0009608//response to symbiont;GO:0006796//phosphate-containing compound metabolic process;GO:0044238	gi|255573969|ref|XP_002527902.1|/0/alpha-glucan water dikinase, chloroplast precursor, putative [Ricinus communis]	CotAD_60466	AT1G10760.1
CotAD_60609	573	Common SE24/SE0&SN24/SN0 ns	LOCCotAD_60609	1452	9.20045	5.10522	2.70088	8.59785	7.11074	10.8151	-0.849732	-0.273975	-1.76828	0.60498	-	GO:0016491//oxidoreductase activity;GO:0005506//iron ion binding	GO:0008152//metabolic process	gi|225458615|ref|XP_002282788.1|/0/PREDICTED: abscisic acid 8'-hydroxylase 4 [Vitis vinifera]	CotAD_60609	AT3G19270.1
CotAD_62298	574	Common SE24/SE0&SN24/SN0 ns	LOCCotAD_62298	813	12.9107	13.0254	27.3344	16.2588	29.9581	18.8445	0.0127641	0.881723	1.08215	-0.668804	-	-	GO:0009719;GO:0007275//multicellular organismal development;GO:0006950//response to stress	gi|359482414|ref|XP_002272363.2|/6.67172e-45/PREDICTED: protein TIFY 10A-like [Vitis vinifera]	CotAD_62298	AT1G72450.1
CotAD_63239	575	Common SE24/SE0&SN24/SN0 ns	LOCCotAD_63239	1176	2.43423	0.675362	9.81902	7.07714	2.92653	12.0506	-1.84973	-1.27397	2.01211	2.04184	-	GO:0016491//oxidoreductase activity;GO:0046914//transition metal ion binding	GO:0008152//metabolic process	gi|225426554|ref|XP_002272348.1|/2.37226e-154/PREDICTED: alcohol dehydrogenase-like 3 [Vitis vinifera]	CotAD_63239	AT1G64710.1
CotAD_65700	576	Common SE24/SE0&SN24/SN0 ns	LOCCotAD_65700	897	10.6379	28.9239	27.2035	13.0989	23.9061	23.9117	1.44305	0.867936	1.35458	0.000335182	GO:0044424	GO:0008757//S-adenosylmethionine-dependent methyltransferase activity	GO:0043412//macromolecule modification;GO:0006730//one-carbon metabolic process	gi|224135985|ref|XP_002322210.1|/9.11047e-110/predicted protein [Populus trichocarpa]	CotAD_65700	AT3G48330.2
CotAD_67816	577	Common SE24/SE0&SN24/SN0 ns	LOCCotAD_67816	4230	2.63181	6.19609	12.0524	8.73821	10.6396	16.8418	1.2353	0.284034	2.1952	0.662598	-	GO:0005488//binding	GO:0048229//gametophyte development	gi|359494872|ref|XP_002263027.2|/0/PREDICTED: uncharacterized protein LOC100265351 [Vitis vinifera]	CotAD_67816	AT1G61140.1
CotAD_68755	578	Common SE24/SE0&SN24/SN0 ns	LOCCotAD_68755	1899	0.33499	0.139411	3.44188	1.67573	1.25468	5.04231	-1.26477	-0.417467	3.36101	2.00676	-	-	-	gi|224076544|ref|XP_002304959.1|/0/predicted protein [Populus trichocarpa]	CotAD_68755	AT4G38830.1
CotAD_71614	579	Common SE24/SE0&SN24/SN0 ns	LOCCotAD_71614	399	15.9435	15.9243	46.9597	23.3129	25.2132	47.9968	-0.00173552	0.113048	1.55845	0.928759	GO:0031410//cytoplasmic vesicle	-	-	gi|460379194|ref|XP_004235349.1|/1.85925e-44/PREDICTED: uncharacterized protein LOC101267974 [Solanum lycopersicum]	CotAD_71614	AT3G17780.1
CotAD_72075	580	Common SE24/SE0&SN24/SN0 ns	LOCCotAD_72075	645	6.90391	14.7763	23.3071	13.2829	16.4179	29.0972	1.0978	0.305693	1.75529	0.825612	-	-	-	gi|359493157|ref|XP_003634526.1|/1.3783e-83/PREDICTED: uncharacterized protein LOC100854952 [Vitis vinifera]	CotAD_72075	AT4G09830.1
CotAD_01896	796	Common SN24/SN0&SE24/SE0 ns	LOCCotAD_01896	1515	4.19898	3.84444	2.30095	5.49354	2.62117	1.01126	-0.1273	-1.0675	-0.867811	-2.44158	GO:0016020//membrane	GO:0016491//oxidoreductase activity;GO:0005506//iron ion binding	-	gi|224135973|ref|XP_002322207.1|/8.46938e-166/predicted protein [Populus trichocarpa]	CotAD_01896	AT3G48310.1
CotAD_02771	797	Common SN24/SN0&SE24/SE0 ns	LOCCotAD_02771	1731	10.6576	20.6471	20.5159	9.61608	28.9056	25.0032	0.9541	1.5878	0.944864	1.37859	-	GO:0016787//hydrolase activity	GO:0019538//protein metabolic process	gi|255541790|ref|XP_002511959.1|/0/protein with unknown function [Ricinus communis]	CotAD_02771	AT1G49050.1
CotAD_03436	798	Common SN24/SN0&SE24/SE0 ns	LOCCotAD_03436	1134	8.41463	6.53684	14.2173	6.25995	10.5055	21.6163	-0.3643	0.7469	0.75668	1.7879	-	GO:0004871//signal transducer activity;GO:0004713//protein tyrosine kinase activity;GO:0032559	GO:0006464//cellular protein modification process	gi|462400962|gb|EMJ06519.1|/1.08132e-172/hypothetical protein PRUPE_ppa006902mg [Prunus persica]	CotAD_03436	AT5G02800.1
CotAD_05582	799	Common SN24/SN0&SE24/SE0 ns	LOCCotAD_05582	1263	11.5846	18.8652	21.2178	9.88446	21.5899	23.0476	0.7035	1.1271	0.87307	1.22138	GO:0044464	GO:0032561//guanyl ribonucleotide binding	-	gi|449446799|ref|XP_004141158.1|/0/PREDICTED: developmentally regulated G-protein 2-like [Cucumis sativus]	CotAD_05582	AT1G72660.3
CotAD_06219	800	Common SN24/SN0&SE24/SE0 ns	LOCCotAD_06219	618	6.17617	4.28385	11.6339	5.9414	4.28379	20.4522	-0.5278	-0.4719	0.913549	1.78338	GO:0043231//intracellular membrane-bounded organelle	GO:0070566//adenylyltransferase activity	GO:0048229//gametophyte development;GO:0019359//nicotinamide nucleotide biosynthetic process;GO:0000904//cell morphogenesis involved in differentiation	gi|357495089|ref|XP_003617833.1|/4.49687e-89/Nicotinamide mononucleotide adenylyltransferase [Medicago truncatula]	CotAD_06219	AT5G55810.1
CotAD_06383	801	Common SN24/SN0&SE24/SE0 ns	LOCCotAD_06383	1959	11.5279	13.1087	15.9038	7.99708	14.4599	18.3784	0.1854	0.8545	0.464241	1.20047	GO:0043231//intracellular membrane-bounded organelle;GO:0031090//organelle membrane	GO:0035251//UDP-glucosyltransferase activity	GO:0006066//alcohol metabolic process;GO:0009409//response to cold;GO:0009250//glucan biosynthetic process;GO:0009699//phenylpropanoid biosynthetic process;GO:0032501//multicellular organismal process;GO:0030258//lipid modification;GO:0003006//developmental process involved in reproduction	gi|462396598|gb|EMJ02397.1|/0/hypothetical protein PRUPE_ppa002535mg [Prunus persica]	CotAD_06383	AT1G43620.3
CotAD_07793	802	Common SN24/SN0&SE24/SE0 ns	LOCCotAD_07793	1479	3.87107	6.62303	8.39665	6.4548	7.33893	15.5381	0.7748	0.1852	1.11708	1.26737	-	GO:0016787//hydrolase activity;GO:0016491//oxidoreductase activity	-	gi|470141447|ref|XP_004306443.1|/3.44475e-164/PREDICTED: type I inositol 1,4,5-trisphosphate 5-phosphatase CVP2-like [Fragaria vesca subsp. vesca]	CotAD_07793	AT5G04980.2
CotAD_08436	803	Common SN24/SN0&SE24/SE0 ns	LOCCotAD_08436	783	63.7771	42.2641	40.903	75.968	33.4727	24.9473	-0.5936	-1.1824	-0.640831	-1.60651	GO:0031090//organelle membrane;GO:0009534//chloroplast thylakoid	-	-	gi|147801370|emb|CAN74732.1|/4.13284e-113/hypothetical protein VITISV_037838 [Vitis vinifera]	CotAD_08436	AT3G49720.2
CotAD_13463	804	Common SN24/SN0&SE24/SE0 ns	LOCCotAD_13463	486	22.9065	44.1237	37.2084	11.5845	53.9282	44.9214	0.9458	2.2188	0.699873	1.95521	-	GO:0016881//acid-amino acid ligase activity;GO:0032559	GO:0019941//modification-dependent protein catabolic process;GO:0006464//cellular protein modification process	gi|148841111|gb|ABR14728.1|/4.0776e-84/ubiquitin conjugating enzyme [Gossypium hirsutum]	CotAD_13463	AT5G42990.1
CotAD_13843	805	Common SN24/SN0&SE24/SE0 ns	LOCCotAD_13843	2544	11.5026	13.7366	11.0477	12.1238	9.57387	5.26946	0.2561	-0.3407	-0.0582177	-1.20212	GO:0044424	GO:0046914//transition metal ion binding;GO:0016811//hydrolase activity, acting on carbon-nitrogen (but not peptide) bonds, in linear amides	GO:0043603//cellular amide metabolic process	gi|222143560|dbj|BAH19309.1|/0/urease [Morus alba]	CotAD_13843	AT1G67550.1
CotAD_13963	806	Common SN24/SN0&SE24/SE0 ns	LOCCotAD_13963	1272	14.2533	15.1935	19.8687	7.89011	17.899	19.8734	0.0922	1.1818	0.479208	1.33272	-	-	-	gi|470119173|ref|XP_004295690.1|/1.41962e-131/PREDICTED: LOW QUALITY PROTEIN: BTB/POZ domain-containing protein At1g04390-like [Fragaria vesca subsp. vesca]	CotAD_13963	AT1G04390.1
CotAD_14175	807	Common SN24/SN0&SE24/SE0 ns	LOCCotAD_14175	654	24.3175	25.9075	40.6426	20.9602	34.8127	53.8797	0.0914	0.732	0.740998	1.36209	-	GO:0016879//ligase activity, forming carbon-nitrogen bonds;GO:0032559	GO:0006464//cellular protein modification process	gi|356516007|ref|XP_003526688.1|/1.28598e-84/PREDICTED: ubiquitin-conjugating enzyme E2 10-like [Glycine max]	CotAD_14175	AT5G53300.4
CotAD_14883	808	Common SN24/SN0&SE24/SE0 ns	LOCCotAD_14883	525	1.21171	3.52989	2.48995	13.5215	3.02558	1.4591	1.5426	-2.16	1.03908	-3.2121	GO:0044452;GO:0032991//macromolecular complex	GO:0016866//intramolecular transferase activity;GO:0003723//RNA binding	-	gi|224125874|ref|XP_002319696.1|/2.83033e-42/predicted protein [Populus trichocarpa]	CotAD_14883	AT3G03920.1
CotAD_16815	809	Common SN24/SN0&SE24/SE0 ns	LOCCotAD_16815	1014	7.52835	31.8526	11.6026	5.06953	45.4285	20.0195	2.081	3.1637	0.624042	1.98148	GO:0009536//plastid	GO:0004175//endopeptidase activity	GO:0019538//protein metabolic process	gi|255536903|ref|XP_002509518.1|/6.00391e-140/metalloendopeptidase, putative [Ricinus communis]	CotAD_16815	AT3G27110.2
CotAD_17233	810	Common SN24/SN0&SE24/SE0 ns	LOCCotAD_17233	1191	19.7627	9.55828	26.3421	13.565	9.33586	30.2295	-1.048	-0.539	0.414589	1.15607	-	GO:0016776//phosphotransferase activity, phosphate group as acceptor	GO:0009117//nucleotide metabolic process;GO:0006796//phosphate-containing compound metabolic process	gi|224087031|ref|XP_002308036.1|/7.99036e-174/predicted protein [Populus trichocarpa]	CotAD_17233	AT3G57550.2
CotAD_18323	811	Common SN24/SN0&SE24/SE0 ns	LOCCotAD_18323	675	3.29853	4.31431	3.87326	2.17587	3.92205	12.4834	0.3873	0.85	0.231725	2.52035	-	-	-	gi|297741515|emb|CBI32647.3|/2.00349e-59/unnamed protein product [Vitis vinifera]	CotAD_18323	AT3G53490.1
CotAD_18400	812	Common SN24/SN0&SE24/SE0 ns	LOCCotAD_18400	2601	10.8837	14.7588	16.334	8.4701	14.9622	17.0818	0.4394	0.8209	0.585714	1.01201	GO:0044464;GO:0043234//protein complex	GO:0016874//ligase activity	GO:0032446//protein modification by small protein conjugation	gi|225441066|ref|XP_002284049.1|/0/PREDICTED: E3 ubiquitin-protein ligase UPL7 [Vitis vinifera]	CotAD_18400	AT3G53090.2
CotAD_18961	813	Common SN24/SN0&SE24/SE0 ns	LOCCotAD_18961	630	21.7097	23.1124	41.4992	26.4213	33.1974	55.3243	0.0903	0.3294	0.934743	1.06621	GO:0044464	-	-	gi|449439968|ref|XP_004137757.1|/4.70363e-89/PREDICTED: PRA1 family protein A2-like [Cucumis sativus]	CotAD_18961	AT5G02040.2
CotAD_19964	814	Common SN24/SN0&SE24/SE0 ns	LOCCotAD_19964	2763	0.115119	0.287451	1.10394	0.531565	0.766525	4.02006	1.3202	0.5281	3.26147	2.9189	-	-	-	gi|224110038|ref|XP_002333164.1|/0/predicted protein [Populus trichocarpa]	CotAD_19964	AT4G08850.1
CotAD_21506	815	Common SN24/SN0&SE24/SE0 ns	LOCCotAD_21506	2706	1.64561	1.07619	4.26724	1.53783	1.46751	9.20027	-0.6127	-0.0675	1.37468	2.58078	-	GO:0016740//transferase activity	-	gi|356534246|ref|XP_003535668.1|/0/PREDICTED: cysteine-rich receptor-like protein kinase 29-like [Glycine max]	CotAD_21506	AT4G23220.1
CotAD_22067	816	Common SN24/SN0&SE24/SE0 ns	LOCCotAD_22067	972	11.7805	12.2566	19.7249	10.5772	13.0735	23.2488	0.0572	0.3057	0.743624	1.1362	-	-	GO:0006351//transcription, DNA-templated	gi|224102025|ref|XP_002312515.1|/1.54537e-97/predicted protein [Populus trichocarpa]	CotAD_22067	AT1G27000.1
CotAD_23293	817	Common SN24/SN0&SE24/SE0 ns	LOCCotAD_23293	1944	5.89024	6.94539	9.30211	3.65164	6.40057	12.0185	0.2377	0.8097	0.659231	1.71863	-	-	-	gi|359488265|ref|XP_003633728.1|/1.45416e-176/PREDICTED: KH domain-containing protein At4g18375-like [Vitis vinifera]	CotAD_23293	AT5G15270.1
CotAD_23979	818	Common SN24/SN0&SE24/SE0 ns	LOCCotAD_23979	1443	14.548	11.008	20.232	8.3122	7.52202	18.8455	-0.4023	-0.1441	0.475812	1.18092	GO:0043231//intracellular membrane-bounded organelle	-	-	gi|224081266|ref|XP_002306359.1|/0/predicted protein [Populus trichocarpa]	CotAD_23979	AT2G21860.1
CotAD_24944	819	Common SN24/SN0&SE24/SE0 ns	LOCCotAD_24944	2094	5.92399	5.05715	11.445	6.66322	7.83848	15.5474	-0.2282	0.2344	0.950075	1.22238	GO:0016020//membrane	-	-	gi|297735822|emb|CBI18542.3|/4.46764e-171/unnamed protein product [Vitis vinifera]	CotAD_24944	AT1G34320.1
CotAD_25090	820	Common SN24/SN0&SE24/SE0 ns	LOCCotAD_25090	1221	25.5292	9.9739	47.2857	42.3012	27.1026	102.89	-1.3559	-0.6423	0.889256	1.28233	-	GO:0046872//metal ion binding;GO:0016160//amylase activity	GO:0044238	gi|224065715|ref|XP_002301935.1|/0/predicted protein [Populus trichocarpa]	CotAD_25090	AT1G76130.1
CotAD_25753	821	Common SN24/SN0&SE24/SE0 ns	LOCCotAD_25753	909	29.7428	37.5707	17.9762	29.622	28.2504	12.2194	0.3371	-0.0684	-0.726455	-1.2775	GO:0009526//plastid envelope;GO:0009368//endopeptidase Clp complex;GO:0031976;GO:0009532//plastid stroma	GO:0004175//endopeptidase activity	GO:0019538//protein metabolic process	gi|297843050|ref|XP_002889406.1|/2.20263e-135/hypothetical protein ARALYDRAFT_887394 [Arabidopsis lyrata subsp. lyrata]	CotAD_25753	AT1G02560.1
CotAD_26338	822	Common SN24/SN0&SE24/SE0 ns	LOCCotAD_26338	960	17.8916	5.51546	11.1205	20.6538	6.06692	7.58049	-1.6977	-1.7674	-0.686061	-1.44604	GO:0044424	GO:0005488//binding	-	gi|255559356|ref|XP_002520698.1|/8.71925e-45/U1 small nuclear ribonucleoprotein C, putative [Ricinus communis]	CotAD_26338	AT4G03120.1
CotAD_27673	823	Common SN24/SN0&SE24/SE0 ns	LOCCotAD_27673	309	13.3817	26.5599	33.139	19.8047	24.846	52.0602	0.989	0.3272	1.30827	1.39434	GO:0016020//membrane	GO:0005488//binding	GO:0009926//auxin polar transport;GO:0050832//defense response to fungus;GO:0048528//post-embryonic root development	gi|224082704|ref|XP_002306804.1|/4.92834e-29/predicted protein [Populus trichocarpa]	CotAD_27673	AT3G22942.1
CotAD_30327	824	Common SN24/SN0&SE24/SE0 ns	LOCCotAD_30327	960	14.5783	17.0979	20.4254	13.7692	19.0281	31.1199	0.23	0.4667	0.486538	1.17639	GO:0016020//membrane	-	GO:0000302//response to reactive oxygen species;GO:0010038//response to metal ion	gi|225442797|ref|XP_002285258.1|/6.23077e-168/PREDICTED: monoglyceride lipase-like [Vitis vinifera]	CotAD_30327	AT1G52760.1
CotAD_31359	825	Common SN24/SN0&SE24/SE0 ns	LOCCotAD_31359	1026	1.55006	2.06427	3.3976	2.38583	6.70877	10.0793	0.4133	1.4916	1.13219	2.07884	GO:0044424	GO:0016628//oxidoreductase activity, acting on the CH-CH group of donors, NAD or NADP as acceptor;GO:0019203//carbohydrate phosphatase activity;GO:0043169//cation binding	GO:0005975//carbohydrate metabolic process	gi|460414441|ref|XP_004252579.1|/1.10442e-173/PREDICTED: fructose-1,6-bisphosphatase, cytosolic-like [Solanum lycopersicum]	CotAD_31359	AT1G43670.1
CotAD_32306	826	Common SN24/SN0&SE24/SE0 ns	LOCCotAD_32306	1158	3.57077	6.17274	7.33762	1.69109	3.65787	8.59963	0.7897	1.113	1.03908	2.34632	GO:0044464	GO:0008194//UDP-glycosyltransferase activity	-	gi|224115850|ref|XP_002317140.1|/1.60193e-163/predicted protein [Populus trichocarpa]	CotAD_32306	AT1G11940.1
CotAD_35623	827	Common SN24/SN0&SE24/SE0 ns	LOCCotAD_35623	2979	5.01827	6.57634	6.65534	4.27286	6.39851	8.87143	0.3901	0.5825	0.407323	1.05396	-	-	-	gi|255578890|ref|XP_002530298.1|/0/transcription factor, putative [Ricinus communis]	CotAD_35623	AT2G43500.2
CotAD_35971	828	Common SN24/SN0&SE24/SE0 ns	LOCCotAD_35971	2481	6.02556	3.73477	10.2744	4.43989	4.16155	13.1222	-0.6901	-0.0934	0.769893	1.56342	-	GO:0035251//UDP-glucosyltransferase activity	GO:0005984//disaccharide metabolic process	gi|392050922|gb|AFM52238.1|/0/putative sucrose synthase 7 [Gossypium arboreum]	CotAD_35971	AT5G37180.1
CotAD_37670	829	Common SN24/SN0&SE24/SE0 ns	LOCCotAD_37670	1617	13.376	12.9342	24.2528	13.0189	22.7574	31.5033	-0.0485	0.8057	0.858507	1.2749	-	-	-	gi|460370391|ref|XP_004231036.1|/0/PREDICTED: synaptotagmin-1-like [Solanum lycopersicum]	CotAD_37670	AT2G20990.1
CotAD_39121	830	Common SN24/SN0&SE24/SE0 ns	LOCCotAD_39121	3366	6.14223	8.17979	10.8094	3.99977	8.73023	11.0375	0.4133	1.1261	0.815453	1.46443	-	-	-	gi|225448447|ref|XP_002272110.1|/0/PREDICTED: uncharacterized protein LOC100260392 [Vitis vinifera]	CotAD_39121	AT2G29970.1
CotAD_39868	831	Common SN24/SN0&SE24/SE0 ns	LOCCotAD_39868	2214	20.2567	28.4592	33.5565	19.7907	31.9265	40.1352	0.4905	0.6899	0.728194	1.02004	-	-	-	gi|297736093|emb|CBI24131.3|/0/unnamed protein product [Vitis vinifera]	CotAD_39868	AT1G17680.2
CotAD_40976	832	Common SN24/SN0&SE24/SE0 ns	LOCCotAD_40976	1626	4.49919	2.76791	1.6079	6.17233	1.13971	0.706668	-0.7009	-2.4371	-1.48448	-3.12671	-	GO:0016682//oxidoreductase activity, acting on diphenols and related substances as donors, oxygen as acceptor;GO:0046914//transition metal ion binding	GO:0008152//metabolic process	gi|356517572|ref|XP_003527461.1|/0/PREDICTED: L-ascorbate oxidase homolog [Glycine max]	CotAD_40976	AT1G76160.1
CotAD_42740	833	Common SN24/SN0&SE24/SE0 ns	LOCCotAD_42740	615	5.17192	3.01332	14.5247	5.57236	2.15235	23.6659	-0.7793	-1.3724	1.48974	2.08645	-	-	-	gi|470127458|ref|XP_004299686.1|/8.54025e-24/PREDICTED: uncharacterized protein LOC101306919 [Fragaria vesca subsp. vesca]	CotAD_42740	AT2G14095.1
CotAD_42843	834	Common SN24/SN0&SE24/SE0 ns	LOCCotAD_42843	1593	42.9289	19.1119	24.6182	33.6523	15.6217	14.1857	-1.1675	-1.1072	-0.802223	-1.24627	GO:0043231//intracellular membrane-bounded organelle	GO:0016741	GO:0006730//one-carbon metabolic process	gi|224139094|ref|XP_002326766.1|/0/predicted protein [Populus trichocarpa]	CotAD_42843	AT4G19120.2
CotAD_43752	835	Common SN24/SN0&SE24/SE0 ns	LOCCotAD_43752	1680	7.57316	5.83063	9.46701	5.97394	8.82462	13.4511	-0.3772	0.5629	0.322013	1.17097	GO:0009526//plastid envelope	GO:0046872//metal ion binding	-	gi|470145092|ref|XP_004308177.1|/3.46259e-131/PREDICTED: uncharacterized protein LOC101297298 [Fragaria vesca subsp. vesca]	CotAD_43752	AT3G11950.2
CotAD_46053	836	Common SN24/SN0&SE24/SE0 ns	LOCCotAD_46053	2919	0.653798	0.634873	1.41814	1.76105	1.63251	6.82314	-0.0424	-0.1093	1.11708	1.954	GO:0043231//intracellular membrane-bounded organelle;GO:0016020//membrane	GO:0016491//oxidoreductase activity;GO:0004674//protein serine/threonine kinase activity;GO:0000166//nucleotide binding	GO:0008152//metabolic process	gi|255556695|ref|XP_002519381.1|/0/Serine/threonine-protein kinase PBS1, putative [Ricinus communis]	CotAD_46053	AT5G49760.1
CotAD_47094	837	Common SN24/SN0&SE24/SE0 ns	LOCCotAD_47094	507	17.5662	39.6852	33.5186	16.4156	31.8522	37.7726	1.1758	0.9563	0.932164	1.20227	-	-	-	gi|224116550|ref|XP_002317329.1|/7.86703e-60/predicted protein [Populus trichocarpa]	CotAD_47094	AT3G21610.1
CotAD_47471	838	Common SN24/SN0&SE24/SE0 ns	LOCCotAD_47471	567	28.6097	22.412	36.504	23.3129	18.2095	47.9612	-0.3522	-0.3564	0.351547	1.04074	-	GO:0003676//nucleic acid binding	-	gi|255584412|ref|XP_002532938.1|/7.17405e-93/nucleic acid binding protein, putative [Ricinus communis]	CotAD_47471	AT4G26480.1
CotAD_47544	839	Common SN24/SN0&SE24/SE0 ns	LOCCotAD_47544	801	1283.01	1595.39	1162.25	923.218	861.639	211.351	0.3144	-0.0996	-0.142614	-2.12703	-	-	-	gi|224119206|ref|XP_002331255.1|/4.95877e-53/predicted protein [Populus trichocarpa]	CotAD_47544	AT5G15780.1
CotAD_47899	840	Common SN24/SN0&SE24/SE0 ns	LOCCotAD_47899	1893	13.274	17.6215	13.581	16.1639	5.7339	2.42798	0.4087	-1.4952	0.0329793	-2.73494	-	-	-	gi|255563102|ref|XP_002522555.1|/4.73627e-132/conserved hypothetical protein [Ricinus communis]	CotAD_47899	AT4G18570.1
CotAD_51588	841	Common SN24/SN0&SE24/SE0 ns	LOCCotAD_51588	501	37.4577	13.2107	46.5313	39.0875	7.9263	85.6239	-1.5036	-2.302	0.312941	1.13131	GO:0043231//intracellular membrane-bounded organelle	GO:0003676//nucleic acid binding;GO:0046914//transition metal ion binding;GO:0008168//methyltransferase activity	GO:0032259//methylation;GO:0006351//transcription, DNA-templated	gi|462417370|gb|EMJ22107.1|/1.5088e-63/hypothetical protein PRUPE_ppa000743mg [Prunus persica]	CotAD_51588	AT3G61740.2
CotAD_52661	842	Common SN24/SN0&SE24/SE0 ns	LOCCotAD_52661	1038	94.38	102.275	155.322	80.652	120.127	169.737	0.1159	0.5748	0.718712	1.07352	-	-	-	gi|224103153|ref|XP_002312946.1|/6.52161e-97/predicted protein [Populus trichocarpa]	CotAD_52661	AT2G20920.1
CotAD_55005	843	Common SN24/SN0&SE24/SE0 ns	LOCCotAD_55005	969	18.7102	18.3052	30.1287	17.4306	23.2227	39.5268	-0.0316	0.4139	0.687316	1.18121	-	-	-	gi|255568992|ref|XP_002525466.1|/2.0878e-78/conserved hypothetical protein [Ricinus communis]	CotAD_55005	AT2G39050.1
CotAD_55718	844	Common SN24/SN0&SE24/SE0 ns	LOCCotAD_55718	630	99.4609	212.634	189.167	101.023	248.35	203.666	1.0962	1.2977	0.927462	1.01153	GO:0009532//plastid stroma	-	GO:0050896//response to stimulus	gi|255580629|ref|XP_002531137.1|/7.54437e-71/conserved hypothetical protein [Ricinus communis]	CotAD_55718	AT5G66090.1
CotAD_57889	845	Common SN24/SN0&SE24/SE0 ns	LOCCotAD_57889	801	4.36804	8.26286	11.1519	4.584	9.9153	17.2141	0.9197	1.113	1.35224	1.90891	-	GO:0046872//metal ion binding;GO:0004611//phosphoenolpyruvate carboxykinase activity;GO:0016628//oxidoreductase activity, acting on the CH-CH group of donors, NAD or NADP as acceptor	GO:0071704;GO:0009060//aerobic respiration;GO:0043648//dicarboxylic acid metabolic process	gi|157812633|gb|ABV80356.1|/1.86693e-84/phosphoenolpyruvate carboxylase [Gossypium hirsutum]	CotAD_57889	AT3G14940.1
CotAD_58301	846	Common SN24/SN0&SE24/SE0 ns	LOCCotAD_58301	1845	6.89589	5.73966	9.44698	6.23573	7.46146	13.9089	-0.2648	0.2589	0.454117	1.15738	GO:0043231//intracellular membrane-bounded organelle	GO:0004175//endopeptidase activity	GO:0019538//protein metabolic process	gi|462418891|gb|EMJ23154.1|/2.24392e-179/hypothetical protein PRUPE_ppa001738mg [Prunus persica]	CotAD_58301	AT1G50380.1
CotAD_59275	847	Common SN24/SN0&SE24/SE0 ns	LOCCotAD_59275	1401	4.31362	6.99176	5.75391	7.33833	4.7241	18.3169	0.6968	-0.6354	0.415643	1.31965	-	GO:0004180//carboxypeptidase activity	-	gi|255568639|ref|XP_002525293.1|/1.39737e-167/serine carboxypeptidase, putative [Ricinus communis]	CotAD_59275	AT1G73300.1
CotAD_60148	848	Common SN24/SN0&SE24/SE0 ns	LOCCotAD_60148	1326	8.15571	7.78653	15.1162	7.938	10.1822	21.086	-0.0668	0.3592	0.890216	1.40944	-	GO:0046914//transition metal ion binding;GO:0016740//transferase activity	-	gi|462414494|gb|EMJ19231.1|/1.12863e-179/hypothetical protein PRUPE_ppa006002mg [Prunus persica]	CotAD_60148	AT5G51980.1
CotAD_60454	849	Common SN24/SN0&SE24/SE0 ns	LOCCotAD_60454	1452	6.79081	4.92289	8.40274	4.88897	7.11074	11.8703	-0.4641	0.5405	0.307276	1.27975	-	GO:0032559;GO:0042623//ATPase activity, coupled	-	gi|359489371|ref|XP_003633914.1|/0/PREDICTED: spastin-like [Vitis vinifera]	CotAD_60454	AT2G45500.1
CotAD_62065	850	Common SN24/SN0&SE24/SE0 ns	LOCCotAD_62065	2970	7.06829	7.04196	4.54815	7.58259	5.08084	2.45026	-0.0054	-0.5776	-0.636081	-1.62976	GO:0009536//plastid	GO:0004175//endopeptidase activity;GO:0042623//ATPase activity, coupled;GO:0032559	GO:0019538//protein metabolic process;GO:0003006//developmental process involved in reproduction;GO:0009987//cellular process	gi|462409562|gb|EMJ14896.1|/0/hypothetical protein PRUPE_ppa000789mg [Prunus persica]	CotAD_62065	AT1G79560.1
CotAD_62429	851	Common SN24/SN0&SE24/SE0 ns	LOCCotAD_62429	1011	11.6406	16.2354	19.826	12.5904	21.7342	31.8231	0.48	0.7876	0.768226	1.33776	-	-	-	gi|356548331|ref|XP_003542556.1|/8.41614e-110/PREDICTED: uncharacterized protein LOC100811851 [Glycine max]	CotAD_62429	AT5G03330.2
CotAD_64315	852	Common SN24/SN0&SE24/SE0 ns	LOCCotAD_64315	813	1.1737	0.651272	7.23557	1.50545	5.2101	18.8445	-0.8497	1.7911	2.62404	3.64588	-	-	-	-	COTAD_64315
CotAD_64633	853	Common SN24/SN0&SE24/SE0 ns	LOCCotAD_64633	552	0.576219	0.001	6.7098	2.21726	0.001	13.8773	-9.1705	-11.1146	3.54158	2.64588	-	-	-	gi|224120044|ref|XP_002318228.1|/8.63788e-72/predicted protein [Populus trichocarpa]	CotAD_64633	AT1G73040.1
CotAD_65294	854	Common SN24/SN0&SE24/SE0 ns	LOCCotAD_65294	210	54.5268	59.2518	28.012	73.4357	26.4738	9.11939	0.1199	-1.4719	-0.96092	-3.00947	GO:0031410//cytoplasmic vesicle	-	-	gi|224089815|ref|XP_002308821.1|/5.81457e-14/predicted protein [Populus trichocarpa]	CotAD_65294	AT3G22210.1
CotAD_69184	855	Common SN24/SN0&SE24/SE0 ns	LOCCotAD_69184	984	9.05085	6.45712	14.1705	5.72162	6.18799	22.576	-0.4872	0.113	0.646762	1.9803	GO:0009534//chloroplast thylakoid;GO:0016020//membrane	GO:0046914//transition metal ion binding;GO:0016491//oxidoreductase activity	GO:0008152//metabolic process	gi|38016531|gb|AAR07601.1|/2.23971e-152/fiber quinone-oxidoreductase, partial [Gossypium barbadense]	CotAD_69184	AT4G13010.1
CotAD_71736	856	Common SN24/SN0&SE24/SE0 ns	LOCCotAD_71736	1077	10.632	11.5533	15.9813	6.59126	8.8492	19.2041	0.1199	0.425	0.587973	1.54278	GO:0044424	GO:0008757//S-adenosylmethionine-dependent methyltransferase activity;GO:0005488//binding;GO:0016765//transferase activity, transferring alkyl or aryl (other than methyl) groups	GO:0006596//polyamine biosynthetic process;GO:0006730//one-carbon metabolic process	gi|470144671|ref|XP_004307972.1|/4.6442e-170/PREDICTED: spermine synthase-like [Fragaria vesca subsp. vesca]	CotAD_71736	AT5G53120.5
CotAD_72038	857	Common SN24/SN0&SE24/SE0 ns	LOCCotAD_72038	3138	9.62936	8.85848	17.9823	9.51685	17.2105	29.9039	-0.1204	0.8547	0.90107	1.65178	-	GO:0016491//oxidoreductase activity;GO:0004672//protein kinase activity;GO:0032559	GO:0006464//cellular protein modification process	gi|224072359|ref|XP_002303698.1|/0/predicted protein [Populus trichocarpa]	CotAD_72038	AT1G56130.1
CotAD_00082	581	specifc SN24/SN0	LOCCotAD_00082	1125	1.97912	6.11848	6.39088	1.30552	3.76517	8.51143	1.62831	1.52809	1.69116	2.70477	GO:0043234//protein complex;GO:0016020//membrane	GO:0043169//cation binding;GO:0004721//phosphoprotein phosphatase activity	GO:0009725//response to hormone;GO:0006464//cellular protein modification process	gi|462422716|gb|EMJ26979.1|/2.45746e-177/hypothetical protein PRUPE_ppa007493mg [Prunus persica]	CotAD_00082	AT4G31860.1
CotAD_00327	582	specifc SN24/SN0	LOCCotAD_00327	1785	1.78192	1.77978	10.4969	4.11405	4.89432	19.0971	-0.00173552	0.250552	2.55845	2.21472	GO:0005618//cell wall;GO:0031090//organelle membrane	GO:0016788//hydrolase activity, acting on ester bonds;GO:0004857//enzyme inhibitor activity	GO:0071555//cell wall organization	gi|224069276|ref|XP_002326318.1|/0/predicted protein [Populus trichocarpa]	CotAD_00327	AT1G53840.1
CotAD_00397	583	specifc SN24/SN0	LOCCotAD_00397	1344	2.12995	5.1215	29.8276	1.27493	10.2429	20.2336	1.26574	3.00613	3.80775	3.98827	GO:0043231//intracellular membrane-bounded organelle	GO:0003677//DNA binding;GO:0001071//nucleic acid binding transcription factor activity	GO:0006351//transcription, DNA-templated	gi|255546133|ref|XP_002514126.1|/3.79568e-90/Heat shock factor protein HSF30, putative [Ricinus communis]	CotAD_00397	AT2G26150.1
CotAD_01151	584	specifc SN24/SN0	LOCCotAD_01151	447	236.954	138.59	108.204	295.714	119.636	133.669	-0.773784	-1.30556	-1.13085	-1.14553	GO:0009536//plastid;GO:0042579//microbody;GO:0031090//organelle membrane;GO:0005576//extracellular region	GO:0043169//cation binding;GO:0016776//phosphotransferase activity, phosphate group as acceptor;GO:0032559	GO:0009209;GO:0010038//response to metal ion;GO:0006796//phosphate-containing compound metabolic process;GO:0009206;GO:0006970//response to osmotic stress;GO:0009132//nucleoside diphosphate metabolic process	gi|284433792|gb|ADB85102.1|/2.18496e-77/nucleoside diphosphate kinase B [Jatropha curcas]	CotAD_01151	AT4G09320.1
CotAD_01892	585	specifc SN24/SN0	LOCCotAD_01892	960	29.8193	97.8994	11.8013	37.9928	65.9088	5.9846	1.71505	0.794746	-1.3373	-2.6664	GO:0009526//plastid envelope;GO:0009532//plastid stroma;GO:0009534//chloroplast thylakoid	GO:0008187//poly-pyrimidine tract binding	GO:0006952//defense response;GO:0010467//gene expression;GO:0016070//RNA metabolic process	gi|255540443|ref|XP_002511286.1|/9.20832e-87/ribonucleoprotein, chloroplast, putative [Ricinus communis]	CotAD_01892	AT4G24770.1
CotAD_02376	586	specifc SN24/SN0	LOCCotAD_02376	1128	80.9281	96.9313	45.0035	73.5659	57.2661	31.2387	0.260321	-0.361356	-0.846604	-1.2357	GO:0009532//plastid stroma	GO:0016791//phosphatase activity	-	gi|359476721|ref|XP_002268376.2|/2.8493e-141/PREDICTED: probable protein phosphatase 2C 55-like [Vitis vinifera]	CotAD_02376	AT5G66720.1
CotAD_02616	587	specifc SN24/SN0	LOCCotAD_02616	2352	196.226	60.67	82.6279	177.969	45.2487	76.3749	-1.69346	-1.97568	-1.24781	-1.22046	GO:0009532//plastid stroma;GO:0009526//plastid envelope;GO:0005576//extracellular region	GO:0017111//nucleoside-triphosphatase activity;GO:0008135//translation factor activity, nucleic acid binding;GO:0032561//guanyl ribonucleotide binding;GO:0032559	GO:0006412//translation;GO:0009207;GO:0009657//plastid organization;GO:0007275//multicellular organismal development	gi|255537029|ref|XP_002509581.1|/0/translation elongation factor G, putative [Ricinus communis]	CotAD_02616	AT1G62750.1
CotAD_02663	588	specifc SN24/SN0	LOCCotAD_02663	291	4.37214	4.54883	63.6393	21.8709	40.0292	157.944	0.0571582	0.87204	3.86351	2.85233	-	-	-	gi|462404575|gb|EMJ10039.1|/4.68613e-32/hypothetical protein PRUPE_ppa025538mg [Prunus persica]	CotAD_02663	AT4G27740.1
CotAD_02696	589	specifc SN24/SN0	LOCCotAD_02696	954	25.0057	23.8656	35.17	24.3759	26.9179	57.8135	-0.0673239	0.143105	0.492085	1.24595	-	GO:0016755;GO:0016747//transferase activity, transferring acyl groups other than amino-acyl groups;GO:0043169//cation binding	GO:0018199	gi|462415159|gb|EMJ19896.1|/2.38176e-111/hypothetical protein PRUPE_ppa008785mg [Prunus persica]	CotAD_02696	AT4G25720.1
CotAD_03065	590	specifc SN24/SN0	LOCCotAD_03065	1335	17.631	6.54418	24.4799	10.0848	6.94071	26.395	-1.42983	-0.539029	0.473482	1.38808	-	-	-	gi|255562140|ref|XP_002522078.1|/8.29927e-122/conserved hypothetical protein [Ricinus communis]	CotAD_03065	AT3G19680.1
CotAD_03238	591	specifc SN24/SN0	LOCCotAD_03238	333	1.91035	15.1054	30.0963	12.4966	46.9056	52.9089	2.98316	1.90823	3.97768	2.08198	GO:0042579//microbody	-	GO:0006952//defense response;GO:0009607//response to biotic stimulus	gi|255571477|ref|XP_002526686.1|/1.21795e-43/light-inducible protein atls1, putative [Ricinus communis]	CotAD_03238	AT3G51660.1
CotAD_03288	592	specifc SN24/SN0	LOCCotAD_03288	1509	41.1029	19.1232	15.0156	35.0389	19.8247	15.7368	-1.10392	-0.82166	-1.45277	-1.15481	GO:0044464	GO:0016411//acylglycerol O-acyltransferase activity	GO:0006633//fatty acid biosynthetic process;GO:0009791//post-embryonic development	gi|462403028|gb|EMJ08585.1|/0/hypothetical protein PRUPE_ppa004498mg [Prunus persica]	CotAD_03288	AT2G38110.1
CotAD_03613	593	specifc SN24/SN0	LOCCotAD_03613	1305	16.5739	2.43441	19.0324	18.3824	6.69454	39.9157	-2.76727	-1.45727	0.199544	1.11863	-	GO:0003824//catalytic activity	GO:0044238	gi|62766606|gb|AAX99411.1|/0/patatin-like protein [Gossypium hirsutum]	CotAD_03613	AT2G26560.1
CotAD_03688	594	specifc SN24/SN0	LOCCotAD_03688	1521	8.15571	13.7506	16.7593	7.24218	15.8391	39.7871	0.753609	1.12899	1.03908	2.45781	-	GO:0004497//monooxygenase activity;GO:0005506//iron ion binding	-	gi|359491991|ref|XP_002283222.2|/0/PREDICTED: isoflavone 2'-hydroxylase-like [Vitis vinifera]	CotAD_03688	AT4G37340.1
CotAD_03741	595	specifc SN24/SN0	LOCCotAD_03741	774	21.7802	68.4088	57.7049	37.635	98.8494	83.1349	1.65117	1.39316	1.40568	1.14338	-	-	-	gi|359496065|ref|XP_002263026.2|/1.31292e-79/PREDICTED: polyneuridine-aldehyde esterase-like [Vitis vinifera]	CotAD_03741	AT3G50440.1
CotAD_03817	596	specifc SN24/SN0	LOCCotAD_03817	663	0.479748	0.798618	4.92921	1.84605	1.59722	22.5302	0.73523	-0.20888	3.36101	3.60935	GO:0043231//intracellular membrane-bounded organelle	GO:0001071//nucleic acid binding transcription factor activity	GO:0006351//transcription, DNA-templated;GO:0006952//defense response	gi|255540041|ref|XP_002511085.1|/2.01289e-24/DNA binding protein, putative [Ricinus communis]	CotAD_03817	AT5G61890.1
CotAD_03909	597	specifc SN24/SN0	LOCCotAD_03909	654	22.8584	37.6468	60.6308	26.2003	55.0526	78.4769	0.7198	1.07123	1.40732	1.58268	GO:0043231//intracellular membrane-bounded organelle	GO:0001071//nucleic acid binding transcription factor activity	GO:0009267//cellular response to starvation;GO:0055080//cation homeostasis;GO:0006351//transcription, DNA-templated	gi|357477533|ref|XP_003609052.1|/7.08923e-67/Transcription factor bHLH47 [Medicago truncatula]	CotAD_03909	AT3G47640.3
CotAD_04118	598	specifc SN24/SN0	LOCCotAD_04118	717	80.2945	46.1545	55.9111	71.0118	43.2	29.9146	-0.798832	-0.717027	-0.522167	-1.24721	-	GO:0005488//binding	-	gi|225459959|ref|XP_002266779.1|/2.14205e-102/PREDICTED: RNA-binding protein 38 [Vitis vinifera]	CotAD_04118	AT1G33470.2
CotAD_04307	599	specifc SN24/SN0	LOCCotAD_04307	1254	13.1896	15.2005	24.15	16.2019	24.4894	38.4847	0.204715	0.59599	0.872618	1.24812	-	GO:0016301//kinase activity;GO:0005515//protein binding	GO:0071241//cellular response to inorganic substance;GO:0043102;GO:0000097//sulfur amino acid biosynthetic process;GO:0010039//response to iron ion;GO:0009723//response to ethylene;GO:0006796//phosphate-containing compound metabolic process	gi|118488207|gb|ABK95923.1|/0/unknown [Populus trichocarpa]	CotAD_04307	AT1G49820.1
CotAD_05095	600	specifc SN24/SN0	LOCCotAD_05095	522	109.68	30.4301	13.3561	81.1263	19.2721	15.4086	-1.84973	-2.07365	-3.03774	-2.39643	-	-	-	-	COTAD_05095
CotAD_05288	601	specifc SN24/SN0	LOCCotAD_05288	1836	26.8526	16.4382	13.6466	21.4654	8.219	9.59622	-0.708004	-1.38498	-0.976517	-1.16148	GO:0031224//intrinsic component of membrane	GO:0004672//protein kinase activity;GO:0016628//oxidoreductase activity, acting on the CH-CH group of donors, NAD or NADP as acceptor;GO:0032559	GO:0006464//cellular protein modification process	gi|255580373|ref|XP_002531014.1|/0/ATP binding protein, putative [Ricinus communis]	CotAD_05288	AT1G48480.1
CotAD_06045	602	specifc SN24/SN0	LOCCotAD_06045	666	71.638	44.5212	22.2451	73.1417	27.4279	14.9525	-0.686234	-1.41505	-1.68724	-2.29031	GO:0009523//photosystem II;GO:0009534//chloroplast thylakoid	GO:0046872//metal ion binding;GO:0009055//electron carrier activity	GO:0022900//electron transport chain	gi|255563649|ref|XP_002522826.1|/1.75216e-76/Oxygen-evolving enhancer protein 3-1, chloroplast precursor, putative [Ricinus communis]	CotAD_06045	AT3G01440.1
CotAD_06228	603	specifc SN24/SN0	LOCCotAD_06228	3801	4.60247	2.36812	10.0882	4.95883	3.48248	12.3943	-0.958667	-0.509882	1.13219	1.32161	-	-	-	gi|255581905|ref|XP_002531751.1|/0/hypothetical protein RCOM_0301280 [Ricinus communis]	CotAD_06228	AT5G56250.1
CotAD_06229	604	specifc SN24/SN0	LOCCotAD_06229	2178	15.6262	15.6803	27.509	11.4638	15.1939	27.6094	0.00499034	0.406407	0.815938	1.26807	-	-	GO:0010467//gene expression	gi|255576627|ref|XP_002529203.1|/0/conserved hypothetical protein [Ricinus communis]	CotAD_06229	AT5G56270.1
CotAD_06337	605	specifc SN24/SN0	LOCCotAD_06337	1698	0.001	0.001	1.92466	0.001	0.001	6.3159	0	0	10.9104	12.6248	-	GO:0046872//metal ion binding;GO:0016682//oxidoreductase activity, acting on diphenols and related substances as donors, oxygen as acceptor	GO:0008152//metabolic process	gi|40218371|gb|AAR83118.1|/0/secretory laccase [Gossypium arboreum]	CotAD_06337	AT5G09360.1
CotAD_06348	606	specifc SN24/SN0	LOCCotAD_06348	624	21.4087	19.092	19.2034	30.9905	19.0917	11.0485	-0.165234	-0.69888	-0.156841	-1.48798	GO:0030529//ribonucleoprotein complex	GO:0005198//structural molecule activity	GO:0010467//gene expression	gi|224141259|ref|XP_002323992.1|/2.00937e-68/predicted protein [Populus trichocarpa]	CotAD_06348	AT3G01790.2
CotAD_06359	607	specifc SN24/SN0	LOCCotAD_06359	1653	3.46359	3.36333	11.9941	3.70214	4.96485	12.5123	-0.0423775	0.423388	1.79199	1.75691	-	-	-	gi|462424061|gb|EMJ28324.1|/1.50852e-46/hypothetical protein PRUPE_ppa026027mg, partial [Prunus persica]	CotAD_06359	AT3G54450.1
CotAD_06378	608	specifc SN24/SN0	LOCCotAD_06378	1170	41.5941	30.0946	24.2079	42.0529	20.817	12.7671	-0.466875	-1.01444	-0.780903	-1.71977	GO:0030529//ribonucleoprotein complex	GO:0005198//structural molecule activity	GO:0010467//gene expression	gi|255566636|ref|XP_002524302.1|/0/60S ribosomal protein L3, putative [Ricinus communis]	CotAD_06378	AT1G43170.8
CotAD_06432	609	specifc SN24/SN0	LOCCotAD_06432	1464	0.434526	9.40341	38.9906	0.50161	34.7198	37.6735	4.43567	6.11305	6.48754	6.23084	GO:0043231//intracellular membrane-bounded organelle	GO:0016624//oxidoreductase activity, acting on the aldehyde or oxo group of donors, disulfide as acceptor	GO:0008152//metabolic process	gi|224082376|ref|XP_002306669.1|/6.17724e-174/predicted protein [Populus trichocarpa]	CotAD_06432	AT1G21400.1
CotAD_07031	610	specifc SN24/SN0	LOCCotAD_07031	1077	6.20198	1.22907	23.4661	7.04583	2.94973	30.9399	-2.33516	-1.25619	1.91978	2.13463	GO:0031224//intrinsic component of membrane	GO:0016411//acylglycerol O-acyltransferase activity	GO:0006644//phospholipid metabolic process	gi|224117518|ref|XP_002317596.1|/2.038e-133/predicted protein [Populus trichocarpa]	CotAD_07031	AT4G30580.1
CotAD_07458	611	specifc SN24/SN0	LOCCotAD_07458	603	1.05497	10.976	13.0072	1.62379	16.6834	19.0554	3.37909	3.36098	3.62404	3.55277	-	-	-	gi|462401528|gb|EMJ07085.1|/6.26389e-08/hypothetical protein PRUPE_ppa011310mg [Prunus persica]	COTAD_07458
CotAD_07511	612	specifc SN24/SN0	LOCCotAD_07511	312	0.001	0.848532	11.8712	0.001	5.93964	18.4141	9.72883	12.5362	13.5352	14.1685	GO:0016020//membrane	-	-	gi|225459040|ref|XP_002285628.1|/4.03679e-15/PREDICTED: uncharacterized protein LOC100243668 [Vitis vinifera]	CotAD_07511	AT2G38465.1
CotAD_07642	613	specifc SN24/SN0	LOCCotAD_07642	1464	5.64883	5.78671	7.88741	4.34729	8.49912	12.0346	0.0347904	0.967197	0.481598	1.469	-	GO:0046914//transition metal ion binding;GO:0001071//nucleic acid binding transcription factor activity	GO:0006355//regulation of transcription, DNA-templated;GO:0007165//signal transduction	gi|462411434|gb|EMJ16483.1|/1.76932e-112/hypothetical protein PRUPE_ppa004905mg [Prunus persica]	CotAD_07642	AT2G04880.2
CotAD_08201	614	specifc SN24/SN0	LOCCotAD_08201	711	20.5786	21.5964	47.8029	26.1656	45.7986	64.1051	0.0696491	0.807635	1.21596	1.29277	-	-	GO:0006810//transport	gi|388500300|gb|AFK38216.1|/3.04069e-101/unknown [Lotus japonicus]	CotAD_08201	AT5G04850.1
CotAD_08464	615	specifc SN24/SN0	LOCCotAD_08464	1134	56.378	63.2673	91.0678	44.6831	58.8308	93.5582	0.166327	0.396841	0.691809	1.06613	-	-	-	gi|462401000|gb|EMJ06557.1|/2.6882e-139/hypothetical protein PRUPE_ppa007194mg [Prunus persica]	CotAD_08464	AT5G65670.2
CotAD_09061	616	specifc SN24/SN0	LOCCotAD_09061	612	3.11836	12.9776	18.5119	7.99953	27.2525	39.4279	2.05716	1.7684	2.56959	2.30123	-	-	-	gi|147810457|emb|CAN69808.1|/4.4037e-81/hypothetical protein VITISV_019656 [Vitis vinifera]	CotAD_09061	AT1G18720.1
CotAD_09361	617	specifc SN24/SN0	LOCCotAD_09361	1863	1.36585	2.27368	9.94044	6.56967	7.95778	16.8584	0.73523	0.276547	2.86351	1.35957	-	GO:0004672//protein kinase activity	-	gi|224111934|ref|XP_002332866.1|/8.38077e-166/predicted protein [Populus trichocarpa]	CotAD_09361	AT1G67000.1
CotAD_09368	618	specifc SN24/SN0	LOCCotAD_09368	1272	15.5036	21.6456	30.6595	12.3163	33.9248	28.6056	0.481473	1.46178	0.983736	1.21573	-	-	-	gi|147817790|emb|CAN66658.1|/3.98216e-142/hypothetical protein VITISV_028354 [Vitis vinifera]	CotAD_09368	AT1G78420.2
CotAD_09484	619	specifc SN24/SN0	LOCCotAD_09484	1251	0.001	9.94634	35.5281	0.782688	12.4857	13.4713	13.28	3.99569	15.1167	4.10531	GO:0043234//protein complex;GO:0044464	GO:0043169//cation binding;GO:0004721//phosphoprotein phosphatase activity	GO:0009725//response to hormone;GO:0006464//cellular protein modification process;GO:0006950//response to stress	gi|225434812|ref|XP_002282608.1|/7.35004e-133/PREDICTED: probable protein phosphatase 2C 24 [Vitis vinifera]	CotAD_09484	AT1G07430.1
CotAD_09752	620	specifc SN24/SN0	LOCCotAD_09752	885	0.718809	0.299144	7.87782	2.48935	8.07677	19.0425	-1.26477	1.69801	3.45412	2.93539	-	GO:0046872//metal ion binding	-	gi|224144459|ref|XP_002336150.1|/2.07143e-74/predicted protein [Populus trichocarpa]	CotAD_09752	AT3G53690.1
CotAD_09758	621	specifc SN24/SN0	LOCCotAD_09758	945	1.68293	5.32286	2.76662	1.29516	5.04264	9.32204	1.66123	1.96105	0.717151	2.84751	-	GO:0005488//binding;GO:0003824//catalytic activity	GO:0044238	gi|224053080|ref|XP_002297697.1|/1.01476e-154/predicted protein [Populus trichocarpa]	CotAD_09758	AT5G57330.1
CotAD_12669	622	specifc SN24/SN0	LOCCotAD_12669	5547	4.64465	4.10453	6.83424	3.35383	4.1522	8.56206	-0.178355	0.308064	0.557211	1.35215	GO:0016020//membrane	-	-	gi|359479667|ref|XP_003632326.1|/0/PREDICTED: uncharacterized protein LOC100852899 [Vitis vinifera]	CotAD_12669	AT1G03080.1
CotAD_13185	623	specifc SN24/SN0	LOCCotAD_13185	699	38.6784	52.6454	119.377	27.6653	43.9337	79.4522	0.44478	0.667248	1.62593	1.52201	GO:0005911//cell-cell junction;GO:0031224//intrinsic component of membrane	GO:0030247//polysaccharide binding;GO:0003824//catalytic activity	-	gi|363814437|ref|NP_001242853.1|/2.2129e-40/uncharacterized protein LOC100801269 precursor [Glycine max]	CotAD_13185	AT1G18650.1
CotAD_13370	624	specifc SN24/SN0	LOCCotAD_13370	1092	8.73826	6.06094	6.58401	4.25909	4.12139	13.6791	-0.527804	-0.0474165	-0.408379	1.68335	GO:0031224//intrinsic component of membrane	-	GO:0015833//peptide transport	gi|224121814|ref|XP_002318679.1|/2.38181e-129/predicted protein [Populus trichocarpa]	CotAD_13370	AT1G52190.1
CotAD_13417	625	specifc SN24/SN0	LOCCotAD_13417	1854	0.001	1.71354	11.5164	0.792187	13.2798	20.039	10.7428	4.06724	13.4914	4.66083	-	-	-	gi|255538958|ref|XP_002510544.1|/0/conserved hypothetical protein [Ricinus communis]	CotAD_13417	AT1G30755.1
CotAD_13656	626	specifc SN24/SN0	LOCCotAD_13656	747	6.387	7.44255	23.6246	3.60461	7.44245	19.484	0.220657	1.04593	1.88708	2.43437	GO:0043231//intracellular membrane-bounded organelle	GO:0046914//transition metal ion binding;GO:0003676//nucleic acid binding	-	gi|224059734|ref|XP_002299981.1|/3.47119e-58/predicted protein [Populus trichocarpa]	CotAD_13656	AT5G12310.1
CotAD_14503	627	specifc SN24/SN0	LOCCotAD_14503	1161	6.30118	9.3492	34.7167	9.9095	17.558	43.5468	0.56922	0.825246	2.46194	2.13568	-	GO:0016787//hydrolase activity;GO:0000166//nucleotide binding	-	gi|302142868|emb|CBI20163.3|/1.40302e-58/unnamed protein product [Vitis vinifera]	CotAD_14503	AT4G27190.1
CotAD_14584	628	specifc SN24/SN0	LOCCotAD_14584	1053	6.6454	6.78826	37.4498	8.60121	5.5311	53.4692	0.030686	-0.636974	2.49453	2.6361	-	GO:0016628//oxidoreductase activity, acting on the CH-CH group of donors, NAD or NADP as acceptor;GO:0046914//transition metal ion binding	GO:0008152//metabolic process	gi|225434189|ref|XP_002279359.1|/3.57e-151/PREDICTED: NADP-dependent alkenal double bond reductase P2 [Vitis vinifera]	CotAD_14584	AT3G03080.1
CotAD_14593	629	specifc SN24/SN0	LOCCotAD_14593	882	87.6323	161.186	196.874	83.538	171.089	202.798	0.879196	1.03425	1.16774	1.27954	GO:0043231//intracellular membrane-bounded organelle	-	GO:0044238	gi|462402888|gb|EMJ08445.1|/3.07011e-78/hypothetical protein PRUPE_ppa009037m1g [Prunus persica]	CotAD_14593	AT3G51730.1
CotAD_14628	630	specifc SN24/SN0	LOCCotAD_14628	1299	8.08037	25.6794	25.9969	12.4372	47.4858	50.4199	1.66812	1.93284	1.68585	2.01934	GO:0009536//plastid;GO:0016020//membrane	GO:0004674//protein serine/threonine kinase activity;GO:0016491//oxidoreductase activity;GO:0032559	GO:0007167//enzyme linked receptor protein signaling pathway;GO:0006464//cellular protein modification process	gi|224139410|ref|XP_002323098.1|/3.00631e-153/predicted protein [Populus trichocarpa]	CotAD_14628	AT1G06840.1
CotAD_14908	631	specifc SN24/SN0	LOCCotAD_14908	1242	56.3414	45.1895	24.2079	66.4193	31.7601	20.045	-0.318209	-1.06439	-1.21872	-1.72836	-	GO:0003677//DNA binding	GO:0006351//transcription, DNA-templated	gi|225451342|ref|XP_002279520.1|/5.23714e-115/PREDICTED: light-inducible protein CPRF2-like [Vitis vinifera]	CotAD_14908	AT5G28770.2
CotAD_15935	632	specifc SN24/SN0	LOCCotAD_15935	1041	29.6379	40.1818	62.3685	28.9228	39.4183	89.0389	0.439098	0.446658	1.07337	1.62223	-	-	GO:0019941//modification-dependent protein catabolic process	gi|118488238|gb|ABK95938.1|/2.30317e-134/unknown [Populus trichocarpa]	CotAD_15935	AT2G21270.3
CotAD_16179	633	specifc SN24/SN0	LOCCotAD_16179	720	8.39359	26.8419	65.6639	11.5593	27.5769	28.7261	1.67713	1.2544	2.96774	1.3133	GO:0005911//cell-cell junction;GO:0031224//intrinsic component of membrane	GO:0030247//polysaccharide binding;GO:0003824//catalytic activity	-	gi|363814437|ref|NP_001242853.1|/2.3512e-40/uncharacterized protein LOC100801269 precursor [Glycine max]	CotAD_16179	AT1G18650.1
CotAD_16206	634	specifc SN24/SN0	LOCCotAD_16206	846	0.751945	3.75521	9.27111	0.57869	3.75516	19.9204	2.32019	2.69801	3.62404	5.10531	-	GO:0003676//nucleic acid binding	-	gi|255562922|ref|XP_002522466.1|/3.98593e-112/NAC domain-containing protein, putative [Ricinus communis]	CotAD_16206	AT1G69490.1
CotAD_16234	635	specifc SN24/SN0	LOCCotAD_16234	2727	6.9983	15.2418	10.3862	6.55275	22.8139	13.4834	1.12296	1.79974	0.569594	1.04102	GO:0009532//plastid stroma	GO:0016160//amylase activity;GO:0043169//cation binding	GO:0005982//starch metabolic process	gi|255558214|ref|XP_002520134.1|/0/alpha-amylase, putative [Ricinus communis]	CotAD_16234	AT1G69830.1
CotAD_16297	636	specifc SN24/SN0	LOCCotAD_16297	693	136.776	75.2586	90.5438	170.961	60.7409	46.426	-0.861887	-1.49293	-0.595127	-1.88067	GO:0030529//ribonucleoprotein complex	GO:0005198//structural molecule activity	GO:0010467//gene expression	gi|224125704|ref|XP_002329697.1|/1.06373e-87/predicted protein [Populus trichocarpa]	CotAD_16297	AT3G16780.1
CotAD_16887	637	specifc SN24/SN0	LOCCotAD_16887	891	23.204	37.4383	47.6822	17.0334	53.1854	64.9104	0.690142	1.64267	1.03908	1.93009	GO:0042579//microbody	GO:0051287//NAD binding;GO:0016616//oxidoreductase activity, acting on the CH-OH group of donors, NAD or NADP as acceptor	GO:0032787//monocarboxylic acid metabolic process	gi|470120898|ref|XP_004296524.1|/4.28938e-136/PREDICTED: 3-hydroxybutyryl-CoA dehydrogenase-like [Fragaria vesca subsp. vesca]	CotAD_16887	AT3G15290.1
CotAD_17021	638	specifc SN24/SN0	LOCCotAD_17021	729	12.6531	11.9842	34.0704	10.0735	14.163	24.6936	-0.0783568	0.49156	1.42903	1.29358	GO:0044464	GO:0005515//protein binding	GO:0015031//protein transport	gi|255541652|ref|XP_002511890.1|/4.06425e-80/syntaxin, putative [Ricinus communis]	CotAD_17021	AT3G09740.1
CotAD_17749	639	specifc SN24/SN0	LOCCotAD_17749	1242	11.0122	10.871	14.0336	9.8545	12.7893	21.8953	-0.0186093	0.376083	0.34978	1.15177	-	-	-	gi|255582315|ref|XP_002531948.1|/4.32418e-85/conserved hypothetical protein [Ricinus communis]	CotAD_17749	AT2G10950.1
CotAD_18152	640	specifc SN24/SN0	LOCCotAD_18152	1443	14.9889	30.4554	27.9322	13.5709	31.0054	29.9935	1.02281	1.192	0.898036	1.14413	GO:0043231//intracellular membrane-bounded organelle	GO:0016813//hydrolase activity, acting on carbon-nitrogen (but not peptide) bonds, in linear amidines;GO:0070011//peptidase activity, acting on L-amino acid peptides	GO:0000255//allantoin metabolic process	gi|462419865|gb|EMJ24128.1|/1.34931e-173/hypothetical protein PRUPE_ppa005238mg [Prunus persica]	CotAD_18152	AT5G43600.1
CotAD_18328	641	specifc SN24/SN0	LOCCotAD_18328	1218	33.4264	17.8234	16.4566	48.0327	11.0851	12.5785	-0.907218	-2.11539	-1.02232	-1.93306	GO:0015934//large ribosomal subunit;GO:0016020//membrane;GO:0030312;GO:0009536//plastid;GO:0031981//nuclear lumen	GO:0005198//structural molecule activity	GO:0010467//gene expression	gi|449448709|ref|XP_004142108.1|/0/PREDICTED: 60S ribosomal protein L4-like [Cucumis sativus]	CotAD_18328	AT3G09630.1
CotAD_18954	642	specifc SN24/SN0	LOCCotAD_18954	456	0.001	2.3223	11.4669	2.68405	19.1587	38.6374	11.1813	2.83551	13.4852	3.84751	-	-	-	gi|225440524|ref|XP_002275314.1|/4.67344e-33/PREDICTED: uncharacterized protein LOC100252790 isoform 1 [Vitis vinifera]	CotAD_18954	AT5G02020.1
CotAD_19091	643	specifc SN24/SN0	LOCCotAD_19091	1566	20.5143	8.45281	9.04318	15.006	5.24067	3.9133	-1.27913	-1.51772	-1.18173	-1.93908	-	GO:0016740//transferase activity	-	gi|462405633|gb|EMJ11097.1|/0/hypothetical protein PRUPE_ppa004142mg [Prunus persica]	CotAD_19091	AT4G11350.1
CotAD_19109	644	specifc SN24/SN0	LOCCotAD_19109	540	96.5999	49.5166	52.8539	117.407	49.0256	58.1614	-0.96411	-1.2599	-0.870012	-1.01338	GO:0030529//ribonucleoprotein complex	GO:0005198//structural molecule activity	GO:0010467//gene expression	gi|449462944|ref|XP_004149195.1|/1.10029e-60/PREDICTED: 40S ribosomal protein S14-2-like [Cucumis sativus]	CotAD_19109	AT3G11510.1
CotAD_19467	645	specifc SN24/SN0	LOCCotAD_19467	465	170.323	182.188	56.2248	197.408	146.887	54.3633	0.0971562	-0.426471	-1.59899	-1.86047	-	GO:0005506//iron ion binding;GO:0022892	GO:0009725//response to hormone;GO:0015669	gi|22001640|sp|Q93Y92.1|HBL2_GOSHI/2.55915e-82/RecName: Full=Non-symbiotic hemoglobin 2; AltName: Full=GOShi GLB2; Short=Hb2	CotAD_19467	AT3G10520.1
CotAD_19556	646	specifc SN24/SN0	LOCCotAD_19556	999	12.7356	6.36017	21.8089	10.7814	7.4201	32.2054	-1.00174	-0.539029	0.776045	1.57876	-	-	-	gi|462419503|gb|EMJ23766.1|/1.35477e-128/hypothetical protein PRUPE_ppa008394mg [Prunus persica]	CotAD_19556	AT5G64460.8
CotAD_19840	647	specifc SN24/SN0	LOCCotAD_19840	879	27.863	67.4655	168.051	97.4687	96.6792	198.697	1.2758	-0.0117335	2.59247	1.02756	GO:0005576//extracellular region;GO:0030312	GO:0016798//hydrolase activity, acting on glycosyl bonds;GO:0016758//transferase activity, transferring hexosyl groups	GO:0044042//glucan metabolic process	gi|255570543|ref|XP_002526229.1|/5.12218e-134/conserved hypothetical protein [Ricinus communis]	CotAD_19840	AT5G57560.1
CotAD_20298	648	specifc SN24/SN0	LOCCotAD_20298	1107	3.16062	0.239153	5.11711	1.769	0.239149	11.7638	-3.7242	-2.88695	0.695125	2.73334	-	GO:0004672//protein kinase activity;GO:0032559	GO:0006464//cellular protein modification process	gi|224076544|ref|XP_002304959.1|/1.3745e-140/predicted protein [Populus trichocarpa]	CotAD_20298	AT4G21410.1
CotAD_23110	649	specifc SN24/SN0	LOCCotAD_23110	705	22.5584	46.5646	77.5683	29.166	44.3108	92.9013	1.04557	0.603374	1.7818	1.67141	-	GO:0015205//nucleobase transmembrane transporter activity	-	gi|356546034|ref|XP_003541437.1|/3.55458e-78/PREDICTED: dnaJ homolog subfamily C member 28-like [Glycine max]	CotAD_23110	AT5G03560.1
CotAD_23115	650	specifc SN24/SN0	LOCCotAD_23115	1542	9.9011	3.26206	35.888	10.9534	2.40359	37.5066	-1.6018	-2.18812	1.85784	1.77576	GO:0009536//plastid	GO:0016841//ammonia-lyase activity;GO:0048037//cofactor binding	GO:0006549//isoleucine metabolic process;GO:0009066//aspartate family amino acid metabolic process	gi|255575447|ref|XP_002528625.1|/0/threonine dehydratase/deaminase, putative [Ricinus communis]	CotAD_23115	AT3G10050.1
CotAD_23802	651	specifc SN24/SN0	LOCCotAD_23802	1944	7.3628	3.67697	1.90525	7.55512	1.63419	1.37917	-1.00174	-2.20888	-1.95027	-2.45366	GO:0016020//membrane	GO:0004672//protein kinase activity;GO:0032559	GO:0006464//cellular protein modification process;GO:0006950//response to stress;GO:0051707//response to other organism	gi|255546475|ref|XP_002514297.1|/0/ATP binding protein, putative [Ricinus communis]	CotAD_23802	AT3G24550.1
CotAD_23911	652	specifc SN24/SN0	LOCCotAD_23911	1449	10.3171	14.4338	32.3273	14.6973	21.3764	54.9806	0.484422	0.540469	1.64772	1.90337	-	GO:0042626//ATPase activity, coupled to transmembrane movement of substances;GO:0000166//nucleotide binding	GO:0009987//cellular process;GO:0006810//transport	gi|255548261|ref|XP_002515187.1|/0/multidrug resistance protein 1, 2, putative [Ricinus communis]	CotAD_23911	AT1G02520.1
CotAD_24383	653	specifc SN24/SN0	LOCCotAD_24383	717	10.6468	289.112	417.51	9.55928	1462.89	132.479	4.76314	7.25771	5.29332	3.79272	-	-	-	gi|357493387|ref|XP_003616982.1|/3.16569e-21/S-RNase [Medicago truncatula]	CotAD_24383	AT2G02990.1
CotAD_24945	654	specifc SN24/SN0	LOCCotAD_24945	1476	13.1453	6.09839	3.39501	14.4284	7.89193	4.15192	-1.10804	-0.870464	-1.95306	-1.79707	GO:0016020//membrane	GO:0004674//protein serine/threonine kinase activity;GO:0032559	GO:0006464//cellular protein modification process;GO:0007167//enzyme linked receptor protein signaling pathway	gi|462407743|gb|EMJ13077.1|/1.05371e-96/hypothetical protein PRUPE_ppa003444mg [Prunus persica]	CotAD_24945	AT5G63710.1
CotAD_25029	655	specifc SN24/SN0	LOCCotAD_25029	3057	8.1157	5.19611	9.90647	6.7262	6.32185	14.9096	-0.643282	-0.0894447	0.287656	1.14838	-	GO:0004091	GO:0044238	gi|462395096|gb|EMJ00895.1|/0/hypothetical protein PRUPE_ppa000736mg [Prunus persica]	CotAD_25029	AT3G07400.1
CotAD_26219	656	specifc SN24/SN0	LOCCotAD_26219	792	1.20482	0.66854	6.32706	1.85444	1.67133	13.5409	-0.849732	-0.149986	2.39272	2.86827	-	GO:0004553//hydrolase activity, hydrolyzing O-glycosyl compounds;GO:0030247//polysaccharide binding	GO:0006026	gi|1729760|emb|CAA92277.1|/2.44666e-153/chitinase [Gossypium hirsutum]	CotAD_26219	AT3G12500.1
CotAD_26393	657	specifc SN24/SN0	LOCCotAD_26393	1389	112.665	80.2422	64.7809	97.4561	56.4165	44.1197	-0.489608	-0.788634	-0.7984	-1.14333	-	GO:0004871//signal transducer activity;GO:0003913//DNA photolyase activity	GO:0006259//DNA metabolic process	gi|462395231|gb|EMJ01030.1|/0/hypothetical protein PRUPE_ppa005477mg [Prunus persica]	CotAD_26393	AT2G47590.1
CotAD_26802	658	specifc SN24/SN0	LOCCotAD_26802	1662	2.29655	0.477874	6.2923	4.27123	0.955734	11.0618	-2.26477	-2.15997	1.45412	1.37286	-	-	-	gi|449501168|ref|XP_004161296.1|/5.24595e-31/PREDICTED: ubiquitin carboxyl-terminal hydrolase 12-like [Cucumis sativus]	CotAD_26802	AT5G06600.3
CotAD_27367	659	specifc SN24/SN0	LOCCotAD_27367	1698	0.749288	2.65054	8.85342	3.02739	4.83327	16.9176	1.82269	0.674927	3.56264	2.48238	-	-	-	gi|255554813|ref|XP_002518444.1|/3.74239e-141/WRKY transcription factor, putative [Ricinus communis]	CotAD_27367	AT1G62300.1
CotAD_27737	660	specifc SN24/SN0	LOCCotAD_27737	612	36.9006	131.073	213.955	38.3978	239.216	281.002	1.82866	2.63922	2.53559	2.87149	-	-	-	gi|224105477|ref|XP_002313824.1|/1.23528e-91/predicted protein [Populus trichocarpa]	CotAD_27737	AT3G50830.1
CotAD_28193	661	specifc SN24/SN0	LOCCotAD_28193	1098	0.579368	0.001	1.38898	0.001	0.001	4.18595	-9.17834	0	1.26147	12.0313	GO:0043231//intracellular membrane-bounded organelle;GO:0016020//membrane	GO:0005083//small GTPase regulator activity;GO:0046914//transition metal ion binding	GO:0032012//regulation of ARF protein signal transduction;GO:0015031//protein transport	gi|255564387|ref|XP_002523190.1|/2.64938e-136/ARF GTPase activator, putative [Ricinus communis]	CotAD_28193	AT4G21160.4
CotAD_28788	662	specifc SN24/SN0	LOCCotAD_28788	1224	5.717	6.48878	11.3919	4.59973	5.40724	16.2718	0.182689	0.233342	0.994685	1.82276	GO:0044425//membrane part	GO:0019840//isoprenoid binding	GO:0003006//developmental process involved in reproduction;GO:0009738//abscisic acid-activated signaling pathway	gi|225461385|ref|XP_002284781.1|/0/PREDICTED: lanC-like protein 2 [Vitis vinifera]	CotAD_28788	AT1G52920.1
CotAD_28796	663	specifc SN24/SN0	LOCCotAD_28796	1041	8.24973	70.9539	474.879	57.6105	288.644	531.658	3.10446	2.32489	5.84707	3.20609	-	GO:0003676//nucleic acid binding	-	gi|206584345|gb|ACI15345.1|/0/NAC domain protein NAC4 [Gossypium hirsutum]	CotAD_28796	AT4G27410.2
CotAD_29702	664	specifc SN24/SN0	LOCCotAD_29702	1077	1.18133	17.207	45.7185	1.59099	35.3968	37.3412	3.86451	4.47562	5.2743	4.55277	-	GO:0048037//cofactor binding;GO:0016832//aldehyde-lyase activity	GO:0019752//carboxylic acid metabolic process	gi|224144565|ref|XP_002325334.1|/6.0796e-162/predicted protein [Populus trichocarpa]	CotAD_29702	AT1G08630.4
CotAD_30608	665	specifc SN24/SN0	LOCCotAD_30608	780	49.3421	207.042	3623.08	325.44	917.76	5173.15	2.06903	1.49573	6.19826	3.99058	GO:0043231//intracellular membrane-bounded organelle	GO:0016491//oxidoreductase activity	GO:0030148//sphingolipid biosynthetic process;GO:0009639//response to red or far red light	gi|7262670|gb|AAF43928.1|AC012188_5/4.01123e-76/Contains similarity to acid phosphatase from Lupinus albus gb|AB023385 and contains a Sterol desaturase PF|01598 domain. EST gb|AI995340 comes from this gene [Arabidopsis thaliana]	CotAD_30608	AT1G14290.1
CotAD_30733	666	specifc SN24/SN0	LOCCotAD_30733	1083	0.001	0.001	1.40822	0.001	0.001	3.89026	0	0	10.4597	11.9257	-	GO:0016706//oxidoreductase activity, acting on paired donors, with incorporation or reduction of molecular oxygen, 2-oxoglutarate as one donor, and incorporation of one atom each of oxygen into both donors	GO:0008152//metabolic process	gi|255555559|ref|XP_002518816.1|/5.06287e-132/gibberellin 20-oxidase, putative [Ricinus communis]	CotAD_30733	AT4G21200.1
CotAD_31417	667	specifc SN24/SN0	LOCCotAD_31417	1527	4.37428	29.4736	42.9464	18.5954	58.9463	43.8949	2.7523	1.66446	3.29542	1.23911	-	GO:0016787//hydrolase activity	-	gi|255548495|ref|XP_002515304.1|/8.27133e-169/triacylglycerol lipase, putative [Ricinus communis]	CotAD_31417	AT1G02660.1
CotAD_31603	668	specifc SN24/SN0	LOCCotAD_31603	1053	1.81238	4.77692	12.6212	4.88177	8.79947	18.1868	1.3982	0.850014	2.79989	1.89742	-	-	-	gi|255587050|ref|XP_002534114.1|/1.65065e-164/conserved hypothetical protein [Ricinus communis]	CotAD_31603	AT2G43320.2
CotAD_31951	669	specifc SN24/SN0	LOCCotAD_31951	1995	0.001	0.001	5.56963	0.981597	1.72511	6.91154	0	0.813488	12.4434	2.8158	-	GO:0004672//protein kinase activity	-	gi|147811956|emb|CAN74851.1|/2.72069e-178/hypothetical protein VITISV_019620 [Vitis vinifera]	CotAD_31951	AT4G05200.1
CotAD_32007	670	specifc SN24/SN0	LOCCotAD_32007	1845	27.4112	52.0875	84.9047	32.2401	99.5818	69.1294	0.926173	1.62703	1.63108	1.10044	GO:0043234//protein complex	GO:0005488//binding;GO:0019787//small conjugating protein ligase activity	GO:0050832//defense response to fungus;GO:0032446//protein modification by small protein conjugation;GO:0012501//programmed cell death	gi|255562520|ref|XP_002522266.1|/0/ubiquitin-protein ligase, putative [Ricinus communis]	CotAD_32007	AT1G29340.1
CotAD_32200	671	specifc SN24/SN0	LOCCotAD_32200	591	5.92014	16.5744	29.4918	5.79865	8.51105	21.3866	1.48525	0.553621	2.31661	1.88292	-	GO:0016740//transferase activity	-	gi|470118435|ref|XP_004295336.1|/4.12468e-53/PREDICTED: probable galactinol--sucrose galactosyltransferase 2-like [Fragaria vesca subsp. vesca]	CotAD_32200	AT1G55740.1
CotAD_32365	672	specifc SN24/SN0	LOCCotAD_32365	1023	17.4116	41.6652	35.3535	20.5783	43.9937	43.4307	1.25879	1.09617	1.0218	1.07759	-	-	-	gi|225469268|ref|XP_002267661.1|/1.14027e-162/PREDICTED: putative MO25-like protein At5g47540 [Vitis vinifera]	CotAD_32365	AT5G47540.1
CotAD_32368	673	specifc SN24/SN0	LOCCotAD_32368	1392	13.71	13.6936	15.6517	9.67185	12.1719	22.5626	-0.00173552	0.331688	0.191083	1.22207	-	GO:0003824//catalytic activity	-	gi|255574637|ref|XP_002528228.1|/0/ubiquitin-protein ligase, putative [Ricinus communis]	CotAD_32368	AT4G16490.1
CotAD_32493	674	specifc SN24/SN0	LOCCotAD_32493	480	166.326	89.902	70.8081	150.441	54.6023	55.0583	-0.887585	-1.46217	-1.23202	-1.45017	GO:0043231//intracellular membrane-bounded organelle	-	-	gi|255537843|ref|XP_002509988.1|/7.91034e-40/conserved hypothetical protein [Ricinus communis]	CotAD_32493	AT5G42070.1
CotAD_32732	675	specifc SN24/SN0	LOCCotAD_32732	528	0.001	49.6391	166.292	0.001	73.2042	73.9914	15.5992	16.1596	17.3434	16.1751	-	-	-	gi|255582779|ref|XP_002532165.1|/1.48513e-22/conserved hypothetical protein [Ricinus communis]	COTAD_32732
CotAD_33260	676	specifc SN24/SN0	LOCCotAD_33260	3651	9.84449	7.7588	21.6021	6.30234	8.19377	21.8206	-0.343482	0.378638	1.13378	1.79173	GO:0043231//intracellular membrane-bounded organelle	-	-	gi|255550884|ref|XP_002516490.1|/0/conserved hypothetical protein [Ricinus communis]	CotAD_33260	AT5G11700.2
CotAD_34151	677	specifc SN24/SN0	LOCCotAD_34151	1029	34.002	40.1358	62.2489	40.2029	47.0818	83.3772	0.239273	0.227869	0.87243	1.05235	-	-	-	gi|225449106|ref|XP_002276752.1|/6.82551e-123/PREDICTED: uncharacterized protein LOC100259846 [Vitis vinifera]	CotAD_34151	AT4G25030.2
CotAD_34696	678	specifc SN24/SN0	LOCCotAD_34696	1974	3.06149	2.01172	7.17407	5.20821	1.34113	15.3283	-0.605807	-1.95734	1.22856	1.55734	GO:0031224//intrinsic component of membrane	GO:0015291//secondary active transmembrane transporter activity	GO:0015698//inorganic anion transport	gi|225459368|ref|XP_002285810.1|/0/PREDICTED: sulfate transporter 1.3 [Vitis vinifera]	CotAD_34696	AT1G22150.1
CotAD_35523	679	specifc SN24/SN0	LOCCotAD_35523	2010	1.7407	0.658562	2.49305	1.94854	2.23908	9.71827	-1.40227	0.200511	0.518247	2.3183	-	GO:0004672//protein kinase activity	-	gi|359474715|ref|XP_003631522.1|/3.96552e-177/PREDICTED: cysteine-rich receptor-like protein kinase 25-like isoform 2 [Vitis vinifera]	CotAD_35523	AT4G05200.1
CotAD_35543	680	specifc SN24/SN0	LOCCotAD_35543	3444	0.831201	9.99317	11.9563	1.27937	14.3746	9.34181	3.58767	3.49002	3.84643	2.86827	-	GO:0016798//hydrolase activity, acting on glycosyl bonds	GO:0003006//developmental process involved in reproduction;GO:0008152//metabolic process	gi|296083564|emb|CBI23556.3|/0/unnamed protein product [Vitis vinifera]	CotAD_35543	AT3G49170.1
CotAD_35578	681	specifc SN24/SN0	LOCCotAD_35578	1095	48.2193	50.5307	184.444	78.4656	75.6741	335.444	0.0675498	-0.0522602	1.9355	2.09594	-	GO:0046872//metal ion binding;GO:0003824//catalytic activity	GO:0008152//metabolic process	gi|183585165|gb|ACC63874.1|/1.18156e-144/cinnamyl alcohol dehydrogenase [Populus trichocarpa]	CotAD_35578	AT4G37970.1
CotAD_35778	682	specifc SN24/SN0	LOCCotAD_35778	1074	14.8079	40.6727	69.7836	15.7265	59.1594	94.1488	1.4577	1.91141	2.23653	2.58175	-	GO:0016758//transferase activity, transferring hexosyl groups	-	gi|470106824|ref|XP_004289758.1|/3.37214e-115/PREDICTED: UDP-glycosyltransferase 74E1-like [Fragaria vesca subsp. vesca]	CotAD_35778	AT2G43820.1
CotAD_36377	683	specifc SN24/SN0	LOCCotAD_36377	1119	3.12672	7.80741	22.9748	2.40629	13.0122	21.5638	1.32019	2.43498	2.87733	3.16373	-	GO:0016787//hydrolase activity	GO:0044238	gi|224084882|ref|XP_002307434.1|/2.14548e-157/predicted protein [Populus trichocarpa]	CotAD_36377	AT3G26430.1
CotAD_36423	684	specifc SN24/SN0	LOCCotAD_36423	2238	0.426371	0.59147	8.37217	2.73443	4.49511	14.3759	0.472196	0.717119	4.29542	2.39434	-	GO:0005488//binding;GO:0004672//protein kinase activity	-	gi|225456209|ref|XP_002282887.1|/0/PREDICTED: wall-associated receptor kinase 2-like isoform 3 [Vitis vinifera]	CotAD_36423	AT1G21270.1
CotAD_36733	685	specifc SN24/SN0	LOCCotAD_36733	1563	28.2867	28.456	13.7999	23.3353	14.3972	7.59657	0.00860643	-0.696729	-1.03547	-1.61909	GO:0031090//organelle membrane;GO:0043231//intracellular membrane-bounded organelle	GO:0015291//secondary active transmembrane transporter activity	GO:0015893//drug transport	gi|296083409|emb|CBI23362.3|/0/unnamed protein product [Vitis vinifera]	CotAD_36733	AT3G26590.1
CotAD_36893	686	specifc SN24/SN0	LOCCotAD_36893	582	11.4769	17.2856	25.0814	13.8796	23.1987	32.905	0.59084	0.741079	1.12789	1.24534	GO:0043231//intracellular membrane-bounded organelle	GO:0032561//guanyl ribonucleotide binding	GO:0015031//protein transport	gi|255548481|ref|XP_002515297.1|/1.77447e-81/GTP-binding protein sar1, putative [Ricinus communis]	CotAD_36893	AT3G62560.1
CotAD_37240	687	specifc SN24/SN0	LOCCotAD_37240	1164	17.2153	40.0297	63.2649	18.7164	52.0834	59.8871	1.21738	1.47652	1.87772	1.67794	GO:0043234//protein complex	GO:0004721//phosphoprotein phosphatase activity;GO:0043169//cation binding	GO:0006464//cellular protein modification process	gi|255579574|ref|XP_002530628.1|/1.04151e-178/protein phosphatase 2c, putative [Ricinus communis]	CotAD_37240	AT3G51370.1
CotAD_37590	688	specifc SN24/SN0	LOCCotAD_37590	1713	5.75613	7.26379	15.7712	10.1458	18.8547	27.2783	0.335623	0.894038	1.45412	1.42687	GO:0031224//intrinsic component of membrane	-	GO:0015833//peptide transport	gi|224104319|ref|XP_002313394.1|/0/predicted protein [Populus trichocarpa]	CotAD_37590	AT3G54140.1
CotAD_37683	689	specifc SN24/SN0	LOCCotAD_37683	2040	21.6726	10.1225	5.66037	12.7193	5.83982	5.25706	-1.09831	-1.12302	-1.9369	-1.27469	GO:0016020//membrane	GO:0005488//binding;GO:0060089	GO:0009314//response to radiation;GO:0030522//intracellular receptor signaling pathway;GO:0009606//tropism	gi|225464091|ref|XP_002269380.1|/0/PREDICTED: root phototropism protein 3 [Vitis vinifera]	CotAD_37683	AT5G64330.1
CotAD_37713	690	specifc SN24/SN0	LOCCotAD_37713	1032	4.00673	15.392	22.5893	5.2183	39.249	49.3613	1.94168	2.911	2.49514	3.24173	GO:0019866//organelle inner membrane;GO:0043231//intracellular membrane-bounded organelle;GO:0031224//intrinsic component of membrane	GO:0043169//cation binding;GO:0003824//catalytic activity	GO:0051234//establishment of localization;GO:0032501//multicellular organismal process;GO:0006091//generation of precursor metabolites and energy	gi|462419393|gb|EMJ23656.1|/6.15873e-148/hypothetical protein PRUPE_ppa008213mg [Prunus persica]	CotAD_37713	AT5G64210.1
CotAD_37799	691	specifc SN24/SN0	LOCCotAD_37799	345	230.488	115.873	134.512	250.462	108.965	122.12	-0.992149	-1.20073	-0.776958	-1.03629	-	-	-	gi|225440938|ref|XP_002283025.1|/6.62191e-26/PREDICTED: 60S acidic ribosomal protein P2B [Vitis vinifera]	CotAD_37799	AT3G44590.1
CotAD_38734	692	specifc SN24/SN0	LOCCotAD_38734	2385	3.73419	3.6631	5.57238	4.00279	4.10705	9.31439	-0.0277307	0.0370993	0.577499	1.21846	-	GO:0035251//UDP-glucosyltransferase activity	GO:0005984//disaccharide metabolic process	gi|392050922|gb|AFM52238.1|/0/putative sucrose synthase 7 [Gossypium arboreum]	CotAD_38734	AT5G37180.1
CotAD_38863	693	specifc SN24/SN0	LOCCotAD_38863	603	49.056	49.1726	81.6565	53.179	83.8558	111.157	0.00342619	0.657054	0.735137	1.06367	-	-	-	gi|462422848|gb|EMJ27111.1|/4.43725e-46/hypothetical protein PRUPE_ppa011982mg [Prunus persica]	CotAD_38863	AT5G11440.1
CotAD_38874	694	specifc SN24/SN0	LOCCotAD_38874	1545	8.02902	12.3375	15.2298	8.87249	14.7363	19.3366	0.619753	0.731958	0.923602	1.12393	-	-	-	gi|255565101|ref|XP_002523543.1|/1.81294e-163/zinc finger protein, putative [Ricinus communis]	CotAD_38874	AT3G09850.1
CotAD_38985	695	specifc SN24/SN0	LOCCotAD_38985	2205	3.75052	1.32071	6.32369	3.44143	1.44075	9.90105	-1.50578	-1.25619	0.753677	1.52457	GO:0009536//plastid	GO:0004175//endopeptidase activity	GO:0019538//protein metabolic process	gi|356553325|ref|XP_003545007.1|/0/PREDICTED: prolyl endopeptidase-like [Glycine max]	CotAD_38985	AT1G76140.1
CotAD_39387	696	specifc SN24/SN0	LOCCotAD_39387	1965	1.29495	3.23349	16.4096	6.10407	5.38908	25.1444	1.32019	-0.179734	3.66357	2.0424	-	-	-	gi|359490872|ref|XP_003634180.1|/5.42464e-171/PREDICTED: probable receptor-like protein kinase At1g67000-like [Vitis vinifera]	CotAD_39387	AT5G38280.1
CotAD_39687	697	specifc SN24/SN0	LOCCotAD_39687	852	7.09317	18.0223	16.1102	7.7573	15.5363	20.2296	1.34528	1.00202	1.18347	1.38284	-	GO:0004312//fatty acid synthase activity	GO:0008152//metabolic process	gi|255552543|ref|XP_002517315.1|/1.80751e-120/2,4-dienoyl-CoA reductase, putative [Ricinus communis]	CotAD_39687	AT1G62610.4
CotAD_40044	698	specifc SN24/SN0	LOCCotAD_40044	1539	3.51348	12.2136	27.3224	13.8378	24.0828	42.806	1.79751	0.799388	2.95911	1.6292	-	-	-	gi|225439832|ref|XP_002277467.1|/0/PREDICTED: ankyrin repeat-containing protein At5g02620 [Vitis vinifera]	CotAD_40044	AT1G07710.1
CotAD_41276	699	specifc SN24/SN0	LOCCotAD_41276	1809	6.15398	5.85389	11.0802	6.22451	5.70746	13.1271	-0.0721248	-0.125112	0.848396	1.07651	-	-	-	gi|224114770|ref|XP_002332278.1|/0/predicted protein [Populus trichocarpa]	CotAD_41276	AT5G45030.2
CotAD_42034	700	specifc SN24/SN0	LOCCotAD_42034	1170	0.815571	2.03648	4.84158	1.46453	1.81018	7.52934	1.32019	0.305693	2.56959	2.36209	GO:0044464	-	-	gi|462416527|gb|EMJ21264.1|/1.10128e-127/hypothetical protein PRUPE_ppa025313mg [Prunus persica]	CotAD_42034	AT5G07050.1
CotAD_42071	701	specifc SN24/SN0	LOCCotAD_42071	1410	0.001	2.25312	8.03496	0.001	6.19601	9.50745	11.1377	12.5971	12.9721	13.2148	-	GO:0016747//transferase activity, transferring acyl groups other than amino-acyl groups	-	gi|462419257|gb|EMJ23520.1|/1.73935e-133/hypothetical protein PRUPE_ppa003971mg [Prunus persica]	CotAD_42071	AT4G01950.1
CotAD_42462	702	specifc SN24/SN0	LOCCotAD_42462	1320	15.1807	20.0562	14.0296	21.1406	25.0699	4.06227	0.401806	0.245942	-0.113772	-2.37966	GO:0030312	GO:0046914//transition metal ion binding;GO:0016682//oxidoreductase activity, acting on diphenols and related substances as donors, oxygen as acceptor	GO:0008152//metabolic process	gi|225436045|ref|XP_002275678.1|/0/PREDICTED: L-ascorbate oxidase-like [Vitis vinifera]	CotAD_42462	AT5G21105.1
CotAD_43097	703	specifc SN24/SN0	LOCCotAD_43097	597	88.9751	62.0836	57.2961	81.1852	35.9193	24.3795	-0.519191	-1.17646	-0.634967	-1.73555	GO:0005911//cell-cell junction;GO:0005618//cell wall;GO:0031225//anchored component of membrane	GO:0030247//polysaccharide binding;GO:0003824//catalytic activity	GO:0052386//cell wall thickening	gi|225457225|ref|XP_002284112.1|/2.33882e-39/PREDICTED: glucan endo-1,3-beta-glucosidase-like protein 3 [Vitis vinifera]	CotAD_43097	AT1G18650.1
CotAD_43267	704	specifc SN24/SN0	LOCCotAD_43267	1299	0.979439	9.37501	42.9369	10.7412	30.1627	39.5103	3.25879	1.48961	5.45412	1.87908	-	-	-	gi|255544117|ref|XP_002513121.1|/3.10384e-158/conserved hypothetical protein [Ricinus communis]	CotAD_43267	AT3G19970.1
CotAD_43658	705	specifc SN24/SN0	LOCCotAD_43658	915	0.695241	0.289336	7.61953	0.802576	0.001	13.395	-1.26477	-9.64849	3.45412	4.06092	-	-	-	gi|294861116|gb|ADF45433.1|/2.67402e-80/WRKY1 [Hevea brasiliensis]	CotAD_43658	AT2G47260.1
CotAD_43831	706	specifc SN24/SN0	LOCCotAD_43831	1092	16.894	14.5463	20.5501	19.0538	17.2128	40.6865	-0.21586	-0.146596	0.282637	1.09447	-	GO:0046914//transition metal ion binding	-	gi|449440089|ref|XP_004137817.1|/2.23968e-111/PREDICTED: probable E3 ubiquitin-protein ligase LOG2-like [Cucumis sativus]	CotAD_43831	AT3G09770.1
CotAD_43952	707	specifc SN24/SN0	LOCCotAD_43952	600	153.205	131.93	28.3232	126.473	119.132	26.1726	-0.215694	-0.0862607	-2.43541	-2.27269	GO:0043231//intracellular membrane-bounded organelle	-	-	gi|255578987|ref|XP_002530346.1|/1.35623e-63/conserved hypothetical protein [Ricinus communis]	CotAD_43952	AT2G36145.1
CotAD_44200	708	specifc SN24/SN0	LOCCotAD_44200	915	13.5572	42.243	1.90488	19.2618	9.83728	0.418595	1.63965	-0.969414	-2.83129	-5.52405	GO:0009532//plastid stroma;GO:0009526//plastid envelope;GO:0009534//chloroplast thylakoid	GO:0008187//poly-pyrimidine tract binding	GO:0006952//defense response;GO:0009725//response to hormone	gi|225440003|ref|XP_002281642.1|/3.26877e-78/PREDICTED: 31 kDa ribonucleoprotein, chloroplastic isoform 1 [Vitis vinifera]	CotAD_44200	AT2G37220.1
CotAD_45444	709	specifc SN24/SN0	LOCCotAD_45444	1185	1.87891	2.23411	4.22872	2.0657	5.36179	13.5752	0.249803	1.37608	1.17032	2.71627	GO:0044464	-	-	gi|224057224|ref|XP_002299181.1|/6.51828e-160/predicted protein [Populus trichocarpa]	CotAD_45444	AT5G07050.1
CotAD_45640	710	specifc SN24/SN0	LOCCotAD_45640	948	8.72352	15.918	24.5909	11.6196	21.7823	28.2816	0.86768	0.906597	1.49514	1.28331	-	GO:0016758//transferase activity, transferring hexosyl groups	GO:0006665//sphingolipid metabolic process	gi|225440552|ref|XP_002276211.1|/6.37455e-165/PREDICTED: phosphatidylinositol:ceramide inositolphosphotransferase [Vitis vinifera]	CotAD_45640	AT3G54020.1
CotAD_45878	711	specifc SN24/SN0	LOCCotAD_45878	804	3.95613	6.58562	37.6668	7.91596	9.21975	35.7289	0.73523	0.219963	3.25113	2.17426	GO:0030312	-	GO:0009056//catabolic process;GO:0005975//carbohydrate metabolic process;GO:0009793//embryo development ending in seed dormancy;GO:0033554//cellular response to stress;GO:0043170	gi|354620277|gb|AER29902.1|/2.25577e-146/class IV chitinase [Gossypium barbadense]	CotAD_45878	AT3G54420.1
CotAD_46761	712	specifc SN24/SN0	LOCCotAD_46761	852	0.001	1.55365	8.9501	0.001	0.932178	10.3396	10.6014	9.86446	13.1277	13.3359	-	-	-	gi|225428683|ref|XP_002284944.1|/1.88791e-85/PREDICTED: polyneuridine-aldehyde esterase [Vitis vinifera]	CotAD_46761	AT2G23600.1
CotAD_47196	713	specifc SN24/SN0	LOCCotAD_47196	363	784.229	984.578	3766.23	894.176	1501.64	3003.97	0.32823	0.747911	2.26377	1.74824	-	GO:0005488//binding	GO:0051234//establishment of localization;GO:0010876//lipid localization	gi|7012724|gb|AAF35186.1|AF195865_1/1.8062e-63/lipid transfer protein precursor [Gossypium hirsutum]	CotAD_47196	AT2G38540.1
CotAD_47197	714	specifc SN24/SN0	LOCCotAD_47197	363	585.324	667.325	3173.83	514.522	1245.66	3256.15	0.189154	1.2756	2.43892	2.66186	-	GO:0005488//binding	GO:0051234//establishment of localization;GO:0010876//lipid localization	gi|11095210|gb|AAG29777.1|/9.57732e-65/lipid transfer protein 3 precursor [Gossypium hirsutum]	CotAD_47197	AT5G59320.1
CotAD_47457	715	specifc SN24/SN0	LOCCotAD_47457	978	12.0334	31.6716	77.9702	10.0117	46.0179	80.2842	1.39614	2.20051	2.69587	3.00343	-	-	-	gi|225462070|ref|XP_002276318.1|/5.44959e-159/PREDICTED: BTB/POZ domain-containing protein At1g55760 [Vitis vinifera]	CotAD_47457	AT1G55760.1
CotAD_47597	716	specifc SN24/SN0	LOCCotAD_47597	732	1.30358	9.04174	22.9181	5.35051	15.1899	30.3481	2.79412	1.50537	4.13594	2.50386	-	GO:0003824//catalytic activity;GO:0046914//transition metal ion binding	-	gi|224140411|ref|XP_002323576.1|/3.4288e-119/predicted protein [Populus trichocarpa]	CotAD_47597	AT5G01520.1
CotAD_47900	717	specifc SN24/SN0	LOCCotAD_47900	1098	24.9128	18.3246	120.047	37.2306	57.6252	234.413	-0.443107	0.630211	2.26864	2.65449	GO:0044464	-	-	gi|356555410|ref|XP_003546025.1|/9.66126e-163/PREDICTED: uncharacterized protein LOC100818476 [Glycine max]	CotAD_47900	AT1G29050.1
CotAD_48229	718	specifc SN24/SN0	LOCCotAD_48229	663	0.479748	1.59724	12.1587	6.64577	11.5798	50.8375	1.73523	0.801104	4.66357	2.93539	-	GO:0016829//lyase activity	-	gi|283136110|gb|ADB11374.1|/1.84937e-86/tau class glutathione transferase GSTU50 [Populus trichocarpa]	CotAD_48229	AT3G09270.1
CotAD_48790	719	specifc SN24/SN0	LOCCotAD_48790	1530	4.36571	12.9776	15.6639	4.95971	12.9774	18.7752	1.57173	1.38767	1.84316	1.9205	-	GO:0004497//monooxygenase activity;GO:0005506//iron ion binding	GO:0048878//chemical homeostasis;GO:0009887//organ morphogenesis;GO:0009826//unidimensional cell growth;GO:0048827//phyllome development;GO:0048437//floral organ development;GO:0008152//metabolic process	gi|462397499|gb|EMJ03167.1|/0/hypothetical protein PRUPE_ppa004768mg [Prunus persica]	CotAD_48790	AT4G36380.1
CotAD_49360	720	specifc SN24/SN0	LOCCotAD_49360	1029	48.221	34.7329	17.1502	40.4408	17.4949	7.81662	-0.473357	-1.20888	-1.49144	-2.3712	GO:0044424	GO:0043169//cation binding;GO:0004659//prenyltransferase activity	GO:0006694//steroid biosynthetic process;GO:0006720//isoprenoid metabolic process;GO:0008203//cholesterol metabolic process	gi|1922251|emb|CAA72793.1|/0/farnesyl pyrophosphate synthase [Gossypium arboreum]	CotAD_49360	AT5G47770.1
CotAD_49454	721	specifc SN24/SN0	LOCCotAD_49454	2313	0.275031	0.457833	2.07227	2.22244	2.40359	6.45809	0.73523	0.113048	2.91355	1.53896	-	-	-	gi|359484155|ref|XP_002272509.2|/0/PREDICTED: receptor-like serine/threonine-protein kinase SD1-8-like [Vitis vinifera]	CotAD_49454	AT4G21380.1
CotAD_49585	722	specifc SN24/SN0	LOCCotAD_49585	780	318.481	213.151	131.002	317.594	107.932	102.137	-0.579328	-1.55706	-1.28162	-1.63668	GO:0044436;GO:0009534//chloroplast thylakoid	GO:0016859//cis-trans isomerase activity;GO:0019901//protein kinase binding	GO:0043623//cellular protein complex assembly;GO:0044267//cellular protein metabolic process	gi|359473789|ref|XP_002265030.2|/8.89472e-92/PREDICTED: peptidyl-prolyl cis-trans isomerase CYP20-2, chloroplastic-like [Vitis vinifera]	CotAD_49585	AT5G13120.1
CotAD_49690	723	specifc SN24/SN0	LOCCotAD_49690	3876	10.3398	5.19102	14.5022	11.052	8.46944	26.8782	-0.994122	-0.383967	0.488064	1.28213	GO:0031224//intrinsic component of membrane	GO:0015114//phosphate ion transmembrane transporter activity;GO:0032559;GO:0042626//ATPase activity, coupled to transmembrane movement of substances	GO:0009734//auxin-activated signaling pathway;GO:0009207;GO:0009606//tropism;GO:0009926//auxin polar transport;GO:0048588//developmental cell growth	gi|225437787|ref|XP_002273987.1|/0/PREDICTED: ABC transporter B family member 11 [Vitis vinifera]	CotAD_49690	AT3G62150.1
CotAD_50099	724	specifc SN24/SN0	LOCCotAD_50099	405	161.785	53.6021	55.4092	195.829	47.0646	78.4943	-1.59372	-2.05688	-1.54588	-1.31893	GO:0030529//ribonucleoprotein complex	GO:0005198//structural molecule activity;GO:0005488//binding	GO:0010467//gene expression	gi|307136061|gb|ADN33912.1|/1.15062e-62/40S ribosomal protein s24 [Cucumis melo subsp. melo]	CotAD_50099	AT5G28060.1
CotAD_50242	725	specifc SN24/SN0	LOCCotAD_50242	1137	0.001	0.001	11.4972	0.861164	6.05383	45.1398	0	2.81349	13.489	5.71197	GO:0044464	-	-	gi|462420033|gb|EMJ24296.1|/1.02795e-130/hypothetical protein PRUPE_ppa007061mg [Prunus persica]	CotAD_50242	AT4G08290.1
CotAD_50371	726	specifc SN24/SN0	LOCCotAD_50371	690	0.92195	1.53474	173.034	1.41905	1.53472	295.865	0.73523	0.113048	7.55215	7.70387	GO:0009536//plastid	-	GO:0000302//response to reactive oxygen species;GO:0009642//response to light intensity	gi|115490848|gb|ABI97958.1|/2.87715e-77/alpha-crystalline heat shock protein [Gossypium arboreum]	CotAD_50371	AT4G27670.1
CotAD_50427	727	specifc SN24/SN0	LOCCotAD_50427	2730	2.67973	12.1219	26.8947	7.9802	21.1403	23.2895	2.17745	1.4055	3.32716	1.54518	-	GO:0022857//transmembrane transporter activity;GO:0016787//hydrolase activity	-	gi|147794486|emb|CAN71611.1|/8.95551e-98/hypothetical protein VITISV_000631 [Vitis vinifera]	CotAD_50427	AT3G63380.1
CotAD_50536	728	specifc SN24/SN0	LOCCotAD_50536	1059	1.80211	2.99991	10.2866	1.84918	18.4992	15.552	0.73523	3.3225	2.51301	3.07214	-	-	-	gi|224136574|ref|XP_002326894.1|/4.24705e-43/NAC domain protein, IPR003441 [Populus trichocarpa]	CotAD_50536	AT1G65910.1
CotAD_51018	729	specifc SN24/SN0	LOCCotAD_51018	957	7.64438	9.95895	24.3597	12.0219	10.2354	35.2197	0.381593	-0.232087	1.67202	1.55072	GO:0005768//endosome;GO:0016020//membrane	-	GO:0006897//endocytosis	gi|255634598|gb|ACU17661.1|/1.35316e-122/unknown [Glycine max]	CotAD_51018	AT1G61250.1
CotAD_51030	730	specifc SN24/SN0	LOCCotAD_51030	384	0.001	0.689432	56.7372	0.001	1.37885	52.8639	9.42927	10.4292	15.792	15.69	GO:0043231//intracellular membrane-bounded organelle	-	-	gi|255561174|ref|XP_002521599.1|/1.07854e-28/conserved hypothetical protein [Ricinus communis]	CotAD_51030	AT5G66780.1
CotAD_51076	731	specifc SN24/SN0	LOCCotAD_51076	1329	5.98331	6.77293	12.9509	5.70983	7.56965	14.1217	0.178837	0.406779	1.11404	1.30639	-	GO:0031406//carboxylic acid binding	GO:0009725//response to hormone	gi|224074729|ref|XP_002304443.1|/0/predicted protein [Populus trichocarpa]	CotAD_51076	AT1G12420.1
CotAD_51381	732	specifc SN24/SN0	LOCCotAD_51381	1932	3.12805	3.69981	8.00665	3.29422	7.81061	11.8949	0.24219	1.2455	1.35594	1.85233	-	-	-	gi|462417100|gb|EMJ21837.1|/0/hypothetical protein PRUPE_ppa002638mg [Prunus persica]	CotAD_51381	AT1G01770.1
CotAD_51473	733	specifc SN24/SN0	LOCCotAD_51473	1083	1.76218	6.35576	17.9044	2.71231	8.55572	19.0977	1.85071	1.65737	3.34489	2.8158	-	GO:0016706//oxidoreductase activity, acting on paired donors, with incorporation or reduction of molecular oxygen, 2-oxoglutarate as one donor, and incorporation of one atom each of oxygen into both donors	GO:0051553	gi|255551703|ref|XP_002516897.1|/8.85427e-161/Flavonol synthase/flavanone 3-hydroxylase, putative [Ricinus communis]	CotAD_51473	AT3G21420.1
CotAD_51484	734	specifc SN24/SN0	LOCCotAD_51484	2487	68.1676	67.596	102.497	68.0124	81.1141	136.296	-0.0121489	0.254153	0.588418	1.00287	GO:0031224//intrinsic component of membrane	GO:0043169//cation binding;GO:0015662//ATPase activity, coupled to transmembrane movement of ions, phosphorylative mechanism;GO:0032559	GO:0006818//hydrogen transport;GO:0009206;GO:0006811//ion transport;GO:0009207	gi|225456641|ref|XP_002270344.1|/0/PREDICTED: ATPase 11, plasma membrane-type [Vitis vinifera]	CotAD_51484	AT3G47950.1
CotAD_51514	735	specifc SN24/SN0	LOCCotAD_51514	1572	0.607009	1.01047	1.38595	0.001	0.673635	5.6039	0.73523	9.39582	1.19108	12.4522	GO:0005622//intracellular	-	-	gi|255586913|ref|XP_002534059.1|/1.01563e-169/60S ribosomal protein L34, putative [Ricinus communis]	CotAD_51514	AT5G39785.1
CotAD_51518	736	specifc SN24/SN0	LOCCotAD_51518	594	77.1086	46.7978	47.6822	91.4856	28.9697	29.661	-0.720449	-1.659	-0.69344	-1.62498	GO:0015935//small ribosomal subunit	GO:0003723//RNA binding;GO:0005198//structural molecule activity	GO:0010467//gene expression	gi|255552894|ref|XP_002517490.1|/7.06503e-97/40S ribosomal protein S9, putative [Ricinus communis]	CotAD_51518	AT5G39850.1
CotAD_51602	737	specifc SN24/SN0	LOCCotAD_51602	3267	3.1155	4.53797	10.0699	5.02009	7.21204	13.3651	0.542585	0.522692	1.69252	1.41268	GO:0043231//intracellular membrane-bounded organelle	GO:0005515//protein binding;GO:0016772//transferase activity, transferring phosphorus-containing groups	GO:0050896//response to stimulus	gi|470103538|ref|XP_004288193.1|/0/PREDICTED: calmodulin-binding transcription activator 3-like [Fragaria vesca subsp. vesca]	CotAD_51602	AT2G22300.2
CotAD_51905	738	specifc SN24/SN0	LOCCotAD_51905	759	2.51441	10.4641	16.936	7.09524	10.8128	27.7547	2.05716	0.607813	2.7518	1.96781	GO:0031224//intrinsic component of membrane	-	GO:0006810//transport	gi|255560189|ref|XP_002521112.1|/1.86707e-98/Vesicle-associated membrane protein, putative [Ricinus communis]	CotAD_51905	AT2G32670.1
CotAD_52440	739	specifc SN24/SN0	LOCCotAD_52440	858	19.2771	16.3535	6.60215	35.0917	25.6099	14.7313	-0.237289	-0.454427	-1.54588	-1.25224	-	-	-	gi|224136918|ref|XP_002322448.1|/5.32438e-120/f-box family protein [Populus trichocarpa]	CotAD_52440	AT3G61060.1
CotAD_52479	740	specifc SN24/SN0	LOCCotAD_52479	288	9.93978	26.6581	38.5813	11.8993	40.4462	46.5469	1.42329	1.76512	1.95662	1.96781	GO:0043231//intracellular membrane-bounded organelle	-	-	gi|224057190|ref|XP_002299164.1|/4.40056e-30/predicted protein [Populus trichocarpa]	CotAD_52479	AT5G43150.1
CotAD_52558	741	specifc SN24/SN0	LOCCotAD_52558	1230	5.17192	7.96378	13.1077	4.97532	6.67227	14.0127	0.622755	0.423388	1.34164	1.49388	GO:0044425//membrane part	GO:0019840//isoprenoid binding	GO:0003006//developmental process involved in reproduction;GO:0009738//abscisic acid-activated signaling pathway	gi|356542916|ref|XP_003539910.1|/0/PREDICTED: lanC-like protein 2-like [Glycine max]	CotAD_52558	AT2G20770.1
CotAD_52581	742	specifc SN24/SN0	LOCCotAD_52581	900	22.6185	19.4144	42.848	18.4949	29.7095	56.601	-0.220376	0.683797	0.921723	1.6137	-	-	GO:0006351//transcription, DNA-templated	gi|224102025|ref|XP_002312515.1|/1.85047e-102/predicted protein [Populus trichocarpa]	CotAD_52581	AT1G27000.1
CotAD_52768	743	specifc SN24/SN0	LOCCotAD_52768	855	7.81232	21.0555	21.6597	8.58897	29.1057	30.462	1.43038	1.76075	1.47119	1.82645	-	GO:0004721//phosphoprotein phosphatase activity	GO:0006796//phosphate-containing compound metabolic process;GO:0006464//cellular protein modification process	gi|462397939|gb|EMJ03607.1|/4.63577e-116/hypothetical protein PRUPE_ppa009622mg [Prunus persica]	CotAD_52768	AT5G56610.1
CotAD_52965	744	specifc SN24/SN0	LOCCotAD_52965	585	46.2157	9.50356	12.2902	64.0209	7.24071	13.7492	-2.28184	-3.14434	-1.91088	-2.21919	GO:0030529//ribonucleoprotein complex	GO:0003723//RNA binding;GO:0005198//structural molecule activity	GO:0010467//gene expression	gi|255555849|ref|XP_002518960.1|/1.37017e-97/60S ribosomal protein L9, putative [Ricinus communis]	CotAD_52965	AT1G33140.1
CotAD_55520	745	specifc SN24/SN0	LOCCotAD_55520	1302	3.42014	1.83001	4.01606	2.82011	5.6933	9.41356	-0.9022	1.01351	0.231725	1.73899	GO:0043231//intracellular membrane-bounded organelle	-	-	gi|359492693|ref|XP_002281118.2|/2.96234e-100/PREDICTED: transcription factor bHLH110-like [Vitis vinifera]	CotAD_55520	AT1G27660.1
CotAD_55531	746	specifc SN24/SN0	LOCCotAD_55531	1422	24.1574	14.8941	11.7975	24.4441	7.44693	9.15787	-0.697729	-1.71477	-1.03398	-1.41641	-	GO:0004312//fatty acid synthase activity	GO:0006631//fatty acid metabolic process	gi|255557353|ref|XP_002519707.1|/0/50 kDa ketoavyl-ACP synthase [Ricinus communis]	CotAD_55531	AT5G46290.1
CotAD_55607	747	specifc SN24/SN0	LOCCotAD_55607	1380	19.5914	43.5481	76.8864	32.6381	122.585	81.5987	1.15239	1.90916	1.9725	1.32199	-	GO:0016726//oxidoreductase activity, acting on CH or CH2 groups, NAD or NADP as acceptor	GO:0006090//pyruvate metabolic process;GO:0006721//terpenoid metabolic process	gi|402770459|gb|AFQ98369.1|/0/hydroxymethylbutenyl diphosphate reductase [Camellia sinensis]	CotAD_55607	AT4G34350.1
CotAD_55725	748	specifc SN24/SN0	LOCCotAD_55725	2463	24.2784	133.5	9.02267	29.7162	131.778	10.419	2.45909	2.14879	-1.42805	-1.51203	GO:0043231//intracellular membrane-bounded organelle;GO:0016020//membrane	GO:0046872//metal ion binding;GO:0004620//phospholipase activity	GO:0006950//response to stress;GO:0008219//cell death;GO:0006650//glycerophospholipid metabolic process	gi|22795064|gb|AAN05433.1|/0/phospholipase D delta isoform 1a [Gossypium hirsutum]	CotAD_55725	AT4G35790.2
CotAD_56209	749	specifc SN24/SN0	LOCCotAD_56209	1713	15.2259	15.3003	187.728	69.8775	46.6731	253.107	0.00703469	-0.582238	3.62404	1.85685	-	GO:0016668//oxidoreductase activity, acting on a sulfur group of donors, NAD(P) as acceptor	GO:0010038//response to metal ion;GO:0019725//cellular homeostasis;GO:0009860//pollen tube growth;GO:0008152//metabolic process	gi|462422569|gb|EMJ26832.1|/0/hypothetical protein PRUPE_ppa003374mg [Prunus persica]	CotAD_56209	AT1G60420.1
CotAD_56220	750	specifc SN24/SN0	LOCCotAD_56220	789	6.04701	3.69095	9.66475	2.48198	3.35537	13.5924	-0.712229	0.434976	0.676509	2.45323	-	GO:0003824//catalytic activity	-	gi|224108057|ref|XP_002314706.1|/5.89073e-91/predicted protein [Populus trichocarpa]	CotAD_56220	AT2G32150.1
CotAD_56674	751	specifc SN24/SN0	LOCCotAD_56674	2127	16.1504	37.7136	29.705	12.8895	34.6015	28.8116	1.22352	1.42463	0.879139	1.16045	GO:0042579//microbody	GO:0015645//fatty acid ligase activity	GO:0032787//monocarboxylic acid metabolic process;GO:0042221//response to chemical	gi|255552335|ref|XP_002517212.1|/0/Acyl-CoA synthetase [Ricinus communis]	CotAD_56674	AT5G27600.1
CotAD_56807	752	specifc SN24/SN0	LOCCotAD_56807	834	4.57659	6.34873	20.1152	11.7403	22.2203	44.5472	0.472196	0.920403	2.13594	1.92386	-	-	-	gi|224113213|ref|XP_002332638.1|/9.21071e-13/predicted protein [Populus trichocarpa]	COTAD_56807
CotAD_56905	753	specifc SN24/SN0	LOCCotAD_56905	519	0.001	2.5505	28.1259	1.41495	74.4736	134.313	11.3166	5.71791	14.7796	6.56871	-	-	-	gi|460389998|ref|XP_004240631.1|/2.57718e-16/PREDICTED: S-norcoclaurine synthase-like [Solanum lycopersicum]	COTAD_56905
CotAD_57187	754	specifc SN24/SN0	LOCCotAD_57187	1401	0.227033	1.88966	4.50982	1.92194	4.7241	10.1153	3.05716	1.29747	4.3121	2.3959	GO:0043231//intracellular membrane-bounded organelle;GO:0016020//membrane	GO:0005488//binding;GO:0004888//transmembrane signaling receptor activity	GO:0009725//response to hormone;GO:0043087//regulation of GTPase activity;GO:0009746;GO:0009756//carbohydrate mediated signaling;GO:0008283//cell proliferation;GO:0007166//cell surface receptor signaling pathway;GO:0006950//response to stress	gi|225425938|ref|XP_002267857.1|/0/PREDICTED: uncharacterized protein LOC100247607 [Vitis vinifera]	CotAD_57187	AT3G26090.1
CotAD_57712	755	specifc SN24/SN0	LOCCotAD_57712	486	13.7439	11.9842	25.1045	6.04409	9.2604	22.8548	-0.197656	0.615548	0.869155	1.9189	GO:0042579//microbody	GO:0005515//protein binding	GO:0009725//response to hormone	gi|356565655|ref|XP_003551054.1|/9.79581e-54/PREDICTED: uncharacterized protein LOC100795275 [Glycine max]	CotAD_57712	AT3G43120.1
CotAD_57935	756	specifc SN24/SN0	LOCCotAD_57935	345	158.575	27.6253	327.122	185.186	39.9026	398.557	-2.52111	-2.21442	1.04466	1.10581	-	GO:0016757//transferase activity, transferring glycosyl groups	GO:0005975//carbohydrate metabolic process;GO:0000302//response to reactive oxygen species;GO:0009642//response to light intensity	gi|255548353|ref|XP_002515233.1|/1.12169e-49/conserved hypothetical protein [Ricinus communis]	CotAD_57935	AT2G47180.1
CotAD_58365	757	specifc SN24/SN0	LOCCotAD_58365	1212	8.6604	9.17423	15.6393	8.88661	7.64509	22.7533	0.0831534	-0.2171	0.852666	1.35637	-	GO:0003824//catalytic activity	-	gi|224100083|ref|XP_002311736.1|/9.08446e-165/predicted protein [Populus trichocarpa]	CotAD_58365	AT3G27320.2
CotAD_58871	758	specifc SN24/SN0	LOCCotAD_58871	888	5.01466	15.5029	79.9842	14.61	34.8811	167.784	1.62831	1.25549	3.99549	3.52158	-	-	-	gi|225451567|ref|XP_002274922.1|/2.20041e-116/PREDICTED: GEM-like protein 5-like [Vitis vinifera]	CotAD_58871	AT5G13200.1
CotAD_59153	759	specifc SN24/SN0	LOCCotAD_59153	564	105.46	100.921	55.2403	101.56	76.5113	29.2014	-0.0634715	-0.408588	-0.932906	-1.79822	GO:0030529//ribonucleoprotein complex;GO:0009536//plastid	GO:0003723//RNA binding;GO:0005198//structural molecule activity	GO:0010467//gene expression	gi|460405820|ref|XP_004248372.1|/2.8073e-57/PREDICTED: 30S ribosomal protein S10, chloroplastic-like [Solanum lycopersicum]	CotAD_59153	AT3G13120.2
CotAD_59481	760	specifc SN24/SN0	LOCCotAD_59481	1266	3.76864	14.0108	10.6698	4.83384	15.4744	15.1269	1.89443	1.67865	1.50142	1.64588	GO:0044464	GO:0015932//nucleobase-containing compound transmembrane transporter activity	GO:0015931//nucleobase-containing compound transport	gi|356549978|ref|XP_003543367.1|/1.25772e-180/PREDICTED: equilibrative nucleoside transporter 3-like [Glycine max]	CotAD_59481	AT4G05120.1
CotAD_59500	761	specifc SN24/SN0	LOCCotAD_59500	909	2.09949	1.16498	31.638	1.61575	3.4949	26.1242	-0.849732	1.11305	3.91355	4.01511	-	-	-	gi|118481089|gb|ABK92498.1|/6.69375e-100/unknown [Populus trichocarpa]	CotAD_59500	AT3G02550.1
CotAD_59704	762	specifc SN24/SN0	LOCCotAD_59704	483	65.1951	37.2722	33.8309	77.5408	31.7905	21.4107	-0.806664	-1.28636	-0.946421	-1.85662	GO:0030529//ribonucleoprotein complex;GO:0009536//plastid	GO:0003723//RNA binding;GO:0005198//structural molecule activity	GO:0010467//gene expression	gi|255583494|ref|XP_002532505.1|/9.8526e-75/40S ribosomal protein S11, putative [Ricinus communis]	CotAD_59704	AT5G23740.1
CotAD_59942	763	specifc SN24/SN0	LOCCotAD_59942	1350	2.82731	2.54937	9.199	1.81323	6.66749	10.4974	-0.149293	1.87858	1.70204	2.5334	GO:0043234//protein complex;GO:0015630//microtubule cytoskeleton;GO:0030312;GO:0044444//cytoplasmic part	GO:0017111//nucleoside-triphosphatase activity;GO:0032561//guanyl ribonucleotide binding	GO:0010038//response to metal ion;GO:0043623//cellular protein complex assembly;GO:0009207;GO:0007017//microtubule-based process	gi|225435758|ref|XP_002285721.1|/0/PREDICTED: tubulin alpha-1 chain [Vitis vinifera]	CotAD_59942	AT5G19780.1
CotAD_62910	764	specifc SN24/SN0	LOCCotAD_62910	843	21.884	31.7188	63.8365	32.522	43.0239	111.769	0.535461	0.403725	1.5445	1.78104	GO:0009536//plastid	GO:0000166//nucleotide binding	-	gi|224144803|ref|XP_002325420.1|/3.56587e-129/predicted protein [Populus trichocarpa]	CotAD_62910	AT3G03890.1
CotAD_63159	765	specifc SN24/SN0	LOCCotAD_63159	1314	15.008	21.1552	28.1873	17.6976	28.811	36.4359	0.495279	0.703064	0.909312	1.04181	-	GO:0032559;GO:0042623//ATPase activity, coupled	-	gi|255565587|ref|XP_002523783.1|/0/Vacuolar protein sorting-associated protein VPS4, putative [Ricinus communis]	CotAD_63159	AT2G27600.1
CotAD_63671	766	specifc SN24/SN0	LOCCotAD_63671	1464	0.217263	4.52087	14.4354	0.334407	52.0797	31.9179	4.37909	7.28297	6.05403	6.57662	GO:0043231//intracellular membrane-bounded organelle	GO:0016624//oxidoreductase activity, acting on the aldehyde or oxo group of donors, disulfide as acceptor	GO:0008152//metabolic process	gi|224082376|ref|XP_002306669.1|/8.34879e-171/predicted protein [Populus trichocarpa]	CotAD_63671	AT1G21400.1
CotAD_64258	767	specifc SN24/SN0	LOCCotAD_64258	1173	0.813486	1.12848	5.57215	0.417367	2.48263	5.55093	0.472196	2.57248	2.77605	3.73334	GO:0043231//intracellular membrane-bounded organelle	GO:0046914//transition metal ion binding	-	gi|225425418|ref|XP_002271442.1|/4.91638e-160/PREDICTED: F-box protein At1g67340-like [Vitis vinifera]	CotAD_64258	AT1G67340.1
CotAD_64627	768	specifc SN24/SN0	LOCCotAD_64627	1239	121.941	28.4186	17.5844	76.8536	18.162	10.2013	-2.10127	-2.08119	-2.79381	-2.91335	GO:0031225//anchored component of membrane;GO:0030312	-	-	gi|157273654|gb|ABV27481.1|/0/fasciclin-like arabinogalactan protein 10 [Gossypium hirsutum]	CotAD_64627	AT5G55730.2
CotAD_65040	769	specifc SN24/SN0	LOCCotAD_65040	1341	27.2769	28.8235	11.8602	28.8413	33.3638	9.99664	0.0795646	0.210147	-1.20155	-1.52862	GO:0009532//plastid stroma	GO:0016301//kinase activity;GO:0032559	GO:0043094;GO:0006796//phosphate-containing compound metabolic process	gi|462411505|gb|EMJ16554.1|/7.19856e-174/hypothetical protein PRUPE_ppa005518mg [Prunus persica]	CotAD_65040	AT1G80380.2
CotAD_65054	770	specifc SN24/SN0	LOCCotAD_65054	1272	2.75063	1.87317	12.161	5.96569	5.20319	24.3901	-0.554277	-0.197292	2.14443	2.03153	-	GO:0004674//protein serine/threonine kinase activity;GO:0032559	GO:0006464//cellular protein modification process	gi|255539232|ref|XP_002510681.1|/8.26487e-156/serine/threonine-protein kinase cx32, putative [Ricinus communis]	CotAD_65054	AT1G76360.1
CotAD_65837	771	specifc SN24/SN0	LOCCotAD_65837	537	65.7469	25.1431	10.143	51.9657	16.2688	11.412	-1.38676	-1.67545	-2.69644	-2.18701	-	-	-	gi|462422874|gb|EMJ27137.1|/1.27024e-85/hypothetical protein PRUPE_ppa012243mg [Prunus persica]	CotAD_65837	AT2G03350.1
CotAD_65983	772	specifc SN24/SN0	LOCCotAD_65983	1461	36.3574	51.4625	71.4307	39.0384	58.3476	82.5801	0.501273	0.579779	0.974295	1.0809	GO:0009526//plastid envelope;GO:0033176//proton-transporting V-type ATPase complex;GO:0031090//organelle membrane	GO:0015078//hydrogen ion transmembrane transporter activity;GO:0019829//cation-transporting ATPase activity;GO:0032559	GO:0015986//ATP synthesis coupled proton transport;GO:0015988//energy coupled proton transmembrane transport, against electrochemical gradient	gi|255539062|ref|XP_002510596.1|/0/ATP synthase subunit beta vacuolar, putative [Ricinus communis]	CotAD_65983	AT4G38510.5
CotAD_66057	773	specifc SN24/SN0	LOCCotAD_66057	1431	6.66819	13.6904	29.2322	8.3819	14.6152	48.7132	1.03779	0.802119	2.13219	2.53896	GO:0042579//microbody	GO:0016405//CoA-ligase activity	GO:0044262//cellular carbohydrate metabolic process;GO:0032787//monocarboxylic acid metabolic process	gi|470117942|ref|XP_004295105.1|/0/PREDICTED: acetate/butyrate--CoA ligase AAE7, peroxisomal-like [Fragaria vesca subsp. vesca]	CotAD_66057	AT3G16910.1
CotAD_66301	774	specifc SN24/SN0	LOCCotAD_66301	654	4.8635	7.28648	8.99467	4.11719	7.28638	16.3982	0.583227	0.823542	0.887076	1.9938	-	GO:0032561//guanyl ribonucleotide binding;GO:0003824//catalytic activity	GO:0006810//transport;GO:0035556//intracellular signal transduction	gi|255584671|ref|XP_002533058.1|/1.12136e-96/protein with unknown function [Ricinus communis]	CotAD_66301	AT1G05810.1
CotAD_66304	775	specifc SN24/SN0	LOCCotAD_66304	531	110.217	46.3672	50.4673	116.17	36.8939	52.6554	-1.24917	-1.65478	-1.12693	-1.14158	GO:0030529//ribonucleoprotein complex	GO:0016787//hydrolase activity;GO:0005198//structural molecule activity	GO:0019538//protein metabolic process;GO:0010467//gene expression	gi|351723867|ref|NP_001236526.1|/2.00315e-83/uncharacterized protein LOC100305777 [Glycine max]	CotAD_66304	AT1G27400.1
CotAD_66670	776	specifc SN24/SN0	LOCCotAD_66670	243	2.61788	1.08947	17.9318	17.1249	4.35783	56.7429	-1.26477	-1.97441	2.77605	1.72834	-	-	-	gi|351726584|ref|NP_001235084.1|/4.05276e-07/uncharacterized protein LOC100500233 precursor [Glycine max]	COTAD_66670
CotAD_66768	777	specifc SN24/SN0	LOCCotAD_66768	1428	1.78192	17.9832	37.5324	10.628	61.5498	69.4683	3.33514	2.53389	4.39663	2.70849	-	GO:0016740//transferase activity;GO:0048037//cofactor binding;GO:0016846//carbon-sulfur lyase activity	GO:0008652//cellular amino acid biosynthetic process	gi|325556672|gb|ABA01475.2|/0/1-aminocyclopropane-1-carboxylate synthase [Gossypium hirsutum]	CotAD_66768	AT4G11280.1
[truncated: 297 more rows]

## Sheet: S4-c 4h DAS-Pro 44
GeneID	NO.	AS Type	Symbol	Length	SE0_RPKM	SE4_RPKM	SE24_RPKM	SN0_RPKM	SN4_RPKM	SN24_RPKM	SE4/SE0	SN4/SN0	SE24/SE0	SN24/SN0	GO Component	GO Function	GO Process	Blast nr	Accession	Match (M)	Description	Protein_Acc	SE4/SE0 type	SN4/SN0 type	log2(E4/E0)	log2(N4/N0)	Quantition(E4/E0)	Quantition(N4/N0)	Description	Mass	Score(set1|set2|set3)	Cov(set1|set2|set3)	SameSets(set1|set2|set3)	Spectrum(set1|set2|set3)	Unique Spectrum(set1|set2|set3)	Peptide(set1|set2|set3)	Unique Peptide(set1|set2|set3)	E0-VS-E24@Ratio@set1,1E0_114-VS-1E24_118	E0-VS-E24@Ratio@set2,2E0_114-VS-2E24_118	E0-VS-E24@Ratio@set3,3E0_114-VS-3E24_118	E0-VS-E24@QuantNumber@set1,1E0_114-VS-1E24_118	E0-VS-E24@QuantNumber@set2,2E0_114-VS-2E24_118	E0-VS-E24@QuantNumber@set3,3E0_114-VS-3E24_118	E0-VS-E24@Sig@set1,1E0_114-VS-1E24_118	E0-VS-E24@Sig@set2,2E0_114-VS-2E24_118	E0-VS-E24@Sig@set3,3E0_114-VS-3E24_118	E0-VS-E4@Ratio@set1,1E0_114-VS-1E4_116	E0-VS-E4@Ratio@set2,2E0_114-VS-2E4_116	E0-VS-E4@Ratio@set3,3E0_114-VS-3E4_116
[truncated: 44 more rows]
[truncated: 76 more columns]

[truncated: 2 more sheets: S4-d 24h DAS-Pro 46, S4-e]
