# Supplementary material for: Integration of proteomic and transcriptomic profiles reveals multiple levels of genetic regulation of salt tolerance in cotton
Source: BMC Plant Biol. 2018 Jun 20;18:128. doi: 10.1186/s12870-018-1350-1 (PMC6011603; doi:10.1186/s12870-018-1350-1)
Supplement: Supplementary file 7 — Table S5. Summary of small RNA-seq data. (XLSX 774 kb) [file 12870_2018_1350_MOESM7_ESM.xlsx]

## Sheet: S5-a small RNA
	Samples		Total sRNAs	Mapping to Gh genome	Percent(%)
	ME0	Unique sRNAs	237949	176930	0.7436
		Total sRNAs	2378551	2078327	0.8738
	ME4	Unique sRNAs	365569	263476	0.7207
		Total sRNAs	2999177	2449815	0.8168
	ME24	Unique sRNAs	407866	297144	0.728533
		Total sRNAs	3048547	2593231	0.850645
	MN0	Unique sRNAs	440466	311714	0.7077
		Total sRNAs	4226267	3468018	0.8206
	MN4	Unique sRNAs	431000	295956	0.6867
		Total sRNAs	4208092	3469920	0.8246
	MN24	Unique sRNAs	339460	232050	0.6836
		Total sRNAs	4821011	3918061	0.8127

## Sheet: S5-b RPM
miR_name	NO.	ME0	ME24	ME4	MN0	MN24	MN4
ghr-miR166b	1	161963	26485	77210	138256	174724	154628
ghr-miR2949a-5p	2	4068	986	3217	6405	7764	3252
ghr-miR482b	3	3107	1576	1590	5301	5139	6690
ghr-miR396a	4	1924	6064	3770	15785	23503	16535
ghr-miR396b	5	1924	6064	3770	15785	23503	16535
ghr-miR482a	6	1623	2134	1590	4450	3850	5496
ghr-miR394b	7	1259	1297	3836	8130	4792	11117
ghr-miR394a	8	1241	1273	3802	8091	4771	11072
ghr-miR2949b	9	865	240	819	1603	2267	1047
ghr-miR2949c	10	865	240	819	1603	2267	1047
ghr-miR156d	11	798	85	328	398	384	412
ghr-miR3476-5p	12	707	260	424	892	907	1018
ghr-miR156a	13	503	26	209	231	193	232
ghr-miR156b	14	503	26	209	231	193	232
ghr-miR162a	15	489	418	833	1276	2650	1832
ghr-miR167b	16	358	165	777	4899	2187	3241
ghr-miR167a	17	356	150	768	4871	2161	3206
ghr-miR7505	18	339	376	552	1579	2312	1667
ghr-miR2948-5p	19	248	75	94	237	276	329
ghr-miR390a	20	179	160	213	526	250	553
ghr-miR390b	21	179	160	213	526	250	553
ghr-miR390c	22	179	160	213	526	250	553
ghr-miR7508	23	63	35	17	26	56	44
ghr-miR7495a	24	51	24	468	615	670	286
ghr-miR7495b	25	51	24	468	615	670	286
ghr-miR164	26	49	25	35	82	53	100
ghr-miR827a	27	36	59	60	46	158	84
ghr-miR827b	28	36	59	60	46	158	84
ghr-miR827c	29	36	59	60	46	158	84
ghr-miR160	30	32	7	31	44	40	80
ghr-miR393	31	22	72	101	184	93	359
ghr-miR169a	32	11	23	16	35	0	39
ghr-miR3476-3p	33	8	2	2	0	4	9
ghr-miR7512	34	6	0	0	12	0	2
ghr-miR2949a-3p	35	5	0	7	22	8	9
ghr-miR398	36	3	0	9	26	14	14
ghr-miR7492a	37	2	0	0	3	0	0
ghr-miR7491	38	2	0	0	0	0	2
ghr-miR169b	39	2	0	0	0	0	0
ghr-miR7487	40	0	10	0	2	0	0
ghr-miR7509	41	0	4	7	19	0	8
ghr-miR7503	42	0	0	4	0	0	0
ghr-miR7504b	43	0	0	2	4	0	6
ghr-miR7506	44	0	0	0	8	0	7
ghr-miR7484b	45	0	0	0	8	0	0
ghr-miR7510a	46	0	0	0	8	0	0
ghr-miR7485	47	0	0	0	7	0	0
ghr-miR7504a	48	0	0	0	6	11	16
ghr-miR7492b	49	0	0	0	6	0	0
ghr-miR7492c	50	0	0	0	6	0	0
ghr-miR399d	51	0	0	0	5	5	5
ghr-miR7484a	52	0	0	0	4	0	0
ghr-miR399e	53	0	0	0	2	5	5
ghr-miR7502	54	0	0	0	2	0	0
ghr-miR7486a	55	0	0	0	0	4	0
ghr-miR7511	56	0	0	0	0	3	0
ghr-miR7500	57	0	0	0	0	0	5
ghr-miR7513	58	0	0	0	0	0	3
ghr-miR7501	59	0	0	0	0	0	2
novel_mir_153	1	99132	13369	26629	36140	43879	44156
novel_mir_159	2	3139	6838	3668	11029	13902	16055
novel_mir_66	3	17863	2282	9947	18956	43792	15954
novel_mir_303	4	0	2278	9947	18956	43792	15954
novel_mir_157	5	7088	1178	6447	21226	19539	13803
novel_mir_99	6	3178	2678	3030	9497	7839	11219
novel_mir_160	7	4278	1809	1665	7186	8052	9272
novel_mir_28	8	2312	3714	2743	6582	7226	8609
novel_mir_26	9	2125	2523	13932	7505	1766	8154
novel_mir_109	10	1396	903	4416	9262	12285	8055
novel_mir_42	11	2153	442	5918	10782	12644	5338
novel_mir_161	12	1667	2104	1421	4216	4445	4445
novel_mir_272	13	995	539	967	1605	4203	3406
novel_mir_55	14	4243	875	1921	4066	6166	3273
novel_mir_142	15	3155	397	977	1877	2547	2357
novel_mir_95	16	823	0	0	2523	1512	2206
novel_mir_18	17	354	932	681	2350	996	2066
novel_mir_224	18	1386	65	447	1289	1336	1472
novel_mir_203	19	1718	113	1549	1929	267	1169
novel_mir_29	20	175	335	319	1206	1664	1068
novel_mir_25	21	152	77	142	936	1179	906
novel_mir_187	22	171	214	262	1161	849	788
novel_mir_301	23	0	267	0	741	800	779
novel_mir_188	24	468	195	539	216	696	611
novel_mir_9	25	259	116	465	737	278	565
novel_mir_285	26	0	71	136	0	0	462
novel_mir_2753	27	0	0	0	0	0	451
novel_mir_5	28	89	19	142	321	408	425
novel_mir_96	29	283	949	154	216	216	342
novel_mir_144	30	261	65	133	350	405	335
novel_mir_53	31	10	0	125	54	463	324
novel_mir_143	32	257	47	159	391	533	314
novel_mir_90	33	31	0	395	257	0	308
novel_mir_850	34	0	0	0	207	114	305
novel_mir_84	35	58	170	111	245	69	298
novel_mir_1109	36	0	0	0	201	0	271
novel_mir_81	37	75	50	0	486	395	260
novel_mir_180	38	33	27	73	441	676	259
novel_mir_278	39	0	146	101	201	200	250
novel_mir_252	40	130	20	268	79	558	237
novel_mir_324	41	0	99	0	0	0	213
novel_mir_85	42	50	54	55	165	171	204
novel_mir_60	43	254	21	236	223	253	197
novel_mir_246	44	74	14	60	227	344	181
novel_mir_12	45	8	33	48	193	95	179
novel_mir_311	46	0	43	64	223	101	162
novel_mir_128	47	76	49	62	98	145	151
novel_mir_50	48	115	49	56	223	86	147
novel_mir_48	49	92	25	60	112	119	142
novel_mir_194	50	252	19	0	216	216	129
novel_mir_165	51	158	17	0	131	256	122
novel_mir_91	52	6	0	14	50	74	93
novel_mir_150	53	76	0	127	183	0	87
novel_mir_16	54	12	0	42	112	54	84
novel_mir_202	55	13	0	28	97	125	80
novel_mir_4	56	103	14	99	187	107	73
novel_mir_177	57	53	11	136	147	139	68
novel_mir_97	58	62	9	48	61	65	68
novel_mir_2864	59	0	0	0	0	0	68
novel_mir_14	60	15	10	22	60	0	66
novel_mir_32	61	79	24	68	58	73	65
novel_mir_281	62	0	14	10	65	53	63
novel_mir_211	63	28	0	13	0	60	60
novel_mir_325	64	0	10	54	88	113	59
novel_mir_1937	65	0	0	0	0	26	56
novel_mir_242	66	113	23	32	55	56	48
novel_mir_215	67	37	20	27	40	55	45
novel_mir_277	68	0	18	44	0	0	44
novel_mir_151	69	8	10	0	21	32	43
novel_mir_268	70	14	0	0	0	0	42
novel_mir_315	71	0	11	14	69	137	41
novel_mir_71	72	29	0	53	53	14	39
novel_mir_75	73	9	0	0	52	24	39
novel_mir_98	74	24	10	0	0	67	37
novel_mir_79	75	23	6	17	72	42	37
novel_mir_308	76	0	10	39	34	27	36
novel_mir_2238	77	0	0	0	0	60	36
novel_mir_1221	78	0	0	0	57	0	35
novel_mir_63	79	8	0	6	15	18	34
novel_mir_2869	80	0	0	0	0	0	34
novel_mir_302	81	0	5	25	43	34	33
novel_mir_206	82	11	12	58	0	69	32
novel_mir_59	83	28	9	38	74	68	32
novel_mir_1431	84	0	0	0	27	18	32
novel_mir_385	85	0	0	28	46	0	28
novel_mir_293	86	0	102	0	0	0	26
novel_mir_2200	87	0	0	0	0	15	26
novel_mir_2821	88	0	0	0	0	0	25
novel_mir_2922	89	0	0	0	0	0	25
novel_mir_2359	90	0	0	0	0	10	24
novel_mir_788	91	0	0	0	22	16	22
novel_mir_597	92	0	0	6	21	0	22
novel_mir_169	93	17	0	0	12	0	21
novel_mir_70	94	15	0	7	17	0	20
novel_mir_2805	95	0	0	0	0	0	19
novel_mir_261	96	10	0	26	18	10	18
novel_mir_476	97	0	0	8	0	0	18
novel_mir_621	98	0	0	0	7	39	17
novel_mir_1413	99	0	0	0	14	33	17
novel_mir_564	100	0	0	8	0	12	17
novel_mir_804	101	0	0	0	16	10	17
novel_mir_408	102	0	0	13	19	0	17
novel_mir_470	103	0	0	13	0	0	17
novel_mir_22	104	6	0	9	0	0	16
novel_mir_1372	105	0	0	0	6	18	16
novel_mir_1033	106	0	0	0	25	0	15
novel_mir_2738	107	0	0	0	0	0	15
novel_mir_2923	108	0	0	0	0	0	15
novel_mir_450	109	0	0	6	0	0	15
novel_mir_132	110	5	9	0	0	0	14
novel_mir_45	111	5	0	0	0	0	14
novel_mir_394	112	0	0	6	0	23	14
novel_mir_1712	113	0	0	0	0	16	14
novel_mir_717	114	0	0	0	6	0	14
novel_mir_2820	115	0	0	0	0	0	14
novel_mir_152	116	11	0	0	0	15	13
novel_mir_1158	117	0	0	0	26	5	13
novel_mir_2755	118	0	0	0	0	0	13
novel_mir_2822	119	0	0	0	0	0	13
novel_mir_2835	120	0	0	0	0	0	13
novel_mir_2846	121	0	0	0	0	0	13
novel_mir_179	122	28	0	0	0	16	12
novel_mir_64	123	9	0	0	16	8	12
novel_mir_120	124	5	0	0	18	0	12
novel_mir_1292	125	0	0	0	14	7	12
novel_mir_1166	126	0	0	0	48	0	12
novel_mir_1453	127	0	0	0	28	0	12
novel_mir_2735	128	0	0	0	0	0	12
novel_mir_2736	129	0	0	0	0	0	12
novel_mir_2785	130	0	0	0	0	0	12
novel_mir_2900	131	0	0	0	0	0	12
novel_mir_255	132	7	13	0	0	0	11
novel_mir_317	133	0	5	0	32	0	11
novel_mir_93	134	6	0	0	14	0	11
novel_mir_1153	135	0	0	0	6	11	11
novel_mir_1578	136	0	0	0	0	5	11
novel_mir_472	137	0	0	6	11	0	11
novel_mir_2777	138	0	0	0	0	0	11
novel_mir_2823	139	0	0	0	0	0	11
novel_mir_2839	140	0	0	0	0	0	11
novel_mir_2847	141	0	0	0	0	0	11
novel_mir_2851	142	0	0	0	0	0	11
novel_mir_2895	143	0	0	0	0	0	11
novel_mir_2914	144	0	0	0	0	0	11
novel_mir_2917	145	0	0	0	0	0	11
novel_mir_410	146	0	0	8	0	0	11
novel_mir_171	147	13	5	0	30	12	10
novel_mir_1738	148	0	0	0	0	18	10
novel_mir_515	149	0	0	8	0	7	10
novel_mir_1186	150	0	0	0	11	0	10
novel_mir_2734	151	0	0	0	0	0	10
novel_mir_2780	152	0	0	0	0	0	10
novel_mir_2797	153	0	0	0	0	0	10
novel_mir_2810	154	0	0	0	0	0	10
novel_mir_2877	155	0	0	0	0	0	10
novel_mir_2921	156	0	0	0	0	0	10
novel_mir_271	157	9	0	0	39	19	9
novel_mir_1368	158	0	0	0	15	0	9
novel_mir_451	159	0	0	6	14	0	9
novel_mir_2743	160	0	0	0	0	0	9
novel_mir_2746	161	0	0	0	0	0	9
novel_mir_2759	162	0	0	0	0	0	9
novel_mir_2771	163	0	0	0	0	0	9
novel_mir_2779	164	0	0	0	0	0	9
novel_mir_2806	165	0	0	0	0	0	9
novel_mir_2817	166	0	0	0	0	0	9
novel_mir_2844	167	0	0	0	0	0	9
novel_mir_2876	168	0	0	0	0	0	9
novel_mir_279	169	0	9	0	9	12	8
novel_mir_2773	170	0	0	0	0	0	8
novel_mir_2796	171	0	0	0	0	0	8
novel_mir_2798	172	0	0	0	0	0	8
novel_mir_2815	173	0	0	0	0	0	8
novel_mir_2858	174	0	0	0	0	0	8
novel_mir_2874	175	0	0	0	0	0	8
novel_mir_2880	176	0	0	0	0	0	8
novel_mir_2885	177	0	0	0	0	0	8
novel_mir_2898	178	0	0	0	0	0	8
novel_mir_2908	179	0	0	0	0	0	8
novel_mir_2912	180	0	0	0	0	0	8
novel_mir_2928	181	0	0	0	0	0	8
novel_mir_256	182	10	6	0	17	6	7
novel_mir_41	183	5	0	0	0	8	7
novel_mir_1759	184	0	0	0	0	11	7
novel_mir_2405	185	0	0	0	0	11	7
novel_mir_2409	186	0	0	0	0	7	7
novel_mir_1433	187	0	0	0	13	0	7
novel_mir_2741	188	0	0	0	0	0	7
novel_mir_2742	189	0	0	0	0	0	7
novel_mir_2758	190	0	0	0	0	0	7
novel_mir_2764	191	0	0	0	0	0	7
novel_mir_2766	192	0	0	0	0	0	7
novel_mir_2770	193	0	0	0	0	0	7
novel_mir_2783	194	0	0	0	0	0	7
novel_mir_2788	195	0	0	0	0	0	7
novel_mir_2790	196	0	0	0	0	0	7
novel_mir_2803	197	0	0	0	0	0	7
novel_mir_2811	198	0	0	0	0	0	7
novel_mir_2812	199	0	0	0	0	0	7
novel_mir_2816	200	0	0	0	0	0	7
novel_mir_2819	201	0	0	0	0	0	7
novel_mir_2828	202	0	0	0	0	0	7
novel_mir_2836	203	0	0	0	0	0	7
novel_mir_2837	204	0	0	0	0	0	7
novel_mir_2838	205	0	0	0	0	0	7
novel_mir_2868	206	0	0	0	0	0	7
novel_mir_2884	207	0	0	0	0	0	7
novel_mir_2907	208	0	0	0	0	0	7
novel_mir_2910	209	0	0	0	0	0	7
novel_mir_2911	210	0	0	0	0	0	7
novel_mir_2929	211	0	0	0	0	0	7
novel_mir_335	212	0	10	0	0	0	6
novel_mir_11	213	7	0	0	0	0	6
novel_mir_1230	214	0	0	0	12	7	6
novel_mir_1321	215	0	0	0	17	6	6
novel_mir_645	216	0	0	0	8	0	6
novel_mir_2745	217	0	0	0	0	0	6
novel_mir_2765	218	0	0	0	0	0	6
novel_mir_2767	219	0	0	0	0	0	6
novel_mir_2772	220	0	0	0	0	0	6
novel_mir_2775	221	0	0	0	0	0	6
novel_mir_2782	222	0	0	0	0	0	6
novel_mir_2789	223	0	0	0	0	0	6
novel_mir_2792	224	0	0	0	0	0	6
novel_mir_2793	225	0	0	0	0	0	6
novel_mir_2799	226	0	0	0	0	0	6
novel_mir_2801	227	0	0	0	0	0	6
novel_mir_2833	228	0	0	0	0	0	6
novel_mir_2852	229	0	0	0	0	0	6
novel_mir_2861	230	0	0	0	0	0	6
novel_mir_2865	231	0	0	0	0	0	6
novel_mir_2870	232	0	0	0	0	0	6
novel_mir_2872	233	0	0	0	0	0	6
novel_mir_2881	234	0	0	0	0	0	6
novel_mir_2889	235	0	0	0	0	0	6
novel_mir_2906	236	0	0	0	0	0	6
novel_mir_2920	237	0	0	0	0	0	6
novel_mir_316	238	0	8	14	0	12	5
novel_mir_100	239	5	5	0	7	14	5
novel_mir_217	240	6	0	0	0	0	5
novel_mir_407	241	0	0	13	34	9	5
novel_mir_547	242	0	0	6	9	0	5
novel_mir_882	243	0	0	0	8	0	5
novel_mir_628	244	0	0	0	7	0	5
novel_mir_2737	245	0	0	0	0	0	5
novel_mir_2739	246	0	0	0	0	0	5
novel_mir_2740	247	0	0	0	0	0	5
novel_mir_2744	248	0	0	0	0	0	5
novel_mir_2747	249	0	0	0	0	0	5
novel_mir_2748	250	0	0	0	0	0	5
novel_mir_2749	251	0	0	0	0	0	5
novel_mir_2750	252	0	0	0	0	0	5
novel_mir_2751	253	0	0	0	0	0	5
novel_mir_2752	254	0	0	0	0	0	5
novel_mir_2754	255	0	0	0	0	0	5
novel_mir_2756	256	0	0	0	0	0	5
novel_mir_2757	257	0	0	0	0	0	5
novel_mir_2760	258	0	0	0	0	0	5
novel_mir_2761	259	0	0	0	0	0	5
novel_mir_2762	260	0	0	0	0	0	5
novel_mir_2763	261	0	0	0	0	0	5
novel_mir_2768	262	0	0	0	0	0	5
novel_mir_2769	263	0	0	0	0	0	5
novel_mir_2774	264	0	0	0	0	0	5
novel_mir_2776	265	0	0	0	0	0	5
novel_mir_2778	266	0	0	0	0	0	5
novel_mir_2781	267	0	0	0	0	0	5
novel_mir_2784	268	0	0	0	0	0	5
novel_mir_2786	269	0	0	0	0	0	5
novel_mir_2787	270	0	0	0	0	0	5
novel_mir_2791	271	0	0	0	0	0	5
novel_mir_2794	272	0	0	0	0	0	5
novel_mir_2795	273	0	0	0	0	0	5
novel_mir_2800	274	0	0	0	0	0	5
novel_mir_2802	275	0	0	0	0	0	5
novel_mir_2804	276	0	0	0	0	0	5
novel_mir_2807	277	0	0	0	0	0	5
novel_mir_2808	278	0	0	0	0	0	5
novel_mir_2809	279	0	0	0	0	0	5
novel_mir_2813	280	0	0	0	0	0	5
novel_mir_2814	281	0	0	0	0	0	5
novel_mir_2818	282	0	0	0	0	0	5
novel_mir_2824	283	0	0	0	0	0	5
novel_mir_2825	284	0	0	0	0	0	5
novel_mir_2826	285	0	0	0	0	0	5
novel_mir_2827	286	0	0	0	0	0	5
novel_mir_2829	287	0	0	0	0	0	5
novel_mir_2830	288	0	0	0	0	0	5
novel_mir_2831	289	0	0	0	0	0	5
novel_mir_2832	290	0	0	0	0	0	5
novel_mir_2834	291	0	0	0	0	0	5
novel_mir_2840	292	0	0	0	0	0	5
novel_mir_2841	293	0	0	0	0	0	5
novel_mir_2842	294	0	0	0	0	0	5
novel_mir_2843	295	0	0	0	0	0	5
novel_mir_2845	296	0	0	0	0	0	5
novel_mir_2848	297	0	0	0	0	0	5
novel_mir_2849	298	0	0	0	0	0	5
novel_mir_2850	299	0	0	0	0	0	5
novel_mir_2853	300	0	0	0	0	0	5
novel_mir_2854	301	0	0	0	0	0	5
novel_mir_2855	302	0	0	0	0	0	5
novel_mir_2856	303	0	0	0	0	0	5
novel_mir_2857	304	0	0	0	0	0	5
novel_mir_2859	305	0	0	0	0	0	5
novel_mir_2860	306	0	0	0	0	0	5
novel_mir_2862	307	0	0	0	0	0	5
novel_mir_2863	308	0	0	0	0	0	5
novel_mir_2866	309	0	0	0	0	0	5
novel_mir_2867	310	0	0	0	0	0	5
novel_mir_2871	311	0	0	0	0	0	5
novel_mir_2873	312	0	0	0	0	0	5
novel_mir_2875	313	0	0	0	0	0	5
novel_mir_2878	314	0	0	0	0	0	5
novel_mir_2879	315	0	0	0	0	0	5
novel_mir_2882	316	0	0	0	0	0	5
novel_mir_2883	317	0	0	0	0	0	5
novel_mir_2886	318	0	0	0	0	0	5
novel_mir_2887	319	0	0	0	0	0	5
novel_mir_2888	320	0	0	0	0	0	5
novel_mir_2890	321	0	0	0	0	0	5
novel_mir_2891	322	0	0	0	0	0	5
novel_mir_2892	323	0	0	0	0	0	5
novel_mir_2893	324	0	0	0	0	0	5
novel_mir_2894	325	0	0	0	0	0	5
novel_mir_2896	326	0	0	0	0	0	5
novel_mir_2897	327	0	0	0	0	0	5
novel_mir_2899	328	0	0	0	0	0	5
novel_mir_2901	329	0	0	0	0	0	5
novel_mir_2902	330	0	0	0	0	0	5
novel_mir_2903	331	0	0	0	0	0	5
novel_mir_2904	332	0	0	0	0	0	5
novel_mir_2905	333	0	0	0	0	0	5
novel_mir_2909	334	0	0	0	0	0	5
novel_mir_2913	335	0	0	0	0	0	5
novel_mir_2915	336	0	0	0	0	0	5
novel_mir_2916	337	0	0	0	0	0	5
novel_mir_2918	338	0	0	0	0	0	5
novel_mir_2919	339	0	0	0	0	0	5
novel_mir_2924	340	0	0	0	0	0	5
novel_mir_2925	341	0	0	0	0	0	5
novel_mir_2926	342	0	0	0	0	0	5
novel_mir_2927	343	0	0	0	0	0	5
novel_mir_2930	344	0	0	0	0	0	5
novel_mir_300	345	0	665	951	0	0	0
novel_mir_286	346	0	290	0	0	0	0
novel_mir_298	347	0	80	0	0	0	0
novel_mir_327	348	0	38	0	0	0	0
novel_mir_299	349	0	37	0	0	0	0
novel_mir_313	350	0	21	0	0	0	0
novel_mir_294	351	0	20	0	0	0	0
novel_mir_106	352	22	18	0	90	129	0
novel_mir_295	353	0	18	0	0	0	0
novel_mir_318	354	0	17	0	0	0	0
novel_mir_282	355	0	16	0	0	0	0
novel_mir_323	356	0	14	0	25	0	0
novel_mir_319	357	0	12	15	0	254	0
novel_mir_289	358	0	12	0	0	0	0
novel_mir_332	359	0	12	12	0	0	0
novel_mir_296	360	0	11	0	0	0	0
novel_mir_307	361	0	10	9	0	72	0
novel_mir_274	362	0	10	0	0	0	0
novel_mir_280	363	0	10	0	0	0	0
novel_mir_290	364	0	9	0	0	0	0
novel_mir_326	365	0	9	0	0	0	0
novel_mir_329	366	0	8	0	0	6	0
novel_mir_284	367	0	8	0	0	0	0
novel_mir_321	368	0	8	0	0	0	0
novel_mir_287	369	0	7	0	0	0	0
novel_mir_292	370	0	7	0	0	0	0
novel_mir_306	371	0	7	0	0	0	0
novel_mir_310	372	0	7	0	0	0	0
novel_mir_330	373	0	7	0	0	0	0
novel_mir_322	374	0	6	0	0	7	0
novel_mir_328	375	0	6	0	0	0	0
novel_mir_331	376	0	6	0	0	0	0
novel_mir_334	377	0	6	0	0	0	0
novel_mir_275	378	0	5	0	0	0	0
novel_mir_276	379	0	5	0	0	0	0
novel_mir_283	380	0	5	0	0	0	0
novel_mir_288	381	0	5	0	0	0	0
novel_mir_291	382	0	5	0	0	0	0
novel_mir_297	383	0	5	0	0	0	0
novel_mir_304	384	0	5	0	0	0	0
novel_mir_305	385	0	5	0	0	0	0
novel_mir_309	386	0	5	0	0	0	0
novel_mir_312	387	0	5	0	0	0	0
novel_mir_314	388	0	5	0	0	0	0
novel_mir_320	389	0	5	0	0	0	0
novel_mir_333	390	0	5	0	0	0	0
novel_mir_174	391	721	0	0	0	0	0
novel_mir_154	392	319	0	202	0	0	0
novel_mir_47	393	87	0	121	587	367	0
novel_mir_230	394	87	0	74	197	123	0
novel_mir_254	395	50	0	0	0	0	0
novel_mir_15	396	29	0	0	0	10	0
novel_mir_82	397	29	0	0	0	0	0
novel_mir_20	398	28	0	0	62	65	0
novel_mir_185	399	24	0	0	0	19	0
novel_mir_250	400	18	0	0	0	0	0
novel_mir_6	401	18	0	0	0	0	0
novel_mir_168	402	17	0	0	54	0	0
novel_mir_111	403	17	0	0	0	0	0
novel_mir_190	404	17	0	47	0	0	0
novel_mir_219	405	16	0	0	10	9	0
novel_mir_269	406	15	0	0	0	0	0
novel_mir_101	407	14	0	0	9	32	0
novel_mir_113	408	14	0	0	0	0	0
novel_mir_133	409	14	0	0	0	0	0
novel_mir_265	410	14	0	0	0	0	0
novel_mir_209	411	13	0	0	0	0	0
novel_mir_162	412	12	0	0	0	0	0
novel_mir_193	413	12	0	0	0	0	0
novel_mir_145	414	11	0	0	0	37	0
novel_mir_131	415	11	0	0	0	0	0
novel_mir_74	416	11	0	0	0	0	0
novel_mir_243	417	10	0	0	8	0	0
novel_mir_163	418	10	0	0	0	0	0
novel_mir_186	419	10	0	0	0	0	0
novel_mir_208	420	10	0	0	0	0	0
novel_mir_239	421	10	0	0	0	0	0
novel_mir_266	422	10	0	0	0	0	0
novel_mir_31	423	10	0	0	0	0	0
novel_mir_83	424	10	0	0	0	0	0
novel_mir_124	425	9	0	0	0	0	0
novel_mir_125	426	9	0	0	0	0	0
novel_mir_126	427	9	0	0	0	0	0
novel_mir_173	428	9	0	0	0	0	0
novel_mir_236	429	9	0	0	0	0	0
novel_mir_40	430	9	0	0	0	0	0
novel_mir_73	431	9	0	0	0	0	0
novel_mir_260	432	8	0	12	0	22	0
novel_mir_51	433	8	0	0	0	22	0
novel_mir_21	434	8	0	0	0	15	0
novel_mir_232	435	8	0	0	0	11	0
novel_mir_3	436	8	0	0	9	0	0
novel_mir_123	437	8	0	0	0	0	0
novel_mir_166	438	8	0	0	0	0	0
novel_mir_183	439	8	0	0	0	0	0
novel_mir_197	440	8	0	0	0	0	0
novel_mir_225	441	8	0	0	0	0	0
novel_mir_227	442	8	0	0	0	0	0
novel_mir_234	443	8	0	0	0	0	0
novel_mir_238	444	8	0	0	0	0	0
novel_mir_262	445	8	0	0	0	0	0
novel_mir_36	446	8	0	0	0	0	0
novel_mir_77	447	8	0	0	0	0	0
novel_mir_105	448	7	0	0	0	0	0
novel_mir_114	449	7	0	0	0	0	0
novel_mir_118	450	7	0	0	0	0	0
novel_mir_148	451	7	0	0	0	0	0
novel_mir_155	452	7	0	0	0	0	0
novel_mir_164	453	7	0	0	0	0	0
novel_mir_189	454	7	0	0	0	0	0
novel_mir_214	455	7	0	0	0	0	0
novel_mir_216	456	7	0	0	0	0	0
novel_mir_245	457	7	0	0	0	0	0
novel_mir_270	458	7	0	0	0	0	0
novel_mir_30	459	7	0	0	0	0	0
novel_mir_56	460	7	0	0	0	0	0
novel_mir_92	461	6	0	0	0	5	0
novel_mir_221	462	6	0	28	44	0	0
novel_mir_1	463	6	0	0	0	0	0
novel_mir_102	464	6	0	0	0	0	0
novel_mir_104	465	6	0	0	0	0	0
novel_mir_117	466	6	0	0	0	0	0
novel_mir_121	467	6	0	0	0	0	0
novel_mir_122	468	6	0	0	0	0	0
novel_mir_127	469	6	0	0	0	0	0
novel_mir_130	470	6	0	0	0	0	0
novel_mir_136	471	6	0	0	0	0	0
novel_mir_138	472	6	0	0	0	0	0
novel_mir_141	473	6	0	0	0	0	0
novel_mir_147	474	6	0	0	0	0	0
novel_mir_158	475	6	0	0	0	0	0
novel_mir_17	476	6	0	0	0	0	0
novel_mir_172	477	6	0	0	0	0	0
novel_mir_176	478	6	0	0	0	0	0
novel_mir_182	479	6	0	0	0	0	0
novel_mir_184	480	6	0	0	0	0	0
novel_mir_201	481	6	0	0	0	0	0
novel_mir_212	482	6	0	0	0	0	0
novel_mir_233	483	6	0	0	0	0	0
novel_mir_237	484	6	0	0	0	0	0
novel_mir_240	485	6	0	0	0	0	0
novel_mir_241	486	6	0	0	0	0	0
novel_mir_247	487	6	0	0	0	0	0
novel_mir_249	488	6	0	0	0	0	0
novel_mir_251	489	6	0	0	0	0	0
novel_mir_257	490	6	0	0	0	0	0
novel_mir_258	491	6	0	0	0	0	0
novel_mir_33	492	6	0	0	0	0	0
novel_mir_37	493	6	0	0	0	0	0
novel_mir_43	494	6	0	0	0	0	0
novel_mir_49	495	6	0	5	0	0	0
novel_mir_54	496	6	0	0	0	0	0
novel_mir_68	497	6	0	0	0	0	0
novel_mir_72	498	6	0	0	0	0	0
novel_mir_78	499	6	0	0	0	0	0
novel_mir_94	500	6	0	0	0	0	0
novel_mir_175	501	5	0	0	0	10	0
novel_mir_139	502	5	0	6	0	8	0
novel_mir_61	503	5	0	0	16	0	0
novel_mir_57	504	5	0	0	7	0	0
novel_mir_23	505	5	0	0	5	0	0
novel_mir_10	506	5	0	0	0	0	0
novel_mir_103	507	5	0	0	0	0	0
novel_mir_107	508	5	0	0	0	0	0
novel_mir_108	509	5	0	0	0	0	0
novel_mir_110	510	5	0	0	0	0	0
novel_mir_112	511	5	0	0	0	0	0
novel_mir_115	512	5	0	0	0	0	0
novel_mir_116	513	5	0	0	0	0	0
novel_mir_119	514	5	0	0	0	0	0
novel_mir_129	515	5	0	0	0	0	0
novel_mir_13	516	5	0	0	0	0	0
novel_mir_134	517	5	0	0	0	0	0
novel_mir_135	518	5	0	0	0	0	0
novel_mir_137	519	5	0	0	0	0	0
novel_mir_140	520	5	0	0	0	0	0
novel_mir_146	521	5	0	0	0	0	0
novel_mir_149	522	5	0	0	0	0	0
novel_mir_156	523	5	0	0	0	0	0
novel_mir_167	524	5	0	0	0	0	0
novel_mir_170	525	5	0	0	0	0	0
novel_mir_178	526	5	0	0	0	0	0
novel_mir_181	527	5	0	0	0	0	0
novel_mir_19	528	5	0	0	0	0	0
novel_mir_191	529	5	0	0	0	0	0
novel_mir_192	530	5	0	0	0	0	0
novel_mir_195	531	5	0	0	0	0	0
novel_mir_196	532	5	0	0	0	0	0
novel_mir_198	533	5	0	0	0	0	0
novel_mir_199	534	5	0	0	0	0	0
novel_mir_2	535	5	0	0	0	0	0
novel_mir_200	536	5	0	0	0	0	0
novel_mir_204	537	5	0	0	0	0	0
novel_mir_205	538	5	0	0	0	0	0
novel_mir_207	539	5	0	0	0	0	0
novel_mir_210	540	5	0	0	0	0	0
novel_mir_213	541	5	0	0	0	0	0
novel_mir_218	542	5	0	0	0	0	0
novel_mir_220	543	5	0	0	0	0	0
novel_mir_222	544	5	0	0	0	0	0
novel_mir_223	545	5	0	0	0	0	0
novel_mir_226	546	5	0	0	0	0	0
novel_mir_228	547	5	0	0	0	0	0
novel_mir_229	548	5	0	0	0	0	0
novel_mir_231	549	5	0	0	0	0	0
novel_mir_235	550	5	0	0	0	0	0
novel_mir_24	551	5	0	0	0	0	0
novel_mir_244	552	5	0	0	0	0	0
novel_mir_248	553	5	0	0	0	0	0
novel_mir_253	554	5	0	0	0	0	0
novel_mir_259	555	5	0	0	0	0	0
novel_mir_263	556	5	0	0	0	0	0
novel_mir_264	557	5	0	0	0	0	0
novel_mir_267	558	5	0	0	0	0	0
novel_mir_27	559	5	0	0	0	0	0
novel_mir_273	560	5	0	0	0	0	0
novel_mir_34	561	5	0	0	0	0	0
novel_mir_35	562	5	0	0	0	0	0
novel_mir_38	563	5	0	0	0	0	0
novel_mir_39	564	5	0	0	0	0	0
novel_mir_44	565	5	0	0	0	0	0
novel_mir_46	566	5	0	0	0	0	0
novel_mir_52	567	5	0	0	0	0	0
novel_mir_58	568	5	0	0	0	0	0
novel_mir_62	569	5	0	0	0	0	0
novel_mir_65	570	5	0	0	0	0	0
novel_mir_67	571	5	0	0	0	0	0
novel_mir_69	572	5	0	0	0	0	0
novel_mir_7	573	5	0	0	0	0	0
novel_mir_76	574	5	0	0	0	0	0
novel_mir_8	575	5	0	0	0	0	0
novel_mir_80	576	5	0	0	0	0	0
novel_mir_86	577	5	0	0	0	0	0
novel_mir_87	578	5	0	0	0	0	0
novel_mir_88	579	5	0	0	0	0	0
novel_mir_89	580	5	0	0	0	0	0
novel_mir_2217	581	0	0	0	0	3120	0
novel_mir_2455	582	0	0	0	0	3113	0
novel_mir_2003	583	0	0	0	0	1885	0
novel_mir_1540	584	0	0	0	99	52	0
novel_mir_1834	585	0	0	0	0	52	0
novel_mir_698	586	0	0	0	33	49	0
novel_mir_2029	587	0	0	0	0	48	0
novel_mir_2230	588	0	0	0	0	45	0
novel_mir_378	589	0	0	34	0	43	0
novel_mir_664	590	0	0	0	23	40	0
novel_mir_1667	591	0	0	0	0	37	0
novel_mir_587	592	0	0	14	18	31	0
novel_mir_2206	593	0	0	0	0	31	0
novel_mir_2305	594	0	0	0	0	31	0
novel_mir_2004	595	0	0	0	0	30	0
novel_mir_412	596	0	0	6	13	28	0
novel_mir_1724	597	0	0	0	0	27	0
novel_mir_2362	598	0	0	0	0	27	0
novel_mir_2600	599	0	0	0	0	26	0
novel_mir_599	600	0	0	44	0	26	0
novel_mir_1190	601	0	0	0	37	24	0
novel_mir_1775	602	0	0	0	0	24	0
novel_mir_2313	603	0	0	0	0	23	0
novel_mir_501	604	0	0	28	0	23	0
novel_mir_1837	605	0	0	0	0	22	0
novel_mir_2350	606	0	0	0	0	22	0
novel_mir_2077	607	0	0	0	0	21	0
novel_mir_2202	608	0	0	0	0	21	0
novel_mir_2558	609	0	0	0	0	21	0
novel_mir_2681	610	0	0	0	0	21	0
novel_mir_1536	611	0	0	0	14	20	0
novel_mir_1599	612	0	0	0	0	19	0
novel_mir_2259	613	0	0	0	0	19	0
novel_mir_1820	614	0	0	0	0	18	0
novel_mir_2193	615	0	0	0	0	18	0
novel_mir_2250	616	0	0	0	0	18	0
novel_mir_344	617	0	0	15	0	18	0
novel_mir_518	618	0	0	48	55	17	0
novel_mir_1619	619	0	0	0	0	17	0
novel_mir_1808	620	0	0	0	0	17	0
novel_mir_1813	621	0	0	0	0	17	0
novel_mir_1963	622	0	0	0	0	17	0
novel_mir_2007	623	0	0	0	0	17	0
novel_mir_2479	624	0	0	0	0	17	0
novel_mir_2528	625	0	0	0	0	17	0
novel_mir_965	626	0	0	0	27	16	0
novel_mir_1598	627	0	0	0	0	16	0
novel_mir_1717	628	0	0	0	0	16	0
novel_mir_2332	629	0	0	0	0	16	0
novel_mir_2416	630	0	0	0	0	16	0
novel_mir_1609	631	0	0	0	0	15	0
novel_mir_1787	632	0	0	0	0	15	0
novel_mir_2001	633	0	0	0	0	15	0
novel_mir_2070	634	0	0	0	0	15	0
novel_mir_2151	635	0	0	0	0	15	0
novel_mir_2269	636	0	0	0	0	15	0
novel_mir_2519	637	0	0	0	0	15	0
novel_mir_2531	638	0	0	0	0	15	0
novel_mir_2576	639	0	0	0	0	15	0
novel_mir_1566	640	0	0	0	0	14	0
novel_mir_1760	641	0	0	0	0	14	0
novel_mir_1982	642	0	0	0	0	14	0
novel_mir_2060	643	0	0	0	0	14	0
novel_mir_2184	644	0	0	0	0	14	0
novel_mir_2209	645	0	0	0	0	14	0
novel_mir_2299	646	0	0	0	0	14	0
novel_mir_2333	647	0	0	0	0	14	0
novel_mir_2408	648	0	0	0	0	14	0
novel_mir_2563	649	0	0	0	0	14	0
novel_mir_2597	650	0	0	0	0	14	0
novel_mir_2628	651	0	0	0	0	14	0
novel_mir_2668	652	0	0	0	0	14	0
novel_mir_1621	653	0	0	0	0	13	0
novel_mir_1627	654	0	0	0	0	13	0
novel_mir_1799	655	0	0	0	0	13	0
novel_mir_1812	656	0	0	0	0	13	0
novel_mir_1853	657	0	0	0	0	13	0
novel_mir_1869	658	0	0	0	0	13	0
novel_mir_1890	659	0	0	0	0	13	0
novel_mir_1928	660	0	0	0	0	13	0
novel_mir_1978	661	0	0	0	0	13	0
novel_mir_1989	662	0	0	0	0	13	0
novel_mir_2036	663	0	0	0	0	13	0
novel_mir_2066	664	0	0	0	0	13	0
novel_mir_2067	665	0	0	0	0	13	0
novel_mir_2196	666	0	0	0	0	13	0
novel_mir_2201	667	0	0	0	0	13	0
novel_mir_2218	668	0	0	0	0	13	0
novel_mir_2296	669	0	0	0	0	13	0
novel_mir_2316	670	0	0	0	0	13	0
novel_mir_2499	671	0	0	0	0	13	0
novel_mir_2557	672	0	0	0	0	13	0
novel_mir_2621	673	0	0	0	0	13	0
novel_mir_2688	674	0	0	0	0	13	0
novel_mir_1055	675	0	0	0	7	12	0
novel_mir_1702	676	0	0	0	0	12	0
novel_mir_1754	677	0	0	0	0	12	0
novel_mir_1756	678	0	0	0	0	12	0
novel_mir_1758	679	0	0	0	0	12	0
novel_mir_1807	680	0	0	0	0	12	0
novel_mir_1859	681	0	0	0	0	12	0
novel_mir_1873	682	0	0	0	0	12	0
novel_mir_1877	683	0	0	0	0	12	0
novel_mir_2178	684	0	0	0	0	12	0
novel_mir_2231	685	0	0	0	0	12	0
novel_mir_2298	686	0	0	0	0	12	0
novel_mir_2391	687	0	0	0	0	12	0
novel_mir_2414	688	0	0	0	0	12	0
novel_mir_2498	689	0	0	0	0	12	0
novel_mir_2529	690	0	0	0	0	12	0
novel_mir_2546	691	0	0	0	0	12	0
novel_mir_2552	692	0	0	0	0	12	0
novel_mir_2604	693	0	0	0	0	12	0
novel_mir_2608	694	0	0	0	0	12	0
novel_mir_2624	695	0	0	0	0	12	0
novel_mir_2659	696	0	0	0	0	12	0
novel_mir_2698	697	0	0	0	0	12	0
novel_mir_2717	698	0	0	0	0	12	0
novel_mir_1228	699	0	0	0	13	11	0
novel_mir_1582	700	0	0	0	0	11	0
novel_mir_1645	701	0	0	0	0	11	0
novel_mir_1661	702	0	0	0	0	11	0
novel_mir_1674	703	0	0	0	0	11	0
novel_mir_1696	704	0	0	0	0	11	0
novel_mir_1755	705	0	0	0	0	11	0
novel_mir_1776	706	0	0	0	0	11	0
novel_mir_1794	707	0	0	0	0	11	0
novel_mir_1854	708	0	0	0	0	11	0
novel_mir_1861	709	0	0	0	0	11	0
novel_mir_1881	710	0	0	0	0	11	0
novel_mir_1893	711	0	0	0	0	11	0
novel_mir_1974	712	0	0	0	0	11	0
novel_mir_1992	713	0	0	0	0	11	0
novel_mir_2061	714	0	0	0	0	11	0
novel_mir_2063	715	0	0	0	0	11	0
novel_mir_2096	716	0	0	0	0	11	0
novel_mir_2146	717	0	0	0	0	11	0
novel_mir_2160	718	0	0	0	0	11	0
novel_mir_2165	719	0	0	0	0	11	0
novel_mir_2195	720	0	0	0	0	11	0
novel_mir_2197	721	0	0	0	0	11	0
novel_mir_2263	722	0	0	0	0	11	0
novel_mir_2306	723	0	0	0	0	11	0
novel_mir_2382	724	0	0	0	0	11	0
novel_mir_2410	725	0	0	0	0	11	0
novel_mir_2566	726	0	0	0	0	11	0
novel_mir_2578	727	0	0	0	0	11	0
novel_mir_2589	728	0	0	0	0	11	0
novel_mir_2641	729	0	0	0	0	11	0
novel_mir_2654	730	0	0	0	0	11	0
novel_mir_2704	731	0	0	0	0	11	0
novel_mir_613	732	0	0	0	6	10	0
novel_mir_1589	733	0	0	0	0	10	0
novel_mir_1600	734	0	0	0	0	10	0
novel_mir_1617	735	0	0	0	0	10	0
novel_mir_1681	736	0	0	0	0	10	0
novel_mir_1684	737	0	0	0	0	10	0
novel_mir_1690	738	0	0	0	0	10	0
novel_mir_1719	739	0	0	0	0	10	0
novel_mir_1725	740	0	0	0	0	10	0
novel_mir_1750	741	0	0	0	0	10	0
novel_mir_1751	742	0	0	0	0	10	0
novel_mir_1757	743	0	0	0	0	10	0
novel_mir_1771	744	0	0	0	0	10	0
novel_mir_1783	745	0	0	0	0	10	0
novel_mir_1906	746	0	0	0	0	10	0
novel_mir_1952	747	0	0	0	0	10	0
novel_mir_1972	748	0	0	0	0	10	0
novel_mir_1997	749	0	0	0	0	10	0
novel_mir_2009	750	0	0	0	0	10	0
novel_mir_2034	751	0	0	0	0	10	0
novel_mir_2078	752	0	0	0	0	10	0
novel_mir_2088	753	0	0	0	0	10	0
novel_mir_2090	754	0	0	0	0	10	0
novel_mir_2106	755	0	0	0	0	10	0
novel_mir_2119	756	0	0	0	0	10	0
novel_mir_2150	757	0	0	0	0	10	0
novel_mir_2153	758	0	0	0	0	10	0
novel_mir_2182	759	0	0	0	0	10	0
novel_mir_2216	760	0	0	0	0	10	0
novel_mir_2224	761	0	0	0	0	10	0
novel_mir_2234	762	0	0	0	0	10	0
novel_mir_2242	763	0	0	0	0	10	0
novel_mir_2262	764	0	0	0	0	10	0
novel_mir_2292	765	0	0	0	0	10	0
novel_mir_2335	766	0	0	0	0	10	0
novel_mir_2336	767	0	0	0	0	10	0
novel_mir_2340	768	0	0	0	0	10	0
novel_mir_2349	769	0	0	0	0	10	0
novel_mir_2358	770	0	0	0	0	10	0
novel_mir_2378	771	0	0	0	0	10	0
novel_mir_2384	772	0	0	0	0	10	0
novel_mir_2420	773	0	0	0	0	10	0
novel_mir_2423	774	0	0	0	0	10	0
novel_mir_2431	775	0	0	0	0	10	0
novel_mir_2432	776	0	0	0	0	10	0
novel_mir_2466	777	0	0	0	0	10	0
novel_mir_2496	778	0	0	0	0	10	0
novel_mir_2508	779	0	0	0	0	10	0
novel_mir_2516	780	0	0	0	0	10	0
novel_mir_2545	781	0	0	0	0	10	0
novel_mir_2560	782	0	0	0	0	10	0
novel_mir_2571	783	0	0	0	0	10	0
novel_mir_2648	784	0	0	0	0	10	0
novel_mir_2713	785	0	0	0	0	10	0
novel_mir_2723	786	0	0	0	0	10	0
novel_mir_1399	787	0	0	0	7	9	0
novel_mir_1561	788	0	0	0	0	9	0
novel_mir_1569	789	0	0	0	0	9	0
novel_mir_1570	790	0	0	0	0	9	0
novel_mir_1572	791	0	0	0	0	9	0
novel_mir_1573	792	0	0	0	0	9	0
novel_mir_1577	793	0	0	0	0	9	0
novel_mir_1581	794	0	0	0	0	9	0
novel_mir_1585	795	0	0	0	0	9	0
novel_mir_1603	796	0	0	0	0	9	0
novel_mir_1624	797	0	0	0	0	9	0
novel_mir_1626	798	0	0	0	0	9	0
novel_mir_1628	799	0	0	0	0	9	0
novel_mir_1656	800	0	0	0	0	9	0
novel_mir_1665	801	0	0	0	0	9	0
novel_mir_1680	802	0	0	0	0	9	0
novel_mir_1683	803	0	0	0	0	9	0
novel_mir_1685	804	0	0	0	0	9	0
novel_mir_1695	805	0	0	0	0	9	0
novel_mir_1726	806	0	0	0	0	9	0
novel_mir_1735	807	0	0	0	0	9	0
novel_mir_1745	808	0	0	0	0	9	0
novel_mir_1747	809	0	0	0	0	9	0
novel_mir_1761	810	0	0	0	0	9	0
novel_mir_1765	811	0	0	0	0	9	0
novel_mir_1766	812	0	0	0	0	9	0
novel_mir_1768	813	0	0	0	0	9	0
novel_mir_1781	814	0	0	0	0	9	0
novel_mir_1789	815	0	0	0	0	9	0
novel_mir_1835	816	0	0	0	0	9	0
novel_mir_1848	817	0	0	0	0	9	0
novel_mir_1866	818	0	0	0	0	9	0
novel_mir_1870	819	0	0	0	0	9	0
novel_mir_1872	820	0	0	0	0	9	0
novel_mir_1874	821	0	0	0	0	9	0
novel_mir_1887	822	0	0	0	0	9	0
novel_mir_1912	823	0	0	0	0	9	0
novel_mir_1913	824	0	0	0	0	9	0
novel_mir_1931	825	0	0	0	0	9	0
novel_mir_1934	826	0	0	0	0	9	0
novel_mir_1940	827	0	0	0	0	9	0
novel_mir_1943	828	0	0	0	0	9	0
novel_mir_1944	829	0	0	0	0	9	0
novel_mir_1964	830	0	0	0	0	9	0
novel_mir_1966	831	0	0	0	0	9	0
novel_mir_1990	832	0	0	0	0	9	0
novel_mir_2053	833	0	0	0	0	9	0
novel_mir_2055	834	0	0	0	0	9	0
novel_mir_2056	835	0	0	0	0	9	0
novel_mir_2068	836	0	0	0	0	9	0
novel_mir_2074	837	0	0	0	0	9	0
novel_mir_2075	838	0	0	0	0	9	0
novel_mir_2100	839	0	0	0	0	9	0
novel_mir_2104	840	0	0	0	0	9	0
novel_mir_2112	841	0	0	0	0	9	0
novel_mir_2115	842	0	0	0	0	9	0
novel_mir_2117	843	0	0	0	0	9	0
novel_mir_2159	844	0	0	0	0	9	0
novel_mir_2172	845	0	0	0	0	9	0
novel_mir_2205	846	0	0	0	0	9	0
novel_mir_2220	847	0	0	0	0	9	0
novel_mir_2226	848	0	0	0	0	9	0
novel_mir_2241	849	0	0	0	0	9	0
novel_mir_2245	850	0	0	0	0	9	0
novel_mir_2247	851	0	0	0	0	9	0
novel_mir_2264	852	0	0	0	0	9	0
novel_mir_2286	853	0	0	0	0	9	0
novel_mir_2327	854	0	0	0	0	9	0
novel_mir_2329	855	0	0	0	0	9	0
novel_mir_2342	856	0	0	0	0	9	0
novel_mir_2366	857	0	0	0	0	9	0
novel_mir_2393	858	0	0	0	0	9	0
novel_mir_2427	859	0	0	0	0	9	0
novel_mir_2433	860	0	0	0	0	9	0
novel_mir_2441	861	0	0	0	0	9	0
novel_mir_2446	862	0	0	0	0	9	0
novel_mir_2472	863	0	0	0	0	9	0
novel_mir_2473	864	0	0	0	0	9	0
novel_mir_2487	865	0	0	0	0	9	0
novel_mir_2494	866	0	0	0	0	9	0
novel_mir_2521	867	0	0	0	0	9	0
novel_mir_2535	868	0	0	0	0	9	0
novel_mir_2540	869	0	0	0	0	9	0
novel_mir_2543	870	0	0	0	0	9	0
novel_mir_2562	871	0	0	0	0	9	0
novel_mir_2564	872	0	0	0	0	9	0
novel_mir_2567	873	0	0	0	0	9	0
novel_mir_2591	874	0	0	0	0	9	0
novel_mir_2599	875	0	0	0	0	9	0
novel_mir_2603	876	0	0	0	0	9	0
novel_mir_2640	877	0	0	0	0	9	0
novel_mir_2649	878	0	0	0	0	9	0
novel_mir_2650	879	0	0	0	0	9	0
novel_mir_2655	880	0	0	0	0	9	0
novel_mir_2664	881	0	0	0	0	9	0
novel_mir_2670	882	0	0	0	0	9	0
novel_mir_2674	883	0	0	0	0	9	0
novel_mir_2676	884	0	0	0	0	9	0
novel_mir_2686	885	0	0	0	0	9	0
novel_mir_2689	886	0	0	0	0	9	0
novel_mir_2692	887	0	0	0	0	9	0
novel_mir_832	888	0	0	0	13	8	0
novel_mir_989	889	0	0	0	8	8	0
novel_mir_1559	890	0	0	0	0	8	0
novel_mir_1567	891	0	0	0	0	8	0
novel_mir_1571	892	0	0	0	0	8	0
novel_mir_1584	893	0	0	0	0	8	0
novel_mir_1587	894	0	0	0	0	8	0
novel_mir_1590	895	0	0	0	0	8	0
novel_mir_1595	896	0	0	0	0	8	0
novel_mir_1608	897	0	0	0	0	8	0
novel_mir_1641	898	0	0	0	0	8	0
novel_mir_1646	899	0	0	0	0	8	0
novel_mir_1649	900	0	0	0	0	8	0
novel_mir_1657	901	0	0	0	0	8	0
novel_mir_1678	902	0	0	0	0	8	0
novel_mir_1682	903	0	0	0	0	8	0
novel_mir_1694	904	0	0	0	0	8	0
novel_mir_1698	905	0	0	0	0	8	0
novel_mir_1705	906	0	0	0	0	8	0
novel_mir_1720	907	0	0	0	0	8	0
novel_mir_1723	908	0	0	0	0	8	0
novel_mir_1733	909	0	0	0	0	8	0
novel_mir_1784	910	0	0	0	0	8	0
novel_mir_1790	911	0	0	0	0	8	0
novel_mir_1796	912	0	0	0	0	8	0
novel_mir_1801	913	0	0	0	0	8	0
novel_mir_1805	914	0	0	0	0	8	0
novel_mir_1810	915	0	0	0	0	8	0
novel_mir_1830	916	0	0	0	0	8	0
novel_mir_1841	917	0	0	0	0	8	0
novel_mir_1849	918	0	0	0	0	8	0
novel_mir_1857	919	0	0	0	0	8	0
novel_mir_1865	920	0	0	0	0	8	0
novel_mir_1875	921	0	0	0	0	8	0
novel_mir_1878	922	0	0	0	0	8	0
novel_mir_1886	923	0	0	0	0	8	0
novel_mir_1898	924	0	0	0	0	8	0
novel_mir_1910	925	0	0	0	0	8	0
novel_mir_1916	926	0	0	0	0	8	0
novel_mir_1948	927	0	0	0	0	8	0
novel_mir_1949	928	0	0	0	0	8	0
novel_mir_1950	929	0	0	0	0	8	0
novel_mir_1955	930	0	0	0	0	8	0
novel_mir_1956	931	0	0	0	0	8	0
novel_mir_1960	932	0	0	0	0	8	0
novel_mir_1970	933	0	0	0	0	8	0
novel_mir_1977	934	0	0	0	0	8	0
novel_mir_1994	935	0	0	0	0	8	0
novel_mir_2014	936	0	0	0	0	8	0
novel_mir_2022	937	0	0	0	0	8	0
novel_mir_2024	938	0	0	0	0	8	0
novel_mir_2042	939	0	0	0	0	8	0
novel_mir_2057	940	0	0	0	0	8	0
novel_mir_2064	941	0	0	0	0	8	0
novel_mir_2086	942	0	0	0	0	8	0
novel_mir_2095	943	0	0	0	0	8	0
novel_mir_2097	944	0	0	0	0	8	0
novel_mir_2102	945	0	0	0	0	8	0
novel_mir_2109	946	0	0	0	0	8	0
novel_mir_2110	947	0	0	0	0	8	0
novel_mir_2126	948	0	0	0	0	8	0
novel_mir_2129	949	0	0	0	0	8	0
novel_mir_2137	950	0	0	0	0	8	0
novel_mir_2155	951	0	0	0	0	8	0
novel_mir_2167	952	0	0	0	0	8	0
novel_mir_2174	953	0	0	0	0	8	0
novel_mir_2191	954	0	0	0	0	8	0
novel_mir_2192	955	0	0	0	0	8	0
novel_mir_2199	956	0	0	0	0	8	0
novel_mir_2204	957	0	0	0	0	8	0
novel_mir_2213	958	0	0	0	0	8	0
novel_mir_2228	959	0	0	0	0	8	0
novel_mir_2229	960	0	0	0	0	8	0
novel_mir_2257	961	0	0	0	0	8	0
novel_mir_2261	962	0	0	0	0	8	0
novel_mir_2276	963	0	0	0	0	8	0
novel_mir_2277	964	0	0	0	0	8	0
novel_mir_2278	965	0	0	0	0	8	0
novel_mir_2293	966	0	0	0	0	8	0
novel_mir_2302	967	0	0	0	0	8	0
novel_mir_2304	968	0	0	0	0	8	0
novel_mir_2311	969	0	0	0	0	8	0
novel_mir_2317	970	0	0	0	0	8	0
novel_mir_2318	971	0	0	0	0	8	0
novel_mir_2323	972	0	0	0	0	8	0
novel_mir_2328	973	0	0	0	0	8	0
novel_mir_2341	974	0	0	0	0	8	0
novel_mir_2365	975	0	0	0	0	8	0
novel_mir_2375	976	0	0	0	0	8	0
novel_mir_2376	977	0	0	0	0	8	0
novel_mir_2387	978	0	0	0	0	8	0
novel_mir_2403	979	0	0	0	0	8	0
novel_mir_2429	980	0	0	0	0	8	0
novel_mir_2434	981	0	0	0	0	8	0
novel_mir_2437	982	0	0	0	0	8	0
novel_mir_2457	983	0	0	0	0	8	0
novel_mir_2459	984	0	0	0	0	8	0
novel_mir_2475	985	0	0	0	0	8	0
novel_mir_2501	986	0	0	0	0	8	0
novel_mir_2507	987	0	0	0	0	8	0
novel_mir_2511	988	0	0	0	0	8	0
novel_mir_2512	989	0	0	0	0	8	0
novel_mir_2514	990	0	0	0	0	8	0
novel_mir_2520	991	0	0	0	0	8	0
novel_mir_2537	992	0	0	0	0	8	0
novel_mir_2547	993	0	0	0	0	8	0
novel_mir_2568	994	0	0	0	0	8	0
novel_mir_2577	995	0	0	0	0	8	0
novel_mir_2588	996	0	0	0	0	8	0
novel_mir_2596	997	0	0	0	0	8	0
novel_mir_2607	998	0	0	0	0	8	0
novel_mir_2629	999	0	0	0	0	8	0
novel_mir_2634	1000	0	0	0	0	8	0
novel_mir_2642	1001	0	0	0	0	8	0
novel_mir_2653	1002	0	0	0	0	8	0
novel_mir_2665	1003	0	0	0	0	8	0
novel_mir_2675	1004	0	0	0	0	8	0
novel_mir_2678	1005	0	0	0	0	8	0
novel_mir_2691	1006	0	0	0	0	8	0
novel_mir_2701	1007	0	0	0	0	8	0
novel_mir_2716	1008	0	0	0	0	8	0
novel_mir_2728	1009	0	0	0	0	8	0
novel_mir_2729	1010	0	0	0	0	8	0
novel_mir_969	1011	0	0	0	10	7	0
novel_mir_1560	1012	0	0	0	0	7	0
novel_mir_1563	1013	0	0	0	0	7	0
novel_mir_1564	1014	0	0	0	0	7	0
novel_mir_1574	1015	0	0	0	0	7	0
novel_mir_1575	1016	0	0	0	0	7	0
novel_mir_1591	1017	0	0	0	0	7	0
novel_mir_1604	1018	0	0	0	0	7	0
novel_mir_1611	1019	0	0	0	0	7	0
novel_mir_1612	1020	0	0	0	0	7	0
novel_mir_1618	1021	0	0	0	0	7	0
novel_mir_1629	1022	0	0	0	0	7	0
novel_mir_1632	1023	0	0	0	0	7	0
novel_mir_1634	1024	0	0	0	0	7	0
novel_mir_1642	1025	0	0	0	0	7	0
novel_mir_1647	1026	0	0	0	0	7	0
novel_mir_1664	1027	0	0	0	0	7	0
novel_mir_1669	1028	0	0	0	0	7	0
novel_mir_1675	1029	0	0	0	0	7	0
novel_mir_1677	1030	0	0	0	0	7	0
novel_mir_1686	1031	0	0	0	0	7	0
novel_mir_1692	1032	0	0	0	0	7	0
novel_mir_1701	1033	0	0	0	0	7	0
novel_mir_1706	1034	0	0	0	0	7	0
novel_mir_1707	1035	0	0	0	0	7	0
novel_mir_1714	1036	0	0	0	0	7	0
novel_mir_1721	1037	0	0	0	0	7	0
novel_mir_1722	1038	0	0	0	0	7	0
novel_mir_1727	1039	0	0	0	0	7	0
novel_mir_1728	1040	0	0	0	0	7	0
novel_mir_1729	1041	0	0	0	0	7	0
novel_mir_1732	1042	0	0	0	0	7	0
novel_mir_1737	1043	0	0	0	0	7	0
novel_mir_1741	1044	0	0	0	0	7	0
novel_mir_1749	1045	0	0	0	0	7	0
novel_mir_1762	1046	0	0	0	0	7	0
novel_mir_1767	1047	0	0	0	0	7	0
novel_mir_1773	1048	0	0	0	0	7	0
novel_mir_1786	1049	0	0	0	0	7	0
novel_mir_1797	1050	0	0	0	0	7	0
novel_mir_1802	1051	0	0	0	0	7	0
novel_mir_1804	1052	0	0	0	0	7	0
novel_mir_1809	1053	0	0	0	0	7	0
novel_mir_1818	1054	0	0	0	0	7	0
novel_mir_1825	1055	0	0	0	0	7	0
novel_mir_1828	1056	0	0	0	0	7	0
novel_mir_1843	1057	0	0	0	0	7	0
novel_mir_1844	1058	0	0	0	0	7	0
novel_mir_1847	1059	0	0	0	0	7	0
novel_mir_1850	1060	0	0	0	0	7	0
novel_mir_1856	1061	0	0	0	0	7	0
novel_mir_1880	1062	0	0	0	0	7	0
novel_mir_1882	1063	0	0	0	0	7	0
novel_mir_1884	1064	0	0	0	0	7	0
novel_mir_1885	1065	0	0	0	0	7	0
novel_mir_1889	1066	0	0	0	0	7	0
novel_mir_1903	1067	0	0	0	0	7	0
novel_mir_1905	1068	0	0	0	0	7	0
novel_mir_1917	1069	0	0	0	0	7	0
novel_mir_1919	1070	0	0	0	0	7	0
novel_mir_1922	1071	0	0	0	0	7	0
novel_mir_1924	1072	0	0	0	0	7	0
novel_mir_1927	1073	0	0	0	0	7	0
novel_mir_1930	1074	0	0	0	0	7	0
novel_mir_1932	1075	0	0	0	0	7	0
novel_mir_1941	1076	0	0	0	0	7	0
novel_mir_1942	1077	0	0	0	0	7	0
novel_mir_1947	1078	0	0	0	0	7	0
novel_mir_1951	1079	0	0	0	0	7	0
novel_mir_1954	1080	0	0	0	0	7	0
novel_mir_1959	1081	0	0	0	0	7	0
novel_mir_1967	1082	0	0	0	0	7	0
novel_mir_1968	1083	0	0	0	0	7	0
novel_mir_1979	1084	0	0	0	0	7	0
novel_mir_1981	1085	0	0	0	0	7	0
novel_mir_1986	1086	0	0	0	0	7	0
novel_mir_1988	1087	0	0	0	0	7	0
novel_mir_1993	1088	0	0	0	0	7	0
novel_mir_1995	1089	0	0	0	0	7	0
novel_mir_1999	1090	0	0	0	0	7	0
novel_mir_2013	1091	0	0	0	0	7	0
novel_mir_2017	1092	0	0	0	0	7	0
novel_mir_2019	1093	0	0	0	0	7	0
novel_mir_2025	1094	0	0	0	0	7	0
novel_mir_2027	1095	0	0	0	0	7	0
novel_mir_2033	1096	0	0	0	0	7	0
novel_mir_2041	1097	0	0	0	0	7	0
novel_mir_2048	1098	0	0	0	0	7	0
novel_mir_2058	1099	0	0	0	0	7	0
novel_mir_2084	1100	0	0	0	0	7	0
novel_mir_2091	1101	0	0	0	0	7	0
novel_mir_2094	1102	0	0	0	0	7	0
novel_mir_2098	1103	0	0	0	0	7	0
novel_mir_2099	1104	0	0	0	0	7	0
novel_mir_2114	1105	0	0	0	0	7	0
novel_mir_2121	1106	0	0	0	0	7	0
novel_mir_2128	1107	0	0	0	0	7	0
novel_mir_2132	1108	0	0	0	0	7	0
novel_mir_2135	1109	0	0	0	0	7	0
novel_mir_2139	1110	0	0	0	0	7	0
novel_mir_2140	1111	0	0	0	0	7	0
novel_mir_2141	1112	0	0	0	0	7	0
novel_mir_2144	1113	0	0	0	0	7	0
novel_mir_2145	1114	0	0	0	0	7	0
novel_mir_2147	1115	0	0	0	0	7	0
novel_mir_2148	1116	0	0	0	0	7	0
novel_mir_2154	1117	0	0	0	0	7	0
novel_mir_2156	1118	0	0	0	0	7	0
novel_mir_2164	1119	0	0	0	0	7	0
novel_mir_2173	1120	0	0	0	0	7	0
novel_mir_2176	1121	0	0	0	0	7	0
novel_mir_2183	1122	0	0	0	0	7	0
novel_mir_2186	1123	0	0	0	0	7	0
novel_mir_2187	1124	0	0	0	0	7	0
novel_mir_2190	1125	0	0	0	0	7	0
novel_mir_2210	1126	0	0	0	0	7	0
novel_mir_2222	1127	0	0	0	0	7	0
novel_mir_2225	1128	0	0	0	0	7	0
novel_mir_2233	1129	0	0	0	0	7	0
novel_mir_2243	1130	0	0	0	0	7	0
novel_mir_2249	1131	0	0	0	0	7	0
novel_mir_2253	1132	0	0	0	0	7	0
novel_mir_2258	1133	0	0	0	0	7	0
novel_mir_2266	1134	0	0	0	0	7	0
novel_mir_2267	1135	0	0	0	0	7	0
novel_mir_2273	1136	0	0	0	0	7	0
novel_mir_2275	1137	0	0	0	0	7	0
novel_mir_2282	1138	0	0	0	0	7	0
novel_mir_2289	1139	0	0	0	0	7	0
novel_mir_2291	1140	0	0	0	0	7	0
novel_mir_2294	1141	0	0	0	0	7	0
novel_mir_2295	1142	0	0	0	0	7	0
novel_mir_2310	1143	0	0	0	0	7	0
novel_mir_2330	1144	0	0	0	0	7	0
novel_mir_2339	1145	0	0	0	0	7	0
novel_mir_2343	1146	0	0	0	0	7	0
novel_mir_2347	1147	0	0	0	0	7	0
novel_mir_2357	1148	0	0	0	0	7	0
novel_mir_2367	1149	0	0	0	0	7	0
novel_mir_2373	1150	0	0	0	0	7	0
novel_mir_2386	1151	0	0	0	0	7	0
novel_mir_2388	1152	0	0	0	0	7	0
novel_mir_2395	1153	0	0	0	0	7	0
novel_mir_2399	1154	0	0	0	0	7	0
novel_mir_2417	1155	0	0	0	0	7	0
novel_mir_2418	1156	0	0	0	0	7	0
novel_mir_2419	1157	0	0	0	0	7	0
novel_mir_2430	1158	0	0	0	0	7	0
novel_mir_2435	1159	0	0	0	0	7	0
novel_mir_2443	1160	0	0	0	0	7	0
novel_mir_2444	1161	0	0	0	0	7	0
novel_mir_2447	1162	0	0	0	0	7	0
novel_mir_2454	1163	0	0	0	0	7	0
novel_mir_2467	1164	0	0	0	0	7	0
novel_mir_2489	1165	0	0	0	0	7	0
novel_mir_2492	1166	0	0	0	0	7	0
novel_mir_2495	1167	0	0	0	0	7	0
novel_mir_2497	1168	0	0	0	0	7	0
novel_mir_2503	1169	0	0	0	0	7	0
novel_mir_2504	1170	0	0	0	0	7	0
novel_mir_2505	1171	0	0	0	0	7	0
novel_mir_2509	1172	0	0	0	0	7	0
novel_mir_2523	1173	0	0	0	0	7	0
novel_mir_2532	1174	0	0	0	0	7	0
novel_mir_2533	1175	0	0	0	0	7	0
novel_mir_2536	1176	0	0	0	0	7	0
novel_mir_2544	1177	0	0	0	0	7	0
novel_mir_2550	1178	0	0	0	0	7	0
novel_mir_2554	1179	0	0	0	0	7	0
novel_mir_2574	1180	0	0	0	0	7	0
novel_mir_2579	1181	0	0	0	0	7	0
novel_mir_2581	1182	0	0	0	0	7	0
novel_mir_2583	1183	0	0	0	0	7	0
novel_mir_2592	1184	0	0	0	0	7	0
novel_mir_2594	1185	0	0	0	0	7	0
novel_mir_2602	1186	0	0	0	0	7	0
novel_mir_2609	1187	0	0	0	0	7	0
novel_mir_2610	1188	0	0	0	0	7	0
novel_mir_2611	1189	0	0	0	0	7	0
novel_mir_2613	1190	0	0	0	0	7	0
novel_mir_2622	1191	0	0	0	0	7	0
novel_mir_2630	1192	0	0	0	0	7	0
novel_mir_2633	1193	0	0	0	0	7	0
novel_mir_2638	1194	0	0	0	0	7	0
novel_mir_2645	1195	0	0	0	0	7	0
novel_mir_2646	1196	0	0	0	0	7	0
novel_mir_2656	1197	0	0	0	0	7	0
novel_mir_2658	1198	0	0	0	0	7	0
novel_mir_2663	1199	0	0	0	0	7	0
novel_mir_2669	1200	0	0	0	0	7	0
novel_mir_2679	1201	0	0	0	0	7	0
novel_mir_2682	1202	0	0	0	0	7	0
novel_mir_2683	1203	0	0	0	0	7	0
novel_mir_2697	1204	0	0	0	0	7	0
novel_mir_2707	1205	0	0	0	0	7	0
novel_mir_2709	1206	0	0	0	0	7	0
novel_mir_2719	1207	0	0	0	0	7	0
novel_mir_2721	1208	0	0	0	0	7	0
novel_mir_513	1209	0	0	10	0	7	0
novel_mir_1365	1210	0	0	0	5	6	0
novel_mir_1565	1211	0	0	0	0	6	0
novel_mir_1579	1212	0	0	0	0	6	0
novel_mir_1586	1213	0	0	0	0	6	0
novel_mir_1588	1214	0	0	0	0	6	0
novel_mir_1592	1215	0	0	0	0	6	0
novel_mir_1594	1216	0	0	0	0	6	0
novel_mir_1602	1217	0	0	0	0	6	0
novel_mir_1605	1218	0	0	0	0	6	0
novel_mir_1606	1219	0	0	0	0	6	0
novel_mir_1607	1220	0	0	0	0	6	0
novel_mir_1610	1221	0	0	0	0	6	0
novel_mir_1614	1222	0	0	0	0	6	0
novel_mir_1620	1223	0	0	0	0	6	0
novel_mir_1625	1224	0	0	0	0	6	0
novel_mir_1631	1225	0	0	0	0	6	0
novel_mir_1635	1226	0	0	0	0	6	0
novel_mir_1637	1227	0	0	0	0	6	0
novel_mir_1644	1228	0	0	0	0	6	0
novel_mir_1650	1229	0	0	0	0	6	0
novel_mir_1651	1230	0	0	0	0	6	0
novel_mir_1652	1231	0	0	0	0	6	0
novel_mir_1653	1232	0	0	0	0	6	0
novel_mir_1654	1233	0	0	0	0	6	0
novel_mir_1655	1234	0	0	0	0	6	0
novel_mir_1658	1235	0	0	0	0	6	0
novel_mir_1659	1236	0	0	0	0	6	0
novel_mir_1662	1237	0	0	0	0	6	0
novel_mir_1668	1238	0	0	0	0	6	0
novel_mir_1671	1239	0	0	0	0	6	0
novel_mir_1673	1240	0	0	0	0	6	0
novel_mir_1687	1241	0	0	0	0	6	0
novel_mir_1689	1242	0	0	0	0	6	0
novel_mir_1693	1243	0	0	0	0	6	0
novel_mir_1697	1244	0	0	0	0	6	0
novel_mir_1699	1245	0	0	0	0	6	0
novel_mir_1709	1246	0	0	0	0	6	0
novel_mir_1711	1247	0	0	0	0	6	0
novel_mir_1716	1248	0	0	0	0	6	0
novel_mir_1731	1249	0	0	0	0	6	0
novel_mir_1734	1250	0	0	0	0	6	0
novel_mir_1736	1251	0	0	0	0	6	0
novel_mir_1739	1252	0	0	0	0	6	0
novel_mir_1743	1253	0	0	0	0	6	0
novel_mir_1744	1254	0	0	0	0	6	0
novel_mir_1746	1255	0	0	0	0	6	0
novel_mir_1752	1256	0	0	0	0	6	0
novel_mir_1753	1257	0	0	0	0	6	0
novel_mir_1763	1258	0	0	0	0	6	0
novel_mir_1770	1259	0	0	0	0	6	0
novel_mir_1774	1260	0	0	0	0	6	0
novel_mir_1778	1261	0	0	0	0	6	0
novel_mir_1779	1262	0	0	0	0	6	0
novel_mir_1782	1263	0	0	0	0	6	0
novel_mir_1785	1264	0	0	0	0	6	0
novel_mir_1788	1265	0	0	0	0	6	0
novel_mir_1792	1266	0	0	0	0	6	0
novel_mir_1798	1267	0	0	0	0	6	0
novel_mir_1800	1268	0	0	0	0	6	0
novel_mir_1814	1269	0	0	0	0	6	0
novel_mir_1821	1270	0	0	0	0	6	0
novel_mir_1822	1271	0	0	0	0	6	0
novel_mir_1823	1272	0	0	0	0	6	0
novel_mir_1829	1273	0	0	0	0	6	0
novel_mir_1831	1274	0	0	0	0	6	0
novel_mir_1833	1275	0	0	0	0	6	0
novel_mir_1839	1276	0	0	0	0	6	0
novel_mir_1840	1277	0	0	0	0	6	0
novel_mir_1842	1278	0	0	0	0	6	0
novel_mir_1846	1279	0	0	0	0	6	0
novel_mir_1852	1280	0	0	0	0	6	0
novel_mir_1858	1281	0	0	0	0	6	0
novel_mir_1863	1282	0	0	0	0	6	0
novel_mir_1867	1283	0	0	0	0	6	0
novel_mir_1868	1284	0	0	0	0	6	0
novel_mir_1876	1285	0	0	0	0	6	0
novel_mir_1879	1286	0	0	0	0	6	0
novel_mir_1888	1287	0	0	0	0	6	0
novel_mir_1891	1288	0	0	0	0	6	0
novel_mir_1892	1289	0	0	0	0	6	0
novel_mir_1895	1290	0	0	0	0	6	0
novel_mir_1897	1291	0	0	0	0	6	0
novel_mir_1900	1292	0	0	0	0	6	0
novel_mir_1902	1293	0	0	0	0	6	0
novel_mir_1909	1294	0	0	0	0	6	0
novel_mir_1918	1295	0	0	0	0	6	0
novel_mir_1921	1296	0	0	0	0	6	0
novel_mir_1923	1297	0	0	0	0	6	0
novel_mir_1929	1298	0	0	0	0	6	0
novel_mir_1933	1299	0	0	0	0	6	0
novel_mir_1936	1300	0	0	0	0	6	0
novel_mir_1938	1301	0	0	0	0	6	0
novel_mir_1939	1302	0	0	0	0	6	0
novel_mir_1953	1303	0	0	0	0	6	0
novel_mir_1958	1304	0	0	0	0	6	0
novel_mir_1962	1305	0	0	0	0	6	0
novel_mir_1969	1306	0	0	0	0	6	0
novel_mir_1973	1307	0	0	0	0	6	0
novel_mir_1980	1308	0	0	0	0	6	0
novel_mir_1983	1309	0	0	0	0	6	0
novel_mir_1984	1310	0	0	0	0	6	0
novel_mir_1985	1311	0	0	0	0	6	0
novel_mir_1987	1312	0	0	0	0	6	0
novel_mir_1998	1313	0	0	0	0	6	0
novel_mir_2002	1314	0	0	0	0	6	0
novel_mir_2010	1315	0	0	0	0	6	0
novel_mir_2012	1316	0	0	0	0	6	0
novel_mir_2016	1317	0	0	0	0	6	0
novel_mir_2023	1318	0	0	0	0	6	0
novel_mir_2026	1319	0	0	0	0	6	0
novel_mir_2030	1320	0	0	0	0	6	0
novel_mir_2031	1321	0	0	0	0	6	0
novel_mir_2043	1322	0	0	0	0	6	0
novel_mir_2044	1323	0	0	0	0	6	0
novel_mir_2045	1324	0	0	0	0	6	0
novel_mir_2049	1325	0	0	0	0	6	0
novel_mir_2052	1326	0	0	0	0	6	0
novel_mir_2062	1327	0	0	0	0	6	0
novel_mir_2065	1328	0	0	0	0	6	0
novel_mir_2072	1329	0	0	0	0	6	0
novel_mir_2076	1330	0	0	0	0	6	0
novel_mir_2085	1331	0	0	0	0	6	0
novel_mir_2087	1332	0	0	0	0	6	0
novel_mir_2089	1333	0	0	0	0	6	0
novel_mir_2105	1334	0	0	0	0	6	0
novel_mir_2107	1335	0	0	0	0	6	0
novel_mir_2108	1336	0	0	0	0	6	0
novel_mir_2111	1337	0	0	0	0	6	0
novel_mir_2113	1338	0	0	0	0	6	0
novel_mir_2122	1339	0	0	0	0	6	0
novel_mir_2123	1340	0	0	0	0	6	0
novel_mir_2125	1341	0	0	0	0	6	0
novel_mir_2130	1342	0	0	0	0	6	0
novel_mir_2131	1343	0	0	0	0	6	0
novel_mir_2133	1344	0	0	0	0	6	0
novel_mir_2138	1345	0	0	0	0	6	0
novel_mir_2158	1346	0	0	0	0	6	0
novel_mir_2161	1347	0	0	0	0	6	0
novel_mir_2163	1348	0	0	0	0	6	0
novel_mir_2169	1349	0	0	0	0	6	0
novel_mir_2170	1350	0	0	0	0	6	0
novel_mir_2177	1351	0	0	0	0	6	0
novel_mir_2179	1352	0	0	0	0	6	0
novel_mir_2180	1353	0	0	0	0	6	0
novel_mir_2207	1354	0	0	0	0	6	0
novel_mir_2208	1355	0	0	0	0	6	0
novel_mir_2211	1356	0	0	0	0	6	0
novel_mir_2214	1357	0	0	0	0	6	0
novel_mir_2215	1358	0	0	0	0	6	0
novel_mir_2221	1359	0	0	0	0	6	0
novel_mir_2235	1360	0	0	0	0	6	0
novel_mir_2236	1361	0	0	0	0	6	0
novel_mir_2239	1362	0	0	0	0	6	0
novel_mir_2240	1363	0	0	0	0	6	0
novel_mir_2244	1364	0	0	0	0	6	0
novel_mir_2246	1365	0	0	0	0	6	0
novel_mir_2248	1366	0	0	0	0	6	0
novel_mir_2251	1367	0	0	0	0	6	0
novel_mir_2260	1368	0	0	0	0	6	0
novel_mir_2268	1369	0	0	0	0	6	0
novel_mir_2270	1370	0	0	0	0	6	0
novel_mir_2279	1371	0	0	0	0	6	0
novel_mir_2280	1372	0	0	0	0	6	0
novel_mir_2284	1373	0	0	0	0	6	0
novel_mir_2285	1374	0	0	0	0	6	0
novel_mir_2297	1375	0	0	0	0	6	0
novel_mir_2301	1376	0	0	0	0	6	0
novel_mir_2307	1377	0	0	0	0	6	0
novel_mir_2309	1378	0	0	0	0	6	0
novel_mir_2312	1379	0	0	0	0	6	0
novel_mir_2315	1380	0	0	0	0	6	0
novel_mir_2319	1381	0	0	0	0	6	0
novel_mir_2321	1382	0	0	0	0	6	0
novel_mir_2322	1383	0	0	0	0	6	0
novel_mir_2331	1384	0	0	0	0	6	0
novel_mir_2334	1385	0	0	0	0	6	0
novel_mir_2337	1386	0	0	0	0	6	0
novel_mir_2345	1387	0	0	0	0	6	0
novel_mir_2353	1388	0	0	0	0	6	0
novel_mir_2354	1389	0	0	0	0	6	0
novel_mir_2356	1390	0	0	0	0	6	0
novel_mir_2363	1391	0	0	0	0	6	0
novel_mir_2368	1392	0	0	0	0	6	0
novel_mir_2370	1393	0	0	0	0	6	0
novel_mir_2372	1394	0	0	0	0	6	0
novel_mir_2377	1395	0	0	0	0	6	0
novel_mir_2379	1396	0	0	0	0	6	0
novel_mir_2385	1397	0	0	0	0	6	0
novel_mir_2390	1398	0	0	0	0	6	0
novel_mir_2392	1399	0	0	0	0	6	0
novel_mir_2396	1400	0	0	0	0	6	0
novel_mir_2398	1401	0	0	0	0	6	0
novel_mir_2402	1402	0	0	0	0	6	0
novel_mir_2406	1403	0	0	0	0	6	0
novel_mir_2407	1404	0	0	0	0	6	0
novel_mir_2421	1405	0	0	0	0	6	0
novel_mir_2425	1406	0	0	0	0	6	0
novel_mir_2428	1407	0	0	0	0	6	0
novel_mir_2438	1408	0	0	0	0	6	0
novel_mir_2448	1409	0	0	0	0	6	0
novel_mir_2450	1410	0	0	0	0	6	0
novel_mir_2453	1411	0	0	0	0	6	0
novel_mir_2456	1412	0	0	0	0	6	0
novel_mir_2458	1413	0	0	0	0	6	0
novel_mir_2461	1414	0	0	0	0	6	0
novel_mir_2462	1415	0	0	0	0	6	0
novel_mir_2468	1416	0	0	0	0	6	0
novel_mir_2470	1417	0	0	0	0	6	0
novel_mir_2476	1418	0	0	0	0	6	0
novel_mir_2477	1419	0	0	0	0	6	0
novel_mir_2478	1420	0	0	0	0	6	0
novel_mir_2480	1421	0	0	0	0	6	0
novel_mir_2484	1422	0	0	0	0	6	0
novel_mir_2491	1423	0	0	0	0	6	0
novel_mir_2493	1424	0	0	0	0	6	0
novel_mir_2510	1425	0	0	0	0	6	0
novel_mir_2513	1426	0	0	0	0	6	0
novel_mir_2517	1427	0	0	0	0	6	0
novel_mir_2518	1428	0	0	0	0	6	0
novel_mir_2524	1429	0	0	0	0	6	0
novel_mir_2525	1430	0	0	0	0	6	0
novel_mir_2538	1431	0	0	0	0	6	0
novel_mir_2542	1432	0	0	0	0	6	0
novel_mir_2551	1433	0	0	0	0	6	0
novel_mir_2553	1434	0	0	0	0	6	0
novel_mir_2556	1435	0	0	0	0	6	0
novel_mir_2559	1436	0	0	0	0	6	0
novel_mir_2565	1437	0	0	0	0	6	0
novel_mir_2570	1438	0	0	0	0	6	0
novel_mir_2580	1439	0	0	0	0	6	0
novel_mir_2582	1440	0	0	0	0	6	0
novel_mir_2585	1441	0	0	0	0	6	0
novel_mir_2586	1442	0	0	0	0	6	0
novel_mir_2605	1443	0	0	0	0	6	0
novel_mir_2612	1444	0	0	0	0	6	0
novel_mir_2618	1445	0	0	0	0	6	0
novel_mir_2619	1446	0	0	0	0	6	0
novel_mir_2620	1447	0	0	0	0	6	0
novel_mir_2626	1448	0	0	0	0	6	0
novel_mir_2627	1449	0	0	0	0	6	0
novel_mir_2631	1450	0	0	0	0	6	0
novel_mir_2636	1451	0	0	0	0	6	0
novel_mir_2637	1452	0	0	0	0	6	0
novel_mir_2639	1453	0	0	0	0	6	0
novel_mir_2643	1454	0	0	0	0	6	0
novel_mir_2652	1455	0	0	0	0	6	0
novel_mir_2660	1456	0	0	0	0	6	0
novel_mir_2661	1457	0	0	0	0	6	0
novel_mir_2662	1458	0	0	0	0	6	0
novel_mir_2667	1459	0	0	0	0	6	0
novel_mir_2673	1460	0	0	0	0	6	0
novel_mir_2680	1461	0	0	0	0	6	0
novel_mir_2685	1462	0	0	0	0	6	0
novel_mir_2687	1463	0	0	0	0	6	0
novel_mir_2690	1464	0	0	0	0	6	0
novel_mir_2693	1465	0	0	0	0	6	0
novel_mir_2694	1466	0	0	0	0	6	0
novel_mir_2695	1467	0	0	0	0	6	0
novel_mir_2696	1468	0	0	0	0	6	0
novel_mir_2700	1469	0	0	0	0	6	0
novel_mir_2703	1470	0	0	0	0	6	0
novel_mir_2705	1471	0	0	0	0	6	0
novel_mir_2708	1472	0	0	0	0	6	0
novel_mir_2710	1473	0	0	0	0	6	0
novel_mir_2712	1474	0	0	0	0	6	0
novel_mir_2720	1475	0	0	0	0	6	0
novel_mir_2725	1476	0	0	0	0	6	0
novel_mir_2731	1477	0	0	0	0	6	0
novel_mir_2732	1478	0	0	0	0	6	0
novel_mir_2733	1479	0	0	0	0	6	0
novel_mir_478	1480	0	0	5	0	6	0
novel_mir_545	1481	0	0	5	0	6	0
novel_mir_458	1482	0	0	7	8	5	0
novel_mir_411	1483	0	0	13	5	5	0
novel_mir_1556	1484	0	0	0	0	5	0
novel_mir_1557	1485	0	0	0	0	5	0
novel_mir_1558	1486	0	0	0	0	5	0
novel_mir_1562	1487	0	0	0	0	5	0
novel_mir_1568	1488	0	0	0	0	5	0
novel_mir_1576	1489	0	0	0	0	5	0
novel_mir_1580	1490	0	0	0	0	5	0
novel_mir_1583	1491	0	0	0	0	5	0
novel_mir_1593	1492	0	0	0	0	5	0
novel_mir_1596	1493	0	0	0	0	5	0
novel_mir_1597	1494	0	0	0	0	5	0
novel_mir_1601	1495	0	0	0	0	5	0
novel_mir_1613	1496	0	0	0	0	5	0
novel_mir_1615	1497	0	0	0	0	5	0
novel_mir_1616	1498	0	0	0	0	5	0
novel_mir_1622	1499	0	0	0	0	5	0
novel_mir_1623	1500	0	0	0	0	5	0
novel_mir_1630	1501	0	0	0	0	5	0
novel_mir_1633	1502	0	0	0	0	5	0
novel_mir_1636	1503	0	0	0	0	5	0
novel_mir_1638	1504	0	0	0	0	5	0
novel_mir_1639	1505	0	0	0	0	5	0
novel_mir_1640	1506	0	0	0	0	5	0
novel_mir_1643	1507	0	0	0	0	5	0
novel_mir_1648	1508	0	0	0	0	5	0
novel_mir_1660	1509	0	0	0	0	5	0
novel_mir_1663	1510	0	0	0	0	5	0
novel_mir_1666	1511	0	0	0	0	5	0
novel_mir_1670	1512	0	0	0	0	5	0
novel_mir_1672	1513	0	0	0	0	5	0
novel_mir_1676	1514	0	0	0	0	5	0
novel_mir_1679	1515	0	0	0	0	5	0
novel_mir_1688	1516	0	0	0	0	5	0
novel_mir_1691	1517	0	0	0	0	5	0
novel_mir_1700	1518	0	0	0	0	5	0
novel_mir_1703	1519	0	0	0	0	5	0
novel_mir_1704	1520	0	0	0	0	5	0
novel_mir_1708	1521	0	0	0	0	5	0
novel_mir_1710	1522	0	0	0	0	5	0
novel_mir_1713	1523	0	0	0	0	5	0
novel_mir_1715	1524	0	0	0	0	5	0
novel_mir_1718	1525	0	0	0	0	5	0
novel_mir_1730	1526	0	0	0	0	5	0
novel_mir_1740	1527	0	0	0	0	5	0
novel_mir_1742	1528	0	0	0	0	5	0
novel_mir_1748	1529	0	0	0	0	5	0
novel_mir_1764	1530	0	0	0	0	5	0
novel_mir_1769	1531	0	0	0	0	5	0
novel_mir_1772	1532	0	0	0	0	5	0
novel_mir_1777	1533	0	0	0	0	5	0
novel_mir_1780	1534	0	0	0	0	5	0
novel_mir_1791	1535	0	0	0	0	5	0
novel_mir_1793	1536	0	0	0	0	5	0
novel_mir_1795	1537	0	0	0	0	5	0
novel_mir_1803	1538	0	0	0	0	5	0
novel_mir_1806	1539	0	0	0	0	5	0
novel_mir_1811	1540	0	0	0	0	5	0
novel_mir_1815	1541	0	0	0	0	5	0
novel_mir_1816	1542	0	0	0	0	5	0
novel_mir_1817	1543	0	0	0	0	5	0
novel_mir_1819	1544	0	0	0	0	5	0
novel_mir_1824	1545	0	0	0	0	5	0
novel_mir_1826	1546	0	0	0	0	5	0
novel_mir_1827	1547	0	0	0	0	5	0
novel_mir_1832	1548	0	0	0	0	5	0
novel_mir_1836	1549	0	0	0	0	5	0
novel_mir_1838	1550	0	0	0	0	5	0
novel_mir_1845	1551	0	0	0	0	5	0
novel_mir_1851	1552	0	0	0	0	5	0
novel_mir_1855	1553	0	0	0	0	5	0
novel_mir_1860	1554	0	0	0	0	5	0
novel_mir_1862	1555	0	0	0	0	5	0
novel_mir_1864	1556	0	0	0	0	5	0
novel_mir_1871	1557	0	0	0	0	5	0
novel_mir_1883	1558	0	0	0	0	5	0
novel_mir_1894	1559	0	0	0	0	5	0
novel_mir_1896	1560	0	0	0	0	5	0
novel_mir_1899	1561	0	0	0	0	5	0
novel_mir_1901	1562	0	0	0	0	5	0
novel_mir_1904	1563	0	0	0	0	5	0
novel_mir_1907	1564	0	0	0	0	5	0
novel_mir_1908	1565	0	0	0	0	5	0
novel_mir_1911	1566	0	0	0	0	5	0
novel_mir_1914	1567	0	0	0	0	5	0
novel_mir_1915	1568	0	0	0	0	5	0
novel_mir_1920	1569	0	0	0	0	5	0
novel_mir_1925	1570	0	0	0	0	5	0
novel_mir_1926	1571	0	0	0	0	5	0
novel_mir_1935	1572	0	0	0	0	5	0
novel_mir_1945	1573	0	0	0	0	5	0
novel_mir_1946	1574	0	0	0	0	5	0
novel_mir_1957	1575	0	0	0	0	5	0
novel_mir_1961	1576	0	0	0	0	5	0
novel_mir_1965	1577	0	0	0	0	5	0
novel_mir_1971	1578	0	0	0	0	5	0
novel_mir_1975	1579	0	0	0	0	5	0
novel_mir_1976	1580	0	0	0	0	5	0
novel_mir_1991	1581	0	0	0	0	5	0
novel_mir_1996	1582	0	0	0	0	5	0
novel_mir_2000	1583	0	0	0	0	5	0
novel_mir_2005	1584	0	0	0	0	5	0
novel_mir_2006	1585	0	0	0	0	5	0
novel_mir_2008	1586	0	0	0	0	5	0
novel_mir_2011	1587	0	0	0	0	5	0
novel_mir_2015	1588	0	0	0	0	5	0
novel_mir_2018	1589	0	0	0	0	5	0
novel_mir_2020	1590	0	0	0	0	5	0
novel_mir_2021	1591	0	0	0	0	5	0
novel_mir_2028	1592	0	0	0	0	5	0
novel_mir_2032	1593	0	0	0	0	5	0
novel_mir_2035	1594	0	0	0	0	5	0
novel_mir_2037	1595	0	0	0	0	5	0
novel_mir_2038	1596	0	0	0	0	5	0
novel_mir_2039	1597	0	0	0	0	5	0
novel_mir_2040	1598	0	0	0	0	5	0
novel_mir_2046	1599	0	0	0	0	5	0
novel_mir_2047	1600	0	0	0	0	5	0
novel_mir_2050	1601	0	0	0	0	5	0
novel_mir_2051	1602	0	0	0	0	5	0
novel_mir_2054	1603	0	0	0	0	5	0
novel_mir_2059	1604	0	0	0	0	5	0
novel_mir_2069	1605	0	0	0	0	5	0
novel_mir_2071	1606	0	0	0	0	5	0
novel_mir_2073	1607	0	0	0	0	5	0
novel_mir_2079	1608	0	0	0	0	5	0
novel_mir_2080	1609	0	0	0	0	5	0
novel_mir_2081	1610	0	0	0	0	5	0
novel_mir_2082	1611	0	0	0	0	5	0
novel_mir_2083	1612	0	0	0	0	5	0
novel_mir_2092	1613	0	0	0	0	5	0
novel_mir_2093	1614	0	0	0	0	5	0
novel_mir_2101	1615	0	0	0	0	5	0
novel_mir_2103	1616	0	0	0	0	5	0
novel_mir_2116	1617	0	0	0	0	5	0
novel_mir_2118	1618	0	0	0	0	5	0
novel_mir_2120	1619	0	0	0	0	5	0
novel_mir_2124	1620	0	0	0	0	5	0
novel_mir_2127	1621	0	0	0	0	5	0
novel_mir_2134	1622	0	0	0	0	5	0
novel_mir_2136	1623	0	0	0	0	5	0
novel_mir_2142	1624	0	0	0	0	5	0
novel_mir_2143	1625	0	0	0	0	5	0
novel_mir_2149	1626	0	0	0	0	5	0
novel_mir_2152	1627	0	0	0	0	5	0
novel_mir_2157	1628	0	0	0	0	5	0
novel_mir_2162	1629	0	0	0	0	5	0
novel_mir_2166	1630	0	0	0	0	5	0
novel_mir_2168	1631	0	0	0	0	5	0
novel_mir_2171	1632	0	0	0	0	5	0
novel_mir_2175	1633	0	0	0	0	5	0
novel_mir_2181	1634	0	0	0	0	5	0
novel_mir_2185	1635	0	0	0	0	5	0
novel_mir_2188	1636	0	0	0	0	5	0
novel_mir_2189	1637	0	0	0	0	5	0
novel_mir_2194	1638	0	0	0	0	5	0
novel_mir_2198	1639	0	0	0	0	5	0
novel_mir_2203	1640	0	0	0	0	5	0
novel_mir_2212	1641	0	0	0	0	5	0
novel_mir_2219	1642	0	0	0	0	5	0
novel_mir_2223	1643	0	0	0	0	5	0
novel_mir_2227	1644	0	0	0	0	5	0
novel_mir_2232	1645	0	0	0	0	5	0
novel_mir_2237	1646	0	0	0	0	5	0
novel_mir_2252	1647	0	0	0	0	5	0
novel_mir_2254	1648	0	0	0	0	5	0
novel_mir_2255	1649	0	0	0	0	5	0
novel_mir_2256	1650	0	0	0	0	5	0
novel_mir_2265	1651	0	0	0	0	5	0
novel_mir_2271	1652	0	0	0	0	5	0
novel_mir_2272	1653	0	0	0	0	5	0
novel_mir_2274	1654	0	0	0	0	5	0
novel_mir_2281	1655	0	0	0	0	5	0
novel_mir_2283	1656	0	0	0	0	5	0
novel_mir_2287	1657	0	0	0	0	5	0
novel_mir_2288	1658	0	0	0	0	5	0
novel_mir_2290	1659	0	0	0	0	5	0
novel_mir_2300	1660	0	0	0	0	5	0
novel_mir_2303	1661	0	0	0	0	5	0
novel_mir_2308	1662	0	0	0	0	5	0
novel_mir_2314	1663	0	0	0	0	5	0
novel_mir_2320	1664	0	0	0	0	5	0
novel_mir_2324	1665	0	0	0	0	5	0
novel_mir_2325	1666	0	0	0	0	5	0
novel_mir_2326	1667	0	0	0	0	5	0
novel_mir_2338	1668	0	0	0	0	5	0
novel_mir_2344	1669	0	0	0	0	5	0
novel_mir_2346	1670	0	0	0	0	5	0
novel_mir_2348	1671	0	0	0	0	5	0
novel_mir_2351	1672	0	0	0	0	5	0
novel_mir_2352	1673	0	0	0	0	5	0
novel_mir_2355	1674	0	0	0	0	5	0
novel_mir_2360	1675	0	0	0	0	5	0
novel_mir_2361	1676	0	0	0	0	5	0
novel_mir_2364	1677	0	0	0	0	5	0
novel_mir_2369	1678	0	0	0	0	5	0
novel_mir_2371	1679	0	0	0	0	5	0
novel_mir_2374	1680	0	0	0	0	5	0
novel_mir_2380	1681	0	0	0	0	5	0
novel_mir_2381	1682	0	0	0	0	5	0
novel_mir_2383	1683	0	0	0	0	5	0
novel_mir_2389	1684	0	0	0	0	5	0
novel_mir_2394	1685	0	0	0	0	5	0
novel_mir_2397	1686	0	0	0	0	5	0
novel_mir_2400	1687	0	0	0	0	5	0
novel_mir_2401	1688	0	0	0	0	5	0
novel_mir_2404	1689	0	0	0	0	5	0
novel_mir_2411	1690	0	0	0	0	5	0
novel_mir_2412	1691	0	0	0	0	5	0
novel_mir_2413	1692	0	0	0	0	5	0
novel_mir_2415	1693	0	0	0	0	5	0
novel_mir_2422	1694	0	0	0	0	5	0
novel_mir_2424	1695	0	0	0	0	5	0
novel_mir_2426	1696	0	0	0	0	5	0
novel_mir_2436	1697	0	0	0	0	5	0
novel_mir_2439	1698	0	0	0	0	5	0
novel_mir_2440	1699	0	0	0	0	5	0
novel_mir_2442	1700	0	0	0	0	5	0
novel_mir_2445	1701	0	0	0	0	5	0
novel_mir_2449	1702	0	0	0	0	5	0
novel_mir_2451	1703	0	0	0	0	5	0
novel_mir_2452	1704	0	0	0	0	5	0
novel_mir_2460	1705	0	0	0	0	5	0
novel_mir_2463	1706	0	0	0	0	5	0
novel_mir_2464	1707	0	0	0	0	5	0
novel_mir_2465	1708	0	0	0	0	5	0
novel_mir_2469	1709	0	0	0	0	5	0
novel_mir_2471	1710	0	0	0	0	5	0
novel_mir_2474	1711	0	0	0	0	5	0
novel_mir_2481	1712	0	0	0	0	5	0
novel_mir_2482	1713	0	0	0	0	5	0
novel_mir_2483	1714	0	0	0	0	5	0
novel_mir_2485	1715	0	0	0	0	5	0
novel_mir_2486	1716	0	0	0	0	5	0
novel_mir_2488	1717	0	0	0	0	5	0
novel_mir_2490	1718	0	0	0	0	5	0
novel_mir_2500	1719	0	0	0	0	5	0
novel_mir_2502	1720	0	0	0	0	5	0
novel_mir_2506	1721	0	0	0	0	5	0
novel_mir_2515	1722	0	0	0	0	5	0
novel_mir_2522	1723	0	0	0	0	5	0
novel_mir_2526	1724	0	0	0	0	5	0
novel_mir_2527	1725	0	0	0	0	5	0
novel_mir_2530	1726	0	0	0	0	5	0
novel_mir_2534	1727	0	0	0	0	5	0
novel_mir_2539	1728	0	0	0	0	5	0
novel_mir_2541	1729	0	0	0	0	5	0
novel_mir_2548	1730	0	0	0	0	5	0
novel_mir_2549	1731	0	0	0	0	5	0
novel_mir_2555	1732	0	0	0	0	5	0
novel_mir_2561	1733	0	0	0	0	5	0
novel_mir_2569	1734	0	0	0	0	5	0
novel_mir_2572	1735	0	0	0	0	5	0
novel_mir_2573	1736	0	0	0	0	5	0
novel_mir_2575	1737	0	0	0	0	5	0
novel_mir_2584	1738	0	0	0	0	5	0
novel_mir_2587	1739	0	0	0	0	5	0
novel_mir_2590	1740	0	0	0	0	5	0
novel_mir_2593	1741	0	0	0	0	5	0
novel_mir_2595	1742	0	0	0	0	5	0
novel_mir_2598	1743	0	0	0	0	5	0
novel_mir_2601	1744	0	0	0	0	5	0
novel_mir_2606	1745	0	0	0	0	5	0
novel_mir_2614	1746	0	0	0	0	5	0
novel_mir_2615	1747	0	0	0	0	5	0
novel_mir_2616	1748	0	0	0	0	5	0
novel_mir_2617	1749	0	0	0	0	5	0
novel_mir_2623	1750	0	0	0	0	5	0
novel_mir_2625	1751	0	0	0	0	5	0
novel_mir_2632	1752	0	0	0	0	5	0
novel_mir_2635	1753	0	0	0	0	5	0
novel_mir_2644	1754	0	0	0	0	5	0
novel_mir_2647	1755	0	0	0	0	5	0
novel_mir_2651	1756	0	0	0	0	5	0
novel_mir_2657	1757	0	0	0	0	5	0
novel_mir_2666	1758	0	0	0	0	5	0
novel_mir_2671	1759	0	0	0	0	5	0
novel_mir_2672	1760	0	0	0	0	5	0
novel_mir_2677	1761	0	0	0	0	5	0
novel_mir_2684	1762	0	0	0	0	5	0
novel_mir_2699	1763	0	0	0	0	5	0
novel_mir_2702	1764	0	0	0	0	5	0
novel_mir_2706	1765	0	0	0	0	5	0
novel_mir_2711	1766	0	0	0	0	5	0
novel_mir_2714	1767	0	0	0	0	5	0
novel_mir_2715	1768	0	0	0	0	5	0
novel_mir_2718	1769	0	0	0	0	5	0
novel_mir_2722	1770	0	0	0	0	5	0
novel_mir_2724	1771	0	0	0	0	5	0
novel_mir_2726	1772	0	0	0	0	5	0
novel_mir_2727	1773	0	0	0	0	5	0
novel_mir_2730	1774	0	0	0	0	5	0
novel_mir_1291	1775	0	0	0	160	0	0
novel_mir_1313	1776	0	0	0	80	0	0
novel_mir_739	1777	0	0	0	72	0	0
novel_mir_1155	1778	0	0	0	50	0	0
novel_mir_1174	1779	0	0	0	38	0	0
novel_mir_983	1780	0	0	0	32	0	0
novel_mir_1419	1781	0	0	0	27	0	0
novel_mir_838	1782	0	0	0	27	0	0
novel_mir_1076	1783	0	0	0	26	0	0
novel_mir_1242	1784	0	0	0	26	0	0
novel_mir_1100	1785	0	0	0	25	0	0
novel_mir_866	1786	0	0	0	25	0	0
novel_mir_724	1787	0	0	0	23	0	0
novel_mir_1322	1788	0	0	0	21	0	0
novel_mir_1432	1789	0	0	0	21	0	0
novel_mir_1059	1790	0	0	0	19	0	0
novel_mir_605	1791	0	0	0	18	0	0
novel_mir_620	1792	0	0	0	18	0	0
novel_mir_661	1793	0	0	0	18	0	0
novel_mir_968	1794	0	0	0	18	0	0
novel_mir_514	1795	0	0	14	16	0	0
novel_mir_609	1796	0	0	0	16	0	0
novel_mir_881	1797	0	0	0	16	0	0
novel_mir_885	1798	0	0	0	16	0	0
novel_mir_1533	1799	0	0	0	15	0	0
novel_mir_939	1800	0	0	0	15	0	0
novel_mir_951	1801	0	0	0	15	0	0
novel_mir_1034	1802	0	0	0	14	0	0
novel_mir_1061	1803	0	0	0	14	0	0
novel_mir_1169	1804	0	0	0	14	0	0
novel_mir_1202	1805	0	0	0	14	0	0
novel_mir_1234	1806	0	0	0	14	0	0
novel_mir_1315	1807	0	0	0	14	0	0
novel_mir_1387	1808	0	0	0	14	0	0
novel_mir_1509	1809	0	0	0	14	0	0
novel_mir_1514	1810	0	0	0	14	0	0
novel_mir_814	1811	0	0	0	14	0	0
novel_mir_860	1812	0	0	0	14	0	0
novel_mir_990	1813	0	0	0	14	0	0
novel_mir_1052	1814	0	0	0	13	0	0
novel_mir_1382	1815	0	0	0	13	0	0
novel_mir_744	1816	0	0	0	13	0	0
novel_mir_870	1817	0	0	0	13	0	0
novel_mir_1092	1818	0	0	0	12	0	0
novel_mir_1171	1819	0	0	0	12	0	0
novel_mir_1335	1820	0	0	0	12	0	0
novel_mir_1498	1821	0	0	0	12	0	0
novel_mir_734	1822	0	0	0	12	0	0
novel_mir_777	1823	0	0	0	12	0	0
novel_mir_818	1824	0	0	0	12	0	0
novel_mir_959	1825	0	0	0	12	0	0
novel_mir_1005	1826	0	0	0	11	0	0
novel_mir_1060	1827	0	0	0	11	0	0
novel_mir_1096	1828	0	0	0	11	0	0
novel_mir_1105	1829	0	0	0	11	0	0
novel_mir_1116	1830	0	0	0	11	0	0
novel_mir_1255	1831	0	0	0	11	0	0
novel_mir_1263	1832	0	0	0	11	0	0
novel_mir_1302	1833	0	0	0	11	0	0
novel_mir_1355	1834	0	0	0	11	0	0
novel_mir_1369	1835	0	0	0	11	0	0
novel_mir_1371	1836	0	0	0	11	0	0
novel_mir_1397	1837	0	0	0	11	0	0
novel_mir_1456	1838	0	0	0	11	0	0
novel_mir_1491	1839	0	0	0	11	0	0
novel_mir_1497	1840	0	0	0	11	0	0
novel_mir_660	1841	0	0	0	11	0	0
novel_mir_708	1842	0	0	0	11	0	0
novel_mir_722	1843	0	0	0	11	0	0
novel_mir_800	1844	0	0	0	11	0	0
novel_mir_1021	1845	0	0	0	10	0	0
novel_mir_1040	1846	0	0	0	10	0	0
novel_mir_1099	1847	0	0	0	10	0	0
novel_mir_1144	1848	0	0	0	10	0	0
novel_mir_1147	1849	0	0	0	10	0	0
novel_mir_1149	1850	0	0	0	10	0	0
novel_mir_1231	1851	0	0	0	10	0	0
novel_mir_1254	1852	0	0	0	10	0	0
novel_mir_1284	1853	0	0	0	10	0	0
novel_mir_1304	1854	0	0	0	10	0	0
novel_mir_1333	1855	0	0	0	10	0	0
novel_mir_1353	1856	0	0	0	10	0	0
novel_mir_1354	1857	0	0	0	10	0	0
novel_mir_1379	1858	0	0	0	10	0	0
novel_mir_1449	1859	0	0	0	10	0	0
novel_mir_1454	1860	0	0	0	10	0	0
novel_mir_1469	1861	0	0	0	10	0	0
novel_mir_1487	1862	0	0	0	10	0	0
novel_mir_1541	1863	0	0	0	10	0	0
novel_mir_1549	1864	0	0	0	10	0	0
novel_mir_655	1865	0	0	0	10	0	0
novel_mir_687	1866	0	0	0	10	0	0
novel_mir_701	1867	0	0	0	10	0	0
novel_mir_745	1868	0	0	0	10	0	0
novel_mir_786	1869	0	0	0	10	0	0
novel_mir_841	1870	0	0	0	10	0	0
novel_mir_909	1871	0	0	0	10	0	0
novel_mir_937	1872	0	0	0	10	0	0
novel_mir_975	1873	0	0	0	10	0	0
novel_mir_982	1874	0	0	0	10	0	0
novel_mir_1013	1875	0	0	0	9	0	0
novel_mir_1017	1876	0	0	0	9	0	0
novel_mir_1043	1877	0	0	0	9	0	0
novel_mir_1081	1878	0	0	0	9	0	0
novel_mir_1086	1879	0	0	0	9	0	0
novel_mir_1087	1880	0	0	0	9	0	0
novel_mir_1090	1881	0	0	0	9	0	0
novel_mir_1101	1882	0	0	0	9	0	0
novel_mir_1126	1883	0	0	0	9	0	0
novel_mir_1127	1884	0	0	0	9	0	0
novel_mir_1134	1885	0	0	0	9	0	0
novel_mir_1139	1886	0	0	0	9	0	0
novel_mir_1140	1887	0	0	0	9	0	0
novel_mir_1148	1888	0	0	0	9	0	0
novel_mir_1152	1889	0	0	0	9	0	0
novel_mir_1164	1890	0	0	0	9	0	0
novel_mir_1181	1891	0	0	0	9	0	0
novel_mir_1209	1892	0	0	0	9	0	0
novel_mir_1225	1893	0	0	0	9	0	0
novel_mir_1227	1894	0	0	0	9	0	0
novel_mir_1232	1895	0	0	0	9	0	0
novel_mir_1233	1896	0	0	0	9	0	0
novel_mir_1290	1897	0	0	0	9	0	0
novel_mir_1331	1898	0	0	0	9	0	0
novel_mir_1357	1899	0	0	0	9	0	0
novel_mir_1376	1900	0	0	0	9	0	0
novel_mir_1386	1901	0	0	0	9	0	0
novel_mir_1460	1902	0	0	0	9	0	0
novel_mir_1471	1903	0	0	0	9	0	0
novel_mir_1483	1904	0	0	0	9	0	0
novel_mir_1484	1905	0	0	0	9	0	0
novel_mir_1492	1906	0	0	0	9	0	0
novel_mir_1494	1907	0	0	0	9	0	0
novel_mir_1504	1908	0	0	0	9	0	0
novel_mir_1507	1909	0	0	0	9	0	0
novel_mir_401	1910	0	0	6	9	0	0
novel_mir_601	1911	0	0	0	9	0	0
novel_mir_642	1912	0	0	0	9	0	0
novel_mir_670	1913	0	0	0	9	0	0
novel_mir_686	1914	0	0	0	9	0	0
novel_mir_718	1915	0	0	0	9	0	0
novel_mir_731	1916	0	0	0	9	0	0
novel_mir_750	1917	0	0	0	9	0	0
novel_mir_756	1918	0	0	0	9	0	0
novel_mir_761	1919	0	0	0	9	0	0
novel_mir_773	1920	0	0	0	9	0	0
novel_mir_783	1921	0	0	0	9	0	0
novel_mir_825	1922	0	0	0	9	0	0
novel_mir_853	1923	0	0	0	9	0	0
novel_mir_859	1924	0	0	0	9	0	0
novel_mir_897	1925	0	0	0	9	0	0
novel_mir_914	1926	0	0	0	9	0	0
novel_mir_933	1927	0	0	0	9	0	0
novel_mir_934	1928	0	0	0	9	0	0
novel_mir_942	1929	0	0	0	9	0	0
novel_mir_948	1930	0	0	0	9	0	0
novel_mir_953	1931	0	0	0	9	0	0
novel_mir_963	1932	0	0	0	9	0	0
novel_mir_1000	1933	0	0	0	8	0	0
novel_mir_1001	1934	0	0	0	8	0	0
novel_mir_1011	1935	0	0	0	8	0	0
novel_mir_1012	1936	0	0	0	8	0	0
novel_mir_1019	1937	0	0	0	8	0	0
novel_mir_1054	1938	0	0	0	8	0	0
novel_mir_1058	1939	0	0	0	8	0	0
novel_mir_1065	1940	0	0	0	8	0	0
[truncated: 990 more rows]

## Sheet: S5-c DE miRNA
miR_name	NO.	ME0-expressed	ME4-expressed	ME24-expressed	MN0-expressed	MN4-expressed	MN24-expressed	ME0-Normalized	ME4-Normalized	ME24-Normalized	MN0-Normalized	MN4-Normalized	MN24-Normalized	log2(ME4/ME0)	log2(MN4/MN0)	log2(ME24/ME0)	log2(MN24/MN0)	sig. SE4/SE0	sig. SN4/SN0	sig. SE24/SE0	sig. SN24/SN0	sig.E4/E0	sig.N4/N0	sig.E24/E0	sig.N24/N0
ghr-miR156a	1	503	209	26	231	232	193	242.022	85.3126	24.544	66.6087	66.8603	49.2591	-1.50431	0.0054392	-3.30169	-0.43532	down	ns	down	up	**	-	**	-
ghr-miR156b	2	503	209	26	231	232	193	242.022	85.3126	24.544	66.6087	66.8603	49.2591	-1.50431	0.0054392	-3.30169	-0.43532	down	ns	down	up	**	-	**	-
ghr-miR156d	3	798	328	85	398	412	384	383.963	133.888	80.2399	114.763	118.735	98.0077	-1.51994	0.049084	-2.25857	-0.227691	down	ns	down	up	**	-	**	-
ghr-miR166b	4	161963	77210	26485	138256	154628	174724	77929.5	31516.7	25001.8	39866	44562.4	44594.5	-1.30605	0.160668	-1.64014	0.161707	down	ns	down	up	**	-	**	-
ghr-miR160	5	32	31	7	44	80	40	15.397	12.654	6.608	12.6874	23.0553	10.2091	-0.283056	0.861702	-1.22036	-0.313541	ns	ns	down	up	-	-	**	-
ghr-miR2949a-5p	6	4068	3217	986	6405	3252	7764	1957.34	1313.16	930.783	1846.88	937.197	1981.59	-0.575854	-0.978662	-1.07238	0.101573	ns	ns	down	up	-	-	**	-
ghr-miR2948-5p	7	248	94	75	237	329	276	119.327	38.3702	70.7999	68.3387	94.8149	70.443	-1.63686	0.472411	-0.753098	0.0437535	down	ns	ns	up	**	-	-	-
ghr-miR482b	8	3107	1590	1576	5301	6690	5139	1494.95	649.029	1487.74	1528.54	1928	1311.62	-1.20375	0.334951	-0.00697461	-0.220805	down	ns	ns	up	**	-	-	-
ghr-miR7508	9	63	17	35	26	44	56	1494.95	649.029	1487.74	1528.54	1928	1311.62	-1.20375	0.334951	-0.00697461	-0.220805	down	ns	ns	up	**	-	-	-
ghr-miR394a	10	1241	3802	1273	8091	11072	4771	597.115	1551.95	1201.71	2333.03	3190.85	1217.69	1.37801	0.451735	1.00901	-0.938055	up	ns	up	up	**	-	**	-
ghr-miR394b	11	1259	3836	1297	8130	11117	4792	605.776	1565.83	1224.37	2344.28	3203.82	1223.05	1.37007	0.450649	1.01518	-0.938656	up	ns	up	up	**	-	**	-
ghr-miR169a	12	11	16	23	35	39	0	5.2927	6.5311	21.712	10.0922	11.2395	0.01	0.303322	0.155337	2.03642	-9.97902	ns	ns	up	down	-	-	**	-
ghr-miR396a	13	1924	3770	6064	15785	16535	23503	925.745	1538.89	5724.41	4551.59	4765.24	5998.63	0.733206	0.0661778	2.62844	0.398262	ns	ns	up	up	-	-	**	-
ghr-miR396b	14	1924	3770	6064	15785	16535	23503	925.745	1538.89	5724.41	4551.59	4765.24	5998.63	0.733206	0.0661778	2.62844	0.398262	ns	ns	up	up	-	-	**	-
ghr-miR482a	15	1623	1590	2134	4450	5496	3850	780.917	649.029	2014.49	1283.15	1583.9	982.629	-0.266886	0.303786	1.36718	-0.384975	ns	ns	up	up	-	-	**	-
ghr-miR7505	16	339	552	376	1579	1667	2312	163.112	225.323	354.944	455.303	480.414	590.088	0.466132	0.0774518	1.12173	0.374102	ns	ns	up	up	-	-	**	-
ghr-miR393	17	22	101	72	184	359	93	10.5854	41.2276	67.9679	53.0562	103.461	23.7362	1.96153	0.963488	2.68278	-1.16043	up	ns	up	down	**	-	**	**
ghr-miR7495a	18	51	468	24	615	286	670	24.539	191.035	22.656	177.335	82.4226	171.003	2.96069	-1.10536	-0.115183	-0.0524532	up	down	ns	up	**	**	-	-
ghr-miR7495b	19	51	468	24	615	286	670	24.539	191.035	22.656	177.335	82.4226	171.003	2.96069	-1.10536	-0.115183	-0.0524532	up	down	ns	up	**	**	-	-
ghr-miR398	20	3	9	0	26	14	14	1.4435	3.6737	0.01	7.4971	4.0347	3.5732	1.34766	-0.893871	-7.17343	-1.06912	ns	ns	ns	down	-	-	-	*
ghr-miR167b	21	358	777	165	4899	3241	2187	172.254	317.167	155.76	1412.62	934.027	558.184	0.880705	-0.596839	-0.145213	-1.33956	ns	ns	ns	down	-	-	-	**
ghr-miR167a	22	356	768	150	4871	3206	2161	171.292	313.493	141.6	1404.55	923.941	551.548	0.871979	-0.604235	-0.274634	-1.34855	ns	ns	ns	down	-	-	-	**
ghr-miR827a	23	36	60	59	46	84	158	17.3216	24.4916	55.6959	13.2641	24.2081	40.3261	0.499715	0.867963	1.685	1.60419	ns	ns	up	up	-	-	**	**
ghr-miR827b	24	36	60	59	46	84	158	17.3216	24.4916	55.6959	13.2641	24.2081	40.3261	0.499715	0.867963	1.685	1.60419	ns	ns	up	up	-	-	**	**
ghr-miR827c	25	36	60	59	46	84	158	17.3216	24.4916	55.6959	13.2641	24.2081	40.3261	0.499715	0.867963	1.685	1.60419	ns	ns	up	up	-	-	**	**
ghr-miR390a	26	179	213	160	526	553	250	86.127	86.9453	151.04	151.672	159.37	63.8071	0.0136425	0.0714264	0.810392	-1.24916	ns	ns	ns	down	-	-	-	**
ghr-miR390b	27	179	213	160	526	553	250	86.127	86.9453	151.04	151.672	159.37	63.8071	0.0136425	0.0714264	0.810392	-1.24916	ns	ns	ns	down	-	-	-	**
ghr-miR390c	28	179	213	160	526	553	250	86.127	86.9453	151.04	151.672	159.37	63.8071	0.0136425	0.0714264	0.810392	-1.24916	ns	ns	ns	down	-	-	-	**
novel_mir_160	29	4278	1665	1809	7186	9272	8052	2058.39	679.643	1707.69	2072.08	2672.11	2055.1	-1.59866	0.366901	-0.269464	-0.0118702	down	ns	ns	up	**	-	-	-
novel_mir_81	30	75	0	50	486	260	395	36.0867	0.01	47.2	140.138	74.9297	100.815	-11.8173	-0.903236	0.38732	-0.475132	down	ns	ns	up	**	-	-	-
novel_mir_95	31	823	0	0	2523	2206	1512	395.992	0.01	0.01	727.505	635.75	385.905	-15.2732	-0.194499	-15.2732	-0.91471	down	ns	down	up	**	-	**	-
novel_mir_174	32	721	0	0	0	0	0	346.914	0.01	0.01	0.01	0.01	0.01	-15.0823	0	-15.0823	0	down	ns	down	up	**	-	**	-
novel_mir_224	33	1386	447	65	1289	1472	1336	666.883	182.463	61.3599	371.682	424.217	340.985	-1.86983	0.190735	-3.44206	-0.124361	down	ns	down	up	**	-	**	-
novel_mir_194	34	252	0	19	216	129	216	121.251	0.01	17.936	62.2834	37.1766	55.1293	-13.5657	-0.744453	-2.75707	-0.176028	down	ns	down	up	**	-	**	-
novel_mir_165	35	158	0	17	131	122	256	76.0227	0.01	16.048	37.7737	35.1593	65.3384	-12.8922	-0.103476	-2.24404	0.790549	down	ns	down	up	**	-	**	-
novel_mir_142	36	3155	977	397	1877	2357	2547	1518.05	398.806	374.768	541.231	679.266	650.066	-1.92846	0.327732	-2.01815	0.264342	down	ns	down	up	**	-	**	-
novel_mir_153	37	99132	26629	13369	36140	44156	43879	47698	10869.8	12620.3	10420.9	12725.4	11199.2	-2.1336	0.288222	-1.91818	0.103906	down	ns	down	up	**	-	**	-
novel_mir_242	38	113	32	23	55	48	56	54.3707	13.0622	21.712	15.8592	13.8332	14.2928	-2.05743	-0.197185	-1.32434	-0.150031	down	ns	down	up	**	-	**	-
novel_mir_55	39	4243	1921	875	4066	3273	6166	2041.55	784.141	825.999	1172.43	943.249	1573.74	-1.38048	-0.313788	-1.30545	0.424696	down	ns	down	up	**	-	**	-
novel_mir_144	40	261	133	65	350	335	405	125.582	54.2898	61.3599	100.922	96.544	103.368	-1.20987	-0.0639851	-1.03326	0.0345391	down	ns	down	up	**	-	**	-
novel_mir_154	41	319	202	0	0	0	0	153.489	82.4552	0.01	0.01	0.01	0.01	-0.896451	0	-13.9058	0	ns	ns	down	up	-	-	**	-
novel_mir_202	42	13	28	0	97	80	125	6.255	11.4294	0.01	27.9699	23.0553	31.9035	0.869668	-0.278777	-9.28887	0.18984	ns	ns	down	up	-	-	**	-
novel_mir_60	43	254	236	21	223	197	253	122.214	96.3338	19.824	64.3019	56.7736	64.5728	-0.343292	-0.179641	-2.62409	0.00606522	ns	ns	down	up	-	-	**	-
novel_mir_97	44	62	48	9	61	68	65	29.8317	19.5933	8.496	17.5893	19.597	16.5898	-0.606486	0.155935	-1.81199	-0.0844016	ns	ns	down	up	-	-	**	-
novel_mir_157	45	7088	6447	1178	21226	13803	19539	3410.44	2631.63	1112.03	6120.5	3977.9	4986.91	-0.374001	-0.621642	-1.61676	-0.295504	ns	ns	down	up	-	-	**	-
novel_mir_143	46	257	159	47	391	314	533	123.657	64.9029	44.368	112.745	90.492	136.037	-0.929991	-0.317195	-1.47875	0.270939	ns	ns	down	up	-	-	**	-
novel_mir_246	47	74	60	14	227	181	344	35.6056	24.4916	13.216	65.4553	52.1626	87.7985	-0.539817	-0.327494	-1.42982	0.423686	ns	ns	down	up	-	-	**	-
novel_mir_5	48	89	142	19	321	425	408	42.8229	57.9636	17.936	92.5601	122.481	104.133	0.436765	0.404098	-1.25552	0.169966	ns	ns	down	up	-	-	**	-
novel_mir_190	49	17	47	0	0	0	0	8.1797	19.1851	0.01	0.01	0.01	0.01	1.22987	0	-9.6759	0	up	ns	down	up	**	-	**	-
novel_mir_96	50	283	154	949	216	342	216	136.167	62.8619	895.855	62.2834	98.5614	55.1293	-1.11512	0.662175	2.71789	-0.176028	down	ns	up	up	**	-	**	-
novel_mir_302	51	0	25	5	43	33	34	0.01	10.2049	4.72	12.399	9.5103	8.6778	9.99505	-0.382661	8.88264	-0.514823	up	ns	up	up	**	-	**	-
novel_mir_308	52	0	39	10	34	36	27	0.01	15.9196	9.44	9.8039	10.3749	6.8912	10.6366	0.0816698	9.88264	-0.508601	up	ns	up	up	**	-	**	-
novel_mir_325	53	0	54	10	88	59	113	0.01	22.0425	9.44	25.3747	17.0033	28.8408	11.1061	-0.577576	9.88264	0.18472	up	ns	up	up	**	-	**	-
novel_mir_315	54	0	14	11	69	41	137	0.01	5.7147	10.384	19.8961	11.8158	34.9663	9.15853	-0.751768	10.0201	0.813479	up	ns	up	up	**	-	**	-
novel_mir_281	55	0	10	14	65	63	53	0.01	4.0819	13.216	18.7427	18.156	13.5271	8.6731	-0.0458824	10.3681	-0.470476	up	ns	up	up	**	-	**	-
novel_mir_278	56	0	101	146	201	250	200	0.01	41.2276	137.824	57.9582	72.0478	51.0457	12.0094	0.313942	13.7505	-0.183223	up	ns	up	up	**	-	**	-
novel_mir_300	57	0	951	665	0	0	0	0.01	388.193	627.759	0.01	0.01	0.01	15.2445	0	15.9379	0	up	ns	up	up	**	-	**	-
novel_mir_530	58	0	69	0	0	0	0	0.01	28.1654	0.01	0.01	0.01	0.01	11.4597	0	0	0	up	ns	ns	up	**	-	-	-
novel_mir_510	59	0	100	0	0	0	0	0.01	40.8194	0.01	0.01	0.01	0.01	11.995	0	0	0	up	ns	ns	up	**	-	-	-
novel_mir_424	60	0	143	0	0	0	0	0.01	58.3718	0.01	0.01	0.01	0.01	12.5111	0	0	0	up	ns	ns	up	**	-	-	-
novel_mir_109	61	1396	4416	903	9262	8055	12285	671.694	1802.59	852.431	2670.69	2321.38	3135.48	1.42419	-0.20223	0.343779	0.231474	up	ns	ns	up	**	-	-	-
novel_mir_85	62	50	55	54	165	204	171	24.0578	22.4507	50.976	47.5776	58.791	43.644	-0.0997443	0.305313	1.08331	-0.124499	ns	ns	up	up	-	-	**	-
novel_mir_187	63	171	262	214	1161	788	849	82.2777	106.947	202.016	334.773	227.095	216.689	0.378321	-0.559891	1.29589	-0.62756	ns	ns	up	up	-	-	**	-
novel_mir_161	64	1667	1421	2104	4216	4445	4445	802.087	580.044	1986.17	1215.68	1281.01	1134.49	-0.467598	0.0755175	1.30816	-0.09972	ns	ns	up	up	-	-	**	-
novel_mir_28	65	2312	2743	3714	6582	8609	7226	1112.43	1119.68	3506.01	1897.91	2481.04	1844.28	0.00936313	0.386529	1.65611	-0.0413572	ns	ns	up	up	-	-	**	-
novel_mir_29	66	175	319	335	1206	1068	1664	84.2023	130.214	316.24	347.749	307.788	424.7	0.628952	-0.176109	1.90909	0.288397	ns	ns	up	up	-	-	**	-
novel_mir_159	67	3139	3668	6838	11029	16055	13902	1510.35	1497.26	6455.07	3180.2	4626.91	3548.18	-0.0125615	0.54093	2.09555	0.157962	ns	ns	up	up	-	-	**	-
novel_mir_298	68	0	0	80	0	0	0	0.01	0.01	75.5199	0.01	0.01	0.01	0	0	12.8826	0	ns	ns	up	up	-	-	**	-
novel_mir_301	69	0	0	267	741	779	800	0.01	0.01	252.048	213.667	224.501	204.183	0	0.0713591	14.6214	-0.0655022	ns	ns	up	up	-	-	**	-
novel_mir_286	70	0	0	290	0	0	0	0.01	0.01	273.76	0.01	0.01	0.01	0	0	14.7406	0	ns	ns	up	up	-	-	**	-
novel_mir_230	71	87	74	0	197	0	123	41.8606	30.2064	0.01	56.8048	0.01	31.3931	-0.470739	-12.4718	-12.0314	-0.855565	ns	down	down	up	-	**	**	-
novel_mir_47	72	87	121	0	587	0	367	41.8606	49.3915	0.01	169.261	0.01	93.6688	0.23867	-14.047	-12.0314	-0.853608	ns	down	down	up	-	**	**	-
novel_mir_150	73	76	127	0	183	87	0	36.5679	51.8406	0.01	52.7679	25.0726	0.01	0.503505	-1.07355	-11.8364	-12.3654	ns	down	down	down	-	**	**	**
novel_mir_90	74	31	395	0	257	308	0	14.9158	161.237	0.01	74.1057	88.7629	0.01	3.43427	0.260372	-10.5426	-12.8554	up	ns	down	down	**	-	**	**
novel_mir_71	75	29	53	0	53	39	14	13.9535	21.6343	0.01	15.2825	11.2395	3.5732	0.632693	-0.443303	-10.4464	-2.09659	ns	ns	down	down	-	-	**	**
novel_mir_20	76	28	0	0	62	0	65	13.4724	0.01	0.01	17.8776	0.01	16.5898	-10.3958	-10.8039	-10.3958	-0.107857	down	down	down	up	**	**	**	-
novel_mir_211	77	28	13	0	0	60	60	13.4724	5.3065	0.01	0.01	17.2915	15.3137	-1.34417	10.7558	-10.3958	10.5806	down	up	down	up	**	**	**	**
novel_mir_168	78	17	0	0	54	0	0	8.1797	0.01	0.01	15.5709	0.01	0.01	-9.6759	-10.6046	-9.6759	-10.6046	down	down	down	down	**	**	**	**
novel_mir_16	79	12	42	0	112	84	54	5.7739	17.1442	0.01	32.2951	24.2081	13.7823	1.5701	-0.415825	-9.1734	-1.2285	up	ns	down	down	**	-	**	**
novel_mir_261	80	10	26	0	18	18	10	4.8116	10.613	0.01	5.1903	5.1874	2.5523	1.14124	-0.000806309	-8.91037	-1.02402	up	ns	down	up	*	-	*	-
novel_mir_53	81	10	125	0	54	324	463	4.8116	51.0243	0.01	15.5709	93.3739	118.171	3.4066	2.58417	-8.91037	2.92395	up	up	down	up	**	**	*	**
novel_mir_75	82	9	0	0	52	39	24	4.3304	0.01	0.01	14.9942	11.2395	6.1255	-8.75836	-0.415827	-8.75836	-1.29151	down	ns	down	down	**	-	*	**
novel_mir_271	83	9	0	0	39	9	19	4.3304	0.01	0.01	11.2456	2.5937	4.8493	-8.75836	-2.11628	-8.75836	-1.21351	down	down	down	down	**	**	*	**
novel_mir_63	84	8	6	0	15	34	18	3.8492	2.4492	0.01	4.3252	9.7985	4.5941	-0.652248	1.17979	-8.58841	0.0870154	ns	up	down	up	-	**	*	-
novel_mir_221	85	6	28	0	44	0	0	2.8869	11.4294	0.01	12.6874	0.01	0.01	1.98516	-10.3092	-8.17338	-10.3092	up	down	ns	down	**	**	-	**
novel_mir_203	86	1718	1549	113	1929	1169	267	826.626	632.293	106.672	556.226	336.895	68.146	-0.386643	-0.723369	-2.95406	-3.02897	ns	ns	down	down	-	-	**	**
novel_mir_66	87	17863	9947	2282	18956	15954	43792	8594.89	4060.31	2154.21	5465.95	4597.8	11177	-1.08189	-0.249527	-1.99632	1.03198	down	ns	down	up	**	-	**	**
novel_mir_4	88	103	99	14	187	73	107	49.5591	40.4112	13.216	53.9213	21.0379	27.3094	-0.294395	-1.35786	-1.90686	-0.981458	ns	down	down	up	-	**	**	-
novel_mir_252	89	130	268	20	79	237	558	62.5503	109.396	18.88	22.7796	68.3013	142.417	0.806471	1.58417	-1.72816	2.64431	ns	up	down	up	-	**	**	**
novel_mir_42	90	2153	5918	442	10782	5338	12644	1035.93	2415.69	417.248	3108.98	1538.36	3227.11	1.22151	-1.01504	-1.31195	0.0537997	up	down	down	up	**	**	**	-
novel_mir_177	91	53	136	11	147	68	139	25.5013	55.5144	10.384	42.3873	19.597	35.4767	1.12229	-1.113	-1.29621	-0.25676	up	down	down	up	**	**	**	-
novel_mir_59	92	28	38	9	74	32	68	13.4724	15.5114	8.496	21.3378	9.2221	17.3555	0.203322	-1.21024	-0.665151	-0.298019	ns	down	ns	up	-	**	-	-
novel_mir_171	93	13	0	5	30	10	12	6.255	0.01	4.72	8.6505	2.8819	3.0627	-9.28887	-1.58576	-0.406223	-1.49798	down	down	ns	down	**	**	-	**
novel_mir_188	94	468	539	195	216	611	696	225.181	220.017	184.08	62.2834	176.085	177.639	-0.0334734	1.49935	-0.290754	1.51203	ns	up	ns	up	-	**	-	**
novel_mir_98	95	24	0	10	0	37	67	11.5477	0.01	9.44	0.01	10.6631	17.1003	-10.1734	10.0584	-0.290747	10.7398	down	up	ns	up	**	**	-	**
novel_mir_50	96	115	56	49	223	147	86	55.333	22.8589	46.256	64.3019	42.3641	21.9496	-1.27538	-0.602019	-0.2585	-1.55067	down	ns	ns	down	**	-	-	**
novel_mir_9	97	259	465	116	737	565	278	124.62	189.81	109.504	212.513	162.828	70.9535	0.607028	-0.384204	-0.186548	-1.58261	ns	ns	ns	down	-	-	-	**
novel_mir_1190	98	0	0	0	37	0	24	0.01	0.01	0.01	10.6689	0.01	6.1255	0	-10.0592	0	-0.800512	ns	down	ns	up	-	**	-	-
novel_mir_2864	99	0	0	0	0	68	0	0.01	0.01	0.01	0.01	19.597	0.01	0	10.9364	0	0	ns	up	ns	up	-	**	-	-
novel_mir_2753	100	0	0	0	0	451	0	0.01	0.01	0.01	0.01	129.974	0.01	0	13.6659	0	0	ns	up	ns	up	-	**	-	-
novel_mir_698	101	0	0	0	33	0	49	0.01	0.01	0.01	9.5155	0.01	12.5062	0	-9.89414	0	0.394292	ns	down	ns	up	-	**	-	-
novel_mir_664	102	0	0	0	23	0	40	0.01	0.01	0.01	6.632	0.01	10.2091	0	-9.3733	0	0.62234	ns	down	ns	up	-	**	-	-
novel_mir_1413	103	0	0	0	14	17	33	0.01	0.01	0.01	4.0369	4.8992	8.4225	0	0.279298	0	1.061	ns	ns	ns	up	-	-	-	*
novel_mir_1109	104	0	0	0	201	271	0	0.01	0.01	0.01	57.9582	78.0998	0.01	0	0.430306	0	-12.5008	ns	ns	ns	down	-	-	-	**
novel_mir_1221	105	0	0	0	57	35	0	0.01	0.01	0.01	16.4359	10.0867	0.01	0	-0.704396	0	-10.6826	ns	ns	ns	down	-	-	-	**
novel_mir_850	106	0	0	0	207	305	114	0.01	0.01	0.01	59.6883	87.8983	29.096	0	0.558387	0	-1.03663	ns	ns	ns	down	-	-	-	**
novel_mir_2003	107	0	0	0	0	0	1885	0.01	0.01	0.01	0.01	0.01	481.105	0	0	0	15.5541	ns	ns	ns	up	-	-	-	**
novel_mir_2455	108	0	0	0	0	0	3113	0.01	0.01	0.01	0.01	0.01	794.526	0	0	0	16.2778	ns	ns	ns	up	-	-	-	**
novel_mir_2217	109	0	0	0	0	0	3120	0.01	0.01	0.01	0.01	0.01	796.312	0	0	0	16.281	ns	ns	ns	up	-	-	-	**
novel_mir_621	110	0	0	0	7	17	39	0.01	0.01	0.01	2.0184	4.8992	9.9539	0	1.27933	0	2.30205	ns	up	ns	up	-	*	-	**
novel_mir_1291	111	0	0	0	160	0	0	0.01	0.01	0.01	46.1359	0.01	0.01	0	-12.1717	0	-12.1717	ns	down	ns	down	-	**	-	**
novel_mir_1313	112	0	0	0	80	0	0	0.01	0.01	0.01	23.0679	0.01	0.01	0	-11.1717	0	-11.1717	ns	down	ns	down	-	**	-	**
novel_mir_739	113	0	0	0	72	0	0	0.01	0.01	0.01	20.7611	0.01	0.01	0	-11.0197	0	-11.0197	ns	down	ns	down	-	**	-	**
novel_mir_1166	114	0	0	0	48	12	0	0.01	0.01	0.01	13.8408	3.4583	0.01	0	-2.00079	0	-10.4347	ns	down	ns	down	-	**	-	**
novel_mir_1540	115	0	0	0	99	0	52	0.01	0.01	0.01	28.5466	0.01	13.2719	0	-11.4791	0	-1.10494	ns	down	ns	down	-	**	-	**
novel_mir_1937	116	0	0	0	0	56	26	0.01	0.01	0.01	0.01	16.1387	6.6359	0	10.6563	0	9.37415	ns	up	ns	up	-	**	-	**
novel_mir_2238	117	0	0	0	0	36	60	0.01	0.01	0.01	0.01	10.3749	15.3137	0	10.0189	0	10.5806	ns	up	ns	up	-	**	-	**
novel_mir_407	118	0	13	0	34	5	9	0.01	5.3065	0.01	9.8039	1.441	2.2971	9.05162	-2.76629	0	-2.09354	up	down	ns	down	**	**	-	**
novel_mir_587	119	0	14	0	18	0	31	0.01	5.7147	0.01	5.1903	0.01	7.9121	9.15853	-9.01967	0	0.608243	up	down	ns	up	**	**	-	-
novel_mir_385	120	0	28	0	46	28	0	0.01	11.4294	0.01	13.2641	8.0694	0.01	10.1585	-0.716993	0	-10.3733	up	ns	ns	down	**	-	-	**
novel_mir_378	121	0	34	0	0	0	43	0.01	13.8786	0.01	0.01	0.01	10.9748	10.4386	0	0	10.1	up	ns	ns	up	**	-	-	**
novel_mir_599	122	0	44	0	0	0	26	0.01	17.9605	0.01	0.01	0.01	6.6359	10.8106	0	0	9.37415	up	ns	ns	up	**	-	-	**
novel_mir_518	123	0	48	0	55	0	17	0.01	19.5933	0.01	15.8592	0.01	4.3389	10.9361	-10.6311	0	-1.86992	up	down	ns	down	**	**	-	**
novel_mir_272	124	995	967	539	1605	3406	4203	478.75	394.724	508.815	462.8	981.579	1072.72	-0.278431	1.08471	0.0878686	1.21282	ns	up	ns	up	-	**	-	**
novel_mir_14	125	15	22	10	60	66	0	7.2173	8.9803	9.44	17.3009	19.0206	0.01	0.315304	0.136716	0.387328	-10.7566	ns	ns	ns	down	-	-	-	**
novel_mir_106	126	22	0	18	90	0	129	10.5854	0.01	16.992	25.9514	0.01	32.9244	-10.0479	-11.3416	0.68278	0.343345	down	down	ns	up	**	**	-	-
novel_mir_206	127	11	58	12	0	32	69	5.2927	23.6753	11.328	0.01	9.2221	17.6108	2.16131	9.84895	1.09782	10.7822	up	up	ns	up	**	**	-	**
novel_mir_26	128	2125	13932	2523	7505	8154	1766	1022.46	5686.96	2381.71	2164.06	2349.91	450.733	2.47562	0.118865	1.21996	-2.2634	up	ns	up	down	**	-	**	**
novel_mir_151	129	8	0	10	21	43	32	3.8492	0.01	9.44	6.0553	12.3922	8.1673	-8.58841	1.03316	1.29423	0.431661	down	up	ns	up	**	**	-	-
novel_mir_18	130	354	681	932	2350	2066	996	170.329	277.98	879.807	677.62	595.403	254.207	0.706655	-0.186612	2.36886	-1.41447	ns	ns	up	down	-	-	**	**
novel_mir_84	131	58	111	170	245	298	69	27.9071	45.3095	160.48	70.6455	85.8809	17.6108	0.699181	0.28174	2.52369	-2.00414	ns	ns	up	down	-	-	**	**
novel_mir_12	132	8	48	33	193	179	95	3.8492	19.5933	31.152	55.6514	51.5862	24.2467	2.34773	-0.109433	3.01669	-1.19863	up	ns	up	down	**	-	**	**
novel_mir_307	133	0	9	10	0	0	72	0.01	3.6737	9.44	0.01	0.01	18.3764	8.52109	0	9.88264	10.8436	up	ns	up	up	**	-	**	**
novel_mir_319	134	0	15	12	0	0	254	0.01	6.1229	11.328	0.01	0.01	64.828	9.25807	0	10.1457	12.6624	up	ns	up	up	**	-	**	**
novel_mir_277	135	0	44	18	0	44	0	0.01	17.9605	16.992	0.01	12.6804	0.01	10.8106	10.3084	10.7306	0	up	up	up	up	**	**	**	-
novel_mir_311	136	0	64	43	223	162	101	0.01	26.1244	40.592	64.3019	46.687	25.7781	11.3512	-0.46184	11.987	-1.31872	up	ns	up	down	**	-	**	**
novel_mir_285	137	0	136	71	0	462	0	0.01	55.5144	67.0239	0.01	133.144	0.01	12.4386	13.7007	12.7105	0	up	up	up	up	**	**	**	-
novel_mir_324	138	0	0	99	0	213	0	0.01	0.01	93.4559	0.01	61.3847	0.01	0	12.5837	13.1901	0	ns	up	up	up	-	**	**	-
novel_mir_293	139	0	0	102	0	26	0	0.01	0.01	96.2879	0.01	7.493	0.01	0	9.5494	13.2331	0	ns	up	up	up	-	**	**	-
novel_mir_303	140	0	9947	2278	18956	15954	43792	0.01	4060.31	2150.43	5465.95	4597.8	11177	18.6312	-0.249527	17.7143	1.03198	up	ns	up	up	**	-	**	**

## Sheet: S5-d miRNA-Tar
miRNA_Acc.	NO.	log2 ME4/ME0)	p-value	sig-lable	log2 (MN4/MN0)	p-value	sig-lable	log2 (ME24/ME0)	p-value	sig-lable	log2 (MN24/MN0)	p-value	sig-lable	Target_Acc.	NO.	SE0_RPKM	SE4_RPKM	SE24_RPKM	SN0_RPKM	SN4_RPKM	SN24_RPKM	SE4/SE0	SE24/SE0	SN4/SN0	SN24/SN0	sig. SE4/SE0	sig. SE24/SE0	sig. SN4/SN0	sig. SN24/SN0	Length	GO Component	GO Function	GO Process	Blast nr	Protein_Acc	Match (M)	Description	Target_Acc.	miRNA_Acc.	NO.	Expectation	UPE	miRNA_start	miRNA_end	Target_start	Target_end	miRNA_aligned_fragment	Target_aligned_fragment	Inhibition
ghr-miR156a	1	-1.50431	1.27914e-40	down				-3.30169	7.58702e-59	down				CotAD_01956	94	1.61	3.52	2.07	1.24	1.85	0.73	1.128	0.361	0.572	-1.342	ns	ns	ns	ns	1578	-	-	-	gi|225456548|ref|XP_002265203.1|/2.97082e-145/PREDICTED: squamosa promoter-binding-like protein 6-like [Vitis vinifera]	CotAD_01956	AT1G69170.1	Symbols: | Squamosa promoter-binding protein-like (SBP domain) transcription factor family protein | chr1:26005626-26007041 FORWARD LENGTH=405	CotAD_01956	ghr-miR156a	1	1	12.41	1	20	1208	1227	UGACAGAAGAGAGUGAGCAC	GUGCUCUCUCUCUUCUGUCA	Cleavage
ghr-miR156a	2	-1.50431	1.27914e-40	down				-3.30169	7.58702e-59	down				CotAD_03835	118	1.77	1.68	1.38	1.94	2.31	1.22	-0.072	-0.353	0.251	-0.927	ns	ns	ns	ns	1260	-	-	-	gi|224136213|ref|XP_002322273.1|/1.28445e-84/hypothetical protein POPTRDRAFT_733659 [Populus trichocarpa]	CotAD_03835	AT5G50570.2	Symbols: SPL13A, SPL13 | Squamosa promoter-binding protein-like (SBP domain) transcription factor family protein | chr5:20582555-20583791 REVERSE LENGTH=359	CotAD_03835	ghr-miR156a	2	1	17.584	1	20	1007	1026	UGACAGAAGAGAGUGAGCAC	GUGCUCUCUCUCUUCUGUCA	Cleavage
ghr-miR156a	3	-1.50431	1.27914e-40	down				-3.30169	7.58702e-59	down				CotAD_05609	301	34.46	34.16	36.94	29.16	22.77	40.23	-0.013	0.1	-0.356	0.821	ns	ns	ns	ns	1209	GO:0043234//protein complex	GO:0008135//translation factor activity, nucleic acid binding;GO:0032561//guanyl ribonucleotide binding	GO:0006412//translation	gi|255584446|ref|XP_002532954.1|/6.05745e-169/translation initiation factor eif-2b alpha subunit, putative [Ricinus communis]	CotAD_05609	AT1G72340.1	Symbols: | NagB/RpiA/CoA transferase-like superfamily protein | chr1:27236898-27238482 FORWARD LENGTH=382	CotAD_05609	ghr-miR156a	3	3	17.452	1	20	1159	1177	UGACAGAAGAGAGUGAGCAC	GUGCUUACUC-CUUCUGUCG	Translation
ghr-miR156a	4	-1.50431	1.27914e-40	down				-3.30169	7.58702e-59	down				CotAD_10385	232	11.41	15.2	18.19	11.82	19.51	21.24	0.413	0.673	0.724	0.122	ns	ns	ns	ns	1533	GO:0008287//protein serine/threonine phosphatase complex	GO:0019888//protein phosphatase regulator activity	GO:0023052//signaling	gi|224088860|ref|XP_002308570.1|/0/predicted protein [Populus trichocarpa]	CotAD_10385	AT1G17720.2	Symbols: ATB BETA | Protein phosphatase 2A, regulatory subunit PR55 | chr1:6093949-6098065 REVERSE LENGTH=500	CotAD_10385	ghr-miR156a	4	3	22.691	1	20	389	408	UGACAGAAGAGAGUGAGCAC	GUGCUCUUUUUCUUUUGUCG	Cleavage
ghr-miR156a	5	-1.50431	1.27914e-40	down				-3.30169	7.58702e-59	down				CotAD_11696	200	2.09	0.75	0	1.84	0	0	-1.487	-11.03	-10.845	0	ns	ns	ns	ns	1065	-	-	-	gi|224067602|ref|XP_002302512.1|/5.32023e-102/hypothetical protein POPTRDRAFT_755123 [Populus trichocarpa]	CotAD_11696	AT1G27370.4	Symbols: SPL10 | squamosa promoter binding protein-like 10 | chr1:9505454-9506997 REVERSE LENGTH=396	CotAD_11696	ghr-miR156a	5	1	14.532	1	20	683	702	UGACAGAAGAGAGUGAGCAC	GUGCUCUCUCUCUUCUGUCA	Cleavage
ghr-miR156a	6	-1.50431	1.27914e-40	down				-3.30169	7.58702e-59	down				CotAD_13048	12	9.8	26.5	4.55	11.85	21.26	2.95	1.436	-1.105	0.843	-2.85	up	down	ns	down	909	-	-	-	gi|255547668|ref|XP_002514891.1|/2.46942e-86/conserved hypothetical protein [Ricinus communis]	CotAD_13048	AT5G50570.2	Symbols: SPL13A, SPL13 | Squamosa promoter-binding protein-like (SBP domain) transcription factor family protein | chr5:20582555-20583791 REVERSE LENGTH=359	CotAD_13048	ghr-miR156a	6	1	17.365	1	20	638	657	UGACAGAAGAGAGUGAGCAC	GUGCUCUCUCUCUUCUGUCA	Cleavage
ghr-miR156a	7	-1.50431	1.27914e-40	down				-3.30169	7.58702e-59	down				CotAD_13864	253	32.87	28.1	42.86	30.32	39.91	47.17	-0.226	0.383	0.397	0.241	ns	ns	ns	ns	1413	-	-	-	gi|255547696|ref|XP_002514905.1|/6.05143e-102/LIGULELESS1 protein, putative [Ricinus communis]	CotAD_13864	AT5G43270.1	Symbols: SPL2 | squamosa promoter binding protein-like 2 | chr5:17360527-17362143 REVERSE LENGTH=419	CotAD_13864	ghr-miR156a	7	1	17.826	1	20	1142	1161	UGACAGAAGAGAGUGAGCAC	GUGCUCUCUCUCUUCUGUCA	Cleavage
ghr-miR156a	8	-1.50431	1.27914e-40	down				-3.30169	7.58702e-59	down				CotAD_15697	65	0	0	1.05	0	0.64	0	0	10.04	9.321	-9.321	ns	ns	ns	ns	414	GO:0008287//protein serine/threonine phosphatase complex	GO:0019888//protein phosphatase regulator activity	GO:0023052//signaling	gi|462422696|gb|EMJ26959.1|/6.03305e-64/hypothetical protein PRUPE_ppa004468mg [Prunus persica]	CotAD_15697	AT1G17720.1	Symbols: ATB BETA | Protein phosphatase 2A, regulatory subunit PR55 | chr1:6093949-6098065 REVERSE LENGTH=501	CotAD_15697	ghr-miR156a	8	3	19.539	1	20	368	387	UGACAGAAGAGAGUGAGCAC	GUGCUCUUUUUCUUUUGUCG	Cleavage
ghr-miR156a	9	-1.50431	1.27914e-40	down				-3.30169	7.58702e-59	down				CotAD_15755	17	4.42	3.85	9.51	2.59	2.28	8.61	-0.198	1.106	-0.187	1.92	ns	up	ns	up	1512	-	-	-	gi|255541980|ref|XP_002512054.1|/9.44803e-125/LIGULELESS1 protein, putative [Ricinus communis]	CotAD_15755	AT1G69170.1	Symbols: | Squamosa promoter-binding protein-like (SBP domain) transcription factor family protein | chr1:26005626-26007041 FORWARD LENGTH=405	CotAD_15755	ghr-miR156a	9	1	16.955	1	20	1100	1119	UGACAGAAGAGAGUGAGCAC	GUGCUCUCUCUCUUCUGUCA	Cleavage
ghr-miR156a	10	-1.50431	1.27914e-40	down				-3.30169	7.58702e-59	down				CotAD_16941	125	2.08	2.53	2.63	0.49	1.73	0.96	0.283	0.339	1.813	-0.846	ns	ns	ns	ns	1989	GO:0031224//intrinsic component of membrane	-	-	gi|449446938|ref|XP_004141227.1|/0/PREDICTED: choline transporter-like protein 2-like [Cucumis sativus]	CotAD_16941	AT3G15380.1	Symbols: | Plasma-membrane choline transporter family protein | chr3:5193319-5196435 FORWARD LENGTH=700	CotAD_16941	ghr-miR156a	10	3	15.943	1	20	1118	1137	UGACAGAAGAGAGUGAGCAC	GUGCUUACGAUCUUCUGUCG	Translation
ghr-miR156a	11	-1.50431	1.27914e-40	down				-3.30169	7.58702e-59	down				CotAD_21585	163	2.26	2.82	2.9	3.05	4	3.06	0.32	0.361	0.393	-0.385	ns	ns	ns	ns	1125	-	-	-	gi|224088860|ref|XP_002308570.1|/1.39943e-47/predicted protein [Populus trichocarpa]	CotAD_21585	AT1G51690.3	Symbols: B ALPHA | protein phosphatase 2A 55 kDa regulatory subunit B alpha isoform | chr1:19164124-19169974 FORWARD LENGTH=603	CotAD_21585	ghr-miR156a	11	3	23.583	1	20	140	159	UGACAGAAGAGAGUGAGCAC	GUGCUCUUUUUCUUUUGUCG	Cleavage
ghr-miR156a	12	-1.50431	1.27914e-40	down				-3.30169	7.58702e-59	down				CotAD_27193	98	12.46	11.69	7.81	7.55	9.49	4.15	-0.091	-0.674	0.33	-1.193	ns	ns	ns	ns	1200	-	-	-	gi|462400983|gb|EMJ06540.1|/4.70616e-81/hypothetical protein PRUPE_ppa007056mg [Prunus persica]	CotAD_27193	AT3G57920.1	Symbols: SPL15 | squamosa promoter binding protein-like 15 | chr3:21444450-21445852 REVERSE LENGTH=354	CotAD_27193	ghr-miR156a	12	1	22.978	1	20	941	960	UGACAGAAGAGAGUGAGCAC	GUGCUCUCUCUCUUCUGUCA	Cleavage
ghr-miR156a	13	-1.50431	1.27914e-40	down				-3.30169	7.58702e-59	down				CotAD_27809	339	0	0.56	0.23	0	0	0.41	9.135	7.854	0	8.667	ns	ns	ns	ns	942	GO:0008287//protein serine/threonine phosphatase complex	GO:0019888//protein phosphatase regulator activity	GO:0023052//signaling	gi|224142870|ref|XP_002324758.1|/4.6268e-83/predicted protein [Populus trichocarpa]	CotAD_27809	AT1G51690.1	Symbols: ATB ALPHA, B ALPHA | protein phosphatase 2A 55 kDa regulatory subunit B alpha isoform | chr1:19166218-19169974 FORWARD LENGTH=513	CotAD_27809	ghr-miR156a	13	3	22.691	1	20	626	645	UGACAGAAGAGAGUGAGCAC	GUGCUCUUUUUCUUUUGUCG	Cleavage
ghr-miR156a	14	-1.50431	1.27914e-40	down				-3.30169	7.58702e-59	down				CotAD_28779	336	1.27	1.06	0.76	0.49	0	0.38	-0.265	-0.739	-8.935	8.581	ns	ns	ns	ns	2001	GO:0031224//intrinsic component of membrane	-	-	gi|449446938|ref|XP_004141227.1|/0/PREDICTED: choline transporter-like protein 2-like [Cucumis sativus]	CotAD_28779	AT3G15380.1	Symbols: | Plasma-membrane choline transporter family protein | chr3:5193319-5196435 FORWARD LENGTH=700	CotAD_28779	ghr-miR156a	14	3	16.386	1	20	1127	1146	UGACAGAAGAGAGUGAGCAC	GUGCUUACGAUCUUCUGUCG	Translation
ghr-miR156a	15	-1.50431	1.27914e-40	down				-3.30169	7.58702e-59	down				CotAD_34085	160	11.7	7.87	9.04	6.13	3.94	3	-0.571	-0.373	-0.639	-0.393	ns	ns	ns	ns	1278	-	-	-	gi|297734564|emb|CBI16615.3|/1.09118e-115/unnamed protein product [Vitis vinifera]	CotAD_34085	AT2G42200.1	Symbols: SPL9, AtSPL9 | squamosa promoter binding protein-like 9 | chr2:17587601-17589451 FORWARD LENGTH=375	CotAD_34085	ghr-miR156a	15	1	15.438	1	20	887	906	UGACAGAAGAGAGUGAGCAC	GUGCUCUCUCUCUUCUGUCA	Cleavage
ghr-miR156a	16	-1.50431	1.27914e-40	down				-3.30169	7.58702e-59	down				CotAD_39991	287	2.05	1.99	3.75	3.95	2.56	3.71	-0.042	0.869	-0.624	0.533	ns	ns	ns	ns	930	-	-	-	gi|225425368|ref|XP_002270226.1|/3.13671e-84/PREDICTED: squamosa promoter-binding-like protein 16 [Vitis vinifera]	CotAD_39991	AT5G50570.2	Symbols: SPL13A, SPL13 | Squamosa promoter-binding protein-like (SBP domain) transcription factor family protein | chr5:20582555-20583791 REVERSE LENGTH=359	CotAD_39991	ghr-miR156a	16	1	12.36	1	20	668	687	UGACAGAAGAGAGUGAGCAC	GUGCUCUCUCUCUUCUGUCA	Cleavage
ghr-miR156a	17	-1.50431	1.27914e-40	down				-3.30169	7.58702e-59	down				CotAD_42557	130	1.03	1.42	1.87	1.32	1.42	0.82	0.472	0.869	0.113	-0.789	ns	ns	ns	ns	930	GO:0043231//intracellular membrane-bounded organelle	GO:0001071//nucleic acid binding transcription factor activity	GO:0006351//transcription, DNA-templated	gi|359472829|ref|XP_002273534.2|/8.60171e-58/PREDICTED: squamosa promoter-binding-like protein 6-like [Vitis vinifera]	CotAD_42557	AT1G69170.1	Symbols: | Squamosa promoter-binding protein-like (SBP domain) transcription factor family protein | chr1:26005626-26007041 FORWARD LENGTH=405	CotAD_42557	ghr-miR156a	17	2	16.501	1	20	608	627	UGACAGAAGAGAGUGAGCAC	GUGCUCUCUCUCUUCUGUCU	Cleavage
ghr-miR156a	18	-1.50431	1.27914e-40	down				-3.30169	7.58702e-59	down				CotAD_43081	9	3.23	6.54	3.73	1.55	5.87	2.18	1.021	0.209	1.92	-1.427	up	ns	up	down	1578	-	-	-	gi|225456548|ref|XP_002265203.1|/5.42668e-139/PREDICTED: squamosa promoter-binding-like protein 6-like [Vitis vinifera]	CotAD_43081	AT1G69170.1	Symbols: | Squamosa promoter-binding protein-like (SBP domain) transcription factor family protein | chr1:26005626-26007041 FORWARD LENGTH=405	CotAD_43081	ghr-miR156a	18	1	12.011	1	20	1208	1227	UGACAGAAGAGAGUGAGCAC	GUGCUCUCUCUCUUCUGUCA	Cleavage
ghr-miR156a	19	-1.50431	1.27914e-40	down				-3.30169	7.58702e-59	down				CotAD_44104	154	1.82	3.64	5.24	1.4	3.64	2.63	0.998	1.525	1.376	-0.467	ns	ns	ns	ns	873	-	-	-	gi|255547668|ref|XP_002514891.1|/1.77221e-70/conserved hypothetical protein [Ricinus communis]	CotAD_44104	AT5G50570.2	Symbols: SPL13A, SPL13 | Squamosa promoter-binding protein-like (SBP domain) transcription factor family protein | chr5:20582555-20583791 REVERSE LENGTH=359	CotAD_44104	ghr-miR156a	19	1	21.003	1	20	644	663	UGACAGAAGAGAGUGAGCAC	GUGCUCUCUCUCUUCUGUCA	Cleavage
ghr-miR156a	20	-1.50431	1.27914e-40	down				-3.30169	7.58702e-59	down				CotAD_49295	227	7.19	10.1	12.77	8.3	12.34	13.25	0.49	0.829	0.572	0.103	ns	ns	ns	ns	1416	-	-	GO:0050789//regulation of biological process;GO:0048513//organ development	gi|255547696|ref|XP_002514905.1|/3.74854e-128/LIGULELESS1 protein, putative [Ricinus communis]	CotAD_49295	AT5G43270.1	Symbols: SPL2 | squamosa promoter binding protein-like 2 | chr5:17360527-17362143 REVERSE LENGTH=419	CotAD_49295	ghr-miR156a	20	1	15.632	1	20	1142	1161	UGACAGAAGAGAGUGAGCAC	GUGCUCUCUCUCUUCUGUCA	Cleavage
ghr-miR156a	21	-1.50431	1.27914e-40	down				-3.30169	7.58702e-59	down				CotAD_49392	104	7.52	3.13	4.22	3.95	2.56	1.24	-1.265	-0.835	-0.624	-1.052	ns	ns	ns	ns	930	-	-	-	gi|225425368|ref|XP_002270226.1|/1.777e-87/PREDICTED: squamosa promoter-binding-like protein 16 [Vitis vinifera]	CotAD_49392	AT5G50570.2	Symbols: SPL13A, SPL13 | Squamosa promoter-binding protein-like (SBP domain) transcription factor family protein | chr5:20582555-20583791 REVERSE LENGTH=359	CotAD_49392	ghr-miR156a	21	1	12.119	1	20	668	687	UGACAGAAGAGAGUGAGCAC	GUGCUCUCUCUCUUCUGUCA	Cleavage
ghr-miR156a	22	-1.50431	1.27914e-40	down				-3.30169	7.58702e-59	down				CotAD_49420	26	30.8	23.04	14.68	30.75	19.32	17.47	-0.419	-1.069	-0.67	-0.145	ns	down	ns	ns	1425	-	-	GO:0050789//regulation of biological process;GO:0048513//organ development	gi|255547696|ref|XP_002514905.1|/7.14782e-119/LIGULELESS1 protein, putative [Ricinus communis]	CotAD_49420	AT5G43270.1	Symbols: SPL2 | squamosa promoter binding protein-like 2 | chr5:17360527-17362143 REVERSE LENGTH=419	CotAD_49420	ghr-miR156a	22	1	16.146	1	20	1145	1164	UGACAGAAGAGAGUGAGCAC	GUGCUCUCUCUCUUCUGUCA	Cleavage
ghr-miR156a	23	-1.50431	1.27914e-40	down				-3.30169	7.58702e-59	down				CotAD_51483	312	5.83	4.16	3.04	4.7	2.31	4.34	-0.487	-0.938	-1.024	0.911	ns	ns	ns	ns	1146	-	-	-	gi|295815790|gb|ADG36380.1|/3.16096e-95/promoter-binding protein SPL9 [Vitis vinifera]	CotAD_51483	AT2G42200.1	Symbols: SPL9, AtSPL9 | squamosa promoter binding protein-like 9 | chr2:17587601-17589451 FORWARD LENGTH=375	CotAD_51483	ghr-miR156a	23	1	17.274	1	20	791	810	UGACAGAAGAGAGUGAGCAC	GUGCUCUCUCUCUUCUGUCA	Cleavage
ghr-miR156a	24	-1.50431	1.27914e-40	down				-3.30169	7.58702e-59	down				CotAD_58749	179	3.68	0.94	2.32	1.52	1.18	1.02	-1.965	-0.661	-0.372	-0.204	ns	ns	ns	ns	1125	-	-	-	gi|443429769|gb|AGC92796.1|/2.88435e-85/SBP-box transcription factor [Betula luminifera]	CotAD_58749	AT5G50570.2	Symbols: SPL13A, SPL13 | Squamosa promoter-binding protein-like (SBP domain) transcription factor family protein | chr5:20582555-20583791 REVERSE LENGTH=359	CotAD_58749	ghr-miR156a	24	1	18.67	1	20	872	891	UGACAGAAGAGAGUGAGCAC	GUGCUCUCUCUCUUCUGUCA	Cleavage
ghr-miR156a	25	-1.50431	1.27914e-40	down				-3.30169	7.58702e-59	down				CotAD_58913	185	12.28	7.98	6.56	9.68	3.24	2.89	-0.622	-0.903	-1.579	-0.168	ns	ns	ns	ns	1062	-	-	-	gi|359489267|ref|XP_002274502.2|/1.18005e-101/PREDICTED: squamosa promoter-binding-like protein 7-like [Vitis vinifera]	CotAD_58913	AT1G27370.4	Symbols: SPL10 | squamosa promoter binding protein-like 10 | chr1:9505454-9506997 REVERSE LENGTH=396	CotAD_58913	ghr-miR156a	25	1	15.648	1	20	680	699	UGACAGAAGAGAGUGAGCAC	GUGCUCUCUCUCUUCUGUCA	Cleavage
ghr-miR156a	26	-1.50431	1.27914e-40	down				-3.30169	7.58702e-59	down				CotAD_64254	142	18.72	19.71	17.62	15.8	25.72	17.93	0.074	-0.088	0.703	-0.521	ns	ns	ns	ns	1410	-	-	GO:0050789//regulation of biological process;GO:0048513//organ development	gi|255547696|ref|XP_002514905.1|/1.42618e-127/LIGULELESS1 protein, putative [Ricinus communis]	CotAD_64254	AT5G43270.1	Symbols: SPL2 | squamosa promoter binding protein-like 2 | chr5:17360527-17362143 REVERSE LENGTH=419	CotAD_64254	ghr-miR156a	26	1	14.17	1	20	1136	1155	UGACAGAAGAGAGUGAGCAC	GUGCUCUCUCUCUUCUGUCA	Cleavage
ghr-miR156a	27	-1.50431	1.27914e-40	down				-3.30169	7.58702e-59	down				CotAD_65289	239	3.73	7.25	4.83	3.19	5.87	6.75	0.958	0.372	0.879	0.2	ns	ns	ns	ns	1533	GO:0008287//protein serine/threonine phosphatase complex	GO:0019888//protein phosphatase regulator activity	GO:0023052//signaling	gi|224088860|ref|XP_002308570.1|/0/predicted protein [Populus trichocarpa]	CotAD_65289	AT1G17720.2	Symbols: ATB BETA | Protein phosphatase 2A, regulatory subunit PR55 | chr1:6093949-6098065 REVERSE LENGTH=500	CotAD_65289	ghr-miR156a	27	2.5	20.988	1	20	389	408	UGACAGAAGAGAGUGAGCAC	GUGCUCUUUCUCUUUUGUCG	Cleavage
ghr-miR156a	28	-1.50431	1.27914e-40	down				-3.30169	7.58702e-59	down				CotAD_67495	259	10.96	8.38	6.44	12.57	8.01	10.24	-0.388	-0.768	-0.651	0.354	ns	ns	ns	ns	1422	-	-	-	gi|255547696|ref|XP_002514905.1|/1.14316e-100/LIGULELESS1 protein, putative [Ricinus communis]	CotAD_67495	AT5G43270.1	Symbols: SPL2 | squamosa promoter binding protein-like 2 | chr5:17360527-17362143 REVERSE LENGTH=419	CotAD_67495	ghr-miR156a	28	1	18.483	1	20	1142	1161	UGACAGAAGAGAGUGAGCAC	GUGCUCUCUCUCUUCUGUCA	Cleavage
ghr-miR156a	29	-1.50431	1.27914e-40	down				-3.30169	7.58702e-59	down				CotAD_67832	250	2.28	3.97	5.12	1.6	2.76	3.25	0.799	1.165	0.791	0.233	ns	ns	ns	ns	1533	GO:0008287//protein serine/threonine phosphatase complex	GO:0019888//protein phosphatase regulator activity	GO:0023052//signaling	gi|224088860|ref|XP_002308570.1|/0/predicted protein [Populus trichocarpa]	CotAD_67832	AT1G17720.2	Symbols: ATB BETA | Protein phosphatase 2A, regulatory subunit PR55 | chr1:6093949-6098065 REVERSE LENGTH=500	CotAD_67832	ghr-miR156a	29	2.5	20.287	1	20	389	408	UGACAGAAGAGAGUGAGCAC	GUGCUCUUUCUCUUUUGUCG	Cleavage
ghr-miR156a	30	-1.50431	1.27914e-40	down				-3.30169	7.58702e-59	down				CotAD_69455	82	3.01	6.88	5.41	2.31	7.51	1.36	1.195	0.846	1.698	-2.467	ns	ns	ns	ns	846	-	-	-	gi|255547668|ref|XP_002514891.1|/2.79254e-73/conserved hypothetical protein [Ricinus communis]	CotAD_69455	AT5G50570.2	Symbols: SPL13A, SPL13 | Squamosa promoter-binding protein-like (SBP domain) transcription factor family protein | chr5:20582555-20583791 REVERSE LENGTH=359	CotAD_69455	ghr-miR156a	30	1	22.283	1	20	638	657	UGACAGAAGAGAGUGAGCAC	GUGCUCUCUCUCUUCUGUCA	Cleavage
ghr-miR156a	31	-1.50431	1.27914e-40	down				-3.30169	7.58702e-59	down				CotAD_72257	304	3.37	1.4	1.15	1.94	0.7	1.27	-1.265	-1.546	-1.472	0.855	ns	ns	ns	ns	1512	-	-	-	gi|255541980|ref|XP_002512054.1|/1.36113e-131/LIGULELESS1 protein, putative [Ricinus communis]	CotAD_72257	AT1G69170.1	Symbols: | Squamosa promoter-binding protein-like (SBP domain) transcription factor family protein | chr1:26005626-26007041 FORWARD LENGTH=405	CotAD_72257	ghr-miR156a	31	1	16.299	1	20	1100	1119	UGACAGAAGAGAGUGAGCAC	GUGCUCUCUCUCUUCUGUCA	Cleavage
ghr-miR156a	32	-1.50431	1.27914e-40	down				-3.30169	7.58702e-59	down				CotAD_76660	242	5.17	2.49	3.72	3.77	2.26	2.62	-1.053	-0.472	-0.735	0.211	ns	ns	ns	ns	1170	-	-	-	gi|295815790|gb|ADG36380.1|/3.10354e-122/promoter-binding protein SPL9 [Vitis vinifera]	CotAD_76660	AT2G42200.1	Symbols: SPL9, AtSPL9 | squamosa promoter binding protein-like 9 | chr2:17587601-17589451 FORWARD LENGTH=375	CotAD_76660	ghr-miR156a	32	1	21.179	1	20	815	834	UGACAGAAGAGAGUGAGCAC	GUGCUCUCUCUCUUCUGUCA	Cleavage
ghr-miR156b	33	-1.50431	1.27914e-40	down				-3.30169	7.58702e-59	down				CotAD_01956	95	1.61	3.52	2.07	1.24	1.85	0.73	1.128	0.361	0.572	-1.342	ns	ns	ns	ns	1578	-	-	-	gi|225456548|ref|XP_002265203.1|/2.97082e-145/PREDICTED: squamosa promoter-binding-like protein 6-like [Vitis vinifera]	CotAD_01956	AT1G69170.1	Symbols: | Squamosa promoter-binding protein-like (SBP domain) transcription factor family protein | chr1:26005626-26007041 FORWARD LENGTH=405	CotAD_01956	ghr-miR156b	33	1	12.41	1	20	1208	1227	UGACAGAAGAGAGUGAGCAC	GUGCUCUCUCUCUUCUGUCA	Cleavage
ghr-miR156b	34	-1.50431	1.27914e-40	down				-3.30169	7.58702e-59	down				CotAD_03835	119	1.77	1.68	1.38	1.94	2.31	1.22	-0.072	-0.353	0.251	-0.927	ns	ns	ns	ns	1260	-	-	-	gi|224136213|ref|XP_002322273.1|/1.28445e-84/hypothetical protein POPTRDRAFT_733659 [Populus trichocarpa]	CotAD_03835	AT5G50570.2	Symbols: SPL13A, SPL13 | Squamosa promoter-binding protein-like (SBP domain) transcription factor family protein | chr5:20582555-20583791 REVERSE LENGTH=359	CotAD_03835	ghr-miR156b	34	1	17.584	1	20	1007	1026	UGACAGAAGAGAGUGAGCAC	GUGCUCUCUCUCUUCUGUCA	Cleavage
ghr-miR156b	35	-1.50431	1.27914e-40	down				-3.30169	7.58702e-59	down				CotAD_05609	302	34.46	34.16	36.94	29.16	22.77	40.23	-0.013	0.1	-0.356	0.821	ns	ns	ns	ns	1209	GO:0043234//protein complex	GO:0008135//translation factor activity, nucleic acid binding;GO:0032561//guanyl ribonucleotide binding	GO:0006412//translation	gi|255584446|ref|XP_002532954.1|/6.05745e-169/translation initiation factor eif-2b alpha subunit, putative [Ricinus communis]	CotAD_05609	AT1G72340.1	Symbols: | NagB/RpiA/CoA transferase-like superfamily protein | chr1:27236898-27238482 FORWARD LENGTH=382	CotAD_05609	ghr-miR156b	35	3	17.452	1	20	1159	1177	UGACAGAAGAGAGUGAGCAC	GUGCUUACUC-CUUCUGUCG	Translation
ghr-miR156b	36	-1.50431	1.27914e-40	down				-3.30169	7.58702e-59	down				CotAD_10385	233	11.41	15.2	18.19	11.82	19.51	21.24	0.413	0.673	0.724	0.122	ns	ns	ns	ns	1533	GO:0008287//protein serine/threonine phosphatase complex	GO:0019888//protein phosphatase regulator activity	GO:0023052//signaling	gi|224088860|ref|XP_002308570.1|/0/predicted protein [Populus trichocarpa]	CotAD_10385	AT1G17720.2	Symbols: ATB BETA | Protein phosphatase 2A, regulatory subunit PR55 | chr1:6093949-6098065 REVERSE LENGTH=500	CotAD_10385	ghr-miR156b	36	3	22.691	1	20	389	408	UGACAGAAGAGAGUGAGCAC	GUGCUCUUUUUCUUUUGUCG	Cleavage
ghr-miR156b	37	-1.50431	1.27914e-40	down				-3.30169	7.58702e-59	down				CotAD_11696	201	2.09	0.75	0	1.84	0	0	-1.487	-11.03	-10.845	0	ns	ns	ns	ns	1065	-	-	-	gi|224067602|ref|XP_002302512.1|/5.32023e-102/hypothetical protein POPTRDRAFT_755123 [Populus trichocarpa]	CotAD_11696	AT1G27370.4	Symbols: SPL10 | squamosa promoter binding protein-like 10 | chr1:9505454-9506997 REVERSE LENGTH=396	CotAD_11696	ghr-miR156b	37	1	14.532	1	20	683	702	UGACAGAAGAGAGUGAGCAC	GUGCUCUCUCUCUUCUGUCA	Cleavage
ghr-miR156b	38	-1.50431	1.27914e-40	down				-3.30169	7.58702e-59	down				CotAD_13048	13	9.8	26.5	4.55	11.85	21.26	2.95	1.436	-1.105	0.843	-2.85	up	down	ns	down	909	-	-	-	gi|255547668|ref|XP_002514891.1|/2.46942e-86/conserved hypothetical protein [Ricinus communis]	CotAD_13048	AT5G50570.2	Symbols: SPL13A, SPL13 | Squamosa promoter-binding protein-like (SBP domain) transcription factor family protein | chr5:20582555-20583791 REVERSE LENGTH=359	CotAD_13048	ghr-miR156b	38	1	17.365	1	20	638	657	UGACAGAAGAGAGUGAGCAC	GUGCUCUCUCUCUUCUGUCA	Cleavage
ghr-miR156b	39	-1.50431	1.27914e-40	down				-3.30169	7.58702e-59	down				CotAD_13864	254	32.87	28.1	42.86	30.32	39.91	47.17	-0.226	0.383	0.397	0.241	ns	ns	ns	ns	1413	-	-	-	gi|255547696|ref|XP_002514905.1|/6.05143e-102/LIGULELESS1 protein, putative [Ricinus communis]	CotAD_13864	AT5G43270.1	Symbols: SPL2 | squamosa promoter binding protein-like 2 | chr5:17360527-17362143 REVERSE LENGTH=419	CotAD_13864	ghr-miR156b	39	1	17.826	1	20	1142	1161	UGACAGAAGAGAGUGAGCAC	GUGCUCUCUCUCUUCUGUCA	Cleavage
ghr-miR156b	40	-1.50431	1.27914e-40	down				-3.30169	7.58702e-59	down				CotAD_15697	66	0	0	1.05	0	0.64	0	0	10.04	9.321	-9.321	ns	ns	ns	ns	414	GO:0008287//protein serine/threonine phosphatase complex	GO:0019888//protein phosphatase regulator activity	GO:0023052//signaling	gi|462422696|gb|EMJ26959.1|/6.03305e-64/hypothetical protein PRUPE_ppa004468mg [Prunus persica]	CotAD_15697	AT1G17720.1	Symbols: ATB BETA | Protein phosphatase 2A, regulatory subunit PR55 | chr1:6093949-6098065 REVERSE LENGTH=501	CotAD_15697	ghr-miR156b	40	3	19.539	1	20	368	387	UGACAGAAGAGAGUGAGCAC	GUGCUCUUUUUCUUUUGUCG	Cleavage
ghr-miR156b	41	-1.50431	1.27914e-40	down				-3.30169	7.58702e-59	down				CotAD_15755	18	4.42	3.85	9.51	2.59	2.28	8.61	-0.198	1.106	-0.187	1.92	ns	up	ns	up	1512	-	-	-	gi|255541980|ref|XP_002512054.1|/9.44803e-125/LIGULELESS1 protein, putative [Ricinus communis]	CotAD_15755	AT1G69170.1	Symbols: | Squamosa promoter-binding protein-like (SBP domain) transcription factor family protein | chr1:26005626-26007041 FORWARD LENGTH=405	CotAD_15755	ghr-miR156b	41	1	16.955	1	20	1100	1119	UGACAGAAGAGAGUGAGCAC	GUGCUCUCUCUCUUCUGUCA	Cleavage
ghr-miR156b	42	-1.50431	1.27914e-40	down				-3.30169	7.58702e-59	down				CotAD_16941	126	2.08	2.53	2.63	0.49	1.73	0.96	0.283	0.339	1.813	-0.846	ns	ns	ns	ns	1989	GO:0031224//intrinsic component of membrane	-	-	gi|449446938|ref|XP_004141227.1|/0/PREDICTED: choline transporter-like protein 2-like [Cucumis sativus]	CotAD_16941	AT3G15380.1	Symbols: | Plasma-membrane choline transporter family protein | chr3:5193319-5196435 FORWARD LENGTH=700	CotAD_16941	ghr-miR156b	42	3	15.943	1	20	1118	1137	UGACAGAAGAGAGUGAGCAC	GUGCUUACGAUCUUCUGUCG	Translation
ghr-miR156b	43	-1.50431	1.27914e-40	down				-3.30169	7.58702e-59	down				CotAD_21585	164	2.26	2.82	2.9	3.05	4	3.06	0.32	0.361	0.393	-0.385	ns	ns	ns	ns	1125	-	-	-	gi|224088860|ref|XP_002308570.1|/1.39943e-47/predicted protein [Populus trichocarpa]	CotAD_21585	AT1G51690.3	Symbols: B ALPHA | protein phosphatase 2A 55 kDa regulatory subunit B alpha isoform | chr1:19164124-19169974 FORWARD LENGTH=603	CotAD_21585	ghr-miR156b	43	3	23.583	1	20	140	159	UGACAGAAGAGAGUGAGCAC	GUGCUCUUUUUCUUUUGUCG	Cleavage
ghr-miR156b	44	-1.50431	1.27914e-40	down				-3.30169	7.58702e-59	down				CotAD_27193	99	12.46	11.69	7.81	7.55	9.49	4.15	-0.091	-0.674	0.33	-1.193	ns	ns	ns	ns	1200	-	-	-	gi|462400983|gb|EMJ06540.1|/4.70616e-81/hypothetical protein PRUPE_ppa007056mg [Prunus persica]	CotAD_27193	AT3G57920.1	Symbols: SPL15 | squamosa promoter binding protein-like 15 | chr3:21444450-21445852 REVERSE LENGTH=354	CotAD_27193	ghr-miR156b	44	1	22.978	1	20	941	960	UGACAGAAGAGAGUGAGCAC	GUGCUCUCUCUCUUCUGUCA	Cleavage
ghr-miR156b	45	-1.50431	1.27914e-40	down				-3.30169	7.58702e-59	down				CotAD_27809	340	0	0.56	0.23	0	0	0.41	9.135	7.854	0	8.667	ns	ns	ns	ns	942	GO:0008287//protein serine/threonine phosphatase complex	GO:0019888//protein phosphatase regulator activity	GO:0023052//signaling	gi|224142870|ref|XP_002324758.1|/4.6268e-83/predicted protein [Populus trichocarpa]	CotAD_27809	AT1G51690.1	Symbols: ATB ALPHA, B ALPHA | protein phosphatase 2A 55 kDa regulatory subunit B alpha isoform | chr1:19166218-19169974 FORWARD LENGTH=513	CotAD_27809	ghr-miR156b	45	3	22.691	1	20	626	645	UGACAGAAGAGAGUGAGCAC	GUGCUCUUUUUCUUUUGUCG	Cleavage
ghr-miR156b	46	-1.50431	1.27914e-40	down				-3.30169	7.58702e-59	down				CotAD_28779	337	1.27	1.06	0.76	0.49	0	0.38	-0.265	-0.739	-8.935	8.581	ns	ns	ns	ns	2001	GO:0031224//intrinsic component of membrane	-	-	gi|449446938|ref|XP_004141227.1|/0/PREDICTED: choline transporter-like protein 2-like [Cucumis sativus]	CotAD_28779	AT3G15380.1	Symbols: | Plasma-membrane choline transporter family protein | chr3:5193319-5196435 FORWARD LENGTH=700	CotAD_28779	ghr-miR156b	46	3	16.386	1	20	1127	1146	UGACAGAAGAGAGUGAGCAC	GUGCUUACGAUCUUCUGUCG	Translation
ghr-miR156b	47	-1.50431	1.27914e-40	down				-3.30169	7.58702e-59	down				CotAD_34085	161	11.7	7.87	9.04	6.13	3.94	3	-0.571	-0.373	-0.639	-0.393	ns	ns	ns	ns	1278	-	-	-	gi|297734564|emb|CBI16615.3|/1.09118e-115/unnamed protein product [Vitis vinifera]	CotAD_34085	AT2G42200.1	Symbols: SPL9, AtSPL9 | squamosa promoter binding protein-like 9 | chr2:17587601-17589451 FORWARD LENGTH=375	CotAD_34085	ghr-miR156b	47	1	15.438	1	20	887	906	UGACAGAAGAGAGUGAGCAC	GUGCUCUCUCUCUUCUGUCA	Cleavage
ghr-miR156b	48	-1.50431	1.27914e-40	down				-3.30169	7.58702e-59	down				CotAD_39991	288	2.05	1.99	3.75	3.95	2.56	3.71	-0.042	0.869	-0.624	0.533	ns	ns	ns	ns	930	-	-	-	gi|225425368|ref|XP_002270226.1|/3.13671e-84/PREDICTED: squamosa promoter-binding-like protein 16 [Vitis vinifera]	CotAD_39991	AT5G50570.2	Symbols: SPL13A, SPL13 | Squamosa promoter-binding protein-like (SBP domain) transcription factor family protein | chr5:20582555-20583791 REVERSE LENGTH=359	CotAD_39991	ghr-miR156b	48	1	12.36	1	20	668	687	UGACAGAAGAGAGUGAGCAC	GUGCUCUCUCUCUUCUGUCA	Cleavage
ghr-miR156b	49	-1.50431	1.27914e-40	down				-3.30169	7.58702e-59	down				CotAD_42557	131	1.03	1.42	1.87	1.32	1.42	0.82	0.472	0.869	0.113	-0.789	ns	ns	ns	ns	930	GO:0043231//intracellular membrane-bounded organelle	GO:0001071//nucleic acid binding transcription factor activity	GO:0006351//transcription, DNA-templated	gi|359472829|ref|XP_002273534.2|/8.60171e-58/PREDICTED: squamosa promoter-binding-like protein 6-like [Vitis vinifera]	CotAD_42557	AT1G69170.1	Symbols: | Squamosa promoter-binding protein-like (SBP domain) transcription factor family protein | chr1:26005626-26007041 FORWARD LENGTH=405	CotAD_42557	ghr-miR156b	49	2	16.501	1	20	608	627	UGACAGAAGAGAGUGAGCAC	GUGCUCUCUCUCUUCUGUCU	Cleavage
ghr-miR156b	50	-1.50431	1.27914e-40	down				-3.30169	7.58702e-59	down				CotAD_43081	10	3.23	6.54	3.73	1.55	5.87	2.18	1.021	0.209	1.92	-1.427	up	ns	up	down	1578	-	-	-	gi|225456548|ref|XP_002265203.1|/5.42668e-139/PREDICTED: squamosa promoter-binding-like protein 6-like [Vitis vinifera]	CotAD_43081	AT1G69170.1	Symbols: | Squamosa promoter-binding protein-like (SBP domain) transcription factor family protein | chr1:26005626-26007041 FORWARD LENGTH=405	CotAD_43081	ghr-miR156b	50	1	12.011	1	20	1208	1227	UGACAGAAGAGAGUGAGCAC	GUGCUCUCUCUCUUCUGUCA	Cleavage
ghr-miR156b	51	-1.50431	1.27914e-40	down				-3.30169	7.58702e-59	down				CotAD_44104	155	1.82	3.64	5.24	1.4	3.64	2.63	0.998	1.525	1.376	-0.467	ns	ns	ns	ns	873	-	-	-	gi|255547668|ref|XP_002514891.1|/1.77221e-70/conserved hypothetical protein [Ricinus communis]	CotAD_44104	AT5G50570.2	Symbols: SPL13A, SPL13 | Squamosa promoter-binding protein-like (SBP domain) transcription factor family protein | chr5:20582555-20583791 REVERSE LENGTH=359	CotAD_44104	ghr-miR156b	51	1	21.003	1	20	644	663	UGACAGAAGAGAGUGAGCAC	GUGCUCUCUCUCUUCUGUCA	Cleavage
ghr-miR156b	52	-1.50431	1.27914e-40	down				-3.30169	7.58702e-59	down				CotAD_49295	228	7.19	10.1	12.77	8.3	12.34	13.25	0.49	0.829	0.572	0.103	ns	ns	ns	ns	1416	-	-	GO:0050789//regulation of biological process;GO:0048513//organ development	gi|255547696|ref|XP_002514905.1|/3.74854e-128/LIGULELESS1 protein, putative [Ricinus communis]	CotAD_49295	AT5G43270.1	Symbols: SPL2 | squamosa promoter binding protein-like 2 | chr5:17360527-17362143 REVERSE LENGTH=419	CotAD_49295	ghr-miR156b	52	1	15.632	1	20	1142	1161	UGACAGAAGAGAGUGAGCAC	GUGCUCUCUCUCUUCUGUCA	Cleavage
ghr-miR156b	53	-1.50431	1.27914e-40	down				-3.30169	7.58702e-59	down				CotAD_49392	105	7.52	3.13	4.22	3.95	2.56	1.24	-1.265	-0.835	-0.624	-1.052	ns	ns	ns	ns	930	-	-	-	gi|225425368|ref|XP_002270226.1|/1.777e-87/PREDICTED: squamosa promoter-binding-like protein 16 [Vitis vinifera]	CotAD_49392	AT5G50570.2	Symbols: SPL13A, SPL13 | Squamosa promoter-binding protein-like (SBP domain) transcription factor family protein | chr5:20582555-20583791 REVERSE LENGTH=359	CotAD_49392	ghr-miR156b	53	1	12.119	1	20	668	687	UGACAGAAGAGAGUGAGCAC	GUGCUCUCUCUCUUCUGUCA	Cleavage
ghr-miR156b	54	-1.50431	1.27914e-40	down				-3.30169	7.58702e-59	down				CotAD_49420	27	30.8	23.04	14.68	30.75	19.32	17.47	-0.419	-1.069	-0.67	-0.145	ns	down	ns	ns	1425	-	-	GO:0050789//regulation of biological process;GO:0048513//organ development	gi|255547696|ref|XP_002514905.1|/7.14782e-119/LIGULELESS1 protein, putative [Ricinus communis]	CotAD_49420	AT5G43270.1	Symbols: SPL2 | squamosa promoter binding protein-like 2 | chr5:17360527-17362143 REVERSE LENGTH=419	CotAD_49420	ghr-miR156b	54	1	16.146	1	20	1145	1164	UGACAGAAGAGAGUGAGCAC	GUGCUCUCUCUCUUCUGUCA	Cleavage
ghr-miR156b	55	-1.50431	1.27914e-40	down				-3.30169	7.58702e-59	down				CotAD_51483	313	5.83	4.16	3.04	4.7	2.31	4.34	-0.487	-0.938	-1.024	0.911	ns	ns	ns	ns	1146	-	-	-	gi|295815790|gb|ADG36380.1|/3.16096e-95/promoter-binding protein SPL9 [Vitis vinifera]	CotAD_51483	AT2G42200.1	Symbols: SPL9, AtSPL9 | squamosa promoter binding protein-like 9 | chr2:17587601-17589451 FORWARD LENGTH=375	CotAD_51483	ghr-miR156b	55	1	17.274	1	20	791	810	UGACAGAAGAGAGUGAGCAC	GUGCUCUCUCUCUUCUGUCA	Cleavage
ghr-miR156b	56	-1.50431	1.27914e-40	down				-3.30169	7.58702e-59	down				CotAD_58749	180	3.68	0.94	2.32	1.52	1.18	1.02	-1.965	-0.661	-0.372	-0.204	ns	ns	ns	ns	1125	-	-	-	gi|443429769|gb|AGC92796.1|/2.88435e-85/SBP-box transcription factor [Betula luminifera]	CotAD_58749	AT5G50570.2	Symbols: SPL13A, SPL13 | Squamosa promoter-binding protein-like (SBP domain) transcription factor family protein | chr5:20582555-20583791 REVERSE LENGTH=359	CotAD_58749	ghr-miR156b	56	1	18.67	1	20	872	891	UGACAGAAGAGAGUGAGCAC	GUGCUCUCUCUCUUCUGUCA	Cleavage
ghr-miR156b	57	-1.50431	1.27914e-40	down				-3.30169	7.58702e-59	down				CotAD_58913	186	12.28	7.98	6.56	9.68	3.24	2.89	-0.622	-0.903	-1.579	-0.168	ns	ns	ns	ns	1062	-	-	-	gi|359489267|ref|XP_002274502.2|/1.18005e-101/PREDICTED: squamosa promoter-binding-like protein 7-like [Vitis vinifera]	CotAD_58913	AT1G27370.4	Symbols: SPL10 | squamosa promoter binding protein-like 10 | chr1:9505454-9506997 REVERSE LENGTH=396	CotAD_58913	ghr-miR156b	57	1	15.648	1	20	680	699	UGACAGAAGAGAGUGAGCAC	GUGCUCUCUCUCUUCUGUCA	Cleavage
ghr-miR156b	58	-1.50431	1.27914e-40	down				-3.30169	7.58702e-59	down				CotAD_64254	143	18.72	19.71	17.62	15.8	25.72	17.93	0.074	-0.088	0.703	-0.521	ns	ns	ns	ns	1410	-	-	GO:0050789//regulation of biological process;GO:0048513//organ development	gi|255547696|ref|XP_002514905.1|/1.42618e-127/LIGULELESS1 protein, putative [Ricinus communis]	CotAD_64254	AT5G43270.1	Symbols: SPL2 | squamosa promoter binding protein-like 2 | chr5:17360527-17362143 REVERSE LENGTH=419	CotAD_64254	ghr-miR156b	58	1	14.17	1	20	1136	1155	UGACAGAAGAGAGUGAGCAC	GUGCUCUCUCUCUUCUGUCA	Cleavage
ghr-miR156b	59	-1.50431	1.27914e-40	down				-3.30169	7.58702e-59	down				CotAD_65289	240	3.73	7.25	4.83	3.19	5.87	6.75	0.958	0.372	0.879	0.2	ns	ns	ns	ns	1533	GO:0008287//protein serine/threonine phosphatase complex	GO:0019888//protein phosphatase regulator activity	GO:0023052//signaling	gi|224088860|ref|XP_002308570.1|/0/predicted protein [Populus trichocarpa]	CotAD_65289	AT1G17720.2	Symbols: ATB BETA | Protein phosphatase 2A, regulatory subunit PR55 | chr1:6093949-6098065 REVERSE LENGTH=500	CotAD_65289	ghr-miR156b	59	2.5	20.988	1	20	389	408	UGACAGAAGAGAGUGAGCAC	GUGCUCUUUCUCUUUUGUCG	Cleavage
ghr-miR156b	60	-1.50431	1.27914e-40	down				-3.30169	7.58702e-59	down				CotAD_67495	260	10.96	8.38	6.44	12.57	8.01	10.24	-0.388	-0.768	-0.651	0.354	ns	ns	ns	ns	1422	-	-	-	gi|255547696|ref|XP_002514905.1|/1.14316e-100/LIGULELESS1 protein, putative [Ricinus communis]	CotAD_67495	AT5G43270.1	Symbols: SPL2 | squamosa promoter binding protein-like 2 | chr5:17360527-17362143 REVERSE LENGTH=419	CotAD_67495	ghr-miR156b	60	1	18.483	1	20	1142	1161	UGACAGAAGAGAGUGAGCAC	GUGCUCUCUCUCUUCUGUCA	Cleavage
ghr-miR156b	61	-1.50431	1.27914e-40	down				-3.30169	7.58702e-59	down				CotAD_67832	251	2.28	3.97	5.12	1.6	2.76	3.25	0.799	1.165	0.791	0.233	ns	ns	ns	ns	1533	GO:0008287//protein serine/threonine phosphatase complex	GO:0019888//protein phosphatase regulator activity	GO:0023052//signaling	gi|224088860|ref|XP_002308570.1|/0/predicted protein [Populus trichocarpa]	CotAD_67832	AT1G17720.2	Symbols: ATB BETA | Protein phosphatase 2A, regulatory subunit PR55 | chr1:6093949-6098065 REVERSE LENGTH=500	CotAD_67832	ghr-miR156b	61	2.5	20.287	1	20	389	408	UGACAGAAGAGAGUGAGCAC	GUGCUCUUUCUCUUUUGUCG	Cleavage
ghr-miR156b	62	-1.50431	1.27914e-40	down				-3.30169	7.58702e-59	down				CotAD_69455	83	3.01	6.88	5.41	2.31	7.51	1.36	1.195	0.846	1.698	-2.467	ns	ns	ns	ns	846	-	-	-	gi|255547668|ref|XP_002514891.1|/2.79254e-73/conserved hypothetical protein [Ricinus communis]	CotAD_69455	AT5G50570.2	Symbols: SPL13A, SPL13 | Squamosa promoter-binding protein-like (SBP domain) transcription factor family protein | chr5:20582555-20583791 REVERSE LENGTH=359	CotAD_69455	ghr-miR156b	62	1	22.283	1	20	638	657	UGACAGAAGAGAGUGAGCAC	GUGCUCUCUCUCUUCUGUCA	Cleavage
ghr-miR156b	63	-1.50431	1.27914e-40	down				-3.30169	7.58702e-59	down				CotAD_72257	305	3.37	1.4	1.15	1.94	0.7	1.27	-1.265	-1.546	-1.472	0.855	ns	ns	ns	ns	1512	-	-	-	gi|255541980|ref|XP_002512054.1|/1.36113e-131/LIGULELESS1 protein, putative [Ricinus communis]	CotAD_72257	AT1G69170.1	Symbols: | Squamosa promoter-binding protein-like (SBP domain) transcription factor family protein | chr1:26005626-26007041 FORWARD LENGTH=405	CotAD_72257	ghr-miR156b	63	1	16.299	1	20	1100	1119	UGACAGAAGAGAGUGAGCAC	GUGCUCUCUCUCUUCUGUCA	Cleavage
ghr-miR156b	64	-1.50431	1.27914e-40	down				-3.30169	7.58702e-59	down				CotAD_76660	243	5.17	2.49	3.72	3.77	2.26	2.62	-1.053	-0.472	-0.735	0.211	ns	ns	ns	ns	1170	-	-	-	gi|295815790|gb|ADG36380.1|/3.10354e-122/promoter-binding protein SPL9 [Vitis vinifera]	CotAD_76660	AT2G42200.1	Symbols: SPL9, AtSPL9 | squamosa promoter binding protein-like 9 | chr2:17587601-17589451 FORWARD LENGTH=375	CotAD_76660	ghr-miR156b	64	1	21.179	1	20	815	834	UGACAGAAGAGAGUGAGCAC	GUGCUCUCUCUCUUCUGUCA	Cleavage
ghr-miR156d	65	-1.51994	2.2267e-64	down				-2.25857	3.7208e-63	down				CotAD_01956	96	1.61	3.52	2.07	1.24	1.85	0.73	1.128	0.361	0.572	-1.342	ns	ns	ns	ns	1578	-	-	-	gi|225456548|ref|XP_002265203.1|/2.97082e-145/PREDICTED: squamosa promoter-binding-like protein 6-like [Vitis vinifera]	CotAD_01956	AT1G69170.1	Symbols: | Squamosa promoter-binding protein-like (SBP domain) transcription factor family protein | chr1:26005626-26007041 FORWARD LENGTH=405	CotAD_01956	ghr-miR156d	65	1	12.41	1	20	1208	1227	UGACAGAAGAGAGUGAGCAC	GUGCUCUCUCUCUUCUGUCA	Cleavage
ghr-miR156d	66	-1.51994	2.2267e-64	down				-2.25857	3.7208e-63	down				CotAD_03835	120	1.77	1.68	1.38	1.94	2.31	1.22	-0.072	-0.353	0.251	-0.927	ns	ns	ns	ns	1260	-	-	-	gi|224136213|ref|XP_002322273.1|/1.28445e-84/hypothetical protein POPTRDRAFT_733659 [Populus trichocarpa]	CotAD_03835	AT5G50570.2	Symbols: SPL13A, SPL13 | Squamosa promoter-binding protein-like (SBP domain) transcription factor family protein | chr5:20582555-20583791 REVERSE LENGTH=359	CotAD_03835	ghr-miR156d	66	1	17.584	1	20	1007	1026	UGACAGAAGAGAGUGAGCAC	GUGCUCUCUCUCUUCUGUCA	Cleavage
ghr-miR156d	67	-1.51994	2.2267e-64	down				-2.25857	3.7208e-63	down				CotAD_05609	303	34.46	34.16	36.94	29.16	22.77	40.23	-0.013	0.1	-0.356	0.821	ns	ns	ns	ns	1209	GO:0043234//protein complex	GO:0008135//translation factor activity, nucleic acid binding;GO:0032561//guanyl ribonucleotide binding	GO:0006412//translation	gi|255584446|ref|XP_002532954.1|/6.05745e-169/translation initiation factor eif-2b alpha subunit, putative [Ricinus communis]	CotAD_05609	AT1G72340.1	Symbols: | NagB/RpiA/CoA transferase-like superfamily protein | chr1:27236898-27238482 FORWARD LENGTH=382	CotAD_05609	ghr-miR156d	67	3	17.452	1	20	1159	1177	UGACAGAAGAGAGUGAGCAC	GUGCUUACUC-CUUCUGUCG	Translation
ghr-miR156d	68	-1.51994	2.2267e-64	down				-2.25857	3.7208e-63	down				CotAD_10385	234	11.41	15.2	18.19	11.82	19.51	21.24	0.413	0.673	0.724	0.122	ns	ns	ns	ns	1533	GO:0008287//protein serine/threonine phosphatase complex	GO:0019888//protein phosphatase regulator activity	GO:0023052//signaling	gi|224088860|ref|XP_002308570.1|/0/predicted protein [Populus trichocarpa]	CotAD_10385	AT1G17720.2	Symbols: ATB BETA | Protein phosphatase 2A, regulatory subunit PR55 | chr1:6093949-6098065 REVERSE LENGTH=500	CotAD_10385	ghr-miR156d	68	3	22.691	1	20	389	408	UGACAGAAGAGAGUGAGCAC	GUGCUCUUUUUCUUUUGUCG	Cleavage
ghr-miR156d	69	-1.51994	2.2267e-64	down				-2.25857	3.7208e-63	down				CotAD_11696	202	2.09	0.75	0	1.84	0	0	-1.487	-11.03	-10.845	0	ns	ns	ns	ns	1065	-	-	-	gi|224067602|ref|XP_002302512.1|/5.32023e-102/hypothetical protein POPTRDRAFT_755123 [Populus trichocarpa]	CotAD_11696	AT1G27370.4	Symbols: SPL10 | squamosa promoter binding protein-like 10 | chr1:9505454-9506997 REVERSE LENGTH=396	CotAD_11696	ghr-miR156d	69	1	14.532	1	20	683	702	UGACAGAAGAGAGUGAGCAC	GUGCUCUCUCUCUUCUGUCA	Cleavage
ghr-miR156d	70	-1.51994	2.2267e-64	down				-2.25857	3.7208e-63	down				CotAD_13048	14	9.8	26.5	4.55	11.85	21.26	2.95	1.436	-1.105	0.843	-2.85	up	down	ns	down	909	-	-	-	gi|255547668|ref|XP_002514891.1|/2.46942e-86/conserved hypothetical protein [Ricinus communis]	CotAD_13048	AT5G50570.2	Symbols: SPL13A, SPL13 | Squamosa promoter-binding protein-like (SBP domain) transcription factor family protein | chr5:20582555-20583791 REVERSE LENGTH=359	CotAD_13048	ghr-miR156d	70	1	17.365	1	20	638	657	UGACAGAAGAGAGUGAGCAC	GUGCUCUCUCUCUUCUGUCA	Cleavage
ghr-miR156d	71	-1.51994	2.2267e-64	down				-2.25857	3.7208e-63	down				CotAD_13864	255	32.87	28.1	42.86	30.32	39.91	47.17	-0.226	0.383	0.397	0.241	ns	ns	ns	ns	1413	-	-	-	gi|255547696|ref|XP_002514905.1|/6.05143e-102/LIGULELESS1 protein, putative [Ricinus communis]	CotAD_13864	AT5G43270.1	Symbols: SPL2 | squamosa promoter binding protein-like 2 | chr5:17360527-17362143 REVERSE LENGTH=419	CotAD_13864	ghr-miR156d	71	1	17.826	1	20	1142	1161	UGACAGAAGAGAGUGAGCAC	GUGCUCUCUCUCUUCUGUCA	Cleavage
ghr-miR156d	72	-1.51994	2.2267e-64	down				-2.25857	3.7208e-63	down				CotAD_15697	67	0	0	1.05	0	0.64	0	0	10.04	9.321	-9.321	ns	ns	ns	ns	414	GO:0008287//protein serine/threonine phosphatase complex	GO:0019888//protein phosphatase regulator activity	GO:0023052//signaling	gi|462422696|gb|EMJ26959.1|/6.03305e-64/hypothetical protein PRUPE_ppa004468mg [Prunus persica]	CotAD_15697	AT1G17720.1	Symbols: ATB BETA | Protein phosphatase 2A, regulatory subunit PR55 | chr1:6093949-6098065 REVERSE LENGTH=501	CotAD_15697	ghr-miR156d	72	3	19.539	1	20	368	387	UGACAGAAGAGAGUGAGCAC	GUGCUCUUUUUCUUUUGUCG	Cleavage
ghr-miR156d	73	-1.51994	2.2267e-64	down				-2.25857	3.7208e-63	down				CotAD_15755	19	4.42	3.85	9.51	2.59	2.28	8.61	-0.198	1.106	-0.187	1.92	ns	up	ns	up	1512	-	-	-	gi|255541980|ref|XP_002512054.1|/9.44803e-125/LIGULELESS1 protein, putative [Ricinus communis]	CotAD_15755	AT1G69170.1	Symbols: | Squamosa promoter-binding protein-like (SBP domain) transcription factor family protein | chr1:26005626-26007041 FORWARD LENGTH=405	CotAD_15755	ghr-miR156d	73	1	16.955	1	20	1100	1119	UGACAGAAGAGAGUGAGCAC	GUGCUCUCUCUCUUCUGUCA	Cleavage
ghr-miR156d	74	-1.51994	2.2267e-64	down				-2.25857	3.7208e-63	down				CotAD_16941	127	2.08	2.53	2.63	0.49	1.73	0.96	0.283	0.339	1.813	-0.846	ns	ns	ns	ns	1989	GO:0031224//intrinsic component of membrane	-	-	gi|449446938|ref|XP_004141227.1|/0/PREDICTED: choline transporter-like protein 2-like [Cucumis sativus]	CotAD_16941	AT3G15380.1	Symbols: | Plasma-membrane choline transporter family protein | chr3:5193319-5196435 FORWARD LENGTH=700	CotAD_16941	ghr-miR156d	74	3	15.943	1	20	1118	1137	UGACAGAAGAGAGUGAGCAC	GUGCUUACGAUCUUCUGUCG	Translation
ghr-miR156d	75	-1.51994	2.2267e-64	down				-2.25857	3.7208e-63	down				CotAD_21585	165	2.26	2.82	2.9	3.05	4	3.06	0.32	0.361	0.393	-0.385	ns	ns	ns	ns	1125	-	-	-	gi|224088860|ref|XP_002308570.1|/1.39943e-47/predicted protein [Populus trichocarpa]	CotAD_21585	AT1G51690.3	Symbols: B ALPHA | protein phosphatase 2A 55 kDa regulatory subunit B alpha isoform | chr1:19164124-19169974 FORWARD LENGTH=603	CotAD_21585	ghr-miR156d	75	3	23.583	1	20	140	159	UGACAGAAGAGAGUGAGCAC	GUGCUCUUUUUCUUUUGUCG	Cleavage
ghr-miR156d	76	-1.51994	2.2267e-64	down				-2.25857	3.7208e-63	down				CotAD_27193	100	12.46	11.69	7.81	7.55	9.49	4.15	-0.091	-0.674	0.33	-1.193	ns	ns	ns	ns	1200	-	-	-	gi|462400983|gb|EMJ06540.1|/4.70616e-81/hypothetical protein PRUPE_ppa007056mg [Prunus persica]	CotAD_27193	AT3G57920.1	Symbols: SPL15 | squamosa promoter binding protein-like 15 | chr3:21444450-21445852 REVERSE LENGTH=354	CotAD_27193	ghr-miR156d	76	1	22.978	1	20	941	960	UGACAGAAGAGAGUGAGCAC	GUGCUCUCUCUCUUCUGUCA	Cleavage
ghr-miR156d	77	-1.51994	2.2267e-64	down				-2.25857	3.7208e-63	down				CotAD_27809	341	0	0.56	0.23	0	0	0.41	9.135	7.854	0	8.667	ns	ns	ns	ns	942	GO:0008287//protein serine/threonine phosphatase complex	GO:0019888//protein phosphatase regulator activity	GO:0023052//signaling	gi|224142870|ref|XP_002324758.1|/4.6268e-83/predicted protein [Populus trichocarpa]	CotAD_27809	AT1G51690.1	Symbols: ATB ALPHA, B ALPHA | protein phosphatase 2A 55 kDa regulatory subunit B alpha isoform | chr1:19166218-19169974 FORWARD LENGTH=513	CotAD_27809	ghr-miR156d	77	3	22.691	1	20	626	645	UGACAGAAGAGAGUGAGCAC	GUGCUCUUUUUCUUUUGUCG	Cleavage
ghr-miR156d	78	-1.51994	2.2267e-64	down				-2.25857	3.7208e-63	down				CotAD_28779	338	1.27	1.06	0.76	0.49	0	0.38	-0.265	-0.739	-8.935	8.581	ns	ns	ns	ns	2001	GO:0031224//intrinsic component of membrane	-	-	gi|449446938|ref|XP_004141227.1|/0/PREDICTED: choline transporter-like protein 2-like [Cucumis sativus]	CotAD_28779	AT3G15380.1	Symbols: | Plasma-membrane choline transporter family protein | chr3:5193319-5196435 FORWARD LENGTH=700	CotAD_28779	ghr-miR156d	78	3	16.386	1	20	1127	1146	UGACAGAAGAGAGUGAGCAC	GUGCUUACGAUCUUCUGUCG	Translation
ghr-miR156d	79	-1.51994	2.2267e-64	down				-2.25857	3.7208e-63	down				CotAD_34085	162	11.7	7.87	9.04	6.13	3.94	3	-0.571	-0.373	-0.639	-0.393	ns	ns	ns	ns	1278	-	-	-	gi|297734564|emb|CBI16615.3|/1.09118e-115/unnamed protein product [Vitis vinifera]	CotAD_34085	AT2G42200.1	Symbols: SPL9, AtSPL9 | squamosa promoter binding protein-like 9 | chr2:17587601-17589451 FORWARD LENGTH=375	CotAD_34085	ghr-miR156d	79	1	15.438	1	20	887	906	UGACAGAAGAGAGUGAGCAC	GUGCUCUCUCUCUUCUGUCA	Cleavage
ghr-miR156d	80	-1.51994	2.2267e-64	down				-2.25857	3.7208e-63	down				CotAD_39991	289	2.05	1.99	3.75	3.95	2.56	3.71	-0.042	0.869	-0.624	0.533	ns	ns	ns	ns	930	-	-	-	gi|225425368|ref|XP_002270226.1|/3.13671e-84/PREDICTED: squamosa promoter-binding-like protein 16 [Vitis vinifera]	CotAD_39991	AT5G50570.2	Symbols: SPL13A, SPL13 | Squamosa promoter-binding protein-like (SBP domain) transcription factor family protein | chr5:20582555-20583791 REVERSE LENGTH=359	CotAD_39991	ghr-miR156d	80	1	12.36	1	20	668	687	UGACAGAAGAGAGUGAGCAC	GUGCUCUCUCUCUUCUGUCA	Cleavage
ghr-miR156d	81	-1.51994	2.2267e-64	down				-2.25857	3.7208e-63	down				CotAD_42557	132	1.03	1.42	1.87	1.32	1.42	0.82	0.472	0.869	0.113	-0.789	ns	ns	ns	ns	930	GO:0043231//intracellular membrane-bounded organelle	GO:0001071//nucleic acid binding transcription factor activity	GO:0006351//transcription, DNA-templated	gi|359472829|ref|XP_002273534.2|/8.60171e-58/PREDICTED: squamosa promoter-binding-like protein 6-like [Vitis vinifera]	CotAD_42557	AT1G69170.1	Symbols: | Squamosa promoter-binding protein-like (SBP domain) transcription factor family protein | chr1:26005626-26007041 FORWARD LENGTH=405	CotAD_42557	ghr-miR156d	81	2	16.501	1	20	608	627	UGACAGAAGAGAGUGAGCAC	GUGCUCUCUCUCUUCUGUCU	Cleavage
ghr-miR156d	82	-1.51994	2.2267e-64	down				-2.25857	3.7208e-63	down				CotAD_43081	11	3.23	6.54	3.73	1.55	5.87	2.18	1.021	0.209	1.92	-1.427	up	ns	up	down	1578	-	-	-	gi|225456548|ref|XP_002265203.1|/5.42668e-139/PREDICTED: squamosa promoter-binding-like protein 6-like [Vitis vinifera]	CotAD_43081	AT1G69170.1	Symbols: | Squamosa promoter-binding protein-like (SBP domain) transcription factor family protein | chr1:26005626-26007041 FORWARD LENGTH=405	CotAD_43081	ghr-miR156d	82	1	12.011	1	20	1208	1227	UGACAGAAGAGAGUGAGCAC	GUGCUCUCUCUCUUCUGUCA	Cleavage
ghr-miR156d	83	-1.51994	2.2267e-64	down				-2.25857	3.7208e-63	down				CotAD_44104	156	1.82	3.64	5.24	1.4	3.64	2.63	0.998	1.525	1.376	-0.467	ns	ns	ns	ns	873	-	-	-	gi|255547668|ref|XP_002514891.1|/1.77221e-70/conserved hypothetical protein [Ricinus communis]	CotAD_44104	AT5G50570.2	Symbols: SPL13A, SPL13 | Squamosa promoter-binding protein-like (SBP domain) transcription factor family protein | chr5:20582555-20583791 REVERSE LENGTH=359	CotAD_44104	ghr-miR156d	83	1	21.003	1	20	644	663	UGACAGAAGAGAGUGAGCAC	GUGCUCUCUCUCUUCUGUCA	Cleavage
ghr-miR156d	84	-1.51994	2.2267e-64	down				-2.25857	3.7208e-63	down				CotAD_49295	229	7.19	10.1	12.77	8.3	12.34	13.25	0.49	0.829	0.572	0.103	ns	ns	ns	ns	1416	-	-	GO:0050789//regulation of biological process;GO:0048513//organ development	gi|255547696|ref|XP_002514905.1|/3.74854e-128/LIGULELESS1 protein, putative [Ricinus communis]	CotAD_49295	AT5G43270.1	Symbols: SPL2 | squamosa promoter binding protein-like 2 | chr5:17360527-17362143 REVERSE LENGTH=419	CotAD_49295	ghr-miR156d	84	1	15.632	1	20	1142	1161	UGACAGAAGAGAGUGAGCAC	GUGCUCUCUCUCUUCUGUCA	Cleavage
ghr-miR156d	85	-1.51994	2.2267e-64	down				-2.25857	3.7208e-63	down				CotAD_49392	106	7.52	3.13	4.22	3.95	2.56	1.24	-1.265	-0.835	-0.624	-1.052	ns	ns	ns	ns	930	-	-	-	gi|225425368|ref|XP_002270226.1|/1.777e-87/PREDICTED: squamosa promoter-binding-like protein 16 [Vitis vinifera]	CotAD_49392	AT5G50570.2	Symbols: SPL13A, SPL13 | Squamosa promoter-binding protein-like (SBP domain) transcription factor family protein | chr5:20582555-20583791 REVERSE LENGTH=359	CotAD_49392	ghr-miR156d	85	1	12.119	1	20	668	687	UGACAGAAGAGAGUGAGCAC	GUGCUCUCUCUCUUCUGUCA	Cleavage
ghr-miR156d	86	-1.51994	2.2267e-64	down				-2.25857	3.7208e-63	down				CotAD_49420	28	30.8	23.04	14.68	30.75	19.32	17.47	-0.419	-1.069	-0.67	-0.145	ns	down	ns	ns	1425	-	-	GO:0050789//regulation of biological process;GO:0048513//organ development	gi|255547696|ref|XP_002514905.1|/7.14782e-119/LIGULELESS1 protein, putative [Ricinus communis]	CotAD_49420	AT5G43270.1	Symbols: SPL2 | squamosa promoter binding protein-like 2 | chr5:17360527-17362143 REVERSE LENGTH=419	CotAD_49420	ghr-miR156d	86	1	16.146	1	20	1145	1164	UGACAGAAGAGAGUGAGCAC	GUGCUCUCUCUCUUCUGUCA	Cleavage
ghr-miR156d	87	-1.51994	2.2267e-64	down				-2.25857	3.7208e-63	down				CotAD_51483	314	5.83	4.16	3.04	4.7	2.31	4.34	-0.487	-0.938	-1.024	0.911	ns	ns	ns	ns	1146	-	-	-	gi|295815790|gb|ADG36380.1|/3.16096e-95/promoter-binding protein SPL9 [Vitis vinifera]	CotAD_51483	AT2G42200.1	Symbols: SPL9, AtSPL9 | squamosa promoter binding protein-like 9 | chr2:17587601-17589451 FORWARD LENGTH=375	CotAD_51483	ghr-miR156d	87	1	17.274	1	20	791	810	UGACAGAAGAGAGUGAGCAC	GUGCUCUCUCUCUUCUGUCA	Cleavage
ghr-miR156d	88	-1.51994	2.2267e-64	down				-2.25857	3.7208e-63	down				CotAD_58749	181	3.68	0.94	2.32	1.52	1.18	1.02	-1.965	-0.661	-0.372	-0.204	ns	ns	ns	ns	1125	-	-	-	gi|443429769|gb|AGC92796.1|/2.88435e-85/SBP-box transcription factor [Betula luminifera]	CotAD_58749	AT5G50570.2	Symbols: SPL13A, SPL13 | Squamosa promoter-binding protein-like (SBP domain) transcription factor family protein | chr5:20582555-20583791 REVERSE LENGTH=359	CotAD_58749	ghr-miR156d	88	1	18.67	1	20	872	891	UGACAGAAGAGAGUGAGCAC	GUGCUCUCUCUCUUCUGUCA	Cleavage
ghr-miR156d	89	-1.51994	2.2267e-64	down				-2.25857	3.7208e-63	down				CotAD_58913	187	12.28	7.98	6.56	9.68	3.24	2.89	-0.622	-0.903	-1.579	-0.168	ns	ns	ns	ns	1062	-	-	-	gi|359489267|ref|XP_002274502.2|/1.18005e-101/PREDICTED: squamosa promoter-binding-like protein 7-like [Vitis vinifera]	CotAD_58913	AT1G27370.4	Symbols: SPL10 | squamosa promoter binding protein-like 10 | chr1:9505454-9506997 REVERSE LENGTH=396	CotAD_58913	ghr-miR156d	89	1	15.648	1	20	680	699	UGACAGAAGAGAGUGAGCAC	GUGCUCUCUCUCUUCUGUCA	Cleavage
ghr-miR156d	90	-1.51994	2.2267e-64	down				-2.25857	3.7208e-63	down				CotAD_64254	144	18.72	19.71	17.62	15.8	25.72	17.93	0.074	-0.088	0.703	-0.521	ns	ns	ns	ns	1410	-	-	GO:0050789//regulation of biological process;GO:0048513//organ development	gi|255547696|ref|XP_002514905.1|/1.42618e-127/LIGULELESS1 protein, putative [Ricinus communis]	CotAD_64254	AT5G43270.1	Symbols: SPL2 | squamosa promoter binding protein-like 2 | chr5:17360527-17362143 REVERSE LENGTH=419	CotAD_64254	ghr-miR156d	90	1	14.17	1	20	1136	1155	UGACAGAAGAGAGUGAGCAC	GUGCUCUCUCUCUUCUGUCA	Cleavage
ghr-miR156d	91	-1.51994	2.2267e-64	down				-2.25857	3.7208e-63	down				CotAD_65289	241	3.73	7.25	4.83	3.19	5.87	6.75	0.958	0.372	0.879	0.2	ns	ns	ns	ns	1533	GO:0008287//protein serine/threonine phosphatase complex	GO:0019888//protein phosphatase regulator activity	GO:0023052//signaling	gi|224088860|ref|XP_002308570.1|/0/predicted protein [Populus trichocarpa]	CotAD_65289	AT1G17720.2	Symbols: ATB BETA | Protein phosphatase 2A, regulatory subunit PR55 | chr1:6093949-6098065 REVERSE LENGTH=500	CotAD_65289	ghr-miR156d	91	2.5	20.988	1	20	389	408	UGACAGAAGAGAGUGAGCAC	GUGCUCUUUCUCUUUUGUCG	Cleavage
ghr-miR156d	92	-1.51994	2.2267e-64	down				-2.25857	3.7208e-63	down				CotAD_67495	261	10.96	8.38	6.44	12.57	8.01	10.24	-0.388	-0.768	-0.651	0.354	ns	ns	ns	ns	1422	-	-	-	gi|255547696|ref|XP_002514905.1|/1.14316e-100/LIGULELESS1 protein, putative [Ricinus communis]	CotAD_67495	AT5G43270.1	Symbols: SPL2 | squamosa promoter binding protein-like 2 | chr5:17360527-17362143 REVERSE LENGTH=419	CotAD_67495	ghr-miR156d	92	1	18.483	1	20	1142	1161	UGACAGAAGAGAGUGAGCAC	GUGCUCUCUCUCUUCUGUCA	Cleavage
ghr-miR156d	93	-1.51994	2.2267e-64	down				-2.25857	3.7208e-63	down				CotAD_67832	252	2.28	3.97	5.12	1.6	2.76	3.25	0.799	1.165	0.791	0.233	ns	ns	ns	ns	1533	GO:0008287//protein serine/threonine phosphatase complex	GO:0019888//protein phosphatase regulator activity	GO:0023052//signaling	gi|224088860|ref|XP_002308570.1|/0/predicted protein [Populus trichocarpa]	CotAD_67832	AT1G17720.2	Symbols: ATB BETA | Protein phosphatase 2A, regulatory subunit PR55 | chr1:6093949-6098065 REVERSE LENGTH=500	CotAD_67832	ghr-miR156d	93	2.5	20.287	1	20	389	408	UGACAGAAGAGAGUGAGCAC	GUGCUCUUUCUCUUUUGUCG	Cleavage
ghr-miR156d	94	-1.51994	2.2267e-64	down				-2.25857	3.7208e-63	down				CotAD_69455	84	3.01	6.88	5.41	2.31	7.51	1.36	1.195	0.846	1.698	-2.467	ns	ns	ns	ns	846	-	-	-	gi|255547668|ref|XP_002514891.1|/2.79254e-73/conserved hypothetical protein [Ricinus communis]	CotAD_69455	AT5G50570.2	Symbols: SPL13A, SPL13 | Squamosa promoter-binding protein-like (SBP domain) transcription factor family protein | chr5:20582555-20583791 REVERSE LENGTH=359	CotAD_69455	ghr-miR156d	94	1	22.283	1	20	638	657	UGACAGAAGAGAGUGAGCAC	GUGCUCUCUCUCUUCUGUCA	Cleavage
ghr-miR156d	95	-1.51994	2.2267e-64	down				-2.25857	3.7208e-63	down				CotAD_72257	306	3.37	1.4	1.15	1.94	0.7	1.27	-1.265	-1.546	-1.472	0.855	ns	ns	ns	ns	1512	-	-	-	gi|255541980|ref|XP_002512054.1|/1.36113e-131/LIGULELESS1 protein, putative [Ricinus communis]	CotAD_72257	AT1G69170.1	Symbols: | Squamosa promoter-binding protein-like (SBP domain) transcription factor family protein | chr1:26005626-26007041 FORWARD LENGTH=405	CotAD_72257	ghr-miR156d	95	1	16.299	1	20	1100	1119	UGACAGAAGAGAGUGAGCAC	GUGCUCUCUCUCUUCUGUCA	Cleavage
ghr-miR156d	96	-1.51994	2.2267e-64	down				-2.25857	3.7208e-63	down				CotAD_76660	244	5.17	2.49	3.72	3.77	2.26	2.62	-1.053	-0.472	-0.735	0.211	ns	ns	ns	ns	1170	-	-	-	gi|295815790|gb|ADG36380.1|/3.10354e-122/promoter-binding protein SPL9 [Vitis vinifera]	CotAD_76660	AT2G42200.1	Symbols: SPL9, AtSPL9 | squamosa promoter binding protein-like 9 | chr2:17587601-17589451 FORWARD LENGTH=375	CotAD_76660	ghr-miR156d	96	1	21.179	1	20	815	834	UGACAGAAGAGAGUGAGCAC	GUGCUCUCUCUCUUCUGUCA	Cleavage
ghr-miR166b	97	-1.30605	0	down				-1.64014	0	down				CotAD_09634	238	12.13	21.56	23.37	11.67	16.41	18.72	0.83	0.946	0.492	0.19	ns	ns	ns	ns	2517	GO:0043231//intracellular membrane-bounded organelle	GO:0001071//nucleic acid binding transcription factor activity;GO:0003677//DNA binding	GO:0009933//meristem structural organization;GO:0009953//dorsal/ventral pattern formation;GO:0009887//organ morphogenesis;GO:0009799//specification of symmetry;GO:0010073//meristem maintenance;GO:0006351//transcription, DNA-templated;GO:0003006//developmental process involved in reproduction	gi|255549852|ref|XP_002515977.1|/0/DNA binding protein, putative [Ricinus communis]	CotAD_09634	AT1G52150.1	Symbols: ATHB-15, ATHB15, CNA, ICU4 | Homeobox-leucine zipper family protein / lipid-binding START domain-containing protein | chr1:19409913-19413961 REVERSE LENGTH=836	CotAD_09634	ghr-miR166b	97	1.5	24.368	1	20	552	571	UCGGACCAGGCUUCAUUCCC	UGGAAUGAAGCCUGGUCCGG	Cleavage
ghr-miR166b	98	-1.30605	0	down				-1.64014	0	down				CotAD_13074	208	0.45	0.19	0.31	0.17	0	0	-1.265	-0.546	-7.424	0	ns	ns	ns	ns	1425	GO:0009536//plastid	-	-	gi|225424368|ref|XP_002281246.1|/0/PREDICTED: histone-lysine N-methyltransferase setd3 [Vitis vinifera]	CotAD_13074	AT1G24610.1	Symbols: | Rubisco methyltransferase family protein | chr1:8720906-8722711 REVERSE LENGTH=476	CotAD_13074	ghr-miR166b	98	3	19.001	1	21	335	355	UCGGACCAGGCUUCAUUCCCC	GGGCAAUGAAGCUGGGUCUGA	Cleavage
ghr-miR166b	99	-1.30605	0	down				-1.64014	0	down				CotAD_34296	92	5.83	7.27	7.11	3.31	5.17	1.83	0.32	0.288	0.64	-1.497	ns	ns	ns	ns	2511	GO:0043231//intracellular membrane-bounded organelle	GO:0003677//DNA binding;GO:0001071//nucleic acid binding transcription factor activity	GO:0006351//transcription, DNA-templated	gi|60327635|gb|AAX19057.1|/0/class III HD-Zip protein 8 [Populus trichocarpa]	CotAD_34296	AT4G32880.1	Symbols: ATHB-8, ATHB8, HB-8 | homeobox gene 8 | chr4:15863587-15867822 REVERSE LENGTH=833	CotAD_34296	ghr-miR166b	99	2	24.632	1	20	558	577	UCGGACCAGGCUUCAUUCCC	UGGGAUGAAGCCUGGUCCGG	Cleavage
ghr-miR166b	100	-1.30605	0	down				-1.64014	0	down				CotAD_36524	194	14.68	13.26	16.2	13.02	9.94	9.89	-0.147	0.141	-0.389	-0.008	ns	ns	ns	ns	2556	GO:0043231//intracellular membrane-bounded organelle	GO:0003677//DNA binding;GO:0001071//nucleic acid binding transcription factor activity	GO:0006351//transcription, DNA-templated	gi|255578153|ref|XP_002529946.1|/0/DNA binding protein, putative [Ricinus communis]	CotAD_36524	AT5G60690.1	Symbols: REV, IFL, IFL1 | Homeobox-leucine zipper family protein / lipid-binding START domain-containing protein | chr5:24397734-24401933 FORWARD LENGTH=842	CotAD_36524	ghr-miR166b	100	2	22.953	1	20	567	586	UCGGACCAGGCUUCAUUCCC	UGGGAUGAAGCCUGGUCCGG	Cleavage
ghr-miR166b	101	-1.30605	0	down				-1.64014	0	down				CotAD_42448	188	8.67	6.9	7.57	6.57	4.6	4.24	-0.329	-0.195	-0.515	-0.119	ns	ns	ns	ns	2532	GO:0043231//intracellular membrane-bounded organelle	GO:0003677//DNA binding;GO:0001071//nucleic acid binding transcription factor activity	GO:0006351//transcription, DNA-templated	gi|297746262|emb|CBI16318.3|/0/unnamed protein product [Vitis vinifera]	CotAD_42448	AT5G60690.1	Symbols: REV, IFL, IFL1 | Homeobox-leucine zipper family protein / lipid-binding START domain-containing protein | chr5:24397734-24401933 FORWARD LENGTH=842	CotAD_42448	ghr-miR166b	101	2	21.442	1	20	561	580	UCGGACCAGGCUUCAUUCCC	UGGGAUGAAGCCUGGUCCGG	Cleavage
ghr-miR166b	102	-1.30605	0	down				-1.64014	0	down				CotAD_52278	68	1.74	1.16	0.72	0.81	0.58	0	-0.587	-1.283	-0.472	-9.181	ns	ns	ns	ns	912	-	GO:0003677//DNA binding	GO:0006351//transcription, DNA-templated	gi|297743212|emb|CBI36079.3|/2.84776e-74/unnamed protein product [Vitis vinifera]	CotAD_52278	AT4G32880.1	Symbols: ATHB-8, ATHB8, HB-8 | homeobox gene 8 | chr4:15863587-15867822 REVERSE LENGTH=833	CotAD_52278	ghr-miR166b	102	2	24.774	1	20	312	331	UCGGACCAGGCUUCAUUCCC	UGGGAUGAAGCCUGGUCCGG	Cleavage
ghr-miR166b	103	-1.30605	0	down				-1.64014	0	down				CotAD_54908	150	0	0.56	0.15	0.34	0.37	0.27	9.122	7.256	0.113	-0.467	ns	ns	ns	ns	1425	GO:0009536//plastid	-	-	gi|225424368|ref|XP_002281246.1|/0/PREDICTED: histone-lysine N-methyltransferase setd3 [Vitis vinifera]	CotAD_54908	AT1G24610.1	Symbols: | Rubisco methyltransferase family protein | chr1:8720906-8722711 REVERSE LENGTH=476	CotAD_54908	ghr-miR166b	103	3	19.001	1	21	335	355	UCGGACCAGGCUUCAUUCCCC	GGGCAAUGAAGCUGGGUCUGA	Cleavage
ghr-miR166b	104	-1.30605	0	down				-1.64014	0	down				CotAD_55328	169	1.94	3.54	1.58	1.68	2.53	2.05	0.865	-0.298	0.587	-0.304	ns	ns	ns	ns	2619	-	-	-	gi|462397181|gb|EMJ02980.1|/0/hypothetical protein PRUPE_ppa001132mg [Prunus persica]	CotAD_55328	AT1G71210.1	Symbols: | Pentatricopeptide repeat (PPR) superfamily protein | chr1:26838850-26841489 REVERSE LENGTH=879	CotAD_55328	ghr-miR166b	104	3	22.378	1	21	1856	1876	UCGGACCAGGCUUCAUUCCCC	GUGGGAUUAAGCCUGGUCUGA	Cleavage
ghr-miR166b	105	-1.30605	0	down				-1.64014	0	down				CotAD_57683	58	0.53	0.89	1.46	1.23	1.33	0	0.735	1.454	0.113	-10.378	ns	ns	ns	ns	597	GO:0043231//intracellular membrane-bounded organelle	GO:0003677//DNA binding;GO:0001071//nucleic acid binding transcription factor activity	GO:0006351//transcription, DNA-templated	gi|297743212|emb|CBI36079.3|/1.5543e-67/unnamed protein product [Vitis vinifera]	CotAD_57683	AT4G32880.1	Symbols: ATHB-8, ATHB8, HB-8 | homeobox gene 8 | chr4:15863587-15867822 REVERSE LENGTH=833	CotAD_57683	ghr-miR166b	105	2	24.95	1	20	183	202	UCGGACCAGGCUUCAUUCCC	UGGGAUGAAGCCUGGUCCGG	Cleavage
ghr-miR166b	106	-1.30605	0	down				-1.64014	0	down				CotAD_60655	334	2.68	0.99	1.43	2.06	0.25	1.79	-1.435	-0.908	-3.057	2.855	ns	ns	ns	ns	1068	GO:0043231//intracellular membrane-bounded organelle	GO:0003677//DNA binding;GO:0001071//nucleic acid binding transcription factor activity	GO:0006351//transcription, DNA-templated	gi|297743212|emb|CBI36079.3|/1.19593e-85/unnamed protein product [Vitis vinifera]	CotAD_60655	AT4G32880.1	Symbols: ATHB-8, ATHB8, HB-8 | homeobox gene 8 | chr4:15863587-15867822 REVERSE LENGTH=833	CotAD_60655	ghr-miR166b	106	2	24.161	1	20	411	430	UCGGACCAGGCUUCAUUCCC	UGGGAUGAAGCCUGGUCCGG	Cleavage
ghr-miR166b	107	-1.30605	0	down				-1.64014	0	down				CotAD_64592	56	3.58	1.19	1.96	0	1.79	0	-1.587	-0.868	10.805	-10.805	ns	ns	ns	ns	444	GO:0043231//intracellular membrane-bounded organelle	GO:0003677//DNA binding;GO:0001071//nucleic acid binding transcription factor activity	GO:0006351//transcription, DNA-templated	gi|147792360|emb|CAN65768.1|/4.21561e-50/hypothetical protein VITISV_018803 [Vitis vinifera]	CotAD_64592	AT4G32880.1	Symbols: ATHB-8, ATHB8, HB-8 | homeobox gene 8 | chr4:15863587-15867822 REVERSE LENGTH=833	CotAD_64592	ghr-miR166b	107	2	22.781	1	20	240	259	UCGGACCAGGCUUCAUUCCC	UGGGAUGAAGCCUGGUCCGG	Cleavage
ghr-miR166b	108	-1.30605	0	down				-1.64014	0	down				CotAD_75469	292	0	0	0.28	0.31	0.33	0.48	0	8.104	0.113	0.533	ns	ns	ns	ns	792	GO:0043231//intracellular membrane-bounded organelle	GO:0003677//DNA binding;GO:0001071//nucleic acid binding transcription factor activity	GO:0006351//transcription, DNA-templated	gi|383930759|gb|AFH56718.1|/9.34051e-137/class III HD-Zip protein 8 [Prunus persica]	CotAD_75469	AT4G32880.1	Symbols: ATHB-8, ATHB8, HB-8 | homeobox gene 8 | chr4:15863587-15867822 REVERSE LENGTH=833	CotAD_75469	ghr-miR166b	108	2	20.839	1	20	564	583	UCGGACCAGGCUUCAUUCCC	UGGGAUGAAGCCUGGUCCGG	Cleavage
ghr-miR160	109							-1.22036	0.036935	down				CotAD_09612	166	3.3	1.37	4.24	4.13	5.84	4.47	-1.265	0.361	0.5	-0.385	ns	ns	ns	ns	771	-	GO:0003676//nucleic acid binding;GO:0008408//3'-5' exonuclease activity	GO:0010467//gene expression	gi|224106782|ref|XP_002314284.1|/1.86021e-118/predicted protein [Populus trichocarpa]	CotAD_09612	AT4G27490.1	Symbols: | 3&apos;-5&apos;-exoribonuclease family protein | chr4:13739961-13741647 FORWARD LENGTH=256	CotAD_09612	ghr-miR160	109	2.5	21.731	1	20	606	625	UAUGAGGAGCCAUGCAUGUA	UACAUGUAUGCCUUCUCGUA	Translation
ghr-miR2949a-5p	110							-1.07238	1.56382e-111	down				CotAD_01879	275	8.98	7.91	10.94	9.24	6.99	10.04	-0.183	0.285	-0.404	0.523	ns	ns	ns	ns	5457	GO:0043234//protein complex;GO:0016020//membrane	GO:0035251//UDP-glucosyltransferase activity	GO:0009555//pollen development;GO:0006074//(1->3)-beta-D-glucan metabolic process;GO:0040007//growth	gi|255540397|ref|XP_002511263.1|/0/transferase, transferring glycosyl groups, putative [Ricinus communis]	CotAD_01879	AT2G36850.1	Symbols: ATGSL08, GSL8, GSL08, ATGSL8, CHOR | glucan synthase-like 8 | chr2:15454935-15469666 REVERSE LENGTH=1904	CotAD_01879	ghr-miR2949a-5p	110	3	13.785	1	21	2465	2485	ACUUUUGAACUGGAUUUGCCG	UGGCAUAUGCAGUUCAGGAGU	Cleavage
ghr-miR2949a-5p	111							-1.07238	1.56382e-111	down				CotAD_06296	133	5.17	2.15	3.54	6.97	6.46	3.89	-1.265	-0.546	-0.109	-0.73	ns	ns	ns	ns	492	-	-	-	gi|351724667|ref|NP_001238601.1|/2.95768e-69/uncharacterized protein LOC100305910 [Glycine max]	CotAD_06296	AT1G34350.1	Symbols: | unknown protein; Has 192 Blast hits to 192 proteins in 79 species: Archae - 0; Bacteria - 0; Metazoa - 104; Fungi - 0; Plants - 60; Viruses - 0; Other Eukaryotes - 28 (source: NCBI BLink). | chr1:12534585-12535927 FORWARD LENGTH=163	CotAD_06296	ghr-miR2949a-5p	111	3	19.47	1	21	44	64	ACUUUUGAACUGGAUUUGCCG	UGGCGGAUCUAGUUCAGAAGC	Cleavage
ghr-miR2949a-5p	112							-1.07238	1.56382e-111	down				CotAD_17227	277	1.27	0.35	0.87	1.14	0.18	0.25	-1.85	-0.546	-2.694	0.533	ns	ns	ns	ns	1506	GO:0044464	-	-	gi|297739695|emb|CBI29877.3|/0/unnamed protein product [Vitis vinifera]	CotAD_17227	AT3G57630.1	Symbols: | exostosin family protein | chr3:21339543-21343080 REVERSE LENGTH=793	CotAD_17227	ghr-miR2949a-5p	112	3	12.031	1	22	135	156	ACUUUUGAACUGGAUUUGCCGA	UCGGCAAGUCCAGUACAAAUGU	Cleavage
ghr-miR2949a-5p	113							-1.07238	1.56382e-111	down				CotAD_20533	256	3.47	1.56	2.2	3.29	1.33	1.61	-1.158	-0.661	-1.302	0.27	ns	ns	ns	ns	2382	GO:0044464	-	-	gi|297739695|emb|CBI29877.3|/0/unnamed protein product [Vitis vinifera]	CotAD_20533	AT3G57630.1	Symbols: | exostosin family protein | chr3:21339543-21343080 REVERSE LENGTH=793	CotAD_20533	ghr-miR2949a-5p	113	3	18.313	1	22	129	150	ACUUUUGAACUGGAUUUGCCGA	UCGGCAAGUCCAGUACAAAUGU	Cleavage
ghr-miR2949a-5p	114							-1.07238	1.56382e-111	down				CotAD_31173	272	6.46	3.77	7.97	6.47	6.46	8.56	-0.779	0.302	-0.002	0.407	ns	ns	ns	ns	492	-	-	-	gi|351724667|ref|NP_001238601.1|/3.86284e-69/uncharacterized protein LOC100305910 [Glycine max]	CotAD_31173	AT1G34350.1	Symbols: | unknown protein; Has 192 Blast hits to 192 proteins in 79 species: Archae - 0; Bacteria - 0; Metazoa - 104; Fungi - 0; Plants - 60; Viruses - 0; Other Eukaryotes - 28 (source: NCBI BLink). | chr1:12534585-12535927 FORWARD LENGTH=163	CotAD_31173	ghr-miR2949a-5p	114	3	19.47	1	21	44	64	ACUUUUGAACUGGAUUUGCCG	UGGCGGAUCUAGUUCAGAAGC	Cleavage
ghr-miR2949a-5p	115							-1.07238	1.56382e-111	down				CotAD_62522	273	0.56	2.09	2.96	1.18	1.51	2.01	1.905	2.408	0.354	0.417	ns	ns	ns	ns	2283	GO:0016020//membrane	GO:0004620//phospholipase activity;GO:0046872//metal ion binding	GO:0009267//cellular response to starvation;GO:0040007//growth;GO:0006650//glycerophospholipid metabolic process;GO:0048513//organ development;GO:0006808//regulation of nitrogen utilization	gi|224134539|ref|XP_002327429.1|/0/predicted protein [Populus trichocarpa]	CotAD_62522	AT1G55180.1	Symbols: PLDEPSILON, PLDALPHA4 | phospholipase D alpha 4 | chr1:20585057-20587629 REVERSE LENGTH=762	CotAD_62522	ghr-miR2949a-5p	115	3	21.613	1	21	342	362	ACUUUUGAACUGGAUUUGCCG	UGGUAAAACCAGUCCAGAAGU	Cleavage
ghr-miR2949a-5p	116							-1.07238	1.56382e-111	down				CotAD_64158	319	8.34	5.85	7.17	8.47	4.95	9.98	-0.511	-0.218	-0.777	1.013	ns	ns	ns	ns	5835	GO:0043234//protein complex;GO:0016020//membrane	GO:0035251//UDP-glucosyltransferase activity	GO:0009555//pollen development;GO:0006074//(1->3)-beta-D-glucan metabolic process;GO:0040007//growth	gi|255540397|ref|XP_002511263.1|/0/transferase, transferring glycosyl groups, putative [Ricinus communis]	CotAD_64158	AT2G36850.1	Symbols: ATGSL08, GSL8, GSL08, ATGSL8, CHOR | glucan synthase-like 8 | chr2:15454935-15469666 REVERSE LENGTH=1904	CotAD_64158	ghr-miR2949a-5p	116	3	13.785	1	21	2672	2692	ACUUUUGAACUGGAUUUGCCG	UGGCAUAUGCAGUUCAGGAGU	Cleavage
ghr-miR2949a-5p	117							-1.07238	1.56382e-111	down				CotAD_64892	1	0	0.2	38.65	0	1.02	51.19	7.668	15.238	9.99	5.654	up	up	up	up	1302	GO:0016020//membrane	-	-	gi|462411566|gb|EMJ16615.1|/2.72801e-154/hypothetical protein PRUPE_ppa006034mg [Prunus persica]	CotAD_64892	AT3G28960.1	Symbols: | Transmembrane amino acid transporter family protein | chr3:10984245-10985767 REVERSE LENGTH=405	CotAD_64892	ghr-miR2949a-5p	117	3	12.255	1	20	901	920	ACUUUUGAACUGGAUUUGCC	AGCAAGAUCAGUUCAAAAGU	Cleavage
ghr-miR394a	118	1.37801	3.38395e-214	up				1.00901	1.01136e-67	up				CotAD_49414	52	1.19	4.96	1.63	1.83	3.97	0	2.057	0.454	1.113	-11.954	ns	ns	ns	ns	267	-	-	-	gi|224053501|ref|XP_002297845.1|/4.34026e-41/f-box family protein [Populus trichocarpa]	CotAD_49414	AT1G27340.1	Symbols: | Galactose oxidase/kelch repeat superfamily protein | chr1:9495741-9497857 FORWARD LENGTH=467	CotAD_49414	ghr-miR394a	118	1	15.608	1	20	18	37	UUGGCAUUCUGUCCACCUCC	GGAGGUUGACAGAAUGCCAA	Cleavage
ghr-miR394a	119	1.37801	3.38395e-214	up				1.00901	1.01136e-67	up				CotAD_60441	167	501.76	384.07	304.26	449.43	302.22	237.84	-0.386	-0.722	-0.573	-0.346	ns	ns	ns	ns	2232	GO:0009534//chloroplast thylakoid	GO:0043169//cation binding;GO:0016744	-	gi|224063766|ref|XP_002301278.1|/0/predicted protein [Populus trichocarpa]	CotAD_60441	AT2G45290.1	Symbols: | Transketolase | chr2:18672737-18675589 FORWARD LENGTH=741	CotAD_60441	ghr-miR394a	119	3	24.547	1	20	1156	1175	UUGGCAUUCUGUCCACCUCC	GAAGGUGAAUGGAAUGCCAA	Cleavage
ghr-miR394a	120	1.37801	3.38395e-214	up				1.00901	1.01136e-67	up				CotAD_64253	297	8.17	6.99	12.29	11.01	9.64	14.76	-0.225	0.588	-0.192	0.615	ns	ns	ns	ns	1401	-	-	-	gi|219879374|gb|ACL51019.1|/0/F-box family protein [Citrus trifoliata]	CotAD_64253	AT1G27340.1	Symbols: | Galactose oxidase/kelch repeat superfamily protein | chr1:9495741-9497857 FORWARD LENGTH=467	CotAD_64253	ghr-miR394a	120	0	21.964	1	20	1152	1171	UUGGCAUUCUGUCCACCUCC	GGAGGUGGACAGAAUGCCAA	Cleavage
ghr-miR394a	121	1.37801	3.38395e-214	up				1.00901	1.01136e-67	up				CotAD_70959	308	4.09	7.94	7.46	5.59	4.72	8.75	0.958	0.869	-0.243	0.889	ns	ns	ns	ns	1401	-	-	-	gi|219879374|gb|ACL51019.1|/0/F-box family protein [Citrus trifoliata]	CotAD_70959	AT1G27340.1	Symbols: | Galactose oxidase/kelch repeat superfamily protein | chr1:9495741-9497857 FORWARD LENGTH=467	CotAD_70959	ghr-miR394a	121	1	17.07	1	20	1152	1171	UUGGCAUUCUGUCCACCUCC	GGAGGUUGACAGAAUGCCAA	Cleavage
ghr-miR394a	122	1.37801	3.38395e-214	up				1.00901	1.01136e-67	up				CotAD_71993	230	66.42	40.59	35.25	55.05	31.62	34.07	-0.71	-0.914	-0.8	0.108	ns	ns	ns	ns	2361	GO:0043231//intracellular membrane-bounded organelle	-	-	gi|255550522|ref|XP_002516311.1|/0/ATP binding protein, putative [Ricinus communis]	CotAD_71993	AT5G64030.1	Symbols: | S-adenosyl-L-methionine-dependent methyltransferases superfamily protein | chr5:25624965-25628257 FORWARD LENGTH=829	CotAD_71993	ghr-miR394a	122	3	23.59	1	20	2262	2281	UUGGCAUUCUGUCCACCUCC	GGAGGUUGACAGAAUACUAA	Cleavage
ghr-miR394a	123	1.37801	3.38395e-214	up				1.00901	1.01136e-67	up				CotAD_73792	24	9.31	14.55	18.82	7.34	10.02	19.68	0.644	1.015	0.449	0.975	ns	up	ns	ns	1401	-	-	-	gi|219879374|gb|ACL51019.1|/0/F-box family protein [Citrus trifoliata]	CotAD_73792	AT1G27340.1	Symbols: | Galactose oxidase/kelch repeat superfamily protein | chr1:9495741-9497857 FORWARD LENGTH=467	CotAD_73792	ghr-miR394a	123	0	21.049	1	20	1152	1171	UUGGCAUUCUGUCCACCUCC	GGAGGUGGACAGAAUGCCAA	Cleavage
ghr-miR394b	124	1.37007	3.12987e-214	up				1.01518	1.17434e-69	up				CotAD_49414	53	1.19	4.96	1.63	1.83	3.97	0	2.057	0.454	1.113	-11.954	ns	ns	ns	ns	267	-	-	-	gi|224053501|ref|XP_002297845.1|/4.34026e-41/f-box family protein [Populus trichocarpa]	CotAD_49414	AT1G27340.1	Symbols: | Galactose oxidase/kelch repeat superfamily protein | chr1:9495741-9497857 FORWARD LENGTH=467	CotAD_49414	ghr-miR394b	124	1	15.608	1	20	18	37	UUGGCAUUCUGUCCACCUCC	GGAGGUUGACAGAAUGCCAA	Cleavage
ghr-miR394b	125	1.37007	3.12987e-214	up				1.01518	1.17434e-69	up				CotAD_60441	168	501.76	384.07	304.26	449.43	302.22	237.84	-0.386	-0.722	-0.573	-0.346	ns	ns	ns	ns	2232	GO:0009534//chloroplast thylakoid	GO:0043169//cation binding;GO:0016744	-	gi|224063766|ref|XP_002301278.1|/0/predicted protein [Populus trichocarpa]	CotAD_60441	AT2G45290.1	Symbols: | Transketolase | chr2:18672737-18675589 FORWARD LENGTH=741	CotAD_60441	ghr-miR394b	125	3	24.547	1	20	1156	1175	UUGGCAUUCUGUCCACCUCC	GAAGGUGAAUGGAAUGCCAA	Cleavage
ghr-miR394b	126	1.37007	3.12987e-214	up				1.01518	1.17434e-69	up				CotAD_64253	298	8.17	6.99	12.29	11.01	9.64	14.76	-0.225	0.588	-0.192	0.615	ns	ns	ns	ns	1401	-	-	-	gi|219879374|gb|ACL51019.1|/0/F-box family protein [Citrus trifoliata]	CotAD_64253	AT1G27340.1	Symbols: | Galactose oxidase/kelch repeat superfamily protein | chr1:9495741-9497857 FORWARD LENGTH=467	CotAD_64253	ghr-miR394b	126	0	21.964	1	20	1152	1171	UUGGCAUUCUGUCCACCUCC	GGAGGUGGACAGAAUGCCAA	Cleavage
ghr-miR394b	127	1.37007	3.12987e-214	up				1.01518	1.17434e-69	up				CotAD_70959	309	4.09	7.94	7.46	5.59	4.72	8.75	0.958	0.869	-0.243	0.889	ns	ns	ns	ns	1401	-	-	-	gi|219879374|gb|ACL51019.1|/0/F-box family protein [Citrus trifoliata]	CotAD_70959	AT1G27340.1	Symbols: | Galactose oxidase/kelch repeat superfamily protein | chr1:9495741-9497857 FORWARD LENGTH=467	CotAD_70959	ghr-miR394b	127	1	17.07	1	20	1152	1171	UUGGCAUUCUGUCCACCUCC	GGAGGUUGACAGAAUGCCAA	Cleavage
ghr-miR394b	128	1.37007	3.12987e-214	up				1.01518	1.17434e-69	up				CotAD_71993	231	66.42	40.59	35.25	55.05	31.62	34.07	-0.71	-0.914	-0.8	0.108	ns	ns	ns	ns	2361	GO:0043231//intracellular membrane-bounded organelle	-	-	gi|255550522|ref|XP_002516311.1|/0/ATP binding protein, putative [Ricinus communis]	CotAD_71993	AT5G64030.1	Symbols: | S-adenosyl-L-methionine-dependent methyltransferases superfamily protein | chr5:25624965-25628257 FORWARD LENGTH=829	CotAD_71993	ghr-miR394b	128	3	23.59	1	20	2262	2281	UUGGCAUUCUGUCCACCUCC	GGAGGUUGACAGAAUACUAA	Cleavage
ghr-miR394b	129	1.37007	3.12987e-214	up				1.01518	1.17434e-69	up				CotAD_73792	25	9.31	14.55	18.82	7.34	10.02	19.68	0.644	1.015	0.449	0.975	ns	up	ns	ns	1401	-	-	-	gi|219879374|gb|ACL51019.1|/0/F-box family protein [Citrus trifoliata]	CotAD_73792	AT1G27340.1	Symbols: | Galactose oxidase/kelch repeat superfamily protein | chr1:9495741-9497857 FORWARD LENGTH=467	CotAD_73792	ghr-miR394b	129	0	21.049	1	20	1152	1171	UUGGCAUUCUGUCCACCUCC	GGAGGUGGACAGAAUGCCAA	Cleavage
ghr-miR7505	130							1.12173	5.13824e-25	up				CotAD_08736	324	0.85	0.85	1.75	0.39	0.57	1.43	-0.002	1.039	0.528	1.34	ns	ns	ns	ns	1869	-	-	-	gi|147787958|emb|CAN73849.1|/1.87901e-157/hypothetical protein VITISV_021776 [Vitis vinifera]	CotAD_08736	AT1G12300.1	Symbols: | Tetratricopeptide repeat (TPR)-like superfamily protein | chr1:4184163-4186076 REVERSE LENGTH=637	CotAD_08736	ghr-miR7505	130	3	16.595	1	21	898	918	UUCAGAAACCAUCCCUUCCUU	AAGGAGGGGAUGAUUUCAGAA	Translation
ghr-miR7505	131							1.12173	5.13824e-25	up				CotAD_12168	102	3.24	3.06	3.7	1.99	3.95	1.82	-0.084	0.191	0.988	-1.119	ns	ns	ns	ns	1473	-	-	-	gi|224130786|ref|XP_002328376.1|/5.34694e-125/predicted protein [Populus trichocarpa]	CotAD_12168	AT1G12300.1	Symbols: | Tetratricopeptide repeat (TPR)-like superfamily protein | chr1:4184163-4186076 REVERSE LENGTH=637	CotAD_12168	ghr-miR7505	131	2.5	17.769	1	21	604	624	UUCAGAAACCAUCCCUUCCUU	AAGGAAGGGAUGCUUGCUGAA	Translation
ghr-miR7505	132							1.12173	5.13824e-25	up				CotAD_14877	103	0.33	0.82	0.56	0.76	0.41	0.2	1.32	0.776	-0.887	-1.052	ns	ns	ns	ns	1944	-	-	-	gi|147787958|emb|CAN73849.1|/1.72974e-153/hypothetical protein VITISV_021776 [Vitis vinifera]	CotAD_14877	AT1G62930.1	Symbols: | Tetratricopeptide repeat (TPR)-like superfamily protein | chr1:23306534-23308423 FORWARD LENGTH=629	CotAD_14877	ghr-miR7505	132	2	21.257	1	21	973	993	UUCAGAAACCAUCCCUUCCUU	AAGGAGGGGAUGGUUUCUAAA	Cleavage
ghr-miR7505	133							1.12173	5.13824e-25	up				CotAD_16409	215	0	0.35	0	0	0	0	8.452	0	0	0	ns	ns	ns	ns	756	-	-	-	gi|224125496|ref|XP_002319601.1|/9.99017e-61/predicted protein [Populus trichocarpa]	CotAD_16409	AT1G62914.1	Symbols: | pentatricopeptide (PPR) repeat-containing protein | chr1:23301576-23303162 FORWARD LENGTH=528	CotAD_16409	ghr-miR7505	133	3	21.204	1	21	589	609	UUCAGAAACCAUCCCUUCCUU	AAGAAUGGUAUGGUUUCUGAA	Cleavage
ghr-miR7505	134							1.12173	5.13824e-25	up				CotAD_21132	207	0	0.21	0	0.39	0	0	7.712	0	-8.599	0	ns	ns	ns	ns	1263	-	-	-	gi|225427482|ref|XP_002263209.1|/1.16841e-77/PREDICTED: putative pentatricopeptide repeat-containing protein At1g12700, mitochondrial-like [Vitis vinifera]	CotAD_21132	AT1G62680.1	Symbols: | Pentatricopeptide repeat (PPR) superfamily protein | chr1:23208247-23209893 REVERSE LENGTH=548	CotAD_21132	ghr-miR7505	134	1.5	19.445	1	21	868	888	UUCAGAAACCAUCCCUUCCUU	AAGGAAGGGAUGGUCUCUGAA	Cleavage
ghr-miR7505	135							1.12173	5.13824e-25	up				CotAD_21142	327	1.92	1.06	0.87	0.66	0.18	0.51	-0.85	-1.131	-1.887	1.533	ns	ns	ns	ns	1494	-	-	-	gi|147787958|emb|CAN73849.1|/5.99816e-140/hypothetical protein VITISV_021776 [Vitis vinifera]	CotAD_21142	AT1G62930.1	Symbols: | Tetratricopeptide repeat (TPR)-like superfamily protein | chr1:23306534-23308423 FORWARD LENGTH=629	CotAD_21142	ghr-miR7505	135	2.5	14.613	1	21	628	648	UUCAGAAACCAUCCCUUCCUU	AAGGAAGGGAUGAUCUCUGAA	Translation
ghr-miR7505	136							1.12173	5.13824e-25	up				CotAD_21151	71	0.85	0.57	0.47	0.79	0.43	0	-0.587	-0.868	-0.887	-8.736	ns	ns	ns	ns	1863	-	-	-	gi|147787958|emb|CAN73849.1|/1.53444e-151/hypothetical protein VITISV_021776 [Vitis vinifera]	CotAD_21151	AT1G62930.1	Symbols: | Tetratricopeptide repeat (TPR)-like superfamily protein | chr1:23306534-23308423 FORWARD LENGTH=629	CotAD_21151	ghr-miR7505	136	1.5	15.864	1	21	1015	1035	UUCAGAAACCAUCCCUUCCUU	AAGGAAGGGAUGGUCUCUGAA	Cleavage
ghr-miR7505	137							1.12173	5.13824e-25	up				CotAD_21154	73	1.46	0.4	0.5	0.37	0.4	0	-1.85	-1.546	0.113	-8.661	ns	ns	ns	ns	1308	-	-	-	gi|147787958|emb|CAN73849.1|/5.42135e-110/hypothetical protein VITISV_021776 [Vitis vinifera]	CotAD_21154	AT1G62930.1	Symbols: | Tetratricopeptide repeat (TPR)-like superfamily protein | chr1:23306534-23308423 FORWARD LENGTH=629	CotAD_21154	ghr-miR7505	137	0.5	22.873	1	21	442	462	UUCAGAAACCAUCCCUUCCUU	AAGGAAGGGAUGGUUUUUGAA	Cleavage
ghr-miR7505	138							1.12173	5.13824e-25	up				CotAD_24219	258	20.17	18.76	21.22	22.54	20.91	26.05	-0.105	0.074	-0.108	0.317	ns	ns	ns	ns	2823	GO:0005618//cell wall;GO:0016020//membrane	GO:0004672//protein kinase activity;GO:0000166//nucleotide binding	GO:0048229//gametophyte development	gi|255573218|ref|XP_002527538.1|/0/receptor protein kinase, putative [Ricinus communis]	CotAD_24219	AT2G01820.1	Symbols: | Leucine-rich repeat protein kinase family protein | chr2:357664-360681 REVERSE LENGTH=943	CotAD_24219	ghr-miR7505	138	3	10.77	1	20	1779	1798	UUCAGAAACCAUCCCUUCCU	AGGAAGGGGUGGUUUUGGGA	Cleavage
ghr-miR7505	139							1.12173	5.13824e-25	up				CotAD_28621	178	2.53	1.83	1.21	1.95	1.37	1.19	-0.466	-1.069	-0.504	-0.204	ns	ns	ns	ns	2889	-	-	-	gi|224130790|ref|XP_002328377.1|/9.42726e-130/predicted protein [Populus trichocarpa]	CotAD_28621	AT1G63130.1	Symbols: | Tetratricopeptide repeat (TPR)-like superfamily protein | chr1:23412854-23414746 FORWARD LENGTH=630	CotAD_28621	ghr-miR7505	139	1.5	15.687	1	21	1321	1341	UUCAGAAACCAUCCCUUCCUU	AAGGAGGGGAGGGUUUCUGAA	Translation
ghr-miR7505	140							1.12173	5.13824e-25	up				CotAD_28624	333	1.02	0.51	0.42	0.63	0.17	0.74	-1.002	-1.283	-1.887	2.118	ns	ns	ns	ns	1560	-	-	-	gi|224130786|ref|XP_002328376.1|/1.68035e-124/predicted protein [Populus trichocarpa]	CotAD_28624	AT1G12300.1	Symbols: | Tetratricopeptide repeat (TPR)-like superfamily protein | chr1:4184163-4186076 REVERSE LENGTH=637	CotAD_28624	ghr-miR7505	140	0.5	18.151	1	21	694	714	UUCAGAAACCAUCCCUUCCUU	AAGGAGGGGAUGGUUUCUGAA	Cleavage
ghr-miR7505	141							1.12173	5.13824e-25	up				CotAD_30717	209	37	35.39	36.47	46.61	38.3	38.3	-0.064	-0.021	-0.283	0	ns	ns	ns	ns	2820	GO:0016020//membrane	GO:0004672//protein kinase activity;GO:0000166//nucleotide binding	GO:0009987//cellular process;GO:0023052//signaling	gi|359472575|ref|XP_002281552.2|/0/PREDICTED: probable receptor protein kinase TMK1-like [Vitis vinifera]	CotAD_30717	AT1G66150.1	Symbols: TMK1 | transmembrane kinase 1 | chr1:24631503-24634415 FORWARD LENGTH=942	CotAD_30717	ghr-miR7505	141	3	12.612	1	20	1776	1795	UUCAGAAACCAUCCCUUCCU	AGGAAGGGGUGGUUUUGGGA	Cleavage
ghr-miR7505	142							1.12173	5.13824e-25	up				CotAD_31601	64	0	1.29	1.92	0.72	0.78	0	10.338	10.904	0.113	-9.601	ns	ns	ns	ns	1023	-	-	-	gi|224130706|ref|XP_002328356.1|/9.52478e-93/predicted protein [Populus trichocarpa]	CotAD_31601	AT1G12700.1	Symbols: | ATP binding;nucleic acid binding;helicases | chr1:4323722-4326227 REVERSE LENGTH=735	CotAD_31601	ghr-miR7505	142	3	19.275	1	21	769	789	UUCAGAAACCAUCCCUUCCUU	AAGGAGGGAAUGAUUUUUGAA	Translation
ghr-miR7505	143							1.12173	5.13824e-25	up				CotAD_31617	329	0.32	0.53	0.44	0.25	0.13	0.39	0.735	0.454	-0.887	1.533	ns	ns	ns	ns	1980	-	-	-	gi|147787958|emb|CAN73849.1|/1.40237e-150/hypothetical protein VITISV_021776 [Vitis vinifera]	CotAD_31617	AT1G12300.1	Symbols: | Tetratricopeptide repeat (TPR)-like superfamily protein | chr1:4184163-4186076 REVERSE LENGTH=637	CotAD_31617	ghr-miR7505	143	1	18.085	1	21	1114	1134	UUCAGAAACCAUCCCUUCCUU	AAGGAGGGGAUGGUUUUUGAA	Cleavage
ghr-miR7505	144							1.12173	5.13824e-25	up				CotAD_31619	278	2.04	1.57	1.49	2.01	0.61	0.88	-0.372	-0.446	-1.735	0.533	ns	ns	ns	ns	2187	-	-	-	gi|147787958|emb|CAN73849.1|/1.38707e-130/hypothetical protein VITISV_021776 [Vitis vinifera]	CotAD_31619	AT1G63130.1	Symbols: | Tetratricopeptide repeat (TPR)-like superfamily protein | chr1:23412854-23414746 FORWARD LENGTH=630	CotAD_31619	ghr-miR7505	144	1.5	16.351	1	21	1321	1341	UUCAGAAACCAUCCCUUCCUU	AAGGAGGGGAGGGUUUCUGAA	Translation
ghr-miR7505	145							1.12173	5.13824e-25	up				CotAD_33341	315	1.48	1.54	0.38	1.42	0.46	0.89	0.057	-1.961	-1.624	0.948	ns	ns	ns	ns	1719	-	-	-	gi|147787958|emb|CAN73849.1|/6.5011e-133/hypothetical protein VITISV_021776 [Vitis vinifera]	CotAD_33341	AT1G62930.1	Symbols: | Tetratricopeptide repeat (TPR)-like superfamily protein | chr1:23306534-23308423 FORWARD LENGTH=629	CotAD_33341	ghr-miR7505	145	2.5	17.785	1	21	850	870	UUCAGAAACCAUCCCUUCCUU	AAGGAAGGGAUGCUUGCUGAA	Translation
ghr-miR7505	146							1.12173	5.13824e-25	up				CotAD_35438	97	3.57	3.82	2.79	3.14	1.41	0.61	0.098	-0.353	-1.15	-1.204	ns	ns	ns	ns	1872	-	-	-	gi|147787958|emb|CAN73849.1|/5.49093e-149/hypothetical protein VITISV_021776 [Vitis vinifera]	CotAD_35438	AT1G62930.1	Symbols: | Tetratricopeptide repeat (TPR)-like superfamily protein | chr1:23306534-23308423 FORWARD LENGTH=629	CotAD_35438	ghr-miR7505	146	2.5	19.457	1	21	1006	1026	UUCAGAAACCAUCCCUUCCUU	AAAGAAGGGAUGGUUUCUAAA	Cleavage
ghr-miR7505	147							1.12173	5.13824e-25	up				CotAD_35447	69	0.64	0.53	0.22	0	0.53	0	-0.265	-1.546	9.05	-9.05	ns	ns	ns	ns	999	-	-	-	gi|224133106|ref|XP_002327962.1|/3.05333e-88/predicted protein [Populus trichocarpa]	CotAD_35447	AT1G62590.1	Symbols: | pentatricopeptide (PPR) repeat-containing protein | chr1:23177294-23179198 REVERSE LENGTH=634	CotAD_35447	ghr-miR7505	147	1.5	17.379	1	21	589	609	UUCAGAAACCAUCCCUUCCUU	AAGGAAGGGAUGGUCUCUGAA	Cleavage
ghr-miR7505	148							1.12173	5.13824e-25	up				CotAD_35449	135	1.41	1.17	0.68	1.09	0.82	0.51	-0.265	-1.06	-0.402	-0.69	ns	ns	ns	ns	2256	-	-	-	gi|224130790|ref|XP_002328377.1|/3.6083e-166/predicted protein [Populus trichocarpa]	CotAD_35449	AT1G62910.1	Symbols: | Pentatricopeptide repeat (PPR) superfamily protein | chr1:23299060-23300958 FORWARD LENGTH=632	CotAD_35449	ghr-miR7505	148	1.5	24.685	1	21	1390	1410	UUCAGAAACCAUCCCUUCCUU	AAGGAAGGGAUGGUCUCUGAA	Cleavage
ghr-miR7505	149							1.12173	5.13824e-25	up				CotAD_35450	57	0.34	0	0.94	1.32	1.42	0	-8.418	1.454	0.113	-10.475	ns	ns	ns	ns	930	-	-	-	gi|225427482|ref|XP_002263209.1|/1.18919e-91/PREDICTED: putative pentatricopeptide repeat-containing protein At1g12700, mitochondrial-like [Vitis vinifera]	CotAD_35450	AT1G62930.1	Symbols: | Tetratricopeptide repeat (TPR)-like superfamily protein | chr1:23306534-23308423 FORWARD LENGTH=629	CotAD_35450	ghr-miR7505	149	1.5	18.828	1	21	64	84	UUCAGAAACCAUCCCUUCCUU	AAGGAAGGGAUGGUCUCUGAA	Cleavage
ghr-miR7505	150							1.12173	5.13824e-25	up				CotAD_35451	76	1.62	0.68	0	1.56	0.34	0	-1.265	-10.666	-2.209	-8.401	ns	ns	ns	ns	783	-	-	-	gi|225427482|ref|XP_002263209.1|/4.48784e-59/PREDICTED: putative pentatricopeptide repeat-containing protein At1g12700, mitochondrial-like [Vitis vinifera]	CotAD_35451	AT1G62930.1	Symbols: | Tetratricopeptide repeat (TPR)-like superfamily protein | chr1:23306534-23308423 FORWARD LENGTH=629	CotAD_35451	ghr-miR7505	150	1.5	18.268	1	21	322	342	UUCAGAAACCAUCCCUUCCUU	AAGGAAGGGAUGGUCUCUGAA	Cleavage
ghr-miR7505	151							1.12173	5.13824e-25	up				CotAD_35453	81	0.17	0.14	0	0.13	0.14	0	-0.265	-7.404	0.113	-7.139	ns	ns	ns	ns	1878	-	GO:0005488//binding	-	gi|147787958|emb|CAN73849.1|/2.23833e-150/hypothetical protein VITISV_021776 [Vitis vinifera]	CotAD_35453	AT1G63130.1	Symbols: | Tetratricopeptide repeat (TPR)-like superfamily protein | chr1:23412854-23414746 FORWARD LENGTH=630	CotAD_35453	ghr-miR7505	151	1.5	23.132	1	21	1012	1032	UUCAGAAACCAUCCCUUCCUU	AAGGAAGGGAUGGUCUCUGAA	Cleavage
ghr-miR7505	152							1.12173	5.13824e-25	up				CotAD_35454	148	1.52	0.51	0.52	1.41	0.25	0.18	-1.587	-1.546	-2.472	-0.467	ns	ns	ns	ns	2088	-	-	-	gi|224130790|ref|XP_002328377.1|/9.01189e-156/predicted protein [Populus trichocarpa]	CotAD_35454	AT1G62930.1	Symbols: | Tetratricopeptide repeat (TPR)-like superfamily protein | chr1:23306534-23308423 FORWARD LENGTH=629	CotAD_35454	ghr-miR7505	152	1.5	20.383	1	21	1012	1032	UUCAGAAACCAUCCCUUCCUU	AAGGAAGGGAUGGUCUCUGAA	Cleavage
ghr-miR7505	153							1.12173	5.13824e-25	up				CotAD_36164	267	7.08	3.83	3.88	6.13	3.09	4.05	-0.886	-0.868	-0.986	0.388	ns	ns	ns	ns	1797	-	-	-	gi|224130786|ref|XP_002328376.1|/1.18023e-92/predicted protein [Populus trichocarpa]	CotAD_36164	AT1G62930.1	Symbols: | Tetratricopeptide repeat (TPR)-like superfamily protein | chr1:23306534-23308423 FORWARD LENGTH=629	CotAD_36164	ghr-miR7505	153	3	15.311	1	21	508	528	UUCAGAAACCAUCCCUUCCUU	AAGAAUGGUAUGGUUUCUGAA	Cleavage
ghr-miR7505	154							1.12173	5.13824e-25	up				CotAD_36218	283	0.37	0.46	0.25	0.28	0.15	0.22	0.32	-0.546	-0.887	0.533	ns	ns	ns	ns	1731	-	GO:0005488//binding	-	gi|147787958|emb|CAN73849.1|/3.81906e-157/hypothetical protein VITISV_021776 [Vitis vinifera]	CotAD_36218	AT1G63080.1	Symbols: | Pentatricopeptide repeat (PPR) superfamily protein | chr1:23388884-23390728 REVERSE LENGTH=614	CotAD_36218	ghr-miR7505	154	2.5	17.078	1	21	865	885	UUCAGAAACCAUCCCUUCCUU	AAGGAAGGGAAGGUUUCUAAA	Translation
ghr-miR7505	155							1.12173	5.13824e-25	up				CotAD_36219	344	0.38	0	0.79	0	0	0.46	-8.586	1.039	0	8.854	ns	ns	ns	ns	828	-	-	-	gi|224130706|ref|XP_002328356.1|/3.39927e-68/predicted protein [Populus trichocarpa]	CotAD_36219	AT1G62930.1	Symbols: | Tetratricopeptide repeat (TPR)-like superfamily protein | chr1:23306534-23308423 FORWARD LENGTH=629	CotAD_36219	ghr-miR7505	155	1	20.681	1	21	169	189	UUCAGAAACCAUCCCUUCCUU	AGGGAAGGGAUGGUUUUUGAA	Cleavage
ghr-miR7505	156							1.12173	5.13824e-25	up				CotAD_36223	290	1.84	1.67	0.92	1.42	1.12	1.61	-0.139	-1.005	-0.346	0.533	ns	ns	ns	ns	1899	GO:0043231//intracellular membrane-bounded organelle	GO:0003676//nucleic acid binding	-	gi|147787958|emb|CAN73849.1|/8.07363e-148/hypothetical protein VITISV_021776 [Vitis vinifera]	CotAD_36223	AT1G62670.1	Symbols: RPF2 | rna processing factor 2 | chr1:23204773-23206665 REVERSE LENGTH=630	CotAD_36223	ghr-miR7505	156	1.5	18.644	1	21	1015	1035	UUCAGAAACCAUCCCUUCCUU	AGAGAAGGGAUGGUUUCUGAA	Cleavage
ghr-miR7505	157							1.12173	5.13824e-25	up				CotAD_48308	189	1.74	4.75	2.38	2.68	2.27	2.09	1.451	0.454	-0.235	-0.119	ns	ns	ns	ns	1281	-	GO:0005488//binding	-	gi|427199308|gb|AFY26884.1|/1.92811e-120/ras GTPase-activating protein-binding protein 1 [Morella rubra]	CotAD_48308	AT5G43960.1	Symbols: | Nuclear transport factor 2 (NTF2) family protein with RNA binding (RRM-RBD-RNP motifs) domain | chr5:17689154-17691653 REVERSE LENGTH=450	CotAD_48308	ghr-miR7505	157	2.5	20.671	1	21	907	927	UUCAGAAACCAUCCCUUCCUU	GAGGAAGGGUUGGUCUCUGAA	Cleavage
ghr-miR7505	158							1.12173	5.13824e-25	up				CotAD_58958	291	0.82	0.51	0.28	0.16	0.17	0.25	-0.68	-1.546	0.113	0.533	ns	ns	ns	ns	1560	-	-	-	gi|224130828|ref|XP_002328386.1|/2.59241e-125/predicted protein [Populus trichocarpa]	CotAD_58958	AT1G62670.1	Symbols: RPF2 | rna processing factor 2 | chr1:23204773-23206665 REVERSE LENGTH=630	CotAD_58958	ghr-miR7505	158	1.5	18.118	1	21	694	714	UUCAGAAACCAUCCCUUCCUU	AAGGAAGGGAUGGUCUCUGAA	Cleavage
ghr-miR7505	159							1.12173	5.13824e-25	up				CotAD_58963	77	0.16	0.4	0.11	0.12	0.27	0	1.32	-0.546	1.113	-8.063	ns	ns	ns	ns	1980	-	-	-	gi|224130790|ref|XP_002328377.1|/5.16155e-145/predicted protein [Populus trichocarpa]	CotAD_58963	AT1G63080.1	Symbols: | Pentatricopeptide repeat (PPR) superfamily protein | chr1:23388884-23390728 REVERSE LENGTH=614	CotAD_58963	ghr-miR7505	159	1.5	22.821	1	21	1114	1134	UUCAGAAACCAUCCCUUCCUU	AAGGAAGGGAUGGUCUCUGAA	Cleavage
ghr-miR7505	160							1.12173	5.13824e-25	up				CotAD_58965	276	0.66	1.27	0.15	1.51	0.18	0.26	0.958	-2.131	-3.057	0.533	ns	ns	ns	ns	1455	-	-	-	gi|147787958|emb|CAN73849.1|/6.41296e-131/hypothetical protein VITISV_021776 [Vitis vinifera]	CotAD_58965	AT1G62930.1	Symbols: | Tetratricopeptide repeat (TPR)-like superfamily protein | chr1:23306534-23308423 FORWARD LENGTH=629	CotAD_58965	ghr-miR7505	160	1.5	20.062	1	21	589	609	UUCAGAAACCAUCCCUUCCUU	AAGGAAGGGAUGGUCUCUGAA	Cleavage
ghr-miR7505	161							1.12173	5.13824e-25	up				CotAD_58967	218	0	0	0.22	0	0	0	0	7.782	0	0	ns	ns	ns	ns	990	-	-	-	gi|225451354|ref|XP_002275019.1|/3.55476e-89/PREDICTED: putative pentatricopeptide repeat-containing protein At1g12700, mitochondrial-like [Vitis vinifera]	CotAD_58967	AT1G62930.1	Symbols: | Tetratricopeptide repeat (TPR)-like superfamily protein | chr1:23306534-23308423 FORWARD LENGTH=629	CotAD_58967	ghr-miR7505	161	1.5	15.673	1	21	19	39	UUCAGAAACCAUCCCUUCCUU	AAGGAAGGGAUGGUCUCUGAA	Cleavage
ghr-miR7505	162							1.12173	5.13824e-25	up				CotAD_58968	72	1.7	1.13	0.58	0.26	0.42	0	-0.587	-1.546	0.698	-8.731	ns	ns	ns	ns	1869	GO:0043231//intracellular membrane-bounded organelle	GO:0003676//nucleic acid binding	-	gi|147787958|emb|CAN73849.1|/6.04458e-156/hypothetical protein VITISV_021776 [Vitis vinifera]	CotAD_58968	AT1G62930.1	Symbols: | Tetratricopeptide repeat (TPR)-like superfamily protein | chr1:23306534-23308423 FORWARD LENGTH=629	CotAD_58968	ghr-miR7505	162	1.5	18.138	1	21	1003	1023	UUCAGAAACCAUCCCUUCCUU	AAGGAAGGGAUGGUCUCUGAA	Cleavage
ghr-miR7505	163							1.12173	5.13824e-25	up				CotAD_58969	149	0.99	0.99	0.54	0.91	0.66	0.48	-0.002	-0.868	-0.472	-0.467	ns	ns	ns	ns	1608	-	-	-	gi|359488050|ref|XP_002263119.2|/2.19804e-119/PREDICTED: pentatricopeptide repeat-containing protein At1g12300, mitochondrial-like [Vitis vinifera]	CotAD_58969	AT1G62930.1	Symbols: | Tetratricopeptide repeat (TPR)-like superfamily protein | chr1:23306534-23308423 FORWARD LENGTH=629	CotAD_58969	ghr-miR7505	163	1.5	18.134	1	21	742	762	UUCAGAAACCAUCCCUUCCUU	AAGGAAGGGAUGGUCUCUGAA	Cleavage
ghr-miR7505	164							1.12173	5.13824e-25	up				CotAD_58970	214	0.34	0	0.23	0	0	0	-8.404	-0.546	0	0	ns	ns	ns	ns	1878	-	-	-	gi|147787958|emb|CAN73849.1|/1.26806e-153/hypothetical protein VITISV_021776 [Vitis vinifera]	CotAD_58970	AT1G63080.1	Symbols: | Pentatricopeptide repeat (PPR) superfamily protein | chr1:23388884-23390728 REVERSE LENGTH=614	CotAD_58970	ghr-miR7505	164	2.5	20.81	1	21	1012	1032	UUCAGAAACCAUCCCUUCCUU	AAGGAAGGGUUGGUCUCUGAA	Cleavage
ghr-miR7505	165							1.12173	5.13824e-25	up				CotAD_58971	210	0.34	0	0	0	0	0	-8.418	-8.418	0	0	ns	ns	ns	ns	930	-	-	-	gi|225451354|ref|XP_002275019.1|/3.95875e-87/PREDICTED: putative pentatricopeptide repeat-containing protein At1g12700, mitochondrial-like [Vitis vinifera]	CotAD_58971	AT1G62930.1	Symbols: | Tetratricopeptide repeat (TPR)-like superfamily protein | chr1:23306534-23308423 FORWARD LENGTH=629	CotAD_58971	ghr-miR7505	165	1.5	22.518	1	21	103	123	UUCAGAAACCAUCCCUUCCUU	AAGGAAGGGAUGGUCUCUGAA	Cleavage
ghr-miR7505	166							1.12173	5.13824e-25	up				CotAD_61396	328	3.15	1.16	1.2	1.08	0.58	1.69	-1.435	-1.394	-0.887	1.533	ns	ns	ns	ns	909	-	-	-	gi|147788022|emb|CAN69338.1|/6.94303e-89/hypothetical protein VITISV_032632 [Vitis vinifera]	CotAD_61396	AT1G62930.1	Symbols: | Tetratricopeptide repeat (TPR)-like superfamily protein | chr1:23306534-23308423 FORWARD LENGTH=629	CotAD_61396	ghr-miR7505	166	2.5	21.486	1	21	64	84	UUCAGAAACCAUCCCUUCCUU	AAGGAAGGAAUGGUCUCUGAA	Cleavage
ghr-miR7505	167							1.12173	5.13824e-25	up				CotAD_64950	223	6.86	6.08	5.97	6.46	4.44	4.46	-0.176	-0.201	-0.539	0.006	ns	ns	ns	ns	2919	GO:0043231//intracellular membrane-bounded organelle	GO:0005488//binding	-	gi|462413227|gb|EMJ18276.1|/0/hypothetical protein PRUPE_ppa000843mg [Prunus persica]	CotAD_64950	AT1G79830.3	Symbols: GC5 | golgin candidate 5 | chr1:30028110-30033508 REVERSE LENGTH=956	CotAD_64950	ghr-miR7505	167	3	21.142	1	20	866	885	UUCAGAAACCAUCCCUUCCU	CUCAAGGGAUGGUUUCUGAA	Cleavage
ghr-miR482a	168							1.36718	3.57918e-183	up				CotAD_05241	41	6.86	5.43	3.16	6.49	3.74	1.22	-0.338	-1.119	-0.794	-1.619	ns	down	ns	down	2829	-	-	-	gi|224077192|ref|XP_002305171.1|/0/predicted protein [Populus trichocarpa]	CotAD_05241	AT1G67040.1	Symbols: | unknown protein; FUNCTIONS IN: molecular_function unknown; INVOLVED IN: biological_process unknown; LOCATED IN: cellular_component unknown; EXPRESSED IN: 20 plant structures; EXPRESSED DURING: 11 growth stages; BEST Arabidopsis thaliana protein match is: unknown protein (TAIR:AT5G26910.3); Has 89 Blast hits to 84 proteins in 15 species: Archae - 0; Bacteria - 0; Metazoa - 5; Fungi - 2;…	CotAD_05241	ghr-miR482a	168	3	15.737	1	20	445	464	UCUUUCCUACUCCUCCCAUA	UGUGGGAACAGUGGGAAAGA	Cleavage
ghr-miR482a	169							1.36718	3.57918e-183	up				CotAD_06939	322	5.08	4.23	8.46	7.66	4.39	9.83	-0.265	0.736	-0.803	1.162	ns	ns	ns	ns	3195	-	-	-	gi|462402795|gb|EMJ08352.1|/0/hypothetical protein PRUPE_ppa000613mg [Prunus persica]	CotAD_06939	AT4G10710.1	Symbols: SPT16 | global transcription factor C | chr4:6602226-6605450 REVERSE LENGTH=1074	CotAD_06939	ghr-miR482a	169	3	4.518	1	20	3038	3057	UCUUUCCUACUCCUCCCAUA	CAUGGGAGGAGUUGGAGAGG	Cleavage
ghr-miR482a	170							1.36718	3.57918e-183	up				CotAD_09349	8	2.01	9.97	13.72	5.84	10.74	13.22	2.309	2.769	0.878	0.3	up	up	ns	ns	3477	-	GO:0016787//hydrolase activity	-	gi|255551388|ref|XP_002516740.1|/0/leucine-rich repeat containing protein, putative [Ricinus communis]	CotAD_09349	AT3G14470.1	Symbols: | NB-ARC domain-containing disease resistance protein | chr3:4857940-4861104 FORWARD LENGTH=1054	CotAD_09349	ghr-miR482a	170	3	23.526	1	22	586	607	UCUUUCCUACUCCUCCCAUACC	GGUAUGGGUGGACUUGGAAAGA	Translation
ghr-miR482a	171							1.36718	3.57918e-183	up				CotAD_11758	257	0.91	2.34	2.08	0.76	1.33	1.65	1.36	1.191	0.805	0.31	ns	ns	ns	ns	4182	-	-	-	gi|224059584|ref|XP_002299919.1|/0/cc-nbs-lrr resistance protein [Populus trichocarpa]	CotAD_11758	AT3G14470.1	Symbols: | NB-ARC domain-containing disease resistance protein | chr3:4857940-4861104 FORWARD LENGTH=1054	CotAD_11758	ghr-miR482a	171	3	22.475	1	22	640	661	UCUUUCCUACUCCUCCCAUACC	GGUAUGGGAGGAGUAGGUAAAA	Cleavage
ghr-miR482a	172							1.36718	3.57918e-183	up				CotAD_13669	177	4.11	9.75	5.85	5.11	7.11	6.1	1.244	0.509	0.476	-0.222	ns	ns	ns	ns	1005	GO:0044464	-	-	gi|296083903|emb|CBI24291.3|/1.166e-103/unnamed protein product [Vitis vinifera]	CotAD_13669	AT2G26780.1	Symbols: | ARM repeat superfamily protein | chr2:11410125-11423598 FORWARD LENGTH=1826	CotAD_13669	ghr-miR482a	172	3	24.845	1	20	167	186	UCUUUCCUACUCCUCCCAUA	UAUGGGAGGGGAAGGAAACA	Translation
ghr-miR482a	173							1.36718	3.57918e-183	up				CotAD_17551	325	4.52	4.73	8.09	5.16	2.67	7.02	0.066	0.84	-0.951	1.395	ns	ns	ns	ns	2181	GO:0016020//membrane	GO:0008289//lipid binding;GO:0003824//catalytic activity	GO:0000902//cell morphogenesis;GO:0010073//meristem maintenance;GO:0006351//transcription, DNA-templated	gi|297742114|emb|CBI33901.3|/0/unnamed protein product [Vitis vinifera]	CotAD_17551	AT2G35350.1	Symbols: PLL1 | poltergeist like 1 | chr2:14881360-14884116 REVERSE LENGTH=783	CotAD_17551	ghr-miR482a	173	3	16.324	1	20	1258	1277	UCUUUCCUACUCCUCCCAUA	ACUGGGAGGAGAAGGAAAGA	Translation
ghr-miR482a	174							1.36718	3.57918e-183	up				CotAD_20087	321	3.85	3.9	2.87	2.96	1.81	4.03	0.019	-0.426	-0.71	1.154	ns	ns	ns	ns	1899	GO:0016020//membrane	GO:0016301//kinase activity	-	gi|449460772|ref|XP_004148119.1|/0/PREDICTED: receptor-like serine/threonine-protein kinase At4g25390-like [Cucumis sativus]	CotAD_20087	AT4G25390.1	Symbols: | Protein kinase superfamily protein | chr4:12977491-12979446 FORWARD LENGTH=651	CotAD_20087	ghr-miR482a	174	3	11.877	1	22	1006	1027	UCUUUCCUACUCCUCCCAUACC	GAUAUGGGCGCAGUGGGAGAGA	Cleavage
ghr-miR482a	175							1.36718	3.57918e-183	up				CotAD_23301	31	9.59	8.72	9.24	12.7	5.66	5.24	-0.136	-0.053	-1.166	-0.113	ns	ns	down	ns	2853	-	-	-	gi|224077192|ref|XP_002305171.1|/0/predicted protein [Populus trichocarpa]	CotAD_23301	AT1G67040.1	Symbols: | unknown protein; FUNCTIONS IN: molecular_function unknown; INVOLVED IN: biological_process unknown; LOCATED IN: cellular_component unknown; EXPRESSED IN: 20 plant structures; EXPRESSED DURING: 11 growth stages; BEST Arabidopsis thaliana protein match is: unknown protein (TAIR:AT5G26910.3); Has 89 Blast hits to 84 proteins in 15 species: Archae - 0; Bacteria - 0; Metazoa - 5; Fungi - 2;…	CotAD_23301	ghr-miR482a	175	3	21.866	1	20	442	461	UCUUUCCUACUCCUCCCAUA	UGUGGGAACAGUGGGAAAGA	Cleavage
ghr-miR482a	176							1.36718	3.57918e-183	up				CotAD_42239	224	15.06	10.28	7.22	13.21	5.77	5.8	-0.551	-1.06	-1.196	0.009	ns	ns	ns	ns	1056	-	-	-	gi|462401031|gb|EMJ06588.1|/1.02233e-105/hypothetical protein PRUPE_ppa007407mg [Prunus persica]	CotAD_42239	AT4G39470.1	Symbols: | Tetratricopeptide repeat (TPR)-like superfamily protein | chr4:18359735-18361165 REVERSE LENGTH=341	CotAD_42239	ghr-miR482a	176	3	10.982	1	21	447	467	UCUUUCCUACUCCUCCCAUAC	GUAUGGGAAGAUUAGGAGAGG	Translation
ghr-miR482a	177							1.36718	3.57918e-183	up				CotAD_42501	274	5.47	3.78	3.03	3.67	3.39	4.76	-0.534	-0.853	-0.115	0.491	ns	ns	ns	ns	2733	-	-	-	gi|225431392|ref|XP_002272192.1|/0/PREDICTED: uncharacterized protein LOC100259153 [Vitis vinifera]	CotAD_42501	AT5G09840.1	Symbols: | Putative endonuclease or glycosyl hydrolase | chr5:3059027-3061970 FORWARD LENGTH=924	CotAD_42501	ghr-miR482a	177	3	19.155	1	21	1383	1403	UCUUUCCUACUCCUCCCAUAC	GUUUUGGAGAAGUAGGAAAGA	Cleavage
ghr-miR482a	178							1.36718	3.57918e-183	up				CotAD_47172	170	0.87	0.67	0.55	0.67	0.42	0.35	-0.39	-0.671	-0.665	-0.275	ns	ns	ns	ns	4377	-	-	-	gi|359495024|ref|XP_002267933.2|/0/PREDICTED: putative disease resistance protein At3g14460-like [Vitis vinifera]	CotAD_47172	AT3G14470.1	Symbols: | NB-ARC domain-containing disease resistance protein | chr3:4857940-4861104 FORWARD LENGTH=1054	CotAD_47172	ghr-miR482a	178	3	20.096	1	22	613	634	UCUUUCCUACUCCUCCCAUACC	GGUAUGGGAGGAAUGGGCAAGA	Translation
ghr-miR482a	179							1.36718	3.57918e-183	up				CotAD_58569	134	4.15	5.67	3.04	3.19	4.68	2.85	0.451	-0.446	0.554	-0.715	ns	ns	ns	ns	1074	-	GO:0004486//methylenetetrahydrofolate dehydrogenase [NAD(P)+] activity;GO:0019238//cyclohydrolase activity	GO:0006760//folic acid-containing compound metabolic process	gi|296085803|emb|CBI31127.3|/1.01179e-116/unnamed protein product [Vitis vinifera]	CotAD_58569	AT2G38660.3	Symbols: | Amino acid dehydrogenase family protein | chr2:16166392-16168194 FORWARD LENGTH=352	CotAD_58569	ghr-miR482a	179	3	21.302	1	22	655	676	UCUUUCCUACUCCUCCCAUACC	GGUGUGGGAAUAGUGGGAAAGA	Cleavage
ghr-miR482a	180							1.36718	3.57918e-183	up				CotAD_58692	320	4.2	3.49	1.57	4.7	1.9	4.13	-0.265	-1.42	-1.302	1.118	ns	ns	ns	ns	834	GO:0043231//intracellular membrane-bounded organelle	-	-	gi|462401031|gb|EMJ06588.1|/4.77197e-94/hypothetical protein PRUPE_ppa007407mg [Prunus persica]	CotAD_58692	AT4G39470.1	Symbols: | Tetratricopeptide repeat (TPR)-like superfamily protein | chr4:18359735-18361165 REVERSE LENGTH=341	CotAD_58692	ghr-miR482a	180	3	13.17	1	21	207	227	UCUUUCCUACUCCUCCCAUAC	GUAUGGGAAGAUUAGGAGAGG	Translation
ghr-miR482a	181							1.36718	3.57918e-183	up				CotAD_58844	101	15.23	21.45	17.25	11.27	12.68	5.64	0.494	0.18	0.17	-1.168	ns	ns	ns	ns	1086	GO:0009532//plastid stroma	GO:0019829//cation-transporting ATPase activity;GO:0032559	GO:0006811//ion transport;GO:0030003//cellular cation homeostasis	gi|225449002|ref|XP_002271753.1|/1.6205e-162/PREDICTED: putative arsenical pump-driving ATPase-like [Vitis vinifera]	CotAD_58844	AT3G10350.1	Symbols: | P-loop containing nucleoside triphosphate hydrolases superfamily protein | chr3:3208310-3210678 FORWARD LENGTH=411	CotAD_58844	ghr-miR482a	181	3	19.721	1	22	103	124	UCUUUCCUACUCCUCCCAUACC	GGCAAGGGAGGUGUAGGAAAGA	Translation
ghr-miR482a	182							1.36718	3.57918e-183	up				CotAD_59175	248	0.15	0.7	0.42	0.29	0.32	0.37	2.195	1.454	0.113	0.211	ns	ns	ns	ns	4179	-	-	-	gi|224059584|ref|XP_002299919.1|/0/cc-nbs-lrr resistance protein [Populus trichocarpa]	CotAD_59175	AT3G14470.1	Symbols: | NB-ARC domain-containing disease resistance protein | chr3:4857940-4861104 FORWARD LENGTH=1054	CotAD_59175	ghr-miR482a	182	3	22.235	1	22	640	661	UCUUUCCUACUCCUCCCAUACC	GGUAUGGGAGGAGUAGGUAAAA	Cleavage
ghr-miR482a	183							1.36718	3.57918e-183	up				CotAD_59544	42	105.36	72.58	34.39	97.36	58.56	22.67	-0.538	-1.615	-0.733	-1.369	ns	down	ns	down	963	GO:0009534//chloroplast thylakoid	GO:0016859//cis-trans isomerase activity	GO:0044267//cellular protein metabolic process	gi|462405960|gb|EMJ11424.1|/1.51855e-105/hypothetical protein PRUPE_ppa015639mg [Prunus persica]	CotAD_59544	AT1G74070.1	Symbols: | Cyclophilin-like peptidyl-prolyl cis-trans isomerase family protein | chr1:27851749-27852861 REVERSE LENGTH=317	CotAD_59544	ghr-miR482a	183	2.5	23.459	1	20	542	561	UCUUUCCUACUCCUCCCAUA	UGCGGGAGGAGUGGGAGAGA	Cleavage
ghr-miR482a	184							1.36718	3.57918e-183	up				CotAD_66148	37	9.06	8.15	10.57	6.6	15.9	3.24	-0.152	0.222	1.269	-2.293	ns	ns	up	down	1299	-	-	GO:0008152//metabolic process	gi|449434206|ref|XP_004134887.1|/5.17579e-121/PREDICTED: patatin group A-3-like [Cucumis sativus]	CotAD_66148	AT3G54950.1	Symbols: PLP7, PLA IIIA | patatin-like protein 6 | chr3:20359076-20360774 REVERSE LENGTH=488	CotAD_66148	ghr-miR482a	184	3	21.119	1	22	652	673	UCUUUCCUACUCCUCCCAUACC	GUUGUGGGAGCAGUAGGAAUGA	Cleavage
ghr-miR482a	185							1.36718	3.57918e-183	up				CotAD_68514	299	3.34	4.45	4.93	1.8	2.09	3.42	0.413	0.558	0.213	0.713	ns	ns	ns	ns	1902	GO:0016020//membrane	GO:0016301//kinase activity	-	gi|449460772|ref|XP_004148119.1|/0/PREDICTED: receptor-like serine/threonine-protein kinase At4g25390-like [Cucumis sativus]	CotAD_68514	AT4G25390.1	Symbols: | Protein kinase superfamily protein | chr4:12977491-12979446 FORWARD LENGTH=651	CotAD_68514	ghr-miR482a	185	3	10.936	1	22	1006	1027	UCUUUCCUACUCCUCCCAUACC	GAUAUGGGCGCAGUGGGAGAGA	Cleavage
ghr-miR827a	186							1.685	1.67568e-08	up	1.60419	6.46465e-13	up	CotAD_09730	347	0	0	0.25	0	0	1.75	0	7.958	0	10.772	ns	ns	ns	ns	876	-	GO:0016788//hydrolase activity, acting on ester bonds	-	gi|224074087|ref|XP_002304246.1|/2.55654e-93/predicted protein [Populus trichocarpa]	CotAD_09730	AT5G40990.1	Symbols: GLIP1 | GDSL lipase 1 | chr5:16418920-16420400 FORWARD LENGTH=374	CotAD_09730	ghr-miR827a	186	3	15.563	1	20	213	232	UUAGAUGACCAUCAACAAAC	GUUUUCUGAUGGUCGUUUAA	Cleavage
ghr-miR827a	187							1.685	1.67568e-08	up	1.60419	6.46465e-13	up	CotAD_26979	264	0.36	2.11	1.74	0.28	3.01	3.92	2.543	2.261	3.435	0.381	ns	ns	ns	ns	879	-	GO:0016788//hydrolase activity, acting on ester bonds	-	gi|224074087|ref|XP_002304246.1|/1.27635e-92/predicted protein [Populus trichocarpa]	CotAD_26979	AT5G40990.1	Symbols: GLIP1 | GDSL lipase 1 | chr5:16418920-16420400 FORWARD LENGTH=374	CotAD_26979	ghr-miR827a	187	3	16.346	1	20	213	232	UUAGAUGACCAUCAACAAAC	GUUUUCUGAUGGUCGUUUAA	Cleavage
ghr-miR827b	188							1.685	1.67568e-08	up	1.60419	6.46465e-13	up	CotAD_09730	348	0	0	0.25	0	0	1.75	0	7.958	0	10.772	ns	ns	ns	ns	876	-	GO:0016788//hydrolase activity, acting on ester bonds	-	gi|224074087|ref|XP_002304246.1|/2.55654e-93/predicted protein [Populus trichocarpa]	CotAD_09730	AT5G40990.1	Symbols: GLIP1 | GDSL lipase 1 | chr5:16418920-16420400 FORWARD LENGTH=374	CotAD_09730	ghr-miR827b	188	3	15.563	1	20	213	232	UUAGAUGACCAUCAACAAAC	GUUUUCUGAUGGUCGUUUAA	Cleavage
ghr-miR827b	189							1.685	1.67568e-08	up	1.60419	6.46465e-13	up	CotAD_26979	265	0.36	2.11	1.74	0.28	3.01	3.92	2.543	2.261	3.435	0.381	ns	ns	ns	ns	879	-	GO:0016788//hydrolase activity, acting on ester bonds	-	gi|224074087|ref|XP_002304246.1|/1.27635e-92/predicted protein [Populus trichocarpa]	CotAD_26979	AT5G40990.1	Symbols: GLIP1 | GDSL lipase 1 | chr5:16418920-16420400 FORWARD LENGTH=374	CotAD_26979	ghr-miR827b	189	3	16.346	1	20	213	232	UUAGAUGACCAUCAACAAAC	GUUUUCUGAUGGUCGUUUAA	Cleavage
ghr-miR827c	190							1.685	1.67568e-08	up	1.60419	6.46465e-13	up	CotAD_09730	349	0	0	0.25	0	0	1.75	0	7.958	0	10.772	ns	ns	ns	ns	876	-	GO:0016788//hydrolase activity, acting on ester bonds	-	gi|224074087|ref|XP_002304246.1|/2.55654e-93/predicted protein [Populus trichocarpa]	CotAD_09730	AT5G40990.1	Symbols: GLIP1 | GDSL lipase 1 | chr5:16418920-16420400 FORWARD LENGTH=374	CotAD_09730	ghr-miR827c	190	3	15.563	1	20	213	232	UUAGAUGACCAUCAACAAAC	GUUUUCUGAUGGUCGUUUAA	Cleavage
ghr-miR827c	191							1.685	1.67568e-08	up	1.60419	6.46465e-13	up	CotAD_26979	266	0.36	2.11	1.74	0.28	3.01	3.92	2.543	2.261	3.435	0.381	ns	ns	ns	ns	879	-	GO:0016788//hydrolase activity, acting on ester bonds	-	gi|224074087|ref|XP_002304246.1|/1.27635e-92/predicted protein [Populus trichocarpa]	CotAD_26979	AT5G40990.1	Symbols: GLIP1 | GDSL lipase 1 | chr5:16418920-16420400 FORWARD LENGTH=374	CotAD_26979	ghr-miR827c	191	3	16.346	1	20	213	232	UUAGAUGACCAUCAACAAAC	GUUUUCUGAUGGUCGUUUAA	Cleavage
ghr-miR169a	192							2.03642	5.52012e-05	up	-9.97903	3.02731e-12	down	CotAD_02072	346	0	0	0	0	0	1.4	0	0	0	10.454	ns	ns	ns	ns	273	-	-	-	-	COTAD_02072			CotAD_02072	ghr-miR169	192	2.5	20.023	1	21	160	180	CAGCCAAGGAUGAUUUGCCGG	CAGGCAAGUCAUCCUUGGCUA	Cleavage
ghr-miR169a	193							2.03642	5.52012e-05	up	-9.97903	3.02731e-12	down	CotAD_22110	138	8.99	3.3	3.26	9.56	5.06	3.18	-1.445	-1.463	-0.918	-0.669	ns	ns	ns	ns	1203	GO:0043231//intracellular membrane-bounded organelle	GO:0046914//transition metal ion binding;GO:0003824//catalytic activity	-	gi|225449196|ref|XP_002279261.1|/9.04882e-141/PREDICTED: uncharacterized protein YKR070W [Vitis vinifera]	CotAD_22110	AT3G45740.1	Symbols: | hydrolase family protein / HAD-superfamily protein | chr3:16790830-16793280 FORWARD LENGTH=376	CotAD_22110	ghr-miR169	193	3	18.079	1	21	991	1011	UAGCCAAGGAUGACUUGCCUG	CAGGCAGGGCAUCCUUGGUUU	Cleavage
ghr-miR169a	194							2.03642	5.52012e-05	up	-9.97903	3.02731e-12	down	CotAD_51216	141	10.58	4.18	5.8	9.97	6.16	4.14	-1.339	-0.868	-0.694	-0.574	ns	ns	ns	ns	1203	GO:0043231//intracellular membrane-bounded organelle	GO:0046914//transition metal ion binding;GO:0003824//catalytic activity	-	gi|462417643|gb|EMJ22380.1|/4.7981e-142/hypothetical protein PRUPE_ppa022467mg [Prunus persica]	CotAD_51216	AT3G45740.1	Symbols: | hydrolase family protein / HAD-superfamily protein | chr3:16790830-16793280 FORWARD LENGTH=376	CotAD_51216	ghr-miR169	194	3	19.865	1	21	991	1011	UAGCCAAGGAUGACUUGCCUG	CAGGCAGGGCAUCCUUGGUUU	Cleavage
ghr-miR169a	195							2.03642	5.52012e-05	up	-9.97903	3.02731e-12	down	CotAD_58809	282	0.46	0.77	0.32	0.24	0.13	0.19	0.735	-0.546	-0.887	0.533	ns	ns	ns	ns	2058	-	GO:0016740//transferase activity	GO:0008152//metabolic process	gi|224054196|ref|XP_002298139.1|/0/predicted protein [Populus trichocarpa]	CotAD_58809	AT3G15940.2	Symbols: | UDP-Glycosyltransferase superfamily protein | chr3:5393632-5396187 REVERSE LENGTH=697	CotAD_58809	ghr-miR169	195	3	19.775	1	21	1430	1450	UAGCCAAGGAUGACUUGCCUG	UAGAUGAGUCAGCCUUGGCUA	Translation
ghr-miR169a	196							2.03642	5.52012e-05	up	-9.97903	3.02731e-12	down	CotAD_61202	22	18.02	13.72	33.62	14.76	16.92	42.71	-0.393	0.9	0.197	1.336	ns	ns	ns	up	1659	GO:0044464	-	-	gi|462399153|gb|EMJ04821.1|/0/hypothetical protein PRUPE_ppa003792mg [Prunus persica]	CotAD_61202	AT2G12400.1	Symbols: | unknown protein; FUNCTIONS IN: molecular_function unknown; INVOLVED IN: biological_process unknown; LOCATED IN: endomembrane system; EXPRESSED IN: 25 plant structures; EXPRESSED DURING: 13 growth stages; BEST Arabidopsis thaliana protein match is: unknown protein (TAIR:AT2G25270.1); Has 177 Blast hits to 172 proteins in 23 species: Archae - 0; Bacteria - 2; Metazoa - 3; Fungi - 0; Plan…	CotAD_61202	ghr-miR169	196	2.5	19.024	1	21	891	911	UAGCCAAGGAUGACUUGCCUG	CACGCUAGUCAUCCUUGGCUG	Cleavage
ghr-miR169a	197							2.03642	5.52012e-05	up	-9.97903	3.02731e-12	down	CotAD_74106	15	9.22	10.01	25.12	8.48	15.18	30.89	0.119	1.446	0.839	1.025	ns	up	ns	up	1587	GO:0044464	-	-	gi|462399153|gb|EMJ04821.1|/0/hypothetical protein PRUPE_ppa003792mg [Prunus persica]	CotAD_74106	AT2G12400.1	Symbols: | unknown protein; FUNCTIONS IN: molecular_function unknown; INVOLVED IN: biological_process unknown; LOCATED IN: endomembrane system; EXPRESSED IN: 25 plant structures; EXPRESSED DURING: 13 growth stages; BEST Arabidopsis thaliana protein match is: unknown protein (TAIR:AT2G25270.1); Has 177 Blast hits to 172 proteins in 23 species: Archae - 0; Bacteria - 2; Metazoa - 3; Fungi - 0; Plan…	CotAD_74106	ghr-miR169	197	2.5	19.193	1	21	819	839	UAGCCAAGGAUGACUUGCCUG	CACGCUAGUCAUCCUUGGCUG	Cleavage
ghr-miR396a	198							2.62844	0	up				CotAD_00367	62	2.26	2.35	2.51	2.39	0.94	0	0.057	0.155	-1.346	-9.875	ns	ns	ns	ns	1128	-	-	-	gi|297738575|emb|CBI27820.3|/3.39715e-110/unnamed protein product [Vitis vinifera]	CotAD_00367	AT3G13960.1	Symbols: AtGRF5, GRF5 | growth-regulating factor 5 | chr3:4608526-4610160 FORWARD LENGTH=397	CotAD_00367	ghr-miR396a	198	2	13.893	1	21	339	360	UUCCACA-GCUUUCUUGAACUG	CCGUUCAAGAAAGCCUGUGGAA	Cleavage
ghr-miR396a	199							2.62844	0	up				CotAD_02895	152	1.32	0.66	1.44	0.2	0.44	0.32	-1.002	0.132	1.113	-0.467	ns	ns	ns	ns	1209	GO:0043231//intracellular membrane-bounded organelle;GO:0044444//cytoplasmic part;GO:0071944//cell periphery	GO:0005488//binding	-	gi|255587040|ref|XP_002534110.1|/6.38587e-102/conserved hypothetical protein [Ricinus communis]	CotAD_02895	AT3G52910.1	Symbols: AtGRF4, GRF4 | growth-regulating factor 4 | chr3:19616177-19618268 REVERSE LENGTH=380	CotAD_02895	ghr-miR396a	199	2	20.657	1	21	546	567	UUCCACA-GCUUUCUUGAACUG	CCGUUCAAGAAAGCCUGUGGAA	Cleavage
ghr-miR396a	200							2.62844	0	up				CotAD_02947	4	42.81	108.81	70.66	43.34	103.79	62.28	1.346	0.723	1.26	-0.737	up	ns	up	ns	1107	-	GO:0046872//metal ion binding	-	gi|255586847|ref|XP_002534034.1|/2.5802e-155/calcium ion binding protein, putative [Ricinus communis]	CotAD_02947	AT4G38810.2	Symbols: | Calcium-binding EF-hand family protein | chr4:18115607-18118860 REVERSE LENGTH=375	CotAD_02947	ghr-miR396a	200	3	18.248	1	20	641	660	UUCCACAGCUUUCUUGAACU	AAUUCAAGAAAGUUGCGGAA	Cleavage
ghr-miR396a	201							2.62844	0	up				CotAD_03059	47	6.96	7.43	7.09	9.2	1.63	0.64	0.094	0.027	-2.494	-1.342	ns	ns	down	down	1782	-	-	-	gi|255562074|ref|XP_002522045.1|/3.72141e-123/conserved hypothetical protein [Ricinus communis]	CotAD_03059	AT4G17000.1	Symbols: | unknown protein; Has 2862 Blast hits to 2331 proteins in 349 species: Archae - 6; Bacteria - 408; Metazoa - 833; Fungi - 223; Plants - 134; Viruses - 7; Other Eukaryotes - 1251 (source: NCBI BLink). | chr4:9567046-9569913 REVERSE LENGTH=674	CotAD_03059	ghr-miR396a	201	2.5	14.751	1	20	608	627	UUCCACAGCUUUCUUGAACU	AGUUGAAGAAGUCUGUGGAA	Translation
ghr-miR396a	202							2.62844	0	up				CotAD_05525	128	3.77	4	7.52	5.28	4.28	2.48	0.083	0.995	-0.302	-0.789	ns	ns	ns	ns	927	GO:0044424	-	-	gi|225453774|ref|XP_002274750.1|/5.3588e-60/PREDICTED: uncharacterized protein LOC100242152 [Vitis vinifera]	CotAD_05525	AT2G45480.1	Symbols: AtGRF9, GRF9 | growth-regulating factor 9 | chr2:18745583-18747403 FORWARD LENGTH=429	CotAD_05525	ghr-miR396a	202	2	17.23	1	19	119	138	UUCCACA-GCUUUCUUGAAC	GUUCAAGAAAGCCUGUGGAA	Cleavage
ghr-miR396a	203							2.62844	0	up				CotAD_06783	107	1.62	3.72	2.23	1.56	1.01	0.49	1.195	0.454	-0.624	-1.052	ns	ns	ns	ns	783	-	-	-	gi|449446835|ref|XP_004141176.1|/1.83051e-44/PREDICTED: growth-regulating factor 5-like [Cucumis sativus]	CotAD_06783	AT3G13960.1	Symbols: AtGRF5, GRF5 | growth-regulating factor 5 | chr3:4608526-4610160 FORWARD LENGTH=397	CotAD_06783	ghr-miR396a	203	2	17.645	1	21	330	351	UUCCACA-GCUUUCUUGAACUG	CCGUUCAAGAAAGCAUGUGGAA	Cleavage
ghr-miR396a	204							2.62844	0	up				CotAD_07568	29	4.16	4.91	8.8	4.27	0.72	0.63	0.238	1.079	-2.565	-0.204	ns	up	down	ns	1833	-	-	-	gi|359492530|ref|XP_002283504.2|/0/PREDICTED: uncharacterized protein LOC100260890 [Vitis vinifera]	CotAD_07568	AT2G22840.1	Symbols: AtGRF1, GRF1 | growth-regulating factor 1 | chr2:9728841-9731141 FORWARD LENGTH=530	CotAD_07568	ghr-miR396a	204	2	24.461	1	19	800	819	UUCCACA-GCUUUCUUGAAC	GUUCAAGAAAGCCUGUGGAA	Cleavage
ghr-miR396a	205							2.62844	0	up				CotAD_14028	45	15.33	8.24	11.81	12.04	3.99	1.54	-0.896	-0.376	-1.595	-1.374	ns	ns	down	down	996	-	-	-	gi|462415951|gb|EMJ20688.1|/3.92284e-128/hypothetical protein PRUPE_ppa022199mg [Prunus persica]	CotAD_14028	AT3G13960.1	Symbols: AtGRF5, GRF5 | growth-regulating factor 5 | chr3:4608526-4610160 FORWARD LENGTH=397	CotAD_14028	ghr-miR396a	205	2	12.961	1	21	375	396	UUCCACA-GCUUUCUUGAACUG	CCGUUCAAGAAAGCCUGUGGAA	Cleavage
ghr-miR396a	206							2.62844	0	up				CotAD_19384	88	8.46	10.38	5.49	4.97	4.45	1.34	0.295	-0.624	-0.16	-1.73	ns	ns	ns	ns	1428	GO:0043231//intracellular membrane-bounded organelle;GO:0044444//cytoplasmic part;GO:0016020//membrane	GO:0005488//binding	-	gi|359496932|ref|XP_003635376.1|/2.52606e-148/PREDICTED: uncharacterized protein LOC100853530 [Vitis vinifera]	CotAD_19384	AT2G22840.1	Symbols: AtGRF1, GRF1 | growth-regulating factor 1 | chr2:9728841-9731141 FORWARD LENGTH=530	CotAD_19384	ghr-miR396a	206	2	20.579	1	19	737	756	UUCCACA-GCUUUCUUGAAC	GUUCAAGAAAGCCUGUGGAA	Cleavage
ghr-miR396a	207							2.62844	0	up				CotAD_25164	192	37.19	40.39	40.85	39.32	35.76	34.75	0.119	0.135	-0.137	-0.041	ns	ns	ns	ns	1488	GO:0044464	GO:0016788//hydrolase activity, acting on ester bonds	GO:0006259//DNA metabolic process	gi|359479058|ref|XP_002276725.2|/3.66995e-89/PREDICTED: structure-specific endonuclease subunit SLX1 homolog 2-like [Vitis vinifera]	CotAD_25164	AT2G30350.2	Symbols: | Excinuclease ABC, C subunit, N-terminal | chr2:12934237-12935742 REVERSE LENGTH=368	CotAD_25164	ghr-miR396a	207	3	22.95	1	21	1012	1032	UUCCACAGCUUUCUUGAACUG	CGGUUUAAGUAUGCUGUGGAA	Translation
ghr-miR396a	208							2.62844	0	up				CotAD_28036	2	42.76	91.88	320.08	56.08	82.07	250.61	1.104	2.904	0.55	1.61	up	up	ns	up	729	-	-	-	gi|255537167|ref|XP_002509650.1|/6.29939e-65/conserved hypothetical protein [Ricinus communis]	CotAD_28036	AT4G37740.1	Symbols: AtGRF2, GRF2 | growth-regulating factor 2 | chr4:17725533-17727609 REVERSE LENGTH=535	CotAD_28036	ghr-miR396a	208	2.5	19.534	1	19	497	516	UUCCAC-AGCUUUCUUGAAC	GUUCAAGAAAGCUUGUGGAA	Cleavage
ghr-miR396a	209							2.62844	0	up				CotAD_32409	172	1.12	1.55	2.17	0.29	1.08	0.9	0.472	0.957	1.92	-0.275	ns	ns	ns	ns	1710	-	-	-	gi|359492530|ref|XP_002283504.2|/0/PREDICTED: uncharacterized protein LOC100260890 [Vitis vinifera]	CotAD_32409	AT4G37740.1	Symbols: AtGRF2, GRF2 | growth-regulating factor 2 | chr4:17725533-17727609 REVERSE LENGTH=535	CotAD_32409	ghr-miR396a	209	2	24.051	1	21	753	774	UUCCACA-GCUUUCUUGAACUG	CCGUUCAAGAAAGCCUGUGGAA	Cleavage
ghr-miR396a	210							2.62844	0	up				CotAD_36031	50	4.1	2.05	1.24	5.43	0.27	0	-1.002	-1.73	-4.313	-8.094	down	down	down	down	1938	-	-	-	gi|359492530|ref|XP_002283504.2|/0/PREDICTED: uncharacterized protein LOC100260890 [Vitis vinifera]	CotAD_36031	AT2G22840.1	Symbols: AtGRF1, GRF1 | growth-regulating factor 1 | chr2:9728841-9731141 FORWARD LENGTH=530	CotAD_36031	ghr-miR396a	210	2	22.401	1	19	800	819	UUCCACA-GCUUUCUUGAAC	GUUCAAGAAAGCCUGUGGAA	Cleavage
ghr-miR396a	211							2.62844	0	up				CotAD_36067	90	3.4	5.66	2.61	2.09	3.63	1.15	0.735	-0.382	0.791	-1.66	ns	ns	ns	ns	2337	GO:0016020//membrane	GO:0046872//metal ion binding	-	gi|255537858|ref|XP_002509994.1|/0/protein binding protein, putative [Ricinus communis]	CotAD_36067	AT5G49665.1	Symbols: | Zinc finger (C3HC4-type RING finger) family protein | chr5:20167119-20169420 REVERSE LENGTH=740	CotAD_36067	ghr-miR396a	211	3	18.631	1	20	353	373	UUCCACAGCU-UUCUUGAACU	AGUUCAGGAGUAGCUGUGGAA	Translation
ghr-miR396a	212							2.62844	0	up				CotAD_37034	139	6.47	9.97	5.01	6.94	6.62	4.34	0.625	-0.368	-0.068	-0.609	ns	ns	ns	ns	3000	GO:0009536//plastid	GO:0005488//binding	GO:0003006//developmental process involved in reproduction;GO:0009657//plastid organization	gi|462400582|gb|EMJ06139.1|/0/hypothetical protein PRUPE_ppa001240mg [Prunus persica]	CotAD_37034	AT5G67570.1	Symbols: EMB246, DG1, EMB1408 | Tetratricopeptide repeat (TPR)-like superfamily protein | chr5:26952352-26955480 FORWARD LENGTH=798	CotAD_37034	ghr-miR396a	212	3	20.71	1	20	1619	1638	UUCCACAGCUUUCUUGAACU	AGAUUAAUGAAGCUGUGGAA	Cleavage
ghr-miR396a	213							2.62844	0	up				CotAD_37581	190	27.26	43.34	41.2	23.09	38.54	36.65	0.669	0.596	0.739	-0.073	ns	ns	ns	ns	2205	GO:0031090//organelle membrane	GO:0016811//hydrolase activity, acting on carbon-nitrogen (but not peptide) bonds, in linear amides	-	gi|255558846|ref|XP_002520446.1|/0/ceramidase, putative [Ricinus communis]	CotAD_37581	AT1G07380.1	Symbols: | Neutral/alkaline non-lysosomal ceramidase | chr1:2264829-2268306 REVERSE LENGTH=779	CotAD_37581	ghr-miR396a	213	3	16.706	1	21	1069	1089	UUCCACAGCUUUCUUGAACUG	CAAUUCAAUAAAGCUGUGGAU	Cleavage
ghr-miR396a	214							2.62844	0	up				CotAD_38181	216	0	0.27	0	0	0	0	8.089	0	0	0	ns	ns	ns	ns	972	-	-	-	gi|297743009|emb|CBI35876.3|/1.35695e-85/unnamed protein product [Vitis vinifera]	CotAD_38181	AT3G13960.1	Symbols: AtGRF5, GRF5 | growth-regulating factor 5 | chr3:4608526-4610160 FORWARD LENGTH=397	CotAD_38181	ghr-miR396a	214	2	14.14	1	21	330	351	UUCCACA-GCUUUCUUGAACUG	CCGUUCAAGAAAGCCUGUGGAA	Cleavage
ghr-miR396a	215							2.62844	0	up				CotAD_38684	221	0	0	0.67	0	0	0	0	9.393	0	0	ns	ns	ns	ns	972	-	-	-	gi|297743009|emb|CBI35876.3|/5.50916e-87/unnamed protein product [Vitis vinifera]	CotAD_38684	AT3G13960.1	Symbols: AtGRF5, GRF5 | growth-regulating factor 5 | chr3:4608526-4610160 FORWARD LENGTH=397	CotAD_38684	ghr-miR396a	215	2	16.1	1	21	330	351	UUCCACA-GCUUUCUUGAACUG	CCGUUCAAGAAAGCCUGUGGAA	Cleavage
ghr-miR396a	216							2.62844	0	up				CotAD_45680	78	0	0.65	0	0	0.22	0	9.349	0	7.764	-7.764	ns	ns	ns	ns	1218	GO:0043231//intracellular membrane-bounded organelle;GO:0044444//cytoplasmic part;GO:0071944//cell periphery	GO:0005488//binding	-	gi|255587040|ref|XP_002534110.1|/4.04333e-104/conserved hypothetical protein [Ricinus communis]	CotAD_45680	AT3G52910.1	Symbols: AtGRF4, GRF4 | growth-regulating factor 4 | chr3:19616177-19618268 REVERSE LENGTH=380	CotAD_45680	ghr-miR396a	216	2	20.657	1	21	552	573	UUCCACA-GCUUUCUUGAACUG	CCGUUCAAGAAAGCCUGUGGAA	Cleavage
ghr-miR396a	217							2.62844	0	up				CotAD_51843	54	0	1.23	0	0.23	2.21	0	10.259	0	3.283	-11.107	ns	ns	ns	ns	1080	GO:0016020//membrane;GO:0030312;GO:0009536//plastid	GO:0032559	GO:0048827//phyllome development;GO:0009987//cellular process	gi|255587040|ref|XP_002534110.1|/1.75289e-92/conserved hypothetical protein [Ricinus communis]	CotAD_51843	AT3G52910.1	Symbols: AtGRF4, GRF4 | growth-regulating factor 4 | chr3:19616177-19618268 REVERSE LENGTH=380	CotAD_51843	ghr-miR396a	217	2	12.463	1	21	534	555	UUCCACA-GCUUUCUUGAACUG	CCGUUCAAGAAAGCCUGUGGAA	Cleavage
ghr-miR396a	218							2.62844	0	up				CotAD_55710	43	3.15	3.06	1.8	3.24	1.46	0.21	-0.042	-0.809	-1.15	-2.789	ns	ns	down	down	1815	-	-	-	gi|359492530|ref|XP_002283504.2|/0/PREDICTED: uncharacterized protein LOC100260890 [Vitis vinifera]	CotAD_55710	AT2G22840.1	Symbols: AtGRF1, GRF1 | growth-regulating factor 1 | chr2:9728841-9731141 FORWARD LENGTH=530	CotAD_55710	ghr-miR396a	218	2	22.899	1	19	752	771	UUCCACA-GCUUUCUUGAAC	GUUCAAGAAAGCCUGUGGAA	Cleavage
ghr-miR396a	219							2.62844	0	up				CotAD_55944	123	22.55	32.98	20.65	23.36	30.53	16.5	0.548	-0.127	0.386	-0.888	ns	ns	ns	ns	1509	-	-	-	gi|359490595|ref|XP_002274287.2|/1.10537e-149/PREDICTED: uncharacterized protein At3g49140 [Vitis vinifera]	CotAD_55944	AT3G49140.1	Symbols: | Pentatricopeptide repeat (PPR) superfamily protein | chr3:18212187-18215557 REVERSE LENGTH=499	CotAD_55944	ghr-miR396a	219	3	19.218	1	21	970	990	UUCCACAGCUUUCUUGAACUG	CAGGUUGAGAAAGUUGUGGGA	Cleavage
ghr-miR396a	220							2.62844	0	up				CotAD_58231	74	1.49	3.37	2.78	0.66	0.36	0	1.176	0.895	-0.887	-8.472	ns	ns	ns	ns	1491	GO:0005737//cytoplasm;GO:0043231//intracellular membrane-bounded organelle	GO:0005488//binding	GO:0009628//response to abiotic stimulus	gi|359490734|ref|XP_002271355.2|/3.10805e-96/PREDICTED: uncharacterized protein LOC100250422 [Vitis vinifera]	CotAD_58231	AT5G53660.1	Symbols: AtGRF7, GRF7 | growth-regulating factor 7 | chr5:21794636-21795929 FORWARD LENGTH=365	CotAD_58231	ghr-miR396a	220	2	14.342	1	21	582	603	UUCCACA-GCUUUCUUGAACUG	CCGUUCAAGAAAGCCUGUGGAA	Cleavage
ghr-miR396a	221							2.62844	0	up				CotAD_58496	157	2.95	3.63	1.93	3.68	3.63	2.71	0.297	-0.616	-0.02	-0.421	ns	ns	ns	ns	2262	GO:0009536//plastid	GO:0005488//binding	GO:0003006//developmental process involved in reproduction;GO:0009657//plastid organization	gi|255568609|ref|XP_002525278.1|/0/GTP binding protein, putative [Ricinus communis]	CotAD_58496	AT5G67570.1	Symbols: EMB246, DG1, EMB1408 | Tetratricopeptide repeat (TPR)-like superfamily protein | chr5:26952352-26955480 FORWARD LENGTH=798	CotAD_58496	ghr-miR396a	221	3	19.64	1	20	881	900	UUCCACAGCUUUCUUGAACU	AGAUUAAUGAAGCUGUGGAA	Cleavage
ghr-miR396a	222							2.62844	0	up				CotAD_59463	205	0.56	1.17	0.39	0.87	0	0	1.057	-0.546	-9.762	0	ns	ns	ns	ns	1128	-	-	-	gi|297738575|emb|CBI27820.3|/1.92455e-113/unnamed protein product [Vitis vinifera]	CotAD_59463	AT3G13960.1	Symbols: AtGRF5, GRF5 | growth-regulating factor 5 | chr3:4608526-4610160 FORWARD LENGTH=397	CotAD_59463	ghr-miR396a	222	2	13.692	1	21	339	360	UUCCACA-GCUUUCUUGAACUG	CCGUUCAAGAAAGCCUGUGGAA	Cleavage
ghr-miR396a	223							2.62844	0	up				CotAD_61249	182	1.69	0.16	1.16	0.87	0.78	0.68	-3.435	-0.546	-0.15	-0.204	ns	ns	ns	ns	1695	-	-	-	gi|359492530|ref|XP_002283504.2|/0/PREDICTED: uncharacterized protein LOC100260890 [Vitis vinifera]	CotAD_61249	AT2G22840.1	Symbols: AtGRF1, GRF1 | growth-regulating factor 1 | chr2:9728841-9731141 FORWARD LENGTH=530	CotAD_61249	ghr-miR396a	223	2	21.24	1	19	755	774	UUCCACA-GCUUUCUUGAAC	GUUCAAGAAAGCCUGUGGAA	Cleavage
ghr-miR396a	224							2.62844	0	up				CotAD_61685	6	2.38	5.95	10.44	5.68	5.75	4.59	1.32	2.132	0.017	-0.325	up	up	ns	ns	1335	GO:0005737//cytoplasm;GO:0043231//intracellular membrane-bounded organelle	GO:0016817//hydrolase activity, acting on acid anhydrides;GO:0032559	-	gi|147781806|emb|CAN65448.1|/1.74663e-87/hypothetical protein VITISV_011426 [Vitis vinifera]	CotAD_61685	AT2G45480.1	Symbols: AtGRF9, GRF9 | growth-regulating factor 9 | chr2:18745583-18747403 FORWARD LENGTH=429	CotAD_61685	ghr-miR396a	224	2	17.23	1	19	527	546	UUCCACA-GCUUUCUUGAAC	GUUCAAGAAAGCCUGUGGAA	Cleavage
ghr-miR396a	225							2.62844	0	up				CotAD_63891	32	16.6	12.47	11.68	10.11	2.11	2.78	-0.412	-0.506	-2.26	0.395	ns	ns	down	ns	1380	GO:0043231//intracellular membrane-bounded organelle;GO:0071944//cell periphery;GO:0005737//cytoplasm	-	-	gi|462406767|gb|EMJ12231.1|/1.60998e-67/hypothetical protein PRUPE_ppa019752mg [Prunus persica]	CotAD_63891	AT4G24150.1	Symbols: AtGRF8, GRF8 | growth-regulating factor 8 | chr4:12535972-12539387 FORWARD LENGTH=493	CotAD_63891	ghr-miR396a	225	2	18.151	1	21	714	735	UUCCACA-GCUUUCUUGAACUG	CCGUUCAAGAAAGCCUGUGGAA	Cleavage
ghr-miR396a	226							2.62844	0	up				CotAD_64453	342	0	2.15	2.53	0.85	0	0.44	11.072	11.305	-9.736	8.797	ns	ns	ns	ns	861	-	-	-	gi|462415951|gb|EMJ20688.1|/2.7513e-116/hypothetical protein PRUPE_ppa022199mg [Prunus persica]	CotAD_64453	AT3G13960.1	Symbols: AtGRF5, GRF5 | growth-regulating factor 5 | chr3:4608526-4610160 FORWARD LENGTH=397	CotAD_64453	ghr-miR396a	226	2	19.965	1	21	237	258	UUCCACA-GCUUUCUUGAACUG	CCGUUCAAGAAAGCCUGUGGAA	Cleavage
ghr-miR396a	227							2.62844	0	up				CotAD_67124	203	1.24	1.55	2.12	1.43	0	0	0.32	0.776	-10.483	0	ns	ns	ns	ns	1026	-	-	-	gi|359489864|ref|XP_002270427.2|/3.71085e-137/PREDICTED: uncharacterized protein LOC100259737 [Vitis vinifera]	CotAD_67124	AT3G13960.1	Symbols: AtGRF5, GRF5 | growth-regulating factor 5 | chr3:4608526-4610160 FORWARD LENGTH=397	CotAD_67124	ghr-miR396a	227	2	20.295	1	21	384	405	UUCCACA-GCUUUCUUGAACUG	CCGUUCAAGAAAGCCUGUGGAA	Cleavage
ghr-miR396a	228							2.62844	0	up				CotAD_68430	136	64.41	57.79	36.38	56.81	49.61	30.97	-0.157	-0.824	-0.196	-0.679	ns	ns	ns	ns	1521	-	-	-	gi|359490595|ref|XP_002274287.2|/8.59379e-134/PREDICTED: uncharacterized protein At3g49140 [Vitis vinifera]	CotAD_68430	AT5G24060.1	Symbols: | Pentatricopeptide repeat (PPR) superfamily protein | chr5:8130273-8133269 REVERSE LENGTH=481	CotAD_68430	ghr-miR396a	228	3	20.057	1	21	991	1011	UUCCACAGCUUUCUUGAACUG	CAGGUUGAGAAAGUUGUGGGA	Cleavage
ghr-miR396a	229							2.62844	0	up				CotAD_71071	293	4.66	4.67	6.58	4.76	4.91	7.21	0.003	0.498	0.045	0.556	ns	ns	ns	ns	3345	-	GO:0017111//nucleoside-triphosphatase activity;GO:0003676//nucleic acid binding;GO:0032559	GO:0006970//response to osmotic stress	gi|224099763|ref|XP_002311608.1|/0/chromatin remodeling complex subunit [Populus trichocarpa]	CotAD_71071	AT3G06010.1	Symbols: ATCHR12 | Homeotic gene regulator | chr3:1802435-1807284 REVERSE LENGTH=1102	CotAD_71071	ghr-miR396a	229	2	16.96	1	21	2962	2982	UUCCACAGCUUUCUUGAACUG	CAGUUCAUGAGGGCUGUGGAA	Cleavage
ghr-miR396a	230							2.62844	0	up				CotAD_71294	262	5.04	5.54	6.51	6.14	5.54	7.09	0.137	0.37	-0.15	0.358	ns	ns	ns	ns	3348	-	GO:0017111//nucleoside-triphosphatase activity;GO:0003676//nucleic acid binding;GO:0032559	GO:0006970//response to osmotic stress	gi|224099763|ref|XP_002311608.1|/0/chromatin remodeling complex subunit [Populus trichocarpa]	CotAD_71294	AT3G06010.1	Symbols: ATCHR12 | Homeotic gene regulator | chr3:1802435-1807284 REVERSE LENGTH=1102	CotAD_71294	ghr-miR396a	230	2	16.481	1	21	2962	2982	UUCCACAGCUUUCUUGAACUG	CAGUUCAUGAGGGCUGUGGAA	Cleavage
ghr-miR396a	231							2.62844	0	up				CotAD_73577	219	0	0	0.3	0	0	0	0	8.235	0	0	ns	ns	ns	ns	723	GO:0016020//membrane;GO:0030312;GO:0009536//plastid	GO:0032559	GO:0048827//phyllome development;GO:0009987//cellular process	gi|255587040|ref|XP_002534110.1|/1.5665e-63/conserved hypothetical protein [Ricinus communis]	CotAD_73577	AT2G36400.1	Symbols: AtGRF3, GRF3 | growth-regulating factor 3 | chr2:15270300-15272617 REVERSE LENGTH=398	CotAD_73577	ghr-miR396a	231	2	13.378	1	21	159	180	UUCCACA-GCUUUCUUGAACUG	CCGUUCAAGAAAGCCUGUGGAA	Cleavage
ghr-miR396b	232							2.62844	0	up				CotAD_00367	63	2.26	2.35	2.51	2.39	0.94	0	0.057	0.155	-1.346	-9.875	ns	ns	ns	ns	1128	-	-	-	gi|297738575|emb|CBI27820.3|/3.39715e-110/unnamed protein product [Vitis vinifera]	CotAD_00367	AT3G13960.1	Symbols: AtGRF5, GRF5 | growth-regulating factor 5 | chr3:4608526-4610160 FORWARD LENGTH=397	CotAD_00367	ghr-miR396b	232	2	13.893	1	21	339	360	UUCCACA-GCUUUCUUGAACUG	CCGUUCAAGAAAGCCUGUGGAA	Cleavage
ghr-miR396b	233							2.62844	0	up				CotAD_02895	153	1.32	0.66	1.44	0.2	0.44	0.32	-1.002	0.132	1.113	-0.467	ns	ns	ns	ns	1209	GO:0043231//intracellular membrane-bounded organelle;GO:0044444//cytoplasmic part;GO:0071944//cell periphery	GO:0005488//binding	-	gi|255587040|ref|XP_002534110.1|/6.38587e-102/conserved hypothetical protein [Ricinus communis]	CotAD_02895	AT3G52910.1	Symbols: AtGRF4, GRF4 | growth-regulating factor 4 | chr3:19616177-19618268 REVERSE LENGTH=380	CotAD_02895	ghr-miR396b	233	2	20.657	1	21	546	567	UUCCACA-GCUUUCUUGAACUG	CCGUUCAAGAAAGCCUGUGGAA	Cleavage
ghr-miR396b	234							2.62844	0	up				CotAD_02947	5	42.81	108.81	70.66	43.34	103.79	62.28	1.346	0.723	1.26	-0.737	up	ns	up	ns	1107	-	GO:0046872//metal ion binding	-	gi|255586847|ref|XP_002534034.1|/2.5802e-155/calcium ion binding protein, putative [Ricinus communis]	CotAD_02947	AT4G38810.2	Symbols: | Calcium-binding EF-hand family protein | chr4:18115607-18118860 REVERSE LENGTH=375	CotAD_02947	ghr-miR396b	234	3	18.248	1	20	641	660	UUCCACAGCUUUCUUGAACU	AAUUCAAGAAAGUUGCGGAA	Cleavage
ghr-miR396b	235							2.62844	0	up				CotAD_03059	48	6.96	7.43	7.09	9.2	1.63	0.64	0.094	0.027	-2.494	-1.342	ns	ns	down	down	1782	-	-	-	gi|255562074|ref|XP_002522045.1|/3.72141e-123/conserved hypothetical protein [Ricinus communis]	CotAD_03059	AT4G17000.1	Symbols: | unknown protein; Has 2862 Blast hits to 2331 proteins in 349 species: Archae - 6; Bacteria - 408; Metazoa - 833; Fungi - 223; Plants - 134; Viruses - 7; Other Eukaryotes - 1251 (source: NCBI BLink). | chr4:9567046-9569913 REVERSE LENGTH=674	CotAD_03059	ghr-miR396b	235	2.5	14.751	1	20	608	627	UUCCACAGCUUUCUUGAACU	AGUUGAAGAAGUCUGUGGAA	Translation
ghr-miR396b	236							2.62844	0	up				CotAD_05525	129	3.77	4	7.52	5.28	4.28	2.48	0.083	0.995	-0.302	-0.789	ns	ns	ns	ns	927	GO:0044424	-	-	gi|225453774|ref|XP_002274750.1|/5.3588e-60/PREDICTED: uncharacterized protein LOC100242152 [Vitis vinifera]	CotAD_05525	AT2G45480.1	Symbols: AtGRF9, GRF9 | growth-regulating factor 9 | chr2:18745583-18747403 FORWARD LENGTH=429	CotAD_05525	ghr-miR396b	236	2	17.23	1	19	119	138	UUCCACA-GCUUUCUUGAAC	GUUCAAGAAAGCCUGUGGAA	Cleavage
ghr-miR396b	237							2.62844	0	up				CotAD_06783	108	1.62	3.72	2.23	1.56	1.01	0.49	1.195	0.454	-0.624	-1.052	ns	ns	ns	ns	783	-	-	-	gi|449446835|ref|XP_004141176.1|/1.83051e-44/PREDICTED: growth-regulating factor 5-like [Cucumis sativus]	CotAD_06783	AT3G13960.1	Symbols: AtGRF5, GRF5 | growth-regulating factor 5 | chr3:4608526-4610160 FORWARD LENGTH=397	CotAD_06783	ghr-miR396b	237	2	17.645	1	21	330	351	UUCCACA-GCUUUCUUGAACUG	CCGUUCAAGAAAGCAUGUGGAA	Cleavage
ghr-miR396b	238							2.62844	0	up				CotAD_07568	30	4.16	4.91	8.8	4.27	0.72	0.63	0.238	1.079	-2.565	-0.204	ns	up	down	ns	1833	-	-	-	gi|359492530|ref|XP_002283504.2|/0/PREDICTED: uncharacterized protein LOC100260890 [Vitis vinifera]	CotAD_07568	AT2G22840.1	Symbols: AtGRF1, GRF1 | growth-regulating factor 1 | chr2:9728841-9731141 FORWARD LENGTH=530	CotAD_07568	ghr-miR396b	238	2	24.461	1	19	800	819	UUCCACA-GCUUUCUUGAAC	GUUCAAGAAAGCCUGUGGAA	Cleavage
ghr-miR396b	239							2.62844	0	up				CotAD_14028	46	15.33	8.24	11.81	12.04	3.99	1.54	-0.896	-0.376	-1.595	-1.374	ns	ns	down	down	996	-	-	-	gi|462415951|gb|EMJ20688.1|/3.92284e-128/hypothetical protein PRUPE_ppa022199mg [Prunus persica]	CotAD_14028	AT3G13960.1	Symbols: AtGRF5, GRF5 | growth-regulating factor 5 | chr3:4608526-4610160 FORWARD LENGTH=397	CotAD_14028	ghr-miR396b	239	2	12.961	1	21	375	396	UUCCACA-GCUUUCUUGAACUG	CCGUUCAAGAAAGCCUGUGGAA	Cleavage
ghr-miR396b	240							2.62844	0	up				CotAD_19384	89	8.46	10.38	5.49	4.97	4.45	1.34	0.295	-0.624	-0.16	-1.73	ns	ns	ns	ns	1428	GO:0043231//intracellular membrane-bounded organelle;GO:0044444//cytoplasmic part;GO:0016020//membrane	GO:0005488//binding	-	gi|359496932|ref|XP_003635376.1|/2.52606e-148/PREDICTED: uncharacterized protein LOC100853530 [Vitis vinifera]	CotAD_19384	AT2G22840.1	Symbols: AtGRF1, GRF1 | growth-regulating factor 1 | chr2:9728841-9731141 FORWARD LENGTH=530	CotAD_19384	ghr-miR396b	240	2	20.579	1	19	737	756	UUCCACA-GCUUUCUUGAAC	GUUCAAGAAAGCCUGUGGAA	Cleavage
ghr-miR396b	241							2.62844	0	up				CotAD_25164	193	37.19	40.39	40.85	39.32	35.76	34.75	0.119	0.135	-0.137	-0.041	ns	ns	ns	ns	1488	GO:0044464	GO:0016788//hydrolase activity, acting on ester bonds	GO:0006259//DNA metabolic process	gi|359479058|ref|XP_002276725.2|/3.66995e-89/PREDICTED: structure-specific endonuclease subunit SLX1 homolog 2-like [Vitis vinifera]	CotAD_25164	AT2G30350.2	Symbols: | Excinuclease ABC, C subunit, N-terminal | chr2:12934237-12935742 REVERSE LENGTH=368	CotAD_25164	ghr-miR396b	241	3	22.95	1	21	1012	1032	UUCCACAGCUUUCUUGAACUG	CGGUUUAAGUAUGCUGUGGAA	Translation
ghr-miR396b	242							2.62844	0	up				CotAD_28036	3	42.76	91.88	320.08	56.08	82.07	250.61	1.104	2.904	0.55	1.61	up	up	ns	up	729	-	-	-	gi|255537167|ref|XP_002509650.1|/6.29939e-65/conserved hypothetical protein [Ricinus communis]	CotAD_28036	AT4G37740.1	Symbols: AtGRF2, GRF2 | growth-regulating factor 2 | chr4:17725533-17727609 REVERSE LENGTH=535	CotAD_28036	ghr-miR396b	242	2.5	19.534	1	19	497	516	UUCCAC-AGCUUUCUUGAAC	GUUCAAGAAAGCUUGUGGAA	Cleavage
ghr-miR396b	243							2.62844	0	up				CotAD_32409	173	1.12	1.55	2.17	0.29	1.08	0.9	0.472	0.957	1.92	-0.275	ns	ns	ns	ns	1710	-	-	-	gi|359492530|ref|XP_002283504.2|/0/PREDICTED: uncharacterized protein LOC100260890 [Vitis vinifera]	CotAD_32409	AT4G37740.1	Symbols: AtGRF2, GRF2 | growth-regulating factor 2 | chr4:17725533-17727609 REVERSE LENGTH=535	CotAD_32409	ghr-miR396b	243	2	24.051	1	21	753	774	UUCCACA-GCUUUCUUGAACUG	CCGUUCAAGAAAGCCUGUGGAA	Cleavage
ghr-miR396b	244							2.62844	0	up				CotAD_36031	51	4.1	2.05	1.24	5.43	0.27	0	-1.002	-1.73	-4.313	-8.094	down	down	down	down	1938	-	-	-	gi|359492530|ref|XP_002283504.2|/0/PREDICTED: uncharacterized protein LOC100260890 [Vitis vinifera]	CotAD_36031	AT2G22840.1	Symbols: AtGRF1, GRF1 | growth-regulating factor 1 | chr2:9728841-9731141 FORWARD LENGTH=530	CotAD_36031	ghr-miR396b	244	2	22.401	1	19	800	819	UUCCACA-GCUUUCUUGAAC	GUUCAAGAAAGCCUGUGGAA	Cleavage
ghr-miR396b	245							2.62844	0	up				CotAD_36067	91	3.4	5.66	2.61	2.09	3.63	1.15	0.735	-0.382	0.791	-1.66	ns	ns	ns	ns	2337	GO:0016020//membrane	GO:0046872//metal ion binding	-	gi|255537858|ref|XP_002509994.1|/0/protein binding protein, putative [Ricinus communis]	CotAD_36067	AT5G49665.1	Symbols: | Zinc finger (C3HC4-type RING finger) family protein | chr5:20167119-20169420 REVERSE LENGTH=740	CotAD_36067	ghr-miR396b	245	3	18.631	1	20	353	373	UUCCACAGCU-UUCUUGAACU	AGUUCAGGAGUAGCUGUGGAA	Translation
ghr-miR396b	246							2.62844	0	up				CotAD_37034	140	6.47	9.97	5.01	6.94	6.62	4.34	0.625	-0.368	-0.068	-0.609	ns	ns	ns	ns	3000	GO:0009536//plastid	GO:0005488//binding	GO:0003006//developmental process involved in reproduction;GO:0009657//plastid organization	gi|462400582|gb|EMJ06139.1|/0/hypothetical protein PRUPE_ppa001240mg [Prunus persica]	CotAD_37034	AT5G67570.1	Symbols: EMB246, DG1, EMB1408 | Tetratricopeptide repeat (TPR)-like superfamily protein | chr5:26952352-26955480 FORWARD LENGTH=798	CotAD_37034	ghr-miR396b	246	3	20.71	1	20	1619	1638	UUCCACAGCUUUCUUGAACU	AGAUUAAUGAAGCUGUGGAA	Cleavage
ghr-miR396b	247							2.62844	0	up				CotAD_37581	191	27.26	43.34	41.2	23.09	38.54	36.65	0.669	0.596	0.739	-0.073	ns	ns	ns	ns	2205	GO:0031090//organelle membrane	GO:0016811//hydrolase activity, acting on carbon-nitrogen (but not peptide) bonds, in linear amides	-	gi|255558846|ref|XP_002520446.1|/0/ceramidase, putative [Ricinus communis]	CotAD_37581	AT1G07380.1	Symbols: | Neutral/alkaline non-lysosomal ceramidase | chr1:2264829-2268306 REVERSE LENGTH=779	CotAD_37581	ghr-miR396b	247	3	16.706	1	21	1069	1089	UUCCACAGCUUUCUUGAACUG	CAAUUCAAUAAAGCUGUGGAU	Cleavage
ghr-miR396b	248							2.62844	0	up				CotAD_38181	217	0	0.27	0	0	0	0	8.089	0	0	0	ns	ns	ns	ns	972	-	-	-	gi|297743009|emb|CBI35876.3|/1.35695e-85/unnamed protein product [Vitis vinifera]	CotAD_38181	AT3G13960.1	Symbols: AtGRF5, GRF5 | growth-regulating factor 5 | chr3:4608526-4610160 FORWARD LENGTH=397	CotAD_38181	ghr-miR396b	248	2	14.14	1	21	330	351	UUCCACA-GCUUUCUUGAACUG	CCGUUCAAGAAAGCCUGUGGAA	Cleavage
ghr-miR396b	249							2.62844	0	up				CotAD_38684	222	0	0	0.67	0	0	0	0	9.393	0	0	ns	ns	ns	ns	972	-	-	-	gi|297743009|emb|CBI35876.3|/5.50916e-87/unnamed protein product [Vitis vinifera]	CotAD_38684	AT3G13960.1	Symbols: AtGRF5, GRF5 | growth-regulating factor 5 | chr3:4608526-4610160 FORWARD LENGTH=397	CotAD_38684	ghr-miR396b	249	2	16.1	1	21	330	351	UUCCACA-GCUUUCUUGAACUG	CCGUUCAAGAAAGCCUGUGGAA	Cleavage
ghr-miR396b	250							2.62844	0	up				CotAD_45680	79	0	0.65	0	0	0.22	0	9.349	0	7.764	-7.764	ns	ns	ns	ns	1218	GO:0043231//intracellular membrane-bounded organelle;GO:0044444//cytoplasmic part;GO:0071944//cell periphery	GO:0005488//binding	-	gi|255587040|ref|XP_002534110.1|/4.04333e-104/conserved hypothetical protein [Ricinus communis]	CotAD_45680	AT3G52910.1	Symbols: AtGRF4, GRF4 | growth-regulating factor 4 | chr3:19616177-19618268 REVERSE LENGTH=380	CotAD_45680	ghr-miR396b	250	2	20.657	1	21	552	573	UUCCACA-GCUUUCUUGAACUG	CCGUUCAAGAAAGCCUGUGGAA	Cleavage
ghr-miR396b	251							2.62844	0	up				CotAD_51843	55	0	1.23	0	0.23	2.21	0	10.259	0	3.283	-11.107	ns	ns	ns	ns	1080	GO:0016020//membrane;GO:0030312;GO:0009536//plastid	GO:0032559	GO:0048827//phyllome development;GO:0009987//cellular process	gi|255587040|ref|XP_002534110.1|/1.75289e-92/conserved hypothetical protein [Ricinus communis]	CotAD_51843	AT3G52910.1	Symbols: AtGRF4, GRF4 | growth-regulating factor 4 | chr3:19616177-19618268 REVERSE LENGTH=380	CotAD_51843	ghr-miR396b	251	2	12.463	1	21	534	555	UUCCACA-GCUUUCUUGAACUG	CCGUUCAAGAAAGCCUGUGGAA	Cleavage
ghr-miR396b	252							2.62844	0	up				CotAD_55710	44	3.15	3.06	1.8	3.24	1.46	0.21	-0.042	-0.809	-1.15	-2.789	ns	ns	down	down	1815	-	-	-	gi|359492530|ref|XP_002283504.2|/0/PREDICTED: uncharacterized protein LOC100260890 [Vitis vinifera]	CotAD_55710	AT2G22840.1	Symbols: AtGRF1, GRF1 | growth-regulating factor 1 | chr2:9728841-9731141 FORWARD LENGTH=530	CotAD_55710	ghr-miR396b	252	2	22.899	1	19	752	771	UUCCACA-GCUUUCUUGAAC	GUUCAAGAAAGCCUGUGGAA	Cleavage
ghr-miR396b	253							2.62844	0	up				CotAD_55944	124	22.55	32.98	20.65	23.36	30.53	16.5	0.548	-0.127	0.386	-0.888	ns	ns	ns	ns	1509	-	-	-	gi|359490595|ref|XP_002274287.2|/1.10537e-149/PREDICTED: uncharacterized protein At3g49140 [Vitis vinifera]	CotAD_55944	AT3G49140.1	Symbols: | Pentatricopeptide repeat (PPR) superfamily protein | chr3:18212187-18215557 REVERSE LENGTH=499	CotAD_55944	ghr-miR396b	253	3	19.218	1	21	970	990	UUCCACAGCUUUCUUGAACUG	CAGGUUGAGAAAGUUGUGGGA	Cleavage
ghr-miR396b	254							2.62844	0	up				CotAD_58231	75	1.49	3.37	2.78	0.66	0.36	0	1.176	0.895	-0.887	-8.472	ns	ns	ns	ns	1491	GO:0005737//cytoplasm;GO:0043231//intracellular membrane-bounded organelle	GO:0005488//binding	GO:0009628//response to abiotic stimulus	gi|359490734|ref|XP_002271355.2|/3.10805e-96/PREDICTED: uncharacterized protein LOC100250422 [Vitis vinifera]	CotAD_58231	AT5G53660.1	Symbols: AtGRF7, GRF7 | growth-regulating factor 7 | chr5:21794636-21795929 FORWARD LENGTH=365	CotAD_58231	ghr-miR396b	254	2	14.342	1	21	582	603	UUCCACA-GCUUUCUUGAACUG	CCGUUCAAGAAAGCCUGUGGAA	Cleavage
ghr-miR396b	255							2.62844	0	up				CotAD_58496	158	2.95	3.63	1.93	3.68	3.63	2.71	0.297	-0.616	-0.02	-0.421	ns	ns	ns	ns	2262	GO:0009536//plastid	GO:0005488//binding	GO:0003006//developmental process involved in reproduction;GO:0009657//plastid organization	gi|255568609|ref|XP_002525278.1|/0/GTP binding protein, putative [Ricinus communis]	CotAD_58496	AT5G67570.1	Symbols: EMB246, DG1, EMB1408 | Tetratricopeptide repeat (TPR)-like superfamily protein | chr5:26952352-26955480 FORWARD LENGTH=798	CotAD_58496	ghr-miR396b	255	3	19.64	1	20	881	900	UUCCACAGCUUUCUUGAACU	AGAUUAAUGAAGCUGUGGAA	Cleavage
ghr-miR396b	256							2.62844	0	up				CotAD_59463	206	0.56	1.17	0.39	0.87	0	0	1.057	-0.546	-9.762	0	ns	ns	ns	ns	1128	-	-	-	gi|297738575|emb|CBI27820.3|/1.92455e-113/unnamed protein product [Vitis vinifera]	CotAD_59463	AT3G13960.1	Symbols: AtGRF5, GRF5 | growth-regulating factor 5 | chr3:4608526-4610160 FORWARD LENGTH=397	CotAD_59463	ghr-miR396b	256	2	13.692	1	21	339	360	UUCCACA-GCUUUCUUGAACUG	CCGUUCAAGAAAGCCUGUGGAA	Cleavage
ghr-miR396b	257							2.62844	0	up				CotAD_61249	183	1.69	0.16	1.16	0.87	0.78	0.68	-3.435	-0.546	-0.15	-0.204	ns	ns	ns	ns	1695	-	-	-	gi|359492530|ref|XP_002283504.2|/0/PREDICTED: uncharacterized protein LOC100260890 [Vitis vinifera]	CotAD_61249	AT2G22840.1	Symbols: AtGRF1, GRF1 | growth-regulating factor 1 | chr2:9728841-9731141 FORWARD LENGTH=530	CotAD_61249	ghr-miR396b	257	2	21.24	1	19	755	774	UUCCACA-GCUUUCUUGAAC	GUUCAAGAAAGCCUGUGGAA	Cleavage
ghr-miR396b	258							2.62844	0	up				CotAD_61685	7	2.38	5.95	10.44	5.68	5.75	4.59	1.32	2.132	0.017	-0.325	up	up	ns	ns	1335	GO:0005737//cytoplasm;GO:0043231//intracellular membrane-bounded organelle	GO:0016817//hydrolase activity, acting on acid anhydrides;GO:0032559	-	gi|147781806|emb|CAN65448.1|/1.74663e-87/hypothetical protein VITISV_011426 [Vitis vinifera]	CotAD_61685	AT2G45480.1	Symbols: AtGRF9, GRF9 | growth-regulating factor 9 | chr2:18745583-18747403 FORWARD LENGTH=429	CotAD_61685	ghr-miR396b	258	2	17.23	1	19	527	546	UUCCACA-GCUUUCUUGAAC	GUUCAAGAAAGCCUGUGGAA	Cleavage
ghr-miR396b	259							2.62844	0	up				CotAD_63891	33	16.6	12.47	11.68	10.11	2.11	2.78	-0.412	-0.506	-2.26	0.395	ns	ns	down	ns	1380	GO:0043231//intracellular membrane-bounded organelle;GO:0071944//cell periphery;GO:0005737//cytoplasm	-	-	gi|462406767|gb|EMJ12231.1|/1.60998e-67/hypothetical protein PRUPE_ppa019752mg [Prunus persica]	CotAD_63891	AT4G24150.1	Symbols: AtGRF8, GRF8 | growth-regulating factor 8 | chr4:12535972-12539387 FORWARD LENGTH=493	CotAD_63891	ghr-miR396b	259	2	18.151	1	21	714	735	UUCCACA-GCUUUCUUGAACUG	CCGUUCAAGAAAGCCUGUGGAA	Cleavage
ghr-miR396b	260							2.62844	0	up				CotAD_64453	343	0	2.15	2.53	0.85	0	0.44	11.072	11.305	-9.736	8.797	ns	ns	ns	ns	861	-	-	-	gi|462415951|gb|EMJ20688.1|/2.7513e-116/hypothetical protein PRUPE_ppa022199mg [Prunus persica]	CotAD_64453	AT3G13960.1	Symbols: AtGRF5, GRF5 | growth-regulating factor 5 | chr3:4608526-4610160 FORWARD LENGTH=397	CotAD_64453	ghr-miR396b	260	2	19.965	1	21	237	258	UUCCACA-GCUUUCUUGAACUG	CCGUUCAAGAAAGCCUGUGGAA	Cleavage
ghr-miR396b	261							2.62844	0	up				CotAD_67124	204	1.24	1.55	2.12	1.43	0	0	0.32	0.776	-10.483	0	ns	ns	ns	ns	1026	-	-	-	gi|359489864|ref|XP_002270427.2|/3.71085e-137/PREDICTED: uncharacterized protein LOC100259737 [Vitis vinifera]	CotAD_67124	AT3G13960.1	Symbols: AtGRF5, GRF5 | growth-regulating factor 5 | chr3:4608526-4610160 FORWARD LENGTH=397	CotAD_67124	ghr-miR396b	261	2	20.295	1	21	384	405	UUCCACA-GCUUUCUUGAACUG	CCGUUCAAGAAAGCCUGUGGAA	Cleavage
ghr-miR396b	262							2.62844	0	up				CotAD_68430	137	64.41	57.79	36.38	56.81	49.61	30.97	-0.157	-0.824	-0.196	-0.679	ns	ns	ns	ns	1521	-	-	-	gi|359490595|ref|XP_002274287.2|/8.59379e-134/PREDICTED: uncharacterized protein At3g49140 [Vitis vinifera]	CotAD_68430	AT5G24060.1	Symbols: | Pentatricopeptide repeat (PPR) superfamily protein | chr5:8130273-8133269 REVERSE LENGTH=481	CotAD_68430	ghr-miR396b	262	3	20.057	1	21	991	1011	UUCCACAGCUUUCUUGAACUG	CAGGUUGAGAAAGUUGUGGGA	Cleavage
ghr-miR396b	263							2.62844	0	up				CotAD_71071	294	4.66	4.67	6.58	4.76	4.91	7.21	0.003	0.498	0.045	0.556	ns	ns	ns	ns	3345	-	GO:0017111//nucleoside-triphosphatase activity;GO:0003676//nucleic acid binding;GO:0032559	GO:0006970//response to osmotic stress	gi|224099763|ref|XP_002311608.1|/0/chromatin remodeling complex subunit [Populus trichocarpa]	CotAD_71071	AT3G06010.1	Symbols: ATCHR12 | Homeotic gene regulator | chr3:1802435-1807284 REVERSE LENGTH=1102	CotAD_71071	ghr-miR396b	263	2	16.96	1	21	2962	2982	UUCCACAGCUUUCUUGAACUG	CAGUUCAUGAGGGCUGUGGAA	Cleavage
ghr-miR396b	264							2.62844	0	up				CotAD_71294	263	5.04	5.54	6.51	6.14	5.54	7.09	0.137	0.37	-0.15	0.358	ns	ns	ns	ns	3348	-	GO:0017111//nucleoside-triphosphatase activity;GO:0003676//nucleic acid binding;GO:0032559	GO:0006970//response to osmotic stress	gi|224099763|ref|XP_002311608.1|/0/chromatin remodeling complex subunit [Populus trichocarpa]	CotAD_71294	AT3G06010.1	Symbols: ATCHR12 | Homeotic gene regulator | chr3:1802435-1807284 REVERSE LENGTH=1102	CotAD_71294	ghr-miR396b	264	2	16.481	1	21	2962	2982	UUCCACAGCUUUCUUGAACUG	CAGUUCAUGAGGGCUGUGGAA	Cleavage
ghr-miR396b	265							2.62844	0	up				CotAD_73577	220	0	0	0.3	0	0	0	0	8.235	0	0	ns	ns	ns	ns	723	GO:0016020//membrane;GO:0030312;GO:0009536//plastid	GO:0032559	GO:0048827//phyllome development;GO:0009987//cellular process	gi|255587040|ref|XP_002534110.1|/1.5665e-63/conserved hypothetical protein [Ricinus communis]	CotAD_73577	AT2G36400.1	Symbols: AtGRF3, GRF3 | growth-regulating factor 3 | chr2:15270300-15272617 REVERSE LENGTH=398	CotAD_73577	ghr-miR396b	265	2	13.378	1	21	159	180	UUCCACA-GCUUUCUUGAACUG	CCGUUCAAGAAAGCCUGUGGAA	Cleavage
ghr-miR393	266	1.96153	8.23838e-11	up				2.68278	2.10852e-17	up	-1.16043	7.17287e-11	down	CotAD_10074	159	24.24	32.96	24.21	21.93	32.03	24.29	0.443	-0.002	0.547	-0.399	ns	ns	ns	ns	1719	GO:0031090//organelle membrane	GO:0042562//hormone binding;GO:0043178//alcohol binding	GO:0048437//floral organ development;GO:0009755//hormone-mediated signaling pathway;GO:0009555//pollen development;GO:0010167//response to nitrate;GO:0048528//post-embryonic root development;GO:0009607//response to biotic stimulus	gi|377684868|gb|AFB74453.1|/0/transport inhibitor response protein [Prunus persica]	CotAD_10074	AT3G26810.1	Symbols: AFB2 | auxin signaling F-box 2 | chr3:9868342-9870464 FORWARD LENGTH=575	CotAD_10074	ghr-miR393	266	1	23.272	1	20	1503	1522	UCCAAAGGGAUCGCAUUGAU	AACAAUGCGAUCCCUUUGGA	Cleavage
ghr-miR393	267	1.96153	8.23838e-11	up				2.68278	2.10852e-17	up	-1.16043	7.17287e-11	down	CotAD_22690	40	30.92	23.92	9.97	20.29	15.14	4.38	-0.37	-1.633	-0.423	-1.789	ns	down	ns	down	1749	GO:0031461//cullin-RING ubiquitin ligase complex	GO:0042562//hormone binding;GO:0043178//alcohol binding;GO:0019787//small conjugating protein ligase activity	GO:0010102//lateral root morphogenesis;GO:0048437//floral organ development;GO:0009267//cellular response to starvation;GO:0032446//protein modification by small protein conjugation;GO:0019941//modification-dependent protein catabolic process;GO:0009755//hormone-mediated signaling pathway;GO:0009555//pollen development;GO:0009607//response to biotic stimulus	gi|109729860|gb|ABG46343.1|/0/transport inhibitor response 1 [Gossypium hirsutum]	CotAD_22690	AT3G62980.1	Symbols: TIR1 | F-box/RNI-like superfamily protein | chr3:23273479-23276181 REVERSE LENGTH=594	CotAD_22690	ghr-miR393	267	2	20.973	1	20	1509	1528	UCCAAAGGGAUCGCAUUGAU	GACAAUGCGAUCCCUUUGGA	Cleavage
ghr-miR393	268	1.96153	8.23838e-11	up				2.68278	2.10852e-17	up	-1.16043	7.17287e-11	down	CotAD_26348	38	32.79	28.96	22.09	26.36	21.08	9.43	-0.179	-0.57	-0.323	-1.16	ns	ns	ns	down	1746	GO:0031461//cullin-RING ubiquitin ligase complex	GO:0042562//hormone binding;GO:0043178//alcohol binding;GO:0019787//small conjugating protein ligase activity	GO:0010102//lateral root morphogenesis;GO:0048437//floral organ development;GO:0009267//cellular response to starvation;GO:0032446//protein modification by small protein conjugation;GO:0019941//modification-dependent protein catabolic process;GO:0009755//hormone-mediated signaling pathway;GO:0009555//pollen development;GO:0009607//response to biotic stimulus	gi|109729860|gb|ABG46343.1|/0/transport inhibitor response 1 [Gossypium hirsutum]	CotAD_26348	AT3G62980.1	Symbols: TIR1 | F-box/RNI-like superfamily protein | chr3:23273479-23276181 REVERSE LENGTH=594	CotAD_26348	ghr-miR393	268	2	16.235	1	20	1509	1528	UCCAAAGGGAUCGCAUUGAU	GACAAUGCGAUCCCUUUGGA	Cleavage
ghr-miR393	269	1.96153	8.23838e-11	up				2.68278	2.10852e-17	up	-1.16043	7.17287e-11	down	CotAD_36141	147	10.64	8.55	8.4	17.48	15.16	10.86	-0.315	-0.341	-0.206	-0.482	ns	ns	ns	ns	1764	GO:0031461//cullin-RING ubiquitin ligase complex	GO:0042562//hormone binding;GO:0043178//alcohol binding;GO:0019787//small conjugating protein ligase activity	GO:0010102//lateral root morphogenesis;GO:0048437//floral organ development;GO:0009267//cellular response to starvation;GO:0032446//protein modification by small protein conjugation;GO:0019941//modification-dependent protein catabolic process;GO:0009755//hormone-mediated signaling pathway;GO:0009555//pollen development;GO:0009607//response to biotic stimulus	gi|109729860|gb|ABG46343.1|/0/transport inhibitor response 1 [Gossypium hirsutum]	CotAD_36141	AT3G62980.1	Symbols: TIR1 | F-box/RNI-like superfamily protein | chr3:23273479-23276181 REVERSE LENGTH=594	CotAD_36141	ghr-miR393	269	3	18.797	1	20	1521	1540	UCCAAAGGGAUCGCAUUGAU	GACAAUGCAAUCCCUUUGGA	Cleavage
ghr-miR393	270	1.96153	8.23838e-11	up				2.68278	2.10852e-17	up	-1.16043	7.17287e-11	down	CotAD_45431	199	5.62	4.01	3.3	3.09	0	0	-0.487	-0.768	-11.594	0	ns	ns	ns	ns	396	-	GO:0015036//disulfide oxidoreductase activity	GO:0019725//cellular homeostasis	gi|255546809|ref|XP_002514463.1|/2.20949e-37/electron transporter, putative [Ricinus communis]	CotAD_45431	AT5G06470.1	Symbols: | Glutaredoxin family protein | chr5:1974659-1975378 REVERSE LENGTH=239	CotAD_45431	ghr-miR393	270	3	24.142	1	20	142	161	UCCAAAGGGAUCGCAUUGAU	UUCAAUGGUAUCCCUUUGGA	Cleavage
ghr-miR393	271	1.96153	8.23838e-11	up				2.68278	2.10852e-17	up	-1.16043	7.17287e-11	down	CotAD_55278	39	22.41	20.17	12.85	20.19	17.44	8.34	-0.152	-0.802	-0.211	-1.065	ns	ns	ns	down	1746	GO:0031461//cullin-RING ubiquitin ligase complex	GO:0042562//hormone binding;GO:0043178//alcohol binding;GO:0019787//small conjugating protein ligase activity	GO:0010102//lateral root morphogenesis;GO:0048437//floral organ development;GO:0009267//cellular response to starvation;GO:0032446//protein modification by small protein conjugation;GO:0019941//modification-dependent protein catabolic process;GO:0009755//hormone-mediated signaling pathway;GO:0009555//pollen development;GO:0009607//response to biotic stimulus	gi|109729860|gb|ABG46343.1|/0/transport inhibitor response 1 [Gossypium hirsutum]	CotAD_55278	AT3G62980.1	Symbols: TIR1 | F-box/RNI-like superfamily protein | chr3:23273479-23276181 REVERSE LENGTH=594	CotAD_55278	ghr-miR393	271	2	17.738	1	20	1509	1528	UCCAAAGGGAUCGCAUUGAU	GACAAUGCGAUCCCUUUGGA	Cleavage
ghr-miR393	272	1.96153	8.23838e-11	up				2.68278	2.10852e-17	up	-1.16043	7.17287e-11	down	CotAD_57340	184	131.49	108.54	92.54	125.24	102.23	90.7	-0.277	-0.507	-0.293	-0.173	ns	ns	ns	ns	1761	GO:0031461//cullin-RING ubiquitin ligase complex	GO:0042562//hormone binding;GO:0043178//alcohol binding;GO:0019787//small conjugating protein ligase activity	GO:0010102//lateral root morphogenesis;GO:0048437//floral organ development;GO:0009267//cellular response to starvation;GO:0032446//protein modification by small protein conjugation;GO:0019941//modification-dependent protein catabolic process;GO:0009755//hormone-mediated signaling pathway;GO:0009555//pollen development;GO:0009607//response to biotic stimulus	gi|109729860|gb|ABG46343.1|/0/transport inhibitor response 1 [Gossypium hirsutum]	CotAD_57340	AT3G62980.1	Symbols: TIR1 | F-box/RNI-like superfamily protein | chr3:23273479-23276181 REVERSE LENGTH=594	CotAD_57340	ghr-miR393	272	2	22.029	1	20	1521	1540	UCCAAAGGGAUCGCAUUGAU	GACAAUGCGAUCCCUUUGGA	Cleavage
ghr-miR393	273	1.96153	8.23838e-11	up				2.68278	2.10852e-17	up	-1.16043	7.17287e-11	down	CotAD_65973	113	32.92	35.12	20.43	28.97	26.79	13.8	0.093	-0.688	-0.113	-0.957	ns	ns	ns	ns	1749	GO:0031461//cullin-RING ubiquitin ligase complex	GO:0042562//hormone binding;GO:0043178//alcohol binding;GO:0019787//small conjugating protein ligase activity	GO:0010102//lateral root morphogenesis;GO:0048437//floral organ development;GO:0009267//cellular response to starvation;GO:0032446//protein modification by small protein conjugation;GO:0019941//modification-dependent protein catabolic process;GO:0009755//hormone-mediated signaling pathway;GO:0009555//pollen development;GO:0009607//response to biotic stimulus	gi|109729860|gb|ABG46343.1|/0/transport inhibitor response 1 [Gossypium hirsutum]	CotAD_65973	AT3G62980.1	Symbols: TIR1 | F-box/RNI-like superfamily protein | chr3:23273479-23276181 REVERSE LENGTH=594	CotAD_65973	ghr-miR393	273	2	20.973	1	20	1509	1528	UCCAAAGGGAUCGCAUUGAU	GACAAUGCGAUCCCUUUGGA	Cleavage
ghr-miR7508	274	-2.12707	2.16626e-09	down										CotAD_01851	198	16.03	13.34	16.89	11.39	16.42	16.33	-0.265	0.076	0.528	-0.008	ns	ns	ns	ns	258	GO:0031981//nuclear lumen	GO:0004527//exonuclease activity;GO:0043169//cation binding;GO:0003676//nucleic acid binding	GO:0006259//DNA metabolic process;GO:0033554//cellular response to stress	gi|449435964|ref|XP_004135764.1|/1.01441e-10/PREDICTED: flap endonuclease 1-like [Cucumis sativus]	CotAD_01851	AT5G26680.1	Symbols: | 5&apos;-3&apos; exonuclease family protein | chr5:9311882-9315458 REVERSE LENGTH=453	CotAD_01851	ghr-miR7508	274	3	8.982	1	21	74	94	CAAGAAAAGAAGUCGGGAGAG	UUCUCCCUGCUUCUUCUCUUG	Cleavage
ghr-miR7508	275	-2.12707	2.16626e-09	down										CotAD_23626	280	0.44	0.36	0.3	0.5	0.18	0.26	-0.265	-0.546	-1.472	0.533	ns	ns	ns	ns	1461	-	-	-	gi|359490555|ref|XP_003634110.1|/2.32585e-80/PREDICTED: putative pentatricopeptide repeat-containing protein At3g49142-like [Vitis vinifera]	CotAD_23626	AT3G49142.1	Symbols: | Tetratricopeptide repeat (TPR)-like superfamily protein | chr3:18215788-18217848 REVERSE LENGTH=686	CotAD_23626	ghr-miR7508	275	3	12.581	1	20	66	85	CAAGAAAAGAAGUCGGGAGA	UCUUUCGGCUAUUUUUCUUG	Translation
ghr-miR7508	276	-2.12707	2.16626e-09	down										CotAD_26386	326	6.48	3.69	10.57	7.54	3.81	10.26	-0.811	0.705	-0.984	1.429	ns	ns	ns	ns	4515	GO:0031224//intrinsic component of membrane	GO:0017111//nucleoside-triphosphatase activity;GO:0016628//oxidoreductase activity, acting on the CH-CH group of donors, NAD or NADP as acceptor;GO:0015405;GO:0032559	GO:0009207;GO:0006865//amino acid transport	gi|225437336|ref|XP_002265012.1|/0/PREDICTED: ABC transporter C family member 4-like [Vitis vinifera]	CotAD_26386	AT2G47800.1	Symbols: ATMRP4, EST3, MRP4, ABCC4 | multidrug resistance-associated protein 4 | chr2:19574944-19580383 FORWARD LENGTH=1516	CotAD_26386	ghr-miR7508	276	3	21.173	1	21	2042	2062	CAAGAAAAGAAGUCGGGAGAG	CUCUUCUGGCUUCUAUUCUUG	Cleavage
ghr-miR7508	277	-2.12707	2.16626e-09	down										CotAD_43408	85	0.16	0.52	0.65	0.73	0.92	0.19	1.735	2.039	0.335	-2.275	ns	ns	ns	ns	2025	GO:0044459;GO:0042995//cell projection	GO:0004672//protein kinase activity;GO:0016491//oxidoreductase activity;GO:0032559	GO:0007167//enzyme linked receptor protein signaling pathway;GO:0000904//cell morphogenesis involved in differentiation;GO:0006464//cellular protein modification process	gi|449439569|ref|XP_004137558.1|/4.07732e-113/PREDICTED: probable LRR receptor-like serine/threonine-protein kinase RLK-like [Cucumis sativus]	CotAD_43408	AT5G35390.1	Symbols: | Leucine-rich repeat protein kinase family protein | chr5:13596918-13598976 FORWARD LENGTH=662	CotAD_43408	ghr-miR7508	277	3	1.489	1	21	22	42	CAAGAAAAGAAGUCGGGAGAG	UUCUUCCUCCUUUUUUUCUUG	Cleavage
ghr-miR7508	278	-2.12707	2.16626e-09	down										CotAD_71461	300	7.3	4.05	5	7.01	4.05	6.7	-0.85	-0.546	-0.791	0.725	ns	ns	ns	ns	4575	GO:0031224//intrinsic component of membrane	GO:0017111//nucleoside-triphosphatase activity;GO:0016628//oxidoreductase activity, acting on the CH-CH group of donors, NAD or NADP as acceptor;GO:0015405;GO:0032559	GO:0009207;GO:0006865//amino acid transport	gi|225437336|ref|XP_002265012.1|/0/PREDICTED: ABC transporter C family member 4-like [Vitis vinifera]	CotAD_71461	AT2G47800.1	Symbols: ATMRP4, EST3, MRP4, ABCC4 | multidrug resistance-associated protein 4 | chr2:19574944-19580383 FORWARD LENGTH=1516	CotAD_71461	ghr-miR7508	278	3	17.697	1	21	2042	2062	CAAGAAAAGAAGUCGGGAGAG	CUCUUCUGGCUUCUAUUCUUG	Cleavage
ghr-miR7508	279	-2.12707	2.16626e-09	down										CotAD_72745	235	25.1	21.32	21.75	21.15	16.63	18.71	-0.236	-0.206	-0.348	0.17	ns	ns	ns	ns	1863	-	-	-	gi|255585277|ref|XP_002533338.1|/0/conserved hypothetical protein [Ricinus communis]	CotAD_72745	AT3G59910.1	Symbols: | Ankyrin repeat family protein | chr3:22130779-22133033 REVERSE LENGTH=611	CotAD_72745	ghr-miR7508	279	2	13.631	1	21	533	553	CAAGAAAAGAAGUCGGGAGAG	CUCUCCGGACUUCAUUUCUUG	Cleavage
ghr-miR2948-5p	280	-1.63686	2.17233e-23	down										CotAD_03134	49	5.75	4.25	3.35	4.42	1.95	0.77	-0.435	-0.777	-1.182	-1.342	ns	ns	down	down	2988	GO:0016020//membrane	GO:0004674//protein serine/threonine kinase activity;GO:0004871//signal transducer activity;GO:0016491//oxidoreductase activity;GO:0032559	GO:0007167//enzyme linked receptor protein signaling pathway;GO:0010073//meristem maintenance;GO:0003006//developmental process involved in reproduction;GO:0006464//cellular protein modification process	gi|225424960|ref|XP_002264952.1|/0/PREDICTED: leucine-rich repeat receptor-like serine/threonine-protein kinase BAM3 [Vitis vinifera]	CotAD_03134	AT4G20270.1	Symbols: BAM3 | Leucine-rich receptor-like protein kinase family protein | chr4:10949822-10952924 FORWARD LENGTH=992	CotAD_03134	ghr-miR2948-5p	280	3	8.743	1	21	54	74	UGUGGGAGAGUUGGGCAAGAA	UUCUAGUCCAGCUUUCUCACA	Cleavage
ghr-miR2948-5p	281	-1.63686	2.17233e-23	down										CotAD_12854	16	4.14	7.76	15.61	7.18	9.49	24.95	0.905	1.914	0.403	1.395	ns	up	ns	up	921	-	GO:0004497//monooxygenase activity;GO:0005506//iron ion binding	-	gi|16507125|gb|AAL24049.1|AF426451_1/1.20796e-96/cytochrome P450 [Citrus sinensis]	CotAD_12854	AT3G26320.1	Symbols: CYP71B36 | cytochrome P450, family 71, subfamily B, polypeptide 36 | chr3:9644383-9646064 REVERSE LENGTH=500	CotAD_12854	ghr-miR2948-5p	281	2.5	11.202	1	20	189	208	UGUGGGAGAGUUGGGCAAGA	UCUUUCCCAACUUUCUCGCA	Cleavage
ghr-miR2948-5p	282	-1.63686	2.17233e-23	down										CotAD_32799	307	0	0.64	0	0.3	1.28	2.31	9.321	0	2.113	0.855	ns	ns	ns	ns	828	-	GO:0004553//hydrolase activity, hydrolyzing O-glycosyl compounds	GO:0006026	gi|255548237|ref|XP_002515175.1|/2.02435e-129/class I chitinase, putative [Ricinus communis]	CotAD_32799	AT1G02360.1	Symbols: | Chitinase family protein | chr1:472138-473116 REVERSE LENGTH=272	CotAD_32799	ghr-miR2948-5p	282	3	20.18	1	21	275	295	UGUGGGAGAGUUGGGCAAGAA	UUCUUGCUCAAAUAUCCCACG	Translation
ghr-miR2948-5p	283	-1.63686	2.17233e-23	down										CotAD_39109	281	0.77	0.32	0	1.48	0.64	0.93	-1.265	-9.586	-1.209	0.533	ns	ns	ns	ns	828	-	GO:0004553//hydrolase activity, hydrolyzing O-glycosyl compounds	GO:0006026	gi|356501833|ref|XP_003519728.1|/5.88997e-129/PREDICTED: chitinase 10-like [Glycine max]	CotAD_39109	AT4G01700.1	Symbols: | Chitinase family protein | chr4:732413-733487 REVERSE LENGTH=280	CotAD_39109	ghr-miR2948-5p	283	3	15.507	1	21	275	295	UGUGGGAGAGUUGGGCAAGAA	UUCUUGCUCAAAUAUCCCACG	Translation
ghr-miR2948-5p	284	-1.63686	2.17233e-23	down										CotAD_71757	93	2.55	4.96	2.62	0.98	1.42	0.51	0.958	0.039	0.528	-1.467	ns	ns	ns	ns	747	-	GO:0004683//calmodulin-dependent protein kinase activity;GO:0043566//structure-specific DNA binding	GO:0006355//regulation of transcription, DNA-templated;GO:0009791//post-embryonic development	gi|462396609|gb|EMJ02408.1|/2.37066e-107/hypothetical protein PRUPE_ppa001687mg [Prunus persica]	CotAD_71757	AT2G32700.7	Symbols: LUH | LEUNIG_homolog | chr2:13867235-13871844 FORWARD LENGTH=806	CotAD_71757	ghr-miR2948-5p	284	3	14.224	1	22	724	745	UGUGGGAGAGUUGGGCAAGAAU	AAUUAUGCCCAACUUUCCCACU	Cleavage
ghr-miR482b	285	-1.20375	1.25034e-171	down										CotAD_27044	23	3.12	5.92	17.28	4.61	10.71	12.63	0.924	2.468	1.215	0.239	ns	up	up	ns	2547	-	GO:0016791//phosphatase activity;GO:0032559	GO:0012501//programmed cell death;GO:0006950//response to stress	gi|255561034|ref|XP_002521529.1|/0/Disease resistance protein RGA2, putative [Ricinus communis]	CotAD_27044	AT3G50950.1	Symbols: ZAR1 | HOPZ-ACTIVATED RESISTANCE 1 | chr3:18936127-18938685 FORWARD LENGTH=852	CotAD_27044	ghr-miR482b	285	2.5	18.179	1	22	574	595	UCUUGCCUACUCCACCCAUGCC	GGAAUGGGUGGAUUGGGCAAGA	Translation
ghr-miR482b	286	-1.20375	1.25034e-171	down										CotAD_35415	80	0	0	0	0	0.18	0	0	0	7.516	-7.516	ns	ns	ns	ns	1446	-	-	-	gi|255563929|ref|XP_002522964.1|/1.92799e-103/Disease resistance protein RGA2, putative [Ricinus communis]	CotAD_35415	AT4G27190.1	Symbols: | NB-ARC domain-containing disease resistance protein | chr4:13620977-13623934 REVERSE LENGTH=985	CotAD_35415	ghr-miR482b	286	3	24.205	1	22	559	580	UCUUGCCUACUCCACCCAUGCC	GGGAUGGGAGGGGUGGGCAAGA	Cleavage
ghr-miR482b	287	-1.20375	1.25034e-171	down										CotAD_41174	151	0.77	0.5	0.53	1.51	1.71	1.23	-0.627	-0.546	0.174	-0.467	ns	ns	ns	ns	3723	-	-	-	gi|255563929|ref|XP_002522964.1|/5.92176e-164/Disease resistance protein RGA2, putative [Ricinus communis]	CotAD_41174	AT4G27220.1	Symbols: | NB-ARC domain-containing disease resistance protein | chr4:13633953-13636712 REVERSE LENGTH=919	CotAD_41174	ghr-miR482b	287	3	23.542	1	22	559	580	UCUUGCCUACUCCACCCAUGCC	GGGAUGGGAGGGGUGGGCAAGA	Cleavage
ghr-miR482b	288	-1.20375	1.25034e-171	down										CotAD_41182	335	0	0	0	0	0	0.22	0	0	0	7.81	ns	ns	ns	ns	1707	-	GO:0016787//hydrolase activity	-	gi|255563929|ref|XP_002522964.1|/3.55975e-107/Disease resistance protein RGA2, putative [Ricinus communis]	CotAD_41182	AT4G27190.1	Symbols: | NB-ARC domain-containing disease resistance protein | chr4:13620977-13623934 REVERSE LENGTH=985	CotAD_41182	ghr-miR482b	288	3	18.636	1	22	559	580	UCUUGCCUACUCCACCCAUGCC	GGGAUGGGAGGGGUGGGCAAGA	Cleavage
ghr-miR482b	289	-1.20375	1.25034e-171	down										CotAD_41185	117	1.13	1.18	0.58	0.81	1.65	0.85	0.057	-0.961	1.014	-0.953	ns	ns	ns	ns	4506	-	-	-	gi|255563929|ref|XP_002522964.1|/8.92595e-154/Disease resistance protein RGA2, putative [Ricinus communis]	CotAD_41185	AT4G27190.1	Symbols: | NB-ARC domain-containing disease resistance protein | chr4:13620977-13623934 REVERSE LENGTH=985	CotAD_41185	ghr-miR482b	289	3	24.936	1	22	559	580	UCUUGCCUACUCCACCCAUGCC	GGGAUGGGAGGGGUGGGCAAGA	Cleavage
ghr-miR482b	290	-1.20375	1.25034e-171	down										CotAD_47044	249	43.34	29.77	25.65	31.73	30.47	35.46	-0.542	-0.757	-0.059	0.219	ns	ns	ns	ns	756	-	-	-	gi|225425476|ref|XP_002272745.1|/1.43924e-67/PREDICTED: F-box/kelch-repeat protein At1g67480 [Vitis vinifera]	CotAD_47044	AT1G67480.2	Symbols: | Galactose oxidase/kelch repeat superfamily protein | chr1:25277294-25278529 FORWARD LENGTH=376	CotAD_47044	ghr-miR482b	290	3	19.646	1	20	204	223	UCUUGCCUACUCCACCCAUG	CAUGGGUGGUGUAUGUAAGA	Translation
ghr-miR482b	291	-1.20375	1.25034e-171	down										CotAD_47172	171	0.87	0.67	0.55	0.67	0.42	0.35	-0.39	-0.671	-0.665	-0.275	ns	ns	ns	ns	4377	-	-	-	gi|359495024|ref|XP_002267933.2|/0/PREDICTED: putative disease resistance protein At3g14460-like [Vitis vinifera]	CotAD_47172	AT3G14470.1	Symbols: | NB-ARC domain-containing disease resistance protein | chr3:4857940-4861104 FORWARD LENGTH=1054	CotAD_47172	ghr-miR482b	291	3	20.096	1	22	613	634	UCUUGCCUACUCCACCCAUGCC	GGUAUGGGAGGAAUGGGCAAGA	Translation
ghr-miR482b	292	-1.20375	1.25034e-171	down										CotAD_65807	323	0.7	1.75	3.37	1.35	1.17	2.96	1.32	2.261	-0.209	1.34	ns	ns	ns	ns	906	-	GO:0016791//phosphatase activity;GO:0032559	GO:0012501//programmed cell death;GO:0006950//response to stress	gi|224134218|ref|XP_002327785.1|/1.63193e-114/cc-nbs-lrr resistance protein [Populus trichocarpa]	CotAD_65807	AT3G50950.1	Symbols: ZAR1 | HOPZ-ACTIVATED RESISTANCE 1 | chr3:18936127-18938685 FORWARD LENGTH=852	CotAD_65807	ghr-miR482b	292	2.5	16.61	1	22	574	595	UCUUGCCUACUCCACCCAUGCC	GGAAUGGGUGGAUUGGGCAAGA	Translation
ghr-miR7495a	293	2.96069	1.63375e-71	up	-1.10536	1.41445e-28	down							CotAD_10954	145	39.97	66.95	37.23	34.14	52.34	36.98	0.744	-0.103	0.616	-0.501	ns	ns	ns	ns	1305	-	-	-	gi|462420069|gb|EMJ24332.1|/8.07483e-106/hypothetical protein PRUPE_ppa005440mg [Prunus persica]	CotAD_10954	AT4G32330.2	Symbols: | TPX2 (targeting protein for Xklp2) protein family | chr4:15609801-15611867 FORWARD LENGTH=436	CotAD_10954	ghr-miR7495a	293	3	10.51	1	20	1119	1138	UUACUUUAGAUGUCUCCUUC	GAAAGCAACAUCUAAAGUAA	Cleavage
ghr-miR7495a	294	2.96069	1.63375e-71	up	-1.10536	1.41445e-28	down							CotAD_16787	121	8.66	10.81	6.92	5.27	6.6	3.47	0.32	-0.323	0.325	-0.927	ns	ns	ns	ns	882	GO:0015630//microtubule cytoskeleton	-	GO:0000911//cytokinesis by cell plate formation;GO:0000920//cytokinetic cell separation	gi|224123202|ref|XP_002319019.1|/2.62932e-37/predicted protein [Populus trichocarpa]	CotAD_16787	AT3G05330.1	Symbols: ATN, ATTAN | cyclin family | chr3:1519162-1521159 REVERSE LENGTH=444	CotAD_16787	ghr-miR7495a	294	3	13.492	1	21	125	145	UUACUUUAGAUGUCUCCUUCA	UGAAGAAGACAGCUGAAGUGA	Translation
ghr-miR7495a	295	2.96069	1.63375e-71	up	-1.10536	1.41445e-28	down							CotAD_17176	310	6.43	8.85	11.88	8.61	7.22	13.47	0.46	0.885	-0.255	0.901	ns	ns	ns	ns	1137	-	-	-	gi|255579773|ref|XP_002530725.1|/3.10946e-111/rnf5, putative [Ricinus communis]	CotAD_17176	AT3G58030.4	Symbols: | RING/U-box superfamily protein | chr3:21485527-21486837 FORWARD LENGTH=436	CotAD_17176	ghr-miR7495a	295	2.5	12.221	1	20	1118	1137	UUACUUUAGAUGUCUCCUUC	GAAGGAGACGACUGAAGUAG	Translation
ghr-miR7495a	296	2.96069	1.63375e-71	up	-1.10536	1.41445e-28	down							CotAD_42247	86	1.71	5.69	4.69	6.58	3.56	1.03	1.735	1.454	-0.887	-1.789	ns	ns	ns	ns	372	-	-	-	-	COTAD_42247			CotAD_42247	ghr-miR7495a	296	3	11.415	1	21	53	73	UUACUUUAGAUGUCUCCUUCA	UAAGAGAGACAUCUGAAGUAA	Cleavage
ghr-miR7495a	297	2.96069	1.63375e-71	up	-1.10536	1.41445e-28	down							CotAD_59932	225	2.44	1.74	1.91	1.61	2.22	2.23	-0.487	-0.353	0.467	0.009	ns	ns	ns	ns	2742	GO:0044464	GO:0004527//exonuclease activity;GO:0005488//binding	-	gi|462400194|gb|EMJ05862.1|/0/hypothetical protein PRUPE_ppa001105mg [Prunus persica]	CotAD_59932	AT5G35910.1	Symbols: | Polynucleotidyl transferase, ribonuclease H fold protein with HRDC domain | chr5:14029871-14035405 REVERSE LENGTH=870	CotAD_59932	ghr-miR7495a	297	3	16.877	1	20	2220	2239	UUACUUUAGAUGUCUCCUUC	GGAGGAGGCAACUAAAGUAU	Translation
ghr-miR7495a	298	2.96069	1.63375e-71	up	-1.10536	1.41445e-28	down							CotAD_70634	295	4.35	3.13	3.86	2.99	3.91	5.94	-0.474	-0.17	0.391	0.603	ns	ns	ns	ns	2706	GO:0044464	GO:0004527//exonuclease activity;GO:0005488//binding	GO:0044237//cellular metabolic process	gi|462400194|gb|EMJ05862.1|/0/hypothetical protein PRUPE_ppa001105mg [Prunus persica]	CotAD_70634	AT5G35910.1	Symbols: | Polynucleotidyl transferase, ribonuclease H fold protein with HRDC domain | chr5:14029871-14035405 REVERSE LENGTH=870	CotAD_70634	ghr-miR7495a	298	3	19.35	1	20	2304	2323	UUACUUUAGAUGUCUCCUUC	GGAGGAGGCAACUAAAGUAU	Translation
ghr-miR7495a	299	2.96069	1.63375e-71	up	-1.10536	1.41445e-28	down							CotAD_73370	109	0.44	0	2.41	1.69	1.1	0.53	-8.781	2.454	-0.624	-1.052	ns	ns	ns	ns	723	GO:0031410//cytoplasmic vesicle	GO:0016491//oxidoreductase activity	GO:0008152//metabolic process	gi|462419490|gb|EMJ23753.1|/1.22263e-84/hypothetical protein PRUPE_ppa006231mg [Prunus persica]	CotAD_73370	AT5G11330.2	Symbols: | FAD/NAD(P)-binding oxidoreductase family protein | chr5:3617415-3618861 REVERSE LENGTH=360	CotAD_73370	ghr-miR7495a	299	3	12.754	1	20	18	37	UUACUUUAGAUGUCUCCUUC	GAAGAAGAAAUCAAAAGUAA	Cleavage
ghr-miR7495a	300	2.96069	1.63375e-71	up	-1.10536	1.41445e-28	down							CotAD_74589	268	27.17	27.46	25.76	23.9	16.96	22.2	0.015	-0.077	-0.495	0.388	ns	ns	ns	ns	1311	GO:0044464	GO:0016491//oxidoreductase activity	GO:0008152//metabolic process	gi|225430163|ref|XP_002282242.1|/3.86678e-165/PREDICTED: 6-hydroxynicotinate 3-monooxygenase [Vitis vinifera]	CotAD_74589	AT5G11330.1	Symbols: | FAD/NAD(P)-binding oxidoreductase family protein | chr5:3617342-3618861 REVERSE LENGTH=408	CotAD_74589	ghr-miR7495a	300	3	12.754	1	20	18	37	UUACUUUAGAUGUCUCCUUC	GAAGAAGAAAUCAAAAGUAA	Cleavage
ghr-miR7495b	301	2.96069	1.63375e-71	up	-1.10536	1.41445e-28	down							CotAD_10954	146	39.97	66.95	37.23	34.14	52.34	36.98	0.744	-0.103	0.616	-0.501	ns	ns	ns	ns	1305	-	-	-	gi|462420069|gb|EMJ24332.1|/8.07483e-106/hypothetical protein PRUPE_ppa005440mg [Prunus persica]	CotAD_10954	AT4G32330.2	Symbols: | TPX2 (targeting protein for Xklp2) protein family | chr4:15609801-15611867 FORWARD LENGTH=436	CotAD_10954	ghr-miR7495b	301	3	10.51	1	20	1119	1138	UUACUUUAGAUGUCUCCUUC	GAAAGCAACAUCUAAAGUAA	Cleavage
ghr-miR7495b	302	2.96069	1.63375e-71	up	-1.10536	1.41445e-28	down							CotAD_16787	122	8.66	10.81	6.92	5.27	6.6	3.47	0.32	-0.323	0.325	-0.927	ns	ns	ns	ns	882	GO:0015630//microtubule cytoskeleton	-	GO:0000911//cytokinesis by cell plate formation;GO:0000920//cytokinetic cell separation	gi|224123202|ref|XP_002319019.1|/2.62932e-37/predicted protein [Populus trichocarpa]	CotAD_16787	AT3G05330.1	Symbols: ATN, ATTAN | cyclin family | chr3:1519162-1521159 REVERSE LENGTH=444	CotAD_16787	ghr-miR7495b	302	3	13.492	1	21	125	145	UUACUUUAGAUGUCUCCUUCA	UGAAGAAGACAGCUGAAGUGA	Translation
ghr-miR7495b	303	2.96069	1.63375e-71	up	-1.10536	1.41445e-28	down							CotAD_17176	311	6.43	8.85	11.88	8.61	7.22	13.47	0.46	0.885	-0.255	0.901	ns	ns	ns	ns	1137	-	-	-	gi|255579773|ref|XP_002530725.1|/3.10946e-111/rnf5, putative [Ricinus communis]	CotAD_17176	AT3G58030.4	Symbols: | RING/U-box superfamily protein | chr3:21485527-21486837 FORWARD LENGTH=436	CotAD_17176	ghr-miR7495b	303	2.5	12.221	1	20	1118	1137	UUACUUUAGAUGUCUCCUUC	GAAGGAGACGACUGAAGUAG	Translation
ghr-miR7495b	304	2.96069	1.63375e-71	up	-1.10536	1.41445e-28	down							CotAD_42247	87	1.71	5.69	4.69	6.58	3.56	1.03	1.735	1.454	-0.887	-1.789	ns	ns	ns	ns	372	-	-	-	-	COTAD_42247			CotAD_42247	ghr-miR7495b	304	3	11.415	1	21	53	73	UUACUUUAGAUGUCUCCUUCA	UAAGAGAGACAUCUGAAGUAA	Cleavage
ghr-miR7495b	305	2.96069	1.63375e-71	up	-1.10536	1.41445e-28	down							CotAD_59932	226	2.44	1.74	1.91	1.61	2.22	2.23	-0.487	-0.353	0.467	0.009	ns	ns	ns	ns	2742	GO:0044464	GO:0004527//exonuclease activity;GO:0005488//binding	-	gi|462400194|gb|EMJ05862.1|/0/hypothetical protein PRUPE_ppa001105mg [Prunus persica]	CotAD_59932	AT5G35910.1	Symbols: | Polynucleotidyl transferase, ribonuclease H fold protein with HRDC domain | chr5:14029871-14035405 REVERSE LENGTH=870	CotAD_59932	ghr-miR7495b	305	3	16.877	1	20	2220	2239	UUACUUUAGAUGUCUCCUUC	GGAGGAGGCAACUAAAGUAU	Translation
ghr-miR7495b	306	2.96069	1.63375e-71	up	-1.10536	1.41445e-28	down							CotAD_70634	296	4.35	3.13	3.86	2.99	3.91	5.94	-0.474	-0.17	0.391	0.603	ns	ns	ns	ns	2706	GO:0044464	GO:0004527//exonuclease activity;GO:0005488//binding	GO:0044237//cellular metabolic process	gi|462400194|gb|EMJ05862.1|/0/hypothetical protein PRUPE_ppa001105mg [Prunus persica]	CotAD_70634	AT5G35910.1	Symbols: | Polynucleotidyl transferase, ribonuclease H fold protein with HRDC domain | chr5:14029871-14035405 REVERSE LENGTH=870	CotAD_70634	ghr-miR7495b	306	3	19.35	1	20	2304	2323	UUACUUUAGAUGUCUCCUUC	GGAGGAGGCAACUAAAGUAU	Translation
ghr-miR7495b	307	2.96069	1.63375e-71	up	-1.10536	1.41445e-28	down							CotAD_73370	110	0.44	0	2.41	1.69	1.1	0.53	-8.781	2.454	-0.624	-1.052	ns	ns	ns	ns	723	GO:0031410//cytoplasmic vesicle	GO:0016491//oxidoreductase activity	GO:0008152//metabolic process	gi|462419490|gb|EMJ23753.1|/1.22263e-84/hypothetical protein PRUPE_ppa006231mg [Prunus persica]	CotAD_73370	AT5G11330.2	Symbols: | FAD/NAD(P)-binding oxidoreductase family protein | chr5:3617415-3618861 REVERSE LENGTH=360	CotAD_73370	ghr-miR7495b	307	3	12.754	1	20	18	37	UUACUUUAGAUGUCUCCUUC	GAAGAAGAAAUCAAAAGUAA	Cleavage
ghr-miR7495b	308	2.96069	1.63375e-71	up	-1.10536	1.41445e-28	down							CotAD_74589	269	27.17	27.46	25.76	23.9	16.96	22.2	0.015	-0.077	-0.495	0.388	ns	ns	ns	ns	1311	GO:0044464	GO:0016491//oxidoreductase activity	GO:0008152//metabolic process	gi|225430163|ref|XP_002282242.1|/3.86678e-165/PREDICTED: 6-hydroxynicotinate 3-monooxygenase [Vitis vinifera]	CotAD_74589	AT5G11330.1	Symbols: | FAD/NAD(P)-binding oxidoreductase family protein | chr5:3617342-3618861 REVERSE LENGTH=408	CotAD_74589	ghr-miR7495b	308	3	12.754	1	20	18	37	UUACUUUAGAUGUCUCCUUC	GAAGAAGAAAUCAAAAGUAA	Cleavage
ghr-miR167a	309										-1.34855	1.31721959737871e-312	down	CotAD_03270	20	4.43	4.74	8.67	10.23	11.06	27.44	0.098	0.969	0.113	1.31	ns	ns	ns	up	1005	-	-	-	gi|225439414|ref|XP_002263907.1|/1.15051e-34/PREDICTED: uncharacterized protein LOC100247091 [Vitis vinifera]	CotAD_03270	AT5G01370.1	Symbols: ACI1 | ALC-interacting protein 1 | chr5:152575-154295 FORWARD LENGTH=427	CotAD_03270	ghr-miR167a	309	3	11.305	1	20	501	520	UGAAGCUGCCAGCAUGAUCU	AGAUAAUGCUGGUAGCUGCA	Cleavage
ghr-miR167a	310										-1.34855	1.31721959737871e-312	down	CotAD_22665	236	5.5	5.68	5.73	5.64	6.04	6.8	0.046	0.058	0.099	0.17	ns	ns	ns	ns	4338	GO:0043231//intracellular membrane-bounded organelle	GO:0005488//binding	GO:0003006//developmental process involved in reproduction;GO:0010467//gene expression	gi|462395103|gb|EMJ00902.1|/0/hypothetical protein PRUPE_ppa000815mg [Prunus persica]	CotAD_22665	AT4G02560.2	Symbols: LD | Homeodomain-like superfamily protein | chr4:1123656-1128252 REVERSE LENGTH=953	CotAD_22665	ghr-miR167a	310	3	12.701	1	20	4253	4272	UGAAGCUGCCAGCAUGAUCU	AGAUAAUGAAGGCAGCUUCA	Translation
ghr-miR167a	311										-1.34855	1.31721959737871e-312	down	CotAD_58600	270	4.48	5.68	4.38	5.75	3.91	5.14	0.343	-0.031	-0.557	0.395	ns	ns	ns	ns	1491	GO:0043231//intracellular membrane-bounded organelle	GO:0015075//ion transmembrane transporter activity	GO:0006811//ion transport	gi|359479745|ref|XP_002269478.2|/1.32032e-171/PREDICTED: metal tolerance protein C1 [Vitis vinifera]	CotAD_58600	AT2G47830.1	Symbols: | Cation efflux family protein | chr2:19591094-19593973 REVERSE LENGTH=471	CotAD_58600	ghr-miR167a	311	3	17.512	1	20	1406	1425	UGAAGCUGCCAGCAUGAUCU	AGAUAAUGAAGGCAGCUUCA	Translation
ghr-miR167b	312										-1.33956	3.49176490602377e-311	down	CotAD_03270	21	4.43	4.74	8.67	10.23	11.06	27.44	0.098	0.969	0.113	1.31	ns	ns	ns	up	1005	-	-	-	gi|225439414|ref|XP_002263907.1|/1.15051e-34/PREDICTED: uncharacterized protein LOC100247091 [Vitis vinifera]	CotAD_03270	AT5G01370.1	Symbols: ACI1 | ALC-interacting protein 1 | chr5:152575-154295 FORWARD LENGTH=427	CotAD_03270	ghr-miR167b	312	3	11.305	1	20	501	520	UGAAGCUGCCAGCAUGAUCU	AGAUAAUGCUGGUAGCUGCA	Cleavage
ghr-miR167b	313										-1.33956	3.49176490602377e-311	down	CotAD_22665	237	5.5	5.68	5.73	5.64	6.04	6.8	0.046	0.058	0.099	0.17	ns	ns	ns	ns	4338	GO:0043231//intracellular membrane-bounded organelle	GO:0005488//binding	GO:0003006//developmental process involved in reproduction;GO:0010467//gene expression	gi|462395103|gb|EMJ00902.1|/0/hypothetical protein PRUPE_ppa000815mg [Prunus persica]	CotAD_22665	AT4G02560.2	Symbols: LD | Homeodomain-like superfamily protein | chr4:1123656-1128252 REVERSE LENGTH=953	CotAD_22665	ghr-miR167b	313	3	12.701	1	20	4253	4272	UGAAGCUGCCAGCAUGAUCU	AGAUAAUGAAGGCAGCUUCA	Translation
ghr-miR167b	314										-1.33956	3.49176490602377e-311	down	CotAD_58600	271	4.48	5.68	4.38	5.75	3.91	5.14	0.343	-0.031	-0.557	0.395	ns	ns	ns	ns	1491	GO:0043231//intracellular membrane-bounded organelle	GO:0015075//ion transmembrane transporter activity	GO:0006811//ion transport	gi|359479745|ref|XP_002269478.2|/1.32032e-171/PREDICTED: metal tolerance protein C1 [Vitis vinifera]	CotAD_58600	AT2G47830.1	Symbols: | Cation efflux family protein | chr2:19591094-19593973 REVERSE LENGTH=471	CotAD_58600	ghr-miR167b	314	3	17.512	1	20	1406	1425	UGAAGCUGCCAGCAUGAUCU	AGAUAAUGAAGGCAGCUUCA	Translation
ghr-miR390a	315										-1.24916	1.35726e-31	down	CotAD_06742	316	29.05	16.12	34.49	28.32	15.72	31.48	-0.85	0.248	-0.849	1.002	ns	ns	ns	ns	657	GO:0030118//clathrin coat;GO:0043231//intracellular membrane-bounded organelle	GO:0022892	GO:0015031//protein transport	gi|397626653|gb|EJK68201.1|/4.99418e-44/hypothetical protein THAOC_10643, partial [Thalassiosira oceanica]	CotAD_06742	AT2G19790.1	Symbols: | SNARE-like superfamily protein | chr2:8527302-8528395 FORWARD LENGTH=143	CotAD_06742	ghr-miR390a	315	2.5	20.778	1	21	254	274	AAGCUCAGGAGGGAUAGCGCC	GGUGCUAUCCUUCCUUAGCUU	Cleavage
ghr-miR390a	316										-1.24916	1.35726e-31	down	CotAD_12252	59	0.63	0.7	0.72	0.97	1.05	0	0.15	0.191	0.113	-10.04	ns	ns	ns	ns	1509	-	-	-	gi|359485824|ref|XP_003633343.1|/5.94329e-103/PREDICTED: receptor-like protein 12-like [Vitis vinifera]	CotAD_12252	AT1G45616.1	Symbols: AtRLP6, RLP6 | receptor like protein 6 | chr1:17183550-17186534 REVERSE LENGTH=994	CotAD_12252	ghr-miR390a	316	3	13.765	1	21	1066	1086	AAGCUCAGGAGGGAUAGCGCC	GGUUUUAUUCCUUCUGAGCUU	Cleavage
ghr-miR390a	317										-1.24916	1.35726e-31	down	CotAD_14939	284	0.38	0.48	0.59	0.37	0.24	0.35	0.32	0.624	-0.624	0.533	ns	ns	ns	ns	3318	GO:0031224//intrinsic component of membrane	GO:0004871//signal transducer activity;GO:0016491//oxidoreductase activity;GO:0004674//protein serine/threonine kinase activity;GO:0032559	GO:0006464//cellular protein modification process;GO:0007167//enzyme linked receptor protein signaling pathway	gi|224144663|ref|XP_002325367.1|/0/predicted protein [Populus trichocarpa]	CotAD_14939	AT5G63930.1	Symbols: | Leucine-rich repeat protein kinase family protein | chr5:25583006-25586392 FORWARD LENGTH=1102	CotAD_14939	ghr-miR390a	317	2.5	17.142	1	21	1078	1098	AAGCUCAGGAGGGAUAGCGCC	GGUGUUAUCCCUGUUGAGCUU	Translation
ghr-miR390a	318										-1.24916	1.35726e-31	down	CotAD_20689	114	1.23	0.8	0.66	1.05	1.59	0.82	-0.627	-0.908	0.598	-0.953	ns	ns	ns	ns	2325	GO:0016020//membrane	GO:0004672//protein kinase activity	GO:0009987//cellular process;GO:0008152//metabolic process	gi|359477838|ref|XP_002283031.2|/0/PREDICTED: probable leucine-rich repeat receptor-like protein kinase At2g33170-like [Vitis vinifera]	CotAD_20689	AT5G63930.1	Symbols: | Leucine-rich repeat protein kinase family protein | chr5:25583006-25586392 FORWARD LENGTH=1102	CotAD_20689	ghr-miR390a	318	2.5	20.117	1	21	82	102	AAGCUCAGGAGGGAUAGCGCC	GGUGUUAUCCCUGUUGAGCUU	Translation
ghr-miR390a	319										-1.24916	1.35726e-31	down	CotAD_25705	34	13.86	9.97	12.91	13.66	5.45	7.21	-0.476	-0.102	-1.326	0.405	ns	ns	down	ns	2868	-	GO:0004672//protein kinase activity	-	gi|297740564|emb|CBI30746.3|/0/unnamed protein product [Vitis vinifera]	CotAD_25705	AT1G07650.1	Symbols: | Leucine-rich repeat transmembrane protein kinase | chr1:2359817-2366423 REVERSE LENGTH=1014	CotAD_25705	ghr-miR390a	319	3	19.188	1	21	565	585	AAGCUCAGGAGGGAUAGCGCC	GGAACUAUUCCUCCUGAGUUU	Cleavage
ghr-miR390a	320										-1.24916	1.35726e-31	down	CotAD_28660	245	6	7.62	6.27	6.07	6.57	7.6	0.345	0.064	0.113	0.211	ns	ns	ns	ns	2016	GO:0043231//intracellular membrane-bounded organelle	GO:0032559;GO:0042623//ATPase activity, coupled	-	gi|359475106|ref|XP_003631587.1|/0/PREDICTED: DEAD-box ATP-dependent RNA helicase 21-like [Vitis vinifera]	CotAD_28660	AT2G33730.1	Symbols: | P-loop containing nucleoside triphosphate hydrolases superfamily protein | chr2:14265679-14267880 REVERSE LENGTH=733	CotAD_28660	ghr-miR390a	320	2.5	23.512	1	20	1913	1932	AAGCUCAGGAGGGAUAGCGC	GCCCUGUCCCUCCUGAGCUG	Cleavage
ghr-miR390a	321										-1.24916	1.35726e-31	down	CotAD_31591	174	4.42	3.81	3.89	3.76	3.55	3.04	-0.214	-0.183	-0.086	-0.222	ns	ns	ns	ns	2016	GO:0043231//intracellular membrane-bounded organelle	GO:0032559;GO:0042623//ATPase activity, coupled	-	gi|225443496|ref|XP_002270644.1|/0/PREDICTED: DEAD-box ATP-dependent RNA helicase 21-like [Vitis vinifera]	CotAD_31591	AT2G33730.1	Symbols: | P-loop containing nucleoside triphosphate hydrolases superfamily protein | chr2:14265679-14267880 REVERSE LENGTH=733	CotAD_31591	ghr-miR390a	321	2.5	23.613	1	20	1913	1932	AAGCUCAGGAGGGAUAGCGC	GCCCUGUCCCUCCUGAGCUG	Cleavage
ghr-miR390a	322										-1.24916	1.35726e-31	down	CotAD_35945	211	0.19	0.16	0	0	0	0	-0.265	-7.567	0	0	ns	ns	ns	ns	1677	-	GO:0004672//protein kinase activity;GO:0000166//nucleotide binding	-	gi|297832918|ref|XP_002884341.1|/4.8316e-125/kinase family protein [Arabidopsis lyrata subsp. lyrata]	CotAD_35945	AT5G16500.1	Symbols: | Protein kinase superfamily protein | chr5:5386733-5389003 REVERSE LENGTH=636	CotAD_35945	ghr-miR390a	322	3	20.859	1	21	790	810	AAGCUCAGGAGGGAUAGCGCC	GGAGUUAUUCUUCUUGAGCUU	Cleavage
ghr-miR390a	323										-1.24916	1.35726e-31	down	CotAD_43653	330	3.61	5.01	7.43	1.85	1	2.9	0.472	1.039	-0.887	1.533	ns	ns	ns	ns	264	-	-	-	-	COTAD_43653			CotAD_43653	ghr-miR390a	323	2.5	12.841	1	21	61	81	AAGCUCAGGAGGGAUAGCGCC	GGUGCUAUCCGACCUGAGCUU	Translation
ghr-miR390a	324										-1.24916	1.35726e-31	down	CotAD_71264	195	2.19	2.28	1.78	1.58	1.82	1.81	0.057	-0.298	0.206	-0.008	ns	ns	ns	ns	2325	GO:0016020//membrane	GO:0004672//protein kinase activity	-	gi|359477838|ref|XP_002283031.2|/0/PREDICTED: probable leucine-rich repeat receptor-like protein kinase At2g33170-like [Vitis vinifera]	CotAD_71264	AT5G63930.1	Symbols: | Leucine-rich repeat protein kinase family protein | chr5:25583006-25586392 FORWARD LENGTH=1102	CotAD_71264	ghr-miR390a	324	2.5	20.117	1	21	82	102	AAGCUCAGGAGGGAUAGCGCC	GGUGUUAUCCCUGUUGAGCUU	Translation
ghr-miR390b	325										-1.24916	1.35726e-31	down	CotAD_06742	317	29.05	16.12	34.49	28.32	15.72	31.48	-0.85	0.248	-0.849	1.002	ns	ns	ns	ns	657	GO:0030118//clathrin coat;GO:0043231//intracellular membrane-bounded organelle	GO:0022892	GO:0015031//protein transport	gi|397626653|gb|EJK68201.1|/4.99418e-44/hypothetical protein THAOC_10643, partial [Thalassiosira oceanica]	CotAD_06742	AT2G19790.1	Symbols: | SNARE-like superfamily protein | chr2:8527302-8528395 FORWARD LENGTH=143	CotAD_06742	ghr-miR390b	325	2.5	20.778	1	21	254	274	AAGCUCAGGAGGGAUAGCGCC	GGUGCUAUCCUUCCUUAGCUU	Cleavage
ghr-miR390b	326										-1.24916	1.35726e-31	down	CotAD_12252	60	0.63	0.7	0.72	0.97	1.05	0	0.15	0.191	0.113	-10.04	ns	ns	ns	ns	1509	-	-	-	gi|359485824|ref|XP_003633343.1|/5.94329e-103/PREDICTED: receptor-like protein 12-like [Vitis vinifera]	CotAD_12252	AT1G45616.1	Symbols: AtRLP6, RLP6 | receptor like protein 6 | chr1:17183550-17186534 REVERSE LENGTH=994	CotAD_12252	ghr-miR390b	326	3	13.765	1	21	1066	1086	AAGCUCAGGAGGGAUAGCGCC	GGUUUUAUUCCUUCUGAGCUU	Cleavage
ghr-miR390b	327										-1.24916	1.35726e-31	down	CotAD_14939	285	0.38	0.48	0.59	0.37	0.24	0.35	0.32	0.624	-0.624	0.533	ns	ns	ns	ns	3318	GO:0031224//intrinsic component of membrane	GO:0004871//signal transducer activity;GO:0016491//oxidoreductase activity;GO:0004674//protein serine/threonine kinase activity;GO:0032559	GO:0006464//cellular protein modification process;GO:0007167//enzyme linked receptor protein signaling pathway	gi|224144663|ref|XP_002325367.1|/0/predicted protein [Populus trichocarpa]	CotAD_14939	AT5G63930.1	Symbols: | Leucine-rich repeat protein kinase family protein | chr5:25583006-25586392 FORWARD LENGTH=1102	CotAD_14939	ghr-miR390b	327	2.5	17.142	1	21	1078	1098	AAGCUCAGGAGGGAUAGCGCC	GGUGUUAUCCCUGUUGAGCUU	Translation
ghr-miR390b	328										-1.24916	1.35726e-31	down	CotAD_20689	115	1.23	0.8	0.66	1.05	1.59	0.82	-0.627	-0.908	0.598	-0.953	ns	ns	ns	ns	2325	GO:0016020//membrane	GO:0004672//protein kinase activity	GO:0009987//cellular process;GO:0008152//metabolic process	gi|359477838|ref|XP_002283031.2|/0/PREDICTED: probable leucine-rich repeat receptor-like protein kinase At2g33170-like [Vitis vinifera]	CotAD_20689	AT5G63930.1	Symbols: | Leucine-rich repeat protein kinase family protein | chr5:25583006-25586392 FORWARD LENGTH=1102	CotAD_20689	ghr-miR390b	328	2.5	20.117	1	21	82	102	AAGCUCAGGAGGGAUAGCGCC	GGUGUUAUCCCUGUUGAGCUU	Translation
ghr-miR390b	329										-1.24916	1.35726e-31	down	CotAD_25705	35	13.86	9.97	12.91	13.66	5.45	7.21	-0.476	-0.102	-1.326	0.405	ns	ns	down	ns	2868	-	GO:0004672//protein kinase activity	-	gi|297740564|emb|CBI30746.3|/0/unnamed protein product [Vitis vinifera]	CotAD_25705	AT1G07650.1	Symbols: | Leucine-rich repeat transmembrane protein kinase | chr1:2359817-2366423 REVERSE LENGTH=1014	CotAD_25705	ghr-miR390b	329	3	19.188	1	21	565	585	AAGCUCAGGAGGGAUAGCGCC	GGAACUAUUCCUCCUGAGUUU	Cleavage
ghr-miR390b	330										-1.24916	1.35726e-31	down	CotAD_28660	246	6	7.62	6.27	6.07	6.57	7.6	0.345	0.064	0.113	0.211	ns	ns	ns	ns	2016	GO:0043231//intracellular membrane-bounded organelle	GO:0032559;GO:0042623//ATPase activity, coupled	-	gi|359475106|ref|XP_003631587.1|/0/PREDICTED: DEAD-box ATP-dependent RNA helicase 21-like [Vitis vinifera]	CotAD_28660	AT2G33730.1	Symbols: | P-loop containing nucleoside triphosphate hydrolases superfamily protein | chr2:14265679-14267880 REVERSE LENGTH=733	CotAD_28660	ghr-miR390b	330	2.5	23.512	1	20	1913	1932	AAGCUCAGGAGGGAUAGCGC	GCCCUGUCCCUCCUGAGCUG	Cleavage
ghr-miR390b	331										-1.24916	1.35726e-31	down	CotAD_31591	175	4.42	3.81	3.89	3.76	3.55	3.04	-0.214	-0.183	-0.086	-0.222	ns	ns	ns	ns	2016	GO:0043231//intracellular membrane-bounded organelle	GO:0032559;GO:0042623//ATPase activity, coupled	-	gi|225443496|ref|XP_002270644.1|/0/PREDICTED: DEAD-box ATP-dependent RNA helicase 21-like [Vitis vinifera]	CotAD_31591	AT2G33730.1	Symbols: | P-loop containing nucleoside triphosphate hydrolases superfamily protein | chr2:14265679-14267880 REVERSE LENGTH=733	CotAD_31591	ghr-miR390b	331	2.5	23.613	1	20	1913	1932	AAGCUCAGGAGGGAUAGCGC	GCCCUGUCCCUCCUGAGCUG	Cleavage
ghr-miR390b	332										-1.24916	1.35726e-31	down	CotAD_35945	212	0.19	0.16	0	0	0	0	-0.265	-7.567	0	0	ns	ns	ns	ns	1677	-	GO:0004672//protein kinase activity;GO:0000166//nucleotide binding	-	gi|297832918|ref|XP_002884341.1|/4.8316e-125/kinase family protein [Arabidopsis lyrata subsp. lyrata]	CotAD_35945	AT5G16500.1	Symbols: | Protein kinase superfamily protein | chr5:5386733-5389003 REVERSE LENGTH=636	CotAD_35945	ghr-miR390b	332	3	20.859	1	21	790	810	AAGCUCAGGAGGGAUAGCGCC	GGAGUUAUUCUUCUUGAGCUU	Cleavage
ghr-miR390b	333										-1.24916	1.35726e-31	down	CotAD_43653	331	3.61	5.01	7.43	1.85	1	2.9	0.472	1.039	-0.887	1.533	ns	ns	ns	ns	264	-	-	-	-	COTAD_43653			CotAD_43653	ghr-miR390b	333	2.5	12.841	1	21	61	81	AAGCUCAGGAGGGAUAGCGCC	GGUGCUAUCCGACCUGAGCUU	Translation
ghr-miR390b	334										-1.24916	1.35726e-31	down	CotAD_71264	196	2.19	2.28	1.78	1.58	1.82	1.81	0.057	-0.298	0.206	-0.008	ns	ns	ns	ns	2325	GO:0016020//membrane	GO:0004672//protein kinase activity	-	gi|359477838|ref|XP_002283031.2|/0/PREDICTED: probable leucine-rich repeat receptor-like protein kinase At2g33170-like [Vitis vinifera]	CotAD_71264	AT5G63930.1	Symbols: | Leucine-rich repeat protein kinase family protein | chr5:25583006-25586392 FORWARD LENGTH=1102	CotAD_71264	ghr-miR390b	334	2.5	20.117	1	21	82	102	AAGCUCAGGAGGGAUAGCGCC	GGUGUUAUCCCUGUUGAGCUU	Translation
ghr-miR390c	335										-1.24916	1.35726e-31	down	CotAD_06742	318	29.05	16.12	34.49	28.32	15.72	31.48	-0.85	0.248	-0.849	1.002	ns	ns	ns	ns	657	GO:0030118//clathrin coat;GO:0043231//intracellular membrane-bounded organelle	GO:0022892	GO:0015031//protein transport	gi|397626653|gb|EJK68201.1|/4.99418e-44/hypothetical protein THAOC_10643, partial [Thalassiosira oceanica]	CotAD_06742	AT2G19790.1	Symbols: | SNARE-like superfamily protein | chr2:8527302-8528395 FORWARD LENGTH=143	CotAD_06742	ghr-miR390c	335	2.5	20.778	1	21	254	274	AAGCUCAGGAGGGAUAGCGCC	GGUGCUAUCCUUCCUUAGCUU	Cleavage
ghr-miR390c	336										-1.24916	1.35726e-31	down	CotAD_12252	61	0.63	0.7	0.72	0.97	1.05	0	0.15	0.191	0.113	-10.04	ns	ns	ns	ns	1509	-	-	-	gi|359485824|ref|XP_003633343.1|/5.94329e-103/PREDICTED: receptor-like protein 12-like [Vitis vinifera]	CotAD_12252	AT1G45616.1	Symbols: AtRLP6, RLP6 | receptor like protein 6 | chr1:17183550-17186534 REVERSE LENGTH=994	CotAD_12252	ghr-miR390c	336	3	13.765	1	21	1066	1086	AAGCUCAGGAGGGAUAGCGCC	GGUUUUAUUCCUUCUGAGCUU	Cleavage
ghr-miR390c	337										-1.24916	1.35726e-31	down	CotAD_14939	286	0.38	0.48	0.59	0.37	0.24	0.35	0.32	0.624	-0.624	0.533	ns	ns	ns	ns	3318	GO:0031224//intrinsic component of membrane	GO:0004871//signal transducer activity;GO:0016491//oxidoreductase activity;GO:0004674//protein serine/threonine kinase activity;GO:0032559	GO:0006464//cellular protein modification process;GO:0007167//enzyme linked receptor protein signaling pathway	gi|224144663|ref|XP_002325367.1|/0/predicted protein [Populus trichocarpa]	CotAD_14939	AT5G63930.1	Symbols: | Leucine-rich repeat protein kinase family protein | chr5:25583006-25586392 FORWARD LENGTH=1102	CotAD_14939	ghr-miR390c	337	2.5	17.142	1	21	1078	1098	AAGCUCAGGAGGGAUAGCGCC	GGUGUUAUCCCUGUUGAGCUU	Translation
ghr-miR390c	338										-1.24916	1.35726e-31	down	CotAD_20689	116	1.23	0.8	0.66	1.05	1.59	0.82	-0.627	-0.908	0.598	-0.953	ns	ns	ns	ns	2325	GO:0016020//membrane	GO:0004672//protein kinase activity	GO:0009987//cellular process;GO:0008152//metabolic process	gi|359477838|ref|XP_002283031.2|/0/PREDICTED: probable leucine-rich repeat receptor-like protein kinase At2g33170-like [Vitis vinifera]	CotAD_20689	AT5G63930.1	Symbols: | Leucine-rich repeat protein kinase family protein | chr5:25583006-25586392 FORWARD LENGTH=1102	CotAD_20689	ghr-miR390c	338	2.5	20.117	1	21	82	102	AAGCUCAGGAGGGAUAGCGCC	GGUGUUAUCCCUGUUGAGCUU	Translation
ghr-miR390c	339										-1.24916	1.35726e-31	down	CotAD_25705	36	13.86	9.97	12.91	13.66	5.45	7.21	-0.476	-0.102	-1.326	0.405	ns	ns	down	ns	2868	-	GO:0004672//protein kinase activity	-	gi|297740564|emb|CBI30746.3|/0/unnamed protein product [Vitis vinifera]	CotAD_25705	AT1G07650.1	Symbols: | Leucine-rich repeat transmembrane protein kinase | chr1:2359817-2366423 REVERSE LENGTH=1014	CotAD_25705	ghr-miR390c	339	3	19.188	1	21	565	585	AAGCUCAGGAGGGAUAGCGCC	GGAACUAUUCCUCCUGAGUUU	Cleavage
ghr-miR390c	340										-1.24916	1.35726e-31	down	CotAD_28660	247	6	7.62	6.27	6.07	6.57	7.6	0.345	0.064	0.113	0.211	ns	ns	ns	ns	2016	GO:0043231//intracellular membrane-bounded organelle	GO:0032559;GO:0042623//ATPase activity, coupled	-	gi|359475106|ref|XP_003631587.1|/0/PREDICTED: DEAD-box ATP-dependent RNA helicase 21-like [Vitis vinifera]	CotAD_28660	AT2G33730.1	Symbols: | P-loop containing nucleoside triphosphate hydrolases superfamily protein | chr2:14265679-14267880 REVERSE LENGTH=733	CotAD_28660	ghr-miR390c	340	2.5	23.512	1	20	1913	1932	AAGCUCAGGAGGGAUAGCGC	GCCCUGUCCCUCCUGAGCUG	Cleavage
ghr-miR390c	341										-1.24916	1.35726e-31	down	CotAD_31591	176	4.42	3.81	3.89	3.76	3.55	3.04	-0.214	-0.183	-0.086	-0.222	ns	ns	ns	ns	2016	GO:0043231//intracellular membrane-bounded organelle	GO:0032559;GO:0042623//ATPase activity, coupled	-	gi|225443496|ref|XP_002270644.1|/0/PREDICTED: DEAD-box ATP-dependent RNA helicase 21-like [Vitis vinifera]	CotAD_31591	AT2G33730.1	Symbols: | P-loop containing nucleoside triphosphate hydrolases superfamily protein | chr2:14265679-14267880 REVERSE LENGTH=733	CotAD_31591	ghr-miR390c	341	2.5	23.613	1	20	1913	1932	AAGCUCAGGAGGGAUAGCGC	GCCCUGUCCCUCCUGAGCUG	Cleavage
ghr-miR390c	342										-1.24916	1.35726e-31	down	CotAD_35945	213	0.19	0.16	0	0	0	0	-0.265	-7.567	0	0	ns	ns	ns	ns	1677	-	GO:0004672//protein kinase activity;GO:0000166//nucleotide binding	-	gi|297832918|ref|XP_002884341.1|/4.8316e-125/kinase family protein [Arabidopsis lyrata subsp. lyrata]	CotAD_35945	AT5G16500.1	Symbols: | Protein kinase superfamily protein | chr5:5386733-5389003 REVERSE LENGTH=636	CotAD_35945	ghr-miR390c	342	3	20.859	1	21	790	810	AAGCUCAGGAGGGAUAGCGCC	GGAGUUAUUCUUCUUGAGCUU	Cleavage
ghr-miR390c	343										-1.24916	1.35726e-31	down	CotAD_43653	332	3.61	5.01	7.43	1.85	1	2.9	0.472	1.039	-0.887	1.533	ns	ns	ns	ns	264	-	-	-	-	COTAD_43653			CotAD_43653	ghr-miR390c	343	2.5	12.841	1	21	61	81	AAGCUCAGGAGGGAUAGCGCC	GGUGCUAUCCGACCUGAGCUU	Translation
ghr-miR390c	344										-1.24916	1.35726e-31	down	CotAD_71264	197	2.19	2.28	1.78	1.58	1.82	1.81	0.057	-0.298	0.206	-0.008	ns	ns	ns	ns	2325	GO:0016020//membrane	GO:0004672//protein kinase activity	-	gi|359477838|ref|XP_002283031.2|/0/PREDICTED: probable leucine-rich repeat receptor-like protein kinase At2g33170-like [Vitis vinifera]	CotAD_71264	AT5G63930.1	Symbols: | Leucine-rich repeat protein kinase family protein | chr5:25583006-25586392 FORWARD LENGTH=1102	CotAD_71264	ghr-miR390c	344	2.5	20.117	1	21	82	102	AAGCUCAGGAGGGAUAGCGCC	GGUGUUAUCCCUGUUGAGCUU	Translation
ghr-miR398	345										-1.06912	0.022935	down	CotAD_03029	111	2.59	1.72	0.62	1.09	1.29	0.62	-0.587	-2.06	0.239	-1.052	ns	ns	ns	ns	2460	-	-	-	gi|359474969|ref|XP_002279578.2|/0/PREDICTED: protein NLP2-like [Vitis vinifera]	CotAD_03029	AT2G17150.1	Symbols: | Plant regulator RWP-RK family protein | chr2:7467049-7470533 REVERSE LENGTH=909	CotAD_03029	ghr-miR398	345	3	16.781	1	20	2029	2048	UGUGUUCUCAGGUCACCCCU	AGGGGUGACUUGAGAGUAAA	Cleavage
ghr-miR398	346										-1.06912	0.022935	down	CotAD_04379	112	38.63	44.74	30.78	31.99	37.74	18.96	0.212	-0.328	0.239	-0.993	ns	ns	ns	ns	1515	GO:0031224//intrinsic component of membrane	-	GO:0009987//cellular process;GO:0006950//response to stress	gi|449454532|ref|XP_004145008.1|/0/PREDICTED: MLO-like protein 1-like [Cucumis sativus]	CotAD_04379	AT4G02600.2	Symbols: MLO1, ATMLO1 | Seven transmembrane MLO family protein | chr4:1144141-1147156 FORWARD LENGTH=526	CotAD_04379	ghr-miR398	346	3	18.257	1	21	20	40	UGUGUUCUCAGGUCACCCCUU	AAGGGGUGACAUUAGAGCAUA	Translation
ghr-miR398	347										-1.06912	0.022935	down	CotAD_04775	279	1.96	0.82	0.67	0.76	0.27	0.39	-1.265	-1.546	-1.472	0.533	ns	ns	ns	ns	972	GO:0043231//intracellular membrane-bounded organelle	GO:0046914//transition metal ion binding;GO:0001071//nucleic acid binding transcription factor activity	GO:0006351//transcription, DNA-templated;GO:0000904//cell morphogenesis involved in differentiation	gi|255544820|ref|XP_002513471.1|/2.7968e-123/TRANSPARENT TESTA 1 protein, putative [Ricinus communis]	CotAD_04775	AT3G57670.1	Symbols: NTT, WIP2 | C2H2-type zinc finger family protein | chr3:21370936-21373121 FORWARD LENGTH=383	CotAD_04775	ghr-miR398	347	3	14.469	1	21	771	791	UGUGUUCUCAGGUCACCCCUU	GAGAGGUGACUGGAGGACACA	Translation
ghr-miR398	348										-1.06912	0.022935	down	CotAD_20562	70	0.82	0.68	0.7	0.47	0.51	0	-0.265	-0.224	0.113	-8.997	ns	ns	ns	ns	1554	-	GO:0016740//transferase activity	-	gi|225441880|ref|XP_002284307.1|/0/PREDICTED: uncharacterized protein LOC100245312 isoform 1 [Vitis vinifera]	CotAD_20562	AT2G41640.1	Symbols: | Glycosyltransferase family 61 protein | chr2:17360654-17362391 FORWARD LENGTH=500	CotAD_20562	ghr-miR398	348	3	14.214	1	21	315	335	UGUGUUCUCAGGUCACCCCUU	GAAGGGUGACGUAAGAACACA	Translation
ghr-miR398	349										-1.06912	0.022935	down	CotAD_43308	345	0.55	0.46	0	0.42	0	0.66	-0.265	-9.105	-8.727	9.373	ns	ns	ns	ns	1155	-	GO:0016740//transferase activity	-	gi|462397487|gb|EMJ03155.1|/8.48099e-157/hypothetical protein PRUPE_ppa004655mg [Prunus persica]	CotAD_43308	AT2G41640.1	Symbols: | Glycosyltransferase family 61 protein | chr2:17360654-17362391 FORWARD LENGTH=500	CotAD_43308	ghr-miR398	349	3	18.545	1	21	3	23	UGUGUUCUCAGGUCACCCCUU	GAAGGGUGACGUAAGAACACA	Translation
novel_mir_106	350	-10.0479	3.32881e-08	down	-11.3416	7.87888e-28	down							CotAD_01578	113	157.83	148.42	167.53	182.66	127.36	181.35	-0.089	0.086	-0.52	0.51	ns	ns	ns	ns	264	-	-	GO:0006396//RNA processing	gi|224099925|ref|XP_002311676.1|/3.80564e-45/predicted protein [Populus trichocarpa]	CotAD_01578	AT3G23325.1	Symbols: | Splicing factor 3B subunit 5/RDS3 complex subunit 10 | chr3:8345808-8346856 FORWARD LENGTH=87	CotAD_01578	novel_mir_106	350	3	15.056	1	20	180	199	ACUCUCUUCCAAAGGCUUCA	UGAAUCCAUUGGAAGAGAGC	Cleavage
novel_mir_106	351	-10.0479	3.32881e-08	down	-11.3416	7.87888e-28	down							CotAD_02445	62	4.75	6.98	15.18	7.06	10.67	12.96	0.556	1.677	0.595	0.28	ns	up	ns	ns	2010	-	-	-	gi|255565128|ref|XP_002523556.1|/0/conserved hypothetical protein [Ricinus communis]	CotAD_02445	AT5G66810.1	Symbols: | CONTAINS InterPro DOMAIN/s: CTLH, C-terminal LisH motif (InterPro:IPR006595); BEST Arabidopsis thaliana protein match is: LisH and RanBPM domains containing protein (TAIR:AT1G61150.1); Has 333 Blast hits to 242 proteins in 88 species: Archae - 0; Bacteria - 0; Metazoa - 104; Fungi - 47; Plants - 152; Viruses - 0; Other Eukaryotes - 30 (source: NCBI BLink). | chr5:26672926-26676450 FORW…	CotAD_02445	novel_mir_106	351	3	19.73	1	20	1493	1512	ACUCUCUUCCAAAGGCUUCA	UGAAGCCUUUGAAGGAGACU	Translation
novel_mir_106	352	-10.0479	3.32881e-08	down	-11.3416	7.87888e-28	down							CotAD_19423	114	0	0	0	0.21	0.22	0	0	0	0.113	-7.804	ns	ns	ns	ns	1185	-	-	GO:0008152//metabolic process	gi|9794870|gb|AAF98369.1|AF158253_1/4.85652e-139/patatin-like protein 3 [Nicotiana tabacum]	CotAD_19423	AT2G26560.1	Symbols: PLP2, PLA IIA, PLA2A | phospholipase A 2A | chr2:11293912-11295708 REVERSE LENGTH=407	CotAD_19423	novel_mir_106	352	3	21.188	1	20	1089	1108	ACUCUCUUCCAAAGGCUUCA	UGAAGCUGUUGAAGGAGAGU	Translation
novel_mir_106	353	-10.0479	3.32881e-08	down	-11.3416	7.87888e-28	down							CotAD_20752	115	2.1	3.5	3.17	1.94	4.9	4.05	0.735	0.592	1.335	-0.275	ns	ns	ns	ns	756	GO:0043231//intracellular membrane-bounded organelle	GO:0003677//DNA binding	GO:0009987//cellular process;GO:0009725//response to hormone;GO:0010073//meristem maintenance;GO:0003006//developmental process involved in reproduction;GO:0008283//cell proliferation	gi|134035510|gb|ABO47743.1|/8.71131e-73/homeobox protein [Gossypium hirsutum]	CotAD_20752	AT5G15150.1	Symbols: ATHB-3, HAT7, ATHB3, HB-3 | homeobox 3 | chr5:4913951-4915609 REVERSE LENGTH=314	CotAD_20752	novel_mir_106	353	3	21.924	1	20	221	240	ACUCUCUUCCAAAGGCUUCA	UGAAGGCUUUGGAGAAGAGU	Cleavage
novel_mir_106	354	-10.0479	3.32881e-08	down	-11.3416	7.87888e-28	down							CotAD_23419	116	8.76	8.82	10.95	8.39	5.93	9.08	0.009	0.322	-0.499	0.613	ns	ns	ns	ns	3123	-	GO:0004672//protein kinase activity	-	gi|225446134|ref|XP_002270697.1|/0/PREDICTED: uncharacterized protein LOC100266729 [Vitis vinifera]	CotAD_23419	AT5G57610.1	Symbols: | Protein kinase superfamily protein with octicosapeptide/Phox/Bem1p domain | chr5:23325307-23329099 FORWARD LENGTH=1054	CotAD_23419	novel_mir_106	354	3	19.582	1	20	2325	2344	ACUCUCUUCCAAAGGCUUCA	AGAAGCUUUUGCAAGAGGGU	Translation
novel_mir_106	355	-10.0479	3.32881e-08	down	-11.3416	7.87888e-28	down							CotAD_24342	117	55.47	43.57	39.53	54.57	32.77	26.4	-0.349	-0.489	-0.736	-0.312	ns	ns	ns	ns	1422	-	GO:0016763//transferase activity, transferring pentosyl groups;GO:0046872//metal ion binding;GO:0016831//carboxy-lyase activity	GO:0010038//response to metal ion;GO:0019856//pyrimidine nucleobase biosynthetic process;GO:0009267//cellular response to starvation;GO:0006222//UMP biosynthetic process	gi|118488284|gb|ABK95961.1|/0/unknown [Populus trichocarpa]	CotAD_24342	AT3G54470.1	Symbols: | uridine 5&apos;-monophosphate synthase / UMP synthase (PYRE-F) (UMPS) | chr3:20168285-20170245 REVERSE LENGTH=476	CotAD_24342	novel_mir_106	355	3	11.139	1	20	578	597	ACUCUCUUCCAAAGGCUUCA	UGAAGUUUUUGGAGGAGAAU	Cleavage
novel_mir_106	356	-10.0479	3.32881e-08	down	-11.3416	7.87888e-28	down							CotAD_28733	118	1.68	2.1	4.03	0.97	2.1	1.01	0.32	1.261	1.113	-1.052	ns	ns	ns	ns	756	GO:0043231//intracellular membrane-bounded organelle	GO:0003677//DNA binding	GO:0009987//cellular process;GO:0009725//response to hormone;GO:0010073//meristem maintenance;GO:0003006//developmental process involved in reproduction;GO:0008283//cell proliferation	gi|134035510|gb|ABO47743.1|/6.03278e-74/homeobox protein [Gossypium hirsutum]	CotAD_28733	AT5G15150.1	Symbols: ATHB-3, HAT7, ATHB3, HB-3 | homeobox 3 | chr5:4913951-4915609 REVERSE LENGTH=314	CotAD_28733	novel_mir_106	356	3	21.289	1	20	221	240	ACUCUCUUCCAAAGGCUUCA	UGAAGGCUUUGGAGAAGAGU	Cleavage
novel_mir_106	357	-10.0479	3.32881e-08	down	-11.3416	7.87888e-28	down							CotAD_42332	119	28.77	46.08	52.49	27.2	50.76	48.96	0.679	0.867	0.9	-0.052	ns	ns	ns	ns	1017	-	-	-	gi|462419494|gb|EMJ23757.1|/2.267e-62/hypothetical protein PRUPE_ppa008364mg [Prunus persica]	CotAD_42332	AT3G11810.1	Symbols: | unknown protein; BEST Arabidopsis thaliana protein match is: unknown protein (TAIR:AT2G03330.1); Has 141 Blast hits to 141 proteins in 21 species: Archae - 0; Bacteria - 9; Metazoa - 0; Fungi - 0; Plants - 131; Viruses - 0; Other Eukaryotes - 1 (source: NCBI BLink). | chr3:3727819-3728865 FORWARD LENGTH=348	CotAD_42332	novel_mir_106	357	3	17.659	1	20	936	955	ACUCUCUUCCAAAGGCUUCA	UGAAGAGUUUGCAAGAGAGU	Translation
novel_mir_106	358	-10.0479	3.32881e-08	down	-11.3416	7.87888e-28	down							CotAD_44099	1188	32.5	11.83	16.7	13.76	10.48	11.25	-1.457	-0.961	-0.392	0.102	down	ns	ns	ns	783	GO:0044424	GO:0016861//intramolecular oxidoreductase activity, interconverting aldoses and ketoses	GO:0006098//pentose-phosphate shunt;GO:0009628//response to abiotic stimulus;GO:0009250//glucan biosynthetic process;GO:0046108//uridine metabolic process;GO:0003006//developmental process involved in reproduction	gi|449434554|ref|XP_004135061.1|/3.62055e-109/PREDICTED: probable ribose-5-phosphate isomerase-like [Cucumis sativus]	CotAD_44099	AT2G01290.1	Symbols: RPI2 | ribose-5-phosphate isomerase 2 | chr2:149192-149989 REVERSE LENGTH=265	CotAD_44099	novel_mir_106	358	3	20.617	1	20	458	477	ACUCUCUUCCAAAGGCUUCA	UUAAGCAUUUGGGAGGGAGU	Cleavage
novel_mir_106	359	-10.0479	3.32881e-08	down	-11.3416	7.87888e-28	down							CotAD_44197	63	94.85	106.85	242.95	68.81	109.67	205.76	0.172	1.357	0.672	0.908	ns	up	ns	ns	2163	GO:0044424	GO:0016840	GO:0006558//L-phenylalanine metabolic process	gi|396384076|gb|AFN85669.1|/0/phenylalanine ammonia-lyase [Hibiscus cannabinus]	CotAD_44197	AT2G37040.1	Symbols: PAL1, ATPAL1 | PHE ammonia lyase 1 | chr2:15557602-15560237 REVERSE LENGTH=725	CotAD_44197	novel_mir_106	359	3	17.715	1	22	1584	1605	ACUCUCUUCCAAAGGCUUCAAG	UUUGAGGCAUUUGGAAGAGAAU	Cleavage
novel_mir_106	360	-10.0479	3.32881e-08	down	-11.3416	7.87888e-28	down							CotAD_53815	120	36.24	31.65	31.72	36.67	29.42	30.17	-0.195	-0.192	-0.318	0.036	ns	ns	ns	ns	1422	-	GO:0016763//transferase activity, transferring pentosyl groups;GO:0046872//metal ion binding;GO:0016831//carboxy-lyase activity	GO:0010038//response to metal ion;GO:0019856//pyrimidine nucleobase biosynthetic process;GO:0009267//cellular response to starvation;GO:0006222//UMP biosynthetic process	gi|470142884|ref|XP_004307120.1|/0/PREDICTED: uridine 5'-monophosphate synthase-like [Fragaria vesca subsp. vesca]	CotAD_53815	AT3G54470.1	Symbols: | uridine 5&apos;-monophosphate synthase / UMP synthase (PYRE-F) (UMPS) | chr3:20168285-20170245 REVERSE LENGTH=476	CotAD_53815	novel_mir_106	360	3	9.771	1	20	578	597	ACUCUCUUCCAAAGGCUUCA	UGAAGUUUUUGGAGGAGAAU	Cleavage
novel_mir_106	361	-10.0479	3.32881e-08	down	-11.3416	7.87888e-28	down							CotAD_58842	121	75.45	74.35	92.64	55.09	58.09	90.86	-0.021	0.296	0.077	0.645	ns	ns	ns	ns	2133	GO:0044424	GO:0016840	GO:0006558//L-phenylalanine metabolic process	gi|255581751|ref|XP_002531677.1|/0/Phenylalanine ammonia-lyase, putative [Ricinus communis]	CotAD_58842	AT3G53260.1	Symbols: PAL2, ATPAL2 | phenylalanine ammonia-lyase 2 | chr3:19744256-19746619 REVERSE LENGTH=717	CotAD_58842	novel_mir_106	361	3	21.439	1	22	1554	1575	ACUCUCUUCCAAAGGCUUCAAG	UUUGAGGCAUUUGGAAGAGAAU	Cleavage
novel_mir_106	362	-10.0479	3.32881e-08	down	-11.3416	7.87888e-28	down							CotAD_67509	122	21.12	31.44	12.52	21.57	27.05	22.01	0.574	-0.754	0.326	-0.297	ns	ns	ns	ns	783	GO:0044424	GO:0016861//intramolecular oxidoreductase activity, interconverting aldoses and ketoses	GO:0006098//pentose-phosphate shunt;GO:0009628//response to abiotic stimulus;GO:0009250//glucan biosynthetic process;GO:0046108//uridine metabolic process;GO:0003006//developmental process involved in reproduction	gi|462422124|gb|EMJ26387.1|/1.32949e-111/hypothetical protein PRUPE_ppa002140mg [Prunus persica]	CotAD_67509	AT2G01290.1	Symbols: RPI2 | ribose-5-phosphate isomerase 2 | chr2:149192-149989 REVERSE LENGTH=265	CotAD_67509	novel_mir_106	362	3	20.617	1	20	458	477	ACUCUCUUCCAAAGGCUUCA	UUAAGCAUUUGGGAGGGAGU	Cleavage
novel_mir_109	363	1.42419	5.36745e-261	up										CotAD_03366	123	0.35	0	0	0.54	0.29	0	-8.446	-8.446	-0.887	-8.181	ns	ns	ns	ns	912	-	-	-	gi|255573605|ref|XP_002527725.1|/4.23572e-86/hypothetical protein RCOM_1247290 [Ricinus communis]	CotAD_03366	AT3G09430.1	Symbols: | unknown protein; Has 17 Blast hits to 17 proteins in 7 species: Archae - 0; Bacteria - 0; Metazoa - 0; Fungi - 0; Plants - 17; Viruses - 0; Other Eukaryotes - 0 (source: NCBI BLink). | chr3:2901280-2902893 FORWARD LENGTH=301	CotAD_03366	novel_mir_286	363	3	17.837	1	21	774	794	UUUAGAAAUCAUUCCUUCCUU	GAGGGAGAAGAGAUUUCUAAA	Translation
novel_mir_109	364	1.42419	5.36745e-261	up										CotAD_08765	124	0.35	1.17	0	0.54	0.29	0	1.735	-8.456	-0.887	-8.191	ns	ns	ns	ns	906	-	-	-	gi|255547572|ref|XP_002514843.1|/1.35057e-76/pentatricopeptide repeat-containing protein, putative [Ricinus communis]	CotAD_08765	AT1G12775.1	Symbols: | Pentatricopeptide repeat (PPR) superfamily protein | chr1:4353906-4355840 FORWARD LENGTH=644	CotAD_08765	novel_mir_698	364	1.5	15.977	1	21	487	507	AGCUUUAGAAAUCAUCCCUUU	GAGGGGAUGAUUUAUAAAGCU	Cleavage
novel_mir_109	365	1.42419	5.36745e-261	up										CotAD_10523	125	4.01	4.26	4.45	2.77	2.76	4.99	0.087	0.151	-0.002	0.855	ns	ns	ns	ns	2301	-	-	-	gi|225427472|ref|XP_002270743.1|/1.50393e-159/PREDICTED: uncharacterized protein LOC100243076 [Vitis vinifera]	CotAD_10523	AT1G48950.1	Symbols: | C3HC zinc finger-like | chr1:18107063-18110108 FORWARD LENGTH=594	CotAD_10523	novel_mir_286	365	2.5	19.157	1	21	1960	1980	UUUAGAAAUCAUUCCUUCCUU	GAGGAAGGAGUGAUUGCUGAA	Cleavage
novel_mir_109	366	1.42419	5.36745e-261	up										CotAD_14842	126	0.43	0.9	0.59	0.5	0.36	0.26	1.057	0.454	-0.472	-0.467	ns	ns	ns	ns	1467	-	-	-	gi|147787958|emb|CAN73849.1|/1.70263e-139/hypothetical protein VITISV_021776 [Vitis vinifera]	CotAD_14842	AT1G62930.1	Symbols: | Tetratricopeptide repeat (TPR)-like superfamily protein | chr1:23306534-23308423 FORWARD LENGTH=629	CotAD_14842	novel_mir_698	366	1	16.423	1	21	784	804	AGCUUUAGAAAUCAUCCCUUU	GAAGGGAUGCUUUCUAAAGCU	Cleavage
novel_mir_109	367	1.42419	5.36745e-261	up										CotAD_14877	127	0.33	0.82	0.56	0.76	0.41	0.2	1.32	0.776	-0.887	-1.052	ns	ns	ns	ns	1944	-	-	-	gi|147787958|emb|CAN73849.1|/1.72974e-153/hypothetical protein VITISV_021776 [Vitis vinifera]	CotAD_14877	AT1G62930.1	Symbols: | Tetratricopeptide repeat (TPR)-like superfamily protein | chr1:23306534-23308423 FORWARD LENGTH=629	CotAD_14877	novel_mir_698	367	1	21.309	1	21	976	996	AGCUUUAGAAAUCAUCCCUUU	GAGGGGAUGGUUUCUAAAGCU	Cleavage
novel_mir_109	368	1.42419	5.36745e-261	up										CotAD_16409	128	0	0.35	0	0	0	0	8.452	0	0	0	ns	ns	ns	ns	756	-	-	-	gi|224125496|ref|XP_002319601.1|/9.99017e-61/predicted protein [Populus trichocarpa]	CotAD_16409	AT1G62914.1	Symbols: | pentatricopeptide (PPR) repeat-containing protein | chr1:23301576-23303162 FORWARD LENGTH=528	CotAD_16409	novel_mir_698	368	3	19.611	1	21	592	612	AGCUUUAGAAAUCAUCCCUUU	AAUGGUAUGGUUUCUGAAGCU	Cleavage
novel_mir_109	369	1.42419	5.36745e-261	up										CotAD_18849	129	0	0.29	0	0.54	0.58	0	8.181	0	0.113	-9.181	ns	ns	ns	ns	912	-	-	-	gi|255573605|ref|XP_002527725.1|/8.53469e-87/hypothetical protein RCOM_1247290 [Ricinus communis]	CotAD_18849	AT3G09430.1	Symbols: | unknown protein; Has 17 Blast hits to 17 proteins in 7 species: Archae - 0; Bacteria - 0; Metazoa - 0; Fungi - 0; Plants - 17; Viruses - 0; Other Eukaryotes - 0 (source: NCBI BLink). | chr3:2901280-2902893 FORWARD LENGTH=301	CotAD_18849	novel_mir_286	369	3	18.824	1	21	774	794	UUUAGAAAUCAUUCCUUCCUU	GAGGGAGAAGAGAUUUCUAAA	Translation
novel_mir_109	370	1.42419	5.36745e-261	up										CotAD_21131	130	0.47	0.59	0	0.54	0.39	0	0.32	-8.88	-0.472	-8.615	ns	ns	ns	ns	1350	-	-	-	gi|147787958|emb|CAN73849.1|/6.45475e-122/hypothetical protein VITISV_021776 [Vitis vinifera]	CotAD_21131	AT1G62930.1	Symbols: | Tetratricopeptide repeat (TPR)-like superfamily protein | chr1:23306534-23308423 FORWARD LENGTH=629	CotAD_21131	novel_mir_698	370	2	21.514	1	21	382	402	AGCUUUAGAAAUCAUCCCUUU	GAAGGAACGAUUUCUAAAGCU	Cleavage
novel_mir_109	371	1.42419	5.36745e-261	up										CotAD_21132	131	0	0.21	0	0.39	0	0	7.712	0	-8.599	0	ns	ns	ns	ns	1263	-	-	-	gi|225427482|ref|XP_002263209.1|/1.16841e-77/PREDICTED: putative pentatricopeptide repeat-containing protein At1g12700, mitochondrial-like [Vitis vinifera]	CotAD_21132	AT1G62680.1	Symbols: | Pentatricopeptide repeat (PPR) superfamily protein | chr1:23208247-23209893 REVERSE LENGTH=548	CotAD_21132	novel_mir_698	371	2	20.293	1	21	871	891	AGCUUUAGAAAUCAUCCCUUU	GAAGGGAUGGUCUCUGAAGCU	Translation
novel_mir_109	372	1.42419	5.36745e-261	up										CotAD_21142	132	1.92	1.06	0.87	0.66	0.18	0.51	-0.85	-1.131	-1.887	1.533	ns	ns	ns	ns	1494	-	-	-	gi|147787958|emb|CAN73849.1|/5.99816e-140/hypothetical protein VITISV_021776 [Vitis vinifera]	CotAD_21142	AT1G62930.1	Symbols: | Tetratricopeptide repeat (TPR)-like superfamily protein | chr1:23306534-23308423 FORWARD LENGTH=629	CotAD_21142	novel_mir_698	372	1.5	13.976	1	21	631	651	AGCUUUAGAAAUCAUCCCUUU	GAAGGGAUGAUCUCUGAAGCU	Translation
novel_mir_109	373	1.42419	5.36745e-261	up										CotAD_21151	133	0.85	0.57	0.47	0.79	0.43	0	-0.587	-0.868	-0.887	-8.736	ns	ns	ns	ns	1863	-	-	-	gi|147787958|emb|CAN73849.1|/1.53444e-151/hypothetical protein VITISV_021776 [Vitis vinifera]	CotAD_21151	AT1G62930.1	Symbols: | Tetratricopeptide repeat (TPR)-like superfamily protein | chr1:23306534-23308423 FORWARD LENGTH=629	CotAD_21151	novel_mir_698	373	2	15.689	1	21	1018	1038	AGCUUUAGAAAUCAUCCCUUU	GAAGGGAUGGUCUCUGAAGCU	Translation
novel_mir_109	374	1.42419	5.36745e-261	up										CotAD_21154	134	1.46	0.4	0.5	0.37	0.4	0	-1.85	-1.546	0.113	-8.661	ns	ns	ns	ns	1308	-	-	-	gi|147787958|emb|CAN73849.1|/5.42135e-110/hypothetical protein VITISV_021776 [Vitis vinifera]	CotAD_21154	AT1G62930.1	Symbols: | Tetratricopeptide repeat (TPR)-like superfamily protein | chr1:23306534-23308423 FORWARD LENGTH=629	CotAD_21154	novel_mir_698	374	1	13.668	1	21	340	360	AGCUUUAGAAAUCAUCCCUUU	GAAGGAAUGAUUUCUAAAGCU	Cleavage
novel_mir_109	375	1.42419	5.36745e-261	up										CotAD_26131	135	2.07	0.78	1.29	1.88	1.25	0.45	-1.402	-0.683	-0.587	-1.467	ns	ns	ns	ns	1692	-	-	-	gi|224130828|ref|XP_002328386.1|/3.36152e-150/predicted protein [Populus trichocarpa]	CotAD_26131	AT1G62930.1	Symbols: | Tetratricopeptide repeat (TPR)-like superfamily protein | chr1:23306534-23308423 FORWARD LENGTH=629	CotAD_26131	novel_mir_698	375	2.5	17.768	1	21	829	849	AGCUUUAGAAAUCAUCCCUUU	GAAGGAACGAUUUCUGAAGCU	Cleavage
novel_mir_109	376	1.42419	5.36745e-261	up										CotAD_28621	136	2.53	1.83	1.21	1.95	1.37	1.19	-0.466	-1.069	-0.504	-0.204	ns	ns	ns	ns	2889	-	-	-	gi|224130790|ref|XP_002328377.1|/9.42726e-130/predicted protein [Populus trichocarpa]	CotAD_28621	AT1G63130.1	Symbols: | Tetratricopeptide repeat (TPR)-like superfamily protein | chr1:23412854-23414746 FORWARD LENGTH=630	CotAD_28621	novel_mir_286	376	3	15.687	1	21	1321	1341	UUUAGAAAUCAUUCCUUCCUU	AAGGAGGGGAGGGUUUCUGAA	Translation
novel_mir_109	377	1.42419	5.36745e-261	up										CotAD_28624	137	1.02	0.51	0.42	0.63	0.17	0.74	-1.002	-1.283	-1.887	2.118	ns	ns	ns	ns	1560	-	-	-	gi|224130786|ref|XP_002328376.1|/1.68035e-124/predicted protein [Populus trichocarpa]	CotAD_28624	AT1G12300.1	Symbols: | Tetratricopeptide repeat (TPR)-like superfamily protein | chr1:4184163-4186076 REVERSE LENGTH=637	CotAD_28624	novel_mir_698	377	1.5	17.531	1	21	697	717	AGCUUUAGAAAUCAUCCCUUU	GAGGGGAUGGUUUCUGAAGCU	Cleavage
novel_mir_109	378	1.42419	5.36745e-261	up										CotAD_28638	138	0.41	0	0.14	0.78	0	0	-8.672	-1.546	-9.616	0	ns	ns	ns	ns	1560	-	-	-	gi|224130828|ref|XP_002328386.1|/1.90924e-144/predicted protein [Populus trichocarpa]	CotAD_28638	AT1G12700.1	Symbols: | ATP binding;nucleic acid binding;helicases | chr1:4323722-4326227 REVERSE LENGTH=735	CotAD_28638	novel_mir_698	378	2	14.237	1	21	802	822	AGCUUUAGAAAUCAUCCCUUU	GAGGGAAUGGUUUCUAAAGCU	Cleavage
novel_mir_109	379	1.42419	5.36745e-261	up										CotAD_28640	139	0	0	0.69	0	0.83	0	0	9.42	9.701	-9.701	ns	ns	ns	ns	318	-	-	-	gi|357485117|ref|XP_003612846.1|/1.28686e-21/Pentatricopeptide repeat-containing protein [Medicago truncatula]	CotAD_28640	AT1G06710.1	Symbols: | Tetratricopeptide repeat (TPR)-like superfamily protein | chr1:2056999-2060242 REVERSE LENGTH=997	CotAD_28640	novel_mir_698	379	1.5	14.971	1	21	172	192	AGCUUUAGAAAUCAUCCCUUU	AAGGGAAUGAUUUCUAAAGCU	Cleavage
novel_mir_109	380	1.42419	5.36745e-261	up										CotAD_31601	140	0	1.29	1.92	0.72	0.78	0	10.338	10.904	0.113	-9.601	ns	ns	ns	ns	1023	-	-	-	gi|224130706|ref|XP_002328356.1|/9.52478e-93/predicted protein [Populus trichocarpa]	CotAD_31601	AT1G12700.1	Symbols: | ATP binding;nucleic acid binding;helicases | chr1:4323722-4326227 REVERSE LENGTH=735	CotAD_31601	novel_mir_698	380	1.5	16.617	1	21	877	897	AGCUUUAGAAAUCAUCCCUUU	AAGGGAAUGAUUUCUAAAGCU	Cleavage
novel_mir_109	381	1.42419	5.36745e-261	up										CotAD_31602	141	0	0.39	0.48	0.36	0	0	8.615	8.919	-8.502	0	ns	ns	ns	ns	1350	-	-	-	gi|224125496|ref|XP_002319601.1|/1.13937e-118/predicted protein [Populus trichocarpa]	CotAD_31602	AT3G22470.1	Symbols: | Pentatricopeptide repeat (PPR) superfamily protein | chr3:7966066-7967925 REVERSE LENGTH=619	CotAD_31602	novel_mir_698	381	2	13.15	1	21	487	507	AGCUUUAGAAAUCAUCCCUUU	AAGAGGAUGAUUUCUGAAGCU	Cleavage
novel_mir_109	382	1.42419	5.36745e-261	up										CotAD_31617	142	0.32	0.53	0.44	0.25	0.13	0.39	0.735	0.454	-0.887	1.533	ns	ns	ns	ns	1980	-	-	-	gi|147787958|emb|CAN73849.1|/1.40237e-150/hypothetical protein VITISV_021776 [Vitis vinifera]	CotAD_31617	AT1G12300.1	Symbols: | Tetratricopeptide repeat (TPR)-like superfamily protein | chr1:4184163-4186076 REVERSE LENGTH=637	CotAD_31617	novel_mir_698	382	2	18.478	1	21	1117	1137	AGCUUUAGAAAUCAUCCCUUU	GAGGGGAUGGUUUUUGAAGCU	Cleavage
novel_mir_109	383	1.42419	5.36745e-261	up										CotAD_31619	143	2.04	1.57	1.49	2.01	0.61	0.88	-0.372	-0.446	-1.735	0.533	ns	ns	ns	ns	2187	-	-	-	gi|147787958|emb|CAN73849.1|/1.38707e-130/hypothetical protein VITISV_021776 [Vitis vinifera]	CotAD_31619	AT1G63130.1	Symbols: | Tetratricopeptide repeat (TPR)-like superfamily protein | chr1:23412854-23414746 FORWARD LENGTH=630	CotAD_31619	novel_mir_698	383	2	23.463	1	21	1534	1554	AGCUUUAGAAAUCAUCCCUUU	AAUGGGAUGGUUUCUGAAGCU	Cleavage
novel_mir_109	384	1.42419	5.36745e-261	up										CotAD_35438	144	3.57	3.82	2.79	3.14	1.41	0.61	0.098	-0.353	-1.15	-1.204	ns	ns	ns	ns	1872	-	-	-	gi|147787958|emb|CAN73849.1|/5.49093e-149/hypothetical protein VITISV_021776 [Vitis vinifera]	CotAD_35438	AT1G62930.1	Symbols: | Tetratricopeptide repeat (TPR)-like superfamily protein | chr1:23306534-23308423 FORWARD LENGTH=629	CotAD_35438	novel_mir_698	384	0.5	17.729	1	21	1009	1029	AGCUUUAGAAAUCAUCCCUUU	GAAGGGAUGGUUUCUAAAGCU	Cleavage
novel_mir_109	385	1.42419	5.36745e-261	up										CotAD_35447	145	0.64	0.53	0.22	0	0.53	0	-0.265	-1.546	9.05	-9.05	ns	ns	ns	ns	999	-	-	-	gi|224133106|ref|XP_002327962.1|/3.05333e-88/predicted protein [Populus trichocarpa]	CotAD_35447	AT1G62590.1	Symbols: | pentatricopeptide (PPR) repeat-containing protein | chr1:23177294-23179198 REVERSE LENGTH=634	CotAD_35447	novel_mir_698	385	2	18.655	1	21	592	612	AGCUUUAGAAAUCAUCCCUUU	GAAGGGAUGGUCUCUGAAGCU	Translation
novel_mir_109	386	1.42419	5.36745e-261	up										CotAD_35449	146	1.41	1.17	0.68	1.09	0.82	0.51	-0.265	-1.06	-0.402	-0.69	ns	ns	ns	ns	2256	-	-	-	gi|224130790|ref|XP_002328377.1|/3.6083e-166/predicted protein [Populus trichocarpa]	CotAD_35449	AT1G62910.1	Symbols: | Pentatricopeptide repeat (PPR) superfamily protein | chr1:23299060-23300958 FORWARD LENGTH=632	CotAD_35449	novel_mir_698	386	2	21.324	1	21	1393	1413	AGCUUUAGAAAUCAUCCCUUU	GAAGGGAUGGUCUCUGAAGCU	Translation
novel_mir_109	387	1.42419	5.36745e-261	up										CotAD_35451	147	1.62	0.68	0	1.56	0.34	0	-1.265	-10.666	-2.209	-8.401	ns	ns	ns	ns	783	-	-	-	gi|225427482|ref|XP_002263209.1|/4.48784e-59/PREDICTED: putative pentatricopeptide repeat-containing protein At1g12700, mitochondrial-like [Vitis vinifera]	CotAD_35451	AT1G62930.1	Symbols: | Tetratricopeptide repeat (TPR)-like superfamily protein | chr1:23306534-23308423 FORWARD LENGTH=629	CotAD_35451	novel_mir_698	387	2	17.001	1	21	325	345	AGCUUUAGAAAUCAUCCCUUU	GAAGGGAUGGUCUCUGAAGCU	Translation
novel_mir_109	388	1.42419	5.36745e-261	up										CotAD_35453	148	0.17	0.14	0	0.13	0.14	0	-0.265	-7.404	0.113	-7.139	ns	ns	ns	ns	1878	-	GO:0005488//binding	-	gi|147787958|emb|CAN73849.1|/2.23833e-150/hypothetical protein VITISV_021776 [Vitis vinifera]	CotAD_35453	AT1G63130.1	Symbols: | Tetratricopeptide repeat (TPR)-like superfamily protein | chr1:23412854-23414746 FORWARD LENGTH=630	CotAD_35453	novel_mir_698	388	1.5	18.206	1	21	910	930	AGCUUUAGAAAUCAUCCCUUU	GAAGGAAUGAUUUCUAAAGUU	Cleavage
novel_mir_109	389	1.42419	5.36745e-261	up										CotAD_35454	149	1.52	0.51	0.52	1.41	0.25	0.18	-1.587	-1.546	-2.472	-0.467	ns	ns	ns	ns	2088	-	-	-	gi|224130790|ref|XP_002328377.1|/9.01189e-156/predicted protein [Populus trichocarpa]	CotAD_35454	AT1G62930.1	Symbols: | Tetratricopeptide repeat (TPR)-like superfamily protein | chr1:23306534-23308423 FORWARD LENGTH=629	CotAD_35454	novel_mir_698	389	2	17.986	1	21	1015	1035	AGCUUUAGAAAUCAUCCCUUU	GAAGGGAUGGUCUCUGAAGCU	Translation
novel_mir_109	390	1.42419	5.36745e-261	up										CotAD_36164	150	7.08	3.83	3.88	6.13	3.09	4.05	-0.886	-0.868	-0.986	0.388	ns	ns	ns	ns	1797	-	-	-	gi|224130786|ref|XP_002328376.1|/1.18023e-92/predicted protein [Populus trichocarpa]	CotAD_36164	AT1G62930.1	Symbols: | Tetratricopeptide repeat (TPR)-like superfamily protein | chr1:23306534-23308423 FORWARD LENGTH=629	CotAD_36164	novel_mir_698	390	2	22.403	1	21	301	321	AGCUUUAGAAAUCAUCCCUUU	AAAGGAAUGAUUUCUAAAGCC	Cleavage
novel_mir_109	391	1.42419	5.36745e-261	up										CotAD_36218	151	0.37	0.46	0.25	0.28	0.15	0.22	0.32	-0.546	-0.887	0.533	ns	ns	ns	ns	1731	-	GO:0005488//binding	-	gi|147787958|emb|CAN73849.1|/3.81906e-157/hypothetical protein VITISV_021776 [Vitis vinifera]	CotAD_36218	AT1G63080.1	Symbols: | Pentatricopeptide repeat (PPR) superfamily protein | chr1:23388884-23390728 REVERSE LENGTH=614	CotAD_36218	novel_mir_698	391	1.5	17.223	1	21	868	888	AGCUUUAGAAAUCAUCCCUUU	GAAGGGAAGGUUUCUAAAGCU	Cleavage
novel_mir_109	392	1.42419	5.36745e-261	up										CotAD_36219	152	0.38	0	0.79	0	0	0.46	-8.586	1.039	0	8.854	ns	ns	ns	ns	828	-	-	-	gi|224130706|ref|XP_002328356.1|/3.39927e-68/predicted protein [Populus trichocarpa]	CotAD_36219	AT1G62930.1	Symbols: | Tetratricopeptide repeat (TPR)-like superfamily protein | chr1:23306534-23308423 FORWARD LENGTH=629	CotAD_36219	novel_mir_698	392	2.5	19.986	1	21	172	192	AGCUUUAGAAAUCAUCCCUUU	GAAGGGAUGGUUUUUGAAGCC	Cleavage
novel_mir_109	393	1.42419	5.36745e-261	up										CotAD_37205	153	1.68	0.7	1.15	0.49	0.88	0.51	-1.265	-0.546	0.85	-0.789	ns	ns	ns	ns	1512	-	-	-	gi|224130786|ref|XP_002328376.1|/8.90483e-99/predicted protein [Populus trichocarpa]	CotAD_37205	AT1G12700.1	Symbols: | ATP binding;nucleic acid binding;helicases | chr1:4323722-4326227 REVERSE LENGTH=735	CotAD_37205	novel_mir_42	393	2	14.352	1	21	594	614	ACAGCUUUAGAAAUCAUCCCU	AGGAAUGAUUUCAAAAGCUGU	Translation
novel_mir_109	394	1.42419	5.36745e-261	up										CotAD_58958	154	0.82	0.51	0.28	0.16	0.17	0.25	-0.68	-1.546	0.113	0.533	ns	ns	ns	ns	1560	-	-	-	gi|224130828|ref|XP_002328386.1|/2.59241e-125/predicted protein [Populus trichocarpa]	CotAD_58958	AT1G62670.1	Symbols: RPF2 | rna processing factor 2 | chr1:23204773-23206665 REVERSE LENGTH=630	CotAD_58958	novel_mir_698	394	2	19.199	1	21	697	717	AGCUUUAGAAAUCAUCCCUUU	GAAGGGAUGGUCUCUGAAGCU	Translation
novel_mir_109	395	1.42419	5.36745e-261	up										CotAD_58963	155	0.16	0.4	0.11	0.12	0.27	0	1.32	-0.546	1.113	-8.063	ns	ns	ns	ns	1980	-	-	-	gi|224130790|ref|XP_002328377.1|/5.16155e-145/predicted protein [Populus trichocarpa]	CotAD_58963	AT1G63080.1	Symbols: | Pentatricopeptide repeat (PPR) superfamily protein | chr1:23388884-23390728 REVERSE LENGTH=614	CotAD_58963	novel_mir_698	395	2	21.285	1	21	1117	1137	AGCUUUAGAAAUCAUCCCUUU	GAAGGGAUGGUCUCUGAAGCU	Translation
novel_mir_109	396	1.42419	5.36745e-261	up										CotAD_58965	156	0.66	1.27	0.15	1.51	0.18	0.26	0.958	-2.131	-3.057	0.533	ns	ns	ns	ns	1455	-	-	-	gi|147787958|emb|CAN73849.1|/6.41296e-131/hypothetical protein VITISV_021776 [Vitis vinifera]	CotAD_58965	AT1G62930.1	Symbols: | Tetratricopeptide repeat (TPR)-like superfamily protein | chr1:23306534-23308423 FORWARD LENGTH=629	CotAD_58965	novel_mir_698	396	2	19.032	1	21	592	612	AGCUUUAGAAAUCAUCCCUUU	GAAGGGAUGGUCUCUGAAGCU	Translation
novel_mir_109	397	1.42419	5.36745e-261	up										CotAD_58969	157	0.99	0.99	0.54	0.91	0.66	0.48	-0.002	-0.868	-0.472	-0.467	ns	ns	ns	ns	1608	-	-	-	gi|359488050|ref|XP_002263119.2|/2.19804e-119/PREDICTED: pentatricopeptide repeat-containing protein At1g12300, mitochondrial-like [Vitis vinifera]	CotAD_58969	AT1G62930.1	Symbols: | Tetratricopeptide repeat (TPR)-like superfamily protein | chr1:23306534-23308423 FORWARD LENGTH=629	CotAD_58969	novel_mir_698	397	2	17.178	1	21	745	765	AGCUUUAGAAAUCAUCCCUUU	GAAGGGAUGGUCUCUGAAGCU	Translation
novel_mir_109	398	1.42419	5.36745e-261	up										CotAD_58970	158	0.34	0	0.23	0	0	0	-8.404	-0.546	0	0	ns	ns	ns	ns	1878	-	-	-	gi|147787958|emb|CAN73849.1|/1.26806e-153/hypothetical protein VITISV_021776 [Vitis vinifera]	CotAD_58970	AT1G63080.1	Symbols: | Pentatricopeptide repeat (PPR) superfamily protein | chr1:23388884-23390728 REVERSE LENGTH=614	CotAD_58970	novel_mir_698	398	2	17.87	1	21	910	930	AGCUUUAGAAAUCAUCCCUUU	GAAGGAACGAUUUCUAAAGCU	Cleavage
novel_mir_109	399	1.42419	5.36745e-261	up										CotAD_61396	159	3.15	1.16	1.2	1.08	0.58	1.69	-1.435	-1.394	-0.887	1.533	ns	ns	ns	ns	909	-	-	-	gi|147788022|emb|CAN69338.1|/6.94303e-89/hypothetical protein VITISV_032632 [Vitis vinifera]	CotAD_61396	AT1G62930.1	Symbols: | Tetratricopeptide repeat (TPR)-like superfamily protein | chr1:23306534-23308423 FORWARD LENGTH=629	CotAD_61396	novel_mir_698	399	3	18.51	1	21	67	87	AGCUUUAGAAAUCAUCCCUUU	GAAGGAAUGGUCUCUGAAGCU	Translation
novel_mir_109	400	1.42419	5.36745e-261	up										CotAD_61397	160	0.7	0.78	0.8	0.18	0.19	0	0.15	0.191	0.113	-7.603	ns	ns	ns	ns	1362	-	-	-	gi|147787958|emb|CAN73849.1|/8.53489e-122/hypothetical protein VITISV_021776 [Vitis vinifera]	CotAD_61397	AT1G62930.1	Symbols: | Tetratricopeptide repeat (TPR)-like superfamily protein | chr1:23306534-23308423 FORWARD LENGTH=629	CotAD_61397	novel_mir_698	400	2	20.705	1	21	499	519	AGCUUUAGAAAUCAUCCCUUU	GAAGGGAUGUUCUCUAAAGCU	Translation
novel_mir_109	401	1.42419	5.36745e-261	up										CotAD_68970	161	1.31	1.39	1.39	1.47	1.29	0.57	0.083	0.082	-0.187	-1.168	ns	ns	ns	ns	2670	GO:0016020//membrane	GO:0004497//monooxygenase activity	GO:0043623//cellular protein complex assembly;GO:0008152//metabolic process	gi|224143285|ref|XP_002324904.1|/0/predicted protein [Populus trichocarpa]	CotAD_68970	AT5G54830.1	Symbols: | DOMON domain-containing protein / dopamine beta-monooxygenase N-terminal domain-containing protein | chr5:22273394-22276117 FORWARD LENGTH=907	CotAD_68970	novel_mir_109	401	3	23.639	1	21	2514	2534	UUUAGAAAUCGUUCCUUCCUU	GAGGAGGGACCGAUUUUUAGG	Cleavage
novel_mir_109	402	1.42419	5.36745e-261	up										CotAD_68972	162	1.02	1.7	0	0.78	0.28	0.82	0.735	-9.994	-1.472	1.533	ns	ns	ns	ns	936	-	-	-	gi|224130786|ref|XP_002328376.1|/4.90263e-77/predicted protein [Populus trichocarpa]	CotAD_68972	AT1G62930.1	Symbols: | Tetratricopeptide repeat (TPR)-like superfamily protein | chr1:23306534-23308423 FORWARD LENGTH=629	CotAD_68972	novel_mir_698	402	1	17.055	1	21	322	342	AGCUUUAGAAAUCAUCCCUUU	GAAGGAAUGAUUUCUAAAGCU	Cleavage
novel_mir_109	403	1.42419	5.36745e-261	up										CotAD_74120	163	0	5.16	0	1.06	4.01	0	12.332	0	1.92	-11.97	ns	ns	ns	ns	462	-	-	-	gi|356505489|ref|XP_003521523.1|/1.10329e-21/PREDICTED: NPL4-like protein 1-like [Glycine max]	CotAD_74120	AT3G63000.1	Symbols: NPL41 | NPL4-like protein 1 | chr3:23283836-23285357 FORWARD LENGTH=413	CotAD_74120	novel_mir_698	403	2	14.129	1	21	67	87	AGCUUUAGAAAUCAUCCCUUU	AAAGGAGUGGUUUCUAAAGCU	Cleavage
novel_mir_1109	404										-12.5008	9.50263e-67	down	CotAD_09634	164	12.13	21.56	23.37	11.67	16.41	18.72	0.83	0.946	0.492	0.19	ns	ns	ns	ns	2517	GO:0043231//intracellular membrane-bounded organelle	GO:0001071//nucleic acid binding transcription factor activity;GO:0003677//DNA binding	GO:0009933//meristem structural organization;GO:0009953//dorsal/ventral pattern formation;GO:0009887//organ morphogenesis;GO:0009799//specification of symmetry;GO:0010073//meristem maintenance;GO:0006351//transcription, DNA-templated;GO:0003006//developmental process involved in reproduction	gi|255549852|ref|XP_002515977.1|/0/DNA binding protein, putative [Ricinus communis]	CotAD_09634	AT1G52150.1	Symbols: ATHB-15, ATHB15, CNA, ICU4 | Homeobox-leucine zipper family protein / lipid-binding START domain-containing protein | chr1:19409913-19413961 REVERSE LENGTH=836	CotAD_09634	novel_mir_96	404	1.5	24.368	1	20	552	571	UCGGACCAGGCUUCAUUCCU	UGGAAUGAAGCCUGGUCCGG	Cleavage
novel_mir_1109	405										-12.5008	9.50263e-67	down	CotAD_13074	165	0.45	0.19	0.31	0.17	0	0	-1.265	-0.546	-7.424	0	ns	ns	ns	ns	1425	GO:0009536//plastid	-	-	gi|225424368|ref|XP_002281246.1|/0/PREDICTED: histone-lysine N-methyltransferase setd3 [Vitis vinifera]	CotAD_13074	AT1G24610.1	Symbols: | Rubisco methyltransferase family protein | chr1:8720906-8722711 REVERSE LENGTH=476	CotAD_13074	novel_mir_154	405	3	19.001	1	21	335	355	UCGGACCAGGCUUCAUUCCCC	GGGCAAUGAAGCUGGGUCUGA	Cleavage
novel_mir_1109	406										-12.5008	9.50263e-67	down	CotAD_34296	166	5.83	7.27	7.11	3.31	5.17	1.83	0.32	0.288	0.64	-1.497	ns	ns	ns	ns	2511	GO:0043231//intracellular membrane-bounded organelle	GO:0003677//DNA binding;GO:0001071//nucleic acid binding transcription factor activity	GO:0006351//transcription, DNA-templated	gi|60327635|gb|AAX19057.1|/0/class III HD-Zip protein 8 [Populus trichocarpa]	CotAD_34296	AT4G32880.1	Symbols: ATHB-8, ATHB8, HB-8 | homeobox gene 8 | chr4:15863587-15867822 REVERSE LENGTH=833	CotAD_34296	novel_mir_96	406	2	24.632	1	20	558	577	UCGGACCAGGCUUCAUUCCU	UGGGAUGAAGCCUGGUCCGG	Cleavage
novel_mir_1109	407										-12.5008	9.50263e-67	down	CotAD_36524	167	14.68	13.26	16.2	13.02	9.94	9.89	-0.147	0.141	-0.389	-0.008	ns	ns	ns	ns	2556	GO:0043231//intracellular membrane-bounded organelle	GO:0003677//DNA binding;GO:0001071//nucleic acid binding transcription factor activity	GO:0006351//transcription, DNA-templated	gi|255578153|ref|XP_002529946.1|/0/DNA binding protein, putative [Ricinus communis]	CotAD_36524	AT5G60690.1	Symbols: REV, IFL, IFL1 | Homeobox-leucine zipper family protein / lipid-binding START domain-containing protein | chr5:24397734-24401933 FORWARD LENGTH=842	CotAD_36524	novel_mir_96	407	2	22.953	1	20	567	586	UCGGACCAGGCUUCAUUCCU	UGGGAUGAAGCCUGGUCCGG	Cleavage
novel_mir_1109	408										-12.5008	9.50263e-67	down	CotAD_42448	168	8.67	6.9	7.57	6.57	4.6	4.24	-0.329	-0.195	-0.515	-0.119	ns	ns	ns	ns	2532	GO:0043231//intracellular membrane-bounded organelle	GO:0003677//DNA binding;GO:0001071//nucleic acid binding transcription factor activity	GO:0006351//transcription, DNA-templated	gi|297746262|emb|CBI16318.3|/0/unnamed protein product [Vitis vinifera]	CotAD_42448	AT5G60690.1	Symbols: REV, IFL, IFL1 | Homeobox-leucine zipper family protein / lipid-binding START domain-containing protein | chr5:24397734-24401933 FORWARD LENGTH=842	CotAD_42448	novel_mir_96	408	2	21.442	1	20	561	580	UCGGACCAGGCUUCAUUCCU	UGGGAUGAAGCCUGGUCCGG	Cleavage
novel_mir_1109	409										-12.5008	9.50263e-67	down	CotAD_52278	169	1.74	1.16	0.72	0.81	0.58	0	-0.587	-1.283	-0.472	-9.181	ns	ns	ns	ns	912	-	GO:0003677//DNA binding	GO:0006351//transcription, DNA-templated	gi|297743212|emb|CBI36079.3|/2.84776e-74/unnamed protein product [Vitis vinifera]	CotAD_52278	AT4G32880.1	Symbols: ATHB-8, ATHB8, HB-8 | homeobox gene 8 | chr4:15863587-15867822 REVERSE LENGTH=833	CotAD_52278	novel_mir_96	409	2	24.774	1	20	312	331	UCGGACCAGGCUUCAUUCCU	UGGGAUGAAGCCUGGUCCGG	Cleavage
novel_mir_1109	410										-12.5008	9.50263e-67	down	CotAD_54908	170	0	0.56	0.15	0.34	0.37	0.27	9.122	7.256	0.113	-0.467	ns	ns	ns	ns	1425	GO:0009536//plastid	-	-	gi|225424368|ref|XP_002281246.1|/0/PREDICTED: histone-lysine N-methyltransferase setd3 [Vitis vinifera]	CotAD_54908	AT1G24610.1	Symbols: | Rubisco methyltransferase family protein | chr1:8720906-8722711 REVERSE LENGTH=476	CotAD_54908	novel_mir_154	410	3	19.001	1	21	335	355	UCGGACCAGGCUUCAUUCCCC	GGGCAAUGAAGCUGGGUCUGA	Cleavage
novel_mir_1109	411										-12.5008	9.50263e-67	down	CotAD_55328	171	1.94	3.54	1.58	1.68	2.53	2.05	0.865	-0.298	0.587	-0.304	ns	ns	ns	ns	2619	-	-	-	gi|462397181|gb|EMJ02980.1|/0/hypothetical protein PRUPE_ppa001132mg [Prunus persica]	CotAD_55328	AT1G71210.1	Symbols: | Pentatricopeptide repeat (PPR) superfamily protein | chr1:26838850-26841489 REVERSE LENGTH=879	CotAD_55328	novel_mir_96	411	3	22.378	1	21	1856	1876	UCGGACCAGGCUUCAUUCCUC	GUGGGAUUAAGCCUGGUCUGA	Cleavage
novel_mir_1109	412										-12.5008	9.50263e-67	down	CotAD_57683	172	0.53	0.89	1.46	1.23	1.33	0	0.735	1.454	0.113	-10.378	ns	ns	ns	ns	597	GO:0043231//intracellular membrane-bounded organelle	GO:0003677//DNA binding;GO:0001071//nucleic acid binding transcription factor activity	GO:0006351//transcription, DNA-templated	gi|297743212|emb|CBI36079.3|/1.5543e-67/unnamed protein product [Vitis vinifera]	CotAD_57683	AT4G32880.1	Symbols: ATHB-8, ATHB8, HB-8 | homeobox gene 8 | chr4:15863587-15867822 REVERSE LENGTH=833	CotAD_57683	novel_mir_96	412	2	24.95	1	20	183	202	UCGGACCAGGCUUCAUUCCU	UGGGAUGAAGCCUGGUCCGG	Cleavage
novel_mir_1109	413										-12.5008	9.50263e-67	down	CotAD_60655	173	2.68	0.99	1.43	2.06	0.25	1.79	-1.435	-0.908	-3.057	2.855	ns	ns	ns	ns	1068	GO:0043231//intracellular membrane-bounded organelle	GO:0003677//DNA binding;GO:0001071//nucleic acid binding transcription factor activity	GO:0006351//transcription, DNA-templated	gi|297743212|emb|CBI36079.3|/1.19593e-85/unnamed protein product [Vitis vinifera]	CotAD_60655	AT4G32880.1	Symbols: ATHB-8, ATHB8, HB-8 | homeobox gene 8 | chr4:15863587-15867822 REVERSE LENGTH=833	CotAD_60655	novel_mir_96	413	2	24.161	1	20	411	430	UCGGACCAGGCUUCAUUCCU	UGGGAUGAAGCCUGGUCCGG	Cleavage
novel_mir_1109	414										-12.5008	9.50263e-67	down	CotAD_64592	174	3.58	1.19	1.96	0	1.79	0	-1.587	-0.868	10.805	-10.805	ns	ns	ns	ns	444	GO:0043231//intracellular membrane-bounded organelle	GO:0003677//DNA binding;GO:0001071//nucleic acid binding transcription factor activity	GO:0006351//transcription, DNA-templated	gi|147792360|emb|CAN65768.1|/4.21561e-50/hypothetical protein VITISV_018803 [Vitis vinifera]	CotAD_64592	AT4G32880.1	Symbols: ATHB-8, ATHB8, HB-8 | homeobox gene 8 | chr4:15863587-15867822 REVERSE LENGTH=833	CotAD_64592	novel_mir_96	414	2	22.781	1	20	240	259	UCGGACCAGGCUUCAUUCCU	UGGGAUGAAGCCUGGUCCGG	Cleavage
novel_mir_1109	415										-12.5008	9.50263e-67	down	CotAD_75469	175	0	0	0.28	0.31	0.33	0.48	0	8.104	0.113	0.533	ns	ns	ns	ns	792	GO:0043231//intracellular membrane-bounded organelle	GO:0003677//DNA binding;GO:0001071//nucleic acid binding transcription factor activity	GO:0006351//transcription, DNA-templated	gi|383930759|gb|AFH56718.1|/9.34051e-137/class III HD-Zip protein 8 [Prunus persica]	CotAD_75469	AT4G32880.1	Symbols: ATHB-8, ATHB8, HB-8 | homeobox gene 8 | chr4:15863587-15867822 REVERSE LENGTH=833	CotAD_75469	novel_mir_96	415	2	20.839	1	20	564	583	UCGGACCAGGCUUCAUUCCU	UGGGAUGAAGCCUGGUCCGG	Cleavage
novel_mir_1166	416				-2.00079	1.94968e-06	down				-10.4347	1.63205e-16	down	CotAD_00139	176	2.21	1.25	2.91	1.7	0.66	3.31	-0.821	0.395	-1.361	2.317	ns	ns	ns	ns	3591	GO:0043231//intracellular membrane-bounded organelle	GO:0005488//binding;GO:0034062//RNA polymerase activity	GO:0048827//phyllome development;GO:0008037//cell recognition;GO:0048437//floral organ development;GO:0045087//innate immune response;GO:0048438//floral whorl development;GO:0030422//production of siRNA involved in RNA interference;GO:0002252;GO:0035195//gene silencing by miRNA	gi|295885030|gb|ADG57590.1|/0/RNA-dependent RNA polymerase 6 [Gossypium hirsutum]	CotAD_00139	AT3G49500.1	Symbols: RDR6, SGS2, SDE1 | RNA-dependent RNA polymerase 6 | chr3:18349193-18353205 REVERSE LENGTH=1196	CotAD_00139	novel_mir_1166	416	3	18.06	1	21	3250	3270	AGAAUGACCAAUUUACUCUUU	AAGGAGAAGCUUGGUCAUUCU	Cleavage
novel_mir_1166	417				-2.00079	1.94968e-06	down				-10.4347	1.63205e-16	down	CotAD_16707	177	2.17	4.15	2.23	1.42	2.53	1.44	0.937	0.039	0.833	-0.815	ns	ns	ns	ns	2934	GO:0031410//cytoplasmic vesicle;GO:0016020//membrane	GO:0004674//protein serine/threonine kinase activity;GO:0004871//signal transducer activity;GO:0016491//oxidoreductase activity;GO:0032559	GO:0007167//enzyme linked receptor protein signaling pathway;GO:0006464//cellular protein modification process	gi|224146319|ref|XP_002325963.1|/0/predicted protein [Populus trichocarpa]	CotAD_16707	AT1G72180.1	Symbols: | Leucine-rich receptor-like protein kinase family protein | chr1:27164074-27167204 FORWARD LENGTH=977	CotAD_16707	novel_mir_1166	417	3	14.642	1	21	1842	1862	AGAAUGACCAAUUUACUCUUU	GGGGGGUAAAUUGGUUGUUUU	Cleavage
novel_mir_1166	418				-2.00079	1.94968e-06	down				-10.4347	1.63205e-16	down	CotAD_27635	178	1.54	1.29	0.79	2.67	2.36	0.93	-0.265	-0.961	-0.182	-1.342	ns	ns	ns	ns	2472	-	-	-	gi|296082193|emb|CBI21198.3|/0/unnamed protein product [Vitis vinifera]	CotAD_27635	AT3G51550.1	Symbols: FER | Malectin/receptor-like protein kinase family protein | chr3:19117877-19120564 REVERSE LENGTH=895	CotAD_27635	novel_mir_1166	418	3	20.104	1	21	1197	1217	AGAAUGACCAAUUUACUCUUU	GAAGAGGAAAUUGCUUAUUUU	Cleavage
novel_mir_1166	419				-2.00079	1.94968e-06	down				-10.4347	1.63205e-16	down	CotAD_34813	179	3.58	3.88	5.35	3.25	2.44	2.35	0.117	0.58	-0.417	-0.052	ns	ns	ns	ns	2934	GO:0031410//cytoplasmic vesicle;GO:0016020//membrane	GO:0004674//protein serine/threonine kinase activity;GO:0004871//signal transducer activity;GO:0016491//oxidoreductase activity;GO:0032559	GO:0007167//enzyme linked receptor protein signaling pathway;GO:0006464//cellular protein modification process	gi|224146319|ref|XP_002325963.1|/0/predicted protein [Populus trichocarpa]	CotAD_34813	AT1G72180.1	Symbols: | Leucine-rich receptor-like protein kinase family protein | chr1:27164074-27167204 FORWARD LENGTH=977	CotAD_34813	novel_mir_1166	419	3	15.834	1	21	1842	1862	AGAAUGACCAAUUUACUCUUU	GGGGGGUAAAUUGGUUGUUUU	Cleavage
novel_mir_1166	420				-2.00079	1.94968e-06	down				-10.4347	1.63205e-16	down	CotAD_45263	180	2.47	1.18	4.54	3.13	1.47	5.85	-1.072	0.876	-1.089	1.992	ns	ns	ns	ns	3600	GO:0043231//intracellular membrane-bounded organelle	GO:0005488//binding;GO:0034062//RNA polymerase activity	GO:0048827//phyllome development;GO:0008037//cell recognition;GO:0048437//floral organ development;GO:0045087//innate immune response;GO:0048438//floral whorl development;GO:0030422//production of siRNA involved in RNA interference;GO:0002252;GO:0035195//gene silencing by miRNA	gi|295885030|gb|ADG57590.1|/0/RNA-dependent RNA polymerase 6 [Gossypium hirsutum]	CotAD_45263	AT3G49500.1	Symbols: RDR6, SGS2, SDE1 | RNA-dependent RNA polymerase 6 | chr3:18349193-18353205 REVERSE LENGTH=1196	CotAD_45263	novel_mir_1166	420	3	16.702	1	21	3259	3279	AGAAUGACCAAUUUACUCUUU	AAGGAGAAGCUUGGUCAUUCU	Cleavage
novel_mir_1190	421				-10.0592	7.20054e-12	down							CotAD_19468	181	12.15	10.32	18.16	8.97	9.29	14.48	-0.236	0.58	0.051	0.64	ns	ns	ns	ns	2592	-	GO:0046872//metal ion binding	-	gi|462416725|gb|EMJ21462.1|/0/hypothetical protein PRUPE_ppa001269mg [Prunus persica]	CotAD_19468	AT5G04460.3	Symbols: | RING/U-box superfamily protein | chr5:1260009-1263695 FORWARD LENGTH=863	CotAD_19468	novel_mir_1190	421	3	18.998	1	21	1486	1507	CCAUGGUGCUAA-UGUAUCUUC	GGAGAUAUGGUUAGCACCAUGG	Cleavage
novel_mir_12	422	2.34773	6.7398e-07	up				3.01669	9.14181e-10	up	-1.19863	7.39016e-12	down	CotAD_23885	182	5.01	6.7	5.52	3.02	2.36	0.52	0.421	0.14	-0.356	-2.168	ns	ns	ns	ns	1461	-	-	-	gi|224064350|ref|XP_002301432.1|/2.20623e-147/predicted protein [Populus trichocarpa]	CotAD_23885	AT4G17880.1	Symbols: | Basic helix-loop-helix (bHLH) DNA-binding family protein | chr4:9933702-9935471 REVERSE LENGTH=589	CotAD_23885	novel_mir_12	422	3	21.635	1	20	991	1010	UUGUCCACGCGCGACACGCA	AACGUGUCGCGCAUGGACAA	Cleavage
novel_mir_12	423	2.34773	6.7398e-07	up				3.01669	9.14181e-10	up	-1.19863	7.39016e-12	down	CotAD_46289	183	57.14	71.07	76.49	53.67	80.47	52.06	0.315	0.421	0.584	-0.628	ns	ns	ns	ns	1464	-	GO:0016491//oxidoreductase activity	-	gi|224064350|ref|XP_002301432.1|/1.3391e-152/predicted protein [Populus trichocarpa]	CotAD_46289	AT4G17880.1	Symbols: | Basic helix-loop-helix (bHLH) DNA-binding family protein | chr4:9933702-9935471 REVERSE LENGTH=589	CotAD_46289	novel_mir_12	423	3	23.306	1	20	991	1010	UUGUCCACGCGCGACACGCA	AACGUGUCGCGCAUGGACAA	Cleavage
novel_mir_12	424	2.34773	6.7398e-07	up				3.01669	9.14181e-10	up	-1.19863	7.39016e-12	down	CotAD_73363	184	5.56	2.85	3.07	2.63	1.78	2.57	-0.965	-0.854	-0.565	0.533	ns	ns	ns	ns	1488	-	-	-	gi|224064350|ref|XP_002301432.1|/2.84121e-166/predicted protein [Populus trichocarpa]	CotAD_73363	AT5G46830.1	Symbols: ATNIG1, NIG1 | NACL-inducible gene 1 | chr5:19002719-19004254 FORWARD LENGTH=511	CotAD_73363	novel_mir_12	424	3	18.393	1	20	1015	1034	UUGUCCACGCGCGACACGCA	AACGUGUCGCGCAUGGACAA	Cleavage
novel_mir_1221	425										-10.6826	1.81025e-19	down	CotAD_28016	186	1.97	2.4	1.77	0.82	0.25	0.91	0.283	-0.159	-1.694	1.855	ns	ns	ns	ns	2094	-	-	GO:0006810//transport	gi|225426757|ref|XP_002282540.1|/0/PREDICTED: SPX domain-containing membrane protein At4g22990 [Vitis vinifera]	CotAD_28016	AT4G22990.2	Symbols: | Major Facilitator Superfamily with SPX (SYG1/Pho81/XPR1) domain-containing protein | chr4:12048240-12050984 REVERSE LENGTH=700	CotAD_28016	novel_mir_1221	425	2.5	18.943	1	20	951	970	CAAAGAGAACAAUACUGGUA	UAGCAGUAUUGUCCUUUUUG	Cleavage
novel_mir_1221	426										-10.6826	1.81025e-19	down	CotAD_36285	187	0.21	0	0.57	0	0.17	1	-7.703	1.454	7.438	2.533	ns	ns	ns	ns	1527	-	GO:0004497//monooxygenase activity;GO:0005506//iron ion binding	GO:0008152//metabolic process	gi|462411184|gb|EMJ16233.1|/0/hypothetical protein PRUPE_ppa004311mg [Prunus persica]	CotAD_36285	AT3G01900.1	Symbols: CYP94B2 | cytochrome P450, family 94, subfamily B, polypeptide 2 | chr3:312359-313849 REVERSE LENGTH=496	CotAD_36285	novel_mir_1221	426	2	14.982	1	21	52	72	CAAAGAGAACAAUACUGGUAU	AUAUCAGUGUUUUUCUCUUUG	Translation
novel_mir_1221	427										-10.6826	1.81025e-19	down	CotAD_45108	1191	30.21	23.32	17.69	27.9	6.4	3.31	-0.374	-0.773	-2.124	-0.953	ns	ns	down	ns	579	-	-	-	-	COTAD_45108			CotAD_45108	novel_mir_1221	427	3	18.665	1	20	21	40	CAAAGAGAACAAUACUGGUA	UUCCAUUUUUGUUCUCUUUG	Cleavage
novel_mir_1291	428				-12.1717	6.54681e-49	down				-12.1717	2.75094e-53	down	CotAD_04150	188	0	0	0	0.87	0	2.72	0	0	-9.762	11.407	ns	ns	ns	ns	282	-	-	-	gi|224071451|ref|XP_002303466.1|/6.86553e-15/predicted protein [Populus trichocarpa]	COTAD_04150			CotAD_04150	novel_mir_319	428	2	15.45	1	21	69	89	CUAACUUGUCUUCGCCCUUCU	AGAAGGGCAAAGGCAAGUUGG	Cleavage
novel_mir_1291	429				-12.1717	6.54681e-49	down				-12.1717	2.75094e-53	down	CotAD_08491	189	0	0	0.16	0.18	0.19	0	0	7.315	0.113	-7.596	ns	ns	ns	ns	1368	-	-	-	gi|462403571|gb|EMJ09128.1|/9.01094e-71/hypothetical protein PRUPE_ppa018192mg [Prunus persica]	CotAD_08491	AT4G38070.1	Symbols: | basic helix-loop-helix (bHLH) DNA-binding superfamily protein | chr4:17876535-17882569 FORWARD LENGTH=1513	CotAD_08491	novel_mir_1291	429	3	7.756	1	20	539	558	UAACUUGUCUUCGCCCUUCU	GGAAGGUUGAAGAUGAGUUA	Cleavage
novel_mir_1291	430				-12.1717	6.54681e-49	down				-12.1717	2.75094e-53	down	CotAD_14220	190	47.22	71.93	68.35	58.97	114.2	69.74	0.607	0.534	0.954	-0.712	ns	ns	ns	ns	357	-	-	-	gi|224139090|ref|XP_002326765.1|/3.83691e-18/predicted protein [Populus trichocarpa]	COTAD_14220			CotAD_14220	novel_mir_319	430	2.5	7.583	1	22	167	188	CUAACUUGUCUUCGCCCUUCUC	GGGAAGGGCAAAGGCAAGUUAA	Cleavage
novel_mir_1291	431				-12.1717	6.54681e-49	down				-12.1717	2.75094e-53	down	CotAD_23456	191	98.09	58.23	99.8	99.36	82.24	118.99	-0.752	0.025	-0.273	0.533	ns	ns	ns	ns	441	-	-	-	gi|224139090|ref|XP_002326765.1|/3.12977e-20/predicted protein [Populus trichocarpa]	COTAD_23456			CotAD_23456	novel_mir_319	431	2.5	8.667	1	22	167	188	CUAACUUGUCUUCGCCCUUCUC	GGGAAGGGCAAAGGCAAGUUAA	Cleavage
novel_mir_1291	432				-12.1717	6.54681e-49	down				-12.1717	2.75094e-53	down	CotAD_23457	192	28.13	30.02	27.67	30.53	31.22	47.77	0.094	-0.024	0.032	0.614	ns	ns	ns	ns	441	-	-	-	gi|224139090|ref|XP_002326765.1|/2.64951e-19/predicted protein [Populus trichocarpa]	COTAD_23457			CotAD_23457	novel_mir_319	432	2.5	10.672	1	22	167	188	CUAACUUGUCUUCGCCCUUCUC	GGGAAGGGCAAAGGCAAGUUAA	Cleavage
novel_mir_1291	433				-12.1717	6.54681e-49	down				-12.1717	2.75094e-53	down	CotAD_31706	193	0	0.34	0	0.63	0	0	8.407	0	-9.294	0	ns	ns	ns	ns	780	-	-	-	gi|462406712|gb|EMJ12176.1|/4.65374e-24/hypothetical protein PRUPE_ppa021832mg [Prunus persica]	CotAD_31706	AT1G74220.1	Symbols: | unknown protein; FUNCTIONS IN: molecular_function unknown; INVOLVED IN: biological_process unknown; LOCATED IN: chloroplast; EXPRESSED IN: male gametophyte, flower, pollen tube; EXPRESSED DURING: L mature pollen stage, M germinated pollen stage, 4 anthesis; BEST Arabidopsis thaliana protein match is: unknown protein (TAIR:AT2G03630.1); Has 383 Blast hits to 347 proteins in 86 species: …	CotAD_31706	novel_mir_1291	433	3	23.086	1	20	380	399	UAACUUGUCUUCGCCCUUCU	ACAAGGGCGAAGGCGAGUUU	Cleavage
novel_mir_1291	434				-12.1717	6.54681e-49	down				-12.1717	2.75094e-53	down	CotAD_50498	194	1.13	4.94	1.94	1.09	4.47	1.36	2.128	0.776	2.039	-1.715	ns	ns	ns	ns	1125	-	-	-	-	COTAD_50498			CotAD_50498	novel_mir_319	434	3	8.931	1	22	1009	1030	CUAACUUGUCUUCGCCCUUCUC	GAGAAGGGCGAAGCUGAGUUAA	Translation
novel_mir_1291	435				-12.1717	6.54681e-49	down				-12.1717	2.75094e-53	down	CotAD_50502	195	1.58	2.63	1.08	0	1.32	1.91	0.735	-0.546	10.363	0.533	ns	ns	ns	ns	201	-	-	-	-	COTAD_50502			CotAD_50502	novel_mir_1291	435	3	10.054	1	21	85	105	UAACUUGUCUUCGCCCUUCUC	GAGCAGGGCGAAGCUGAGUUA	Cleavage
novel_mir_1291	436				-12.1717	6.54681e-49	down				-12.1717	2.75094e-53	down	CotAD_62068	196	0	0	0	0	0.74	1.06	0	0	9.522	0.533	ns	ns	ns	ns	360	-	-	-	gi|224071451|ref|XP_002303466.1|/2.17117e-16/predicted protein [Populus trichocarpa]	COTAD_62068			CotAD_62068	novel_mir_1291	436	3	16.594	1	20	84	103	UAACUUGUCUUCGCCCUUCU	AGAAGGGCAAGGUCAAGUUG	Cleavage
novel_mir_1291	437				-12.1717	6.54681e-49	down				-12.1717	2.75094e-53	down	CotAD_67613	197	2.47	0	0.84	0	0	1.48	-11.268	-1.546	0	10.536	ns	ns	ns	ns	258	-	-	-	gi|224071451|ref|XP_002303466.1|/3.15338e-12/predicted protein [Populus trichocarpa]	COTAD_67613			CotAD_67613	novel_mir_1291	437	3	17.081	1	20	42	61	UAACUUGUCUUCGCCCUUCU	AGAAGGGCAAGGUCAAGUUG	Cleavage
novel_mir_1291	438				-12.1717	6.54681e-49	down				-12.1717	2.75094e-53	down	CotAD_68383	64	18.19	23.14	48.77	16	28.55	48.82	0.347	1.423	0.836	0.774	ns	up	ns	ns	1224	-	-	-	gi|224120504|ref|XP_002331064.1|/4.9321e-134/predicted protein [Populus trichocarpa]	COTAD_68383			CotAD_68383	novel_mir_1291	438	2.5	24.542	1	20	446	465	UAACUUGUCUUCGCCCUUCU	GGAAGGACGAGGACGAGUUA	Cleavage
novel_mir_1313	439				-11.1717	8.09012e-25	down				-11.1717	5.08264e-27	down	CotAD_04698	198	0.39	0.32	0.26	0	0	0	-0.265	-0.546	0	0	ns	ns	ns	ns	825	-	-	-	gi|296084860|emb|CBI28269.3|/4.10906e-82/unnamed protein product [Vitis vinifera]	CotAD_04698	AT5G22220.2	Symbols: E2F1, E2FB, ATE2FB | E2F transcription factor 1 | chr5:7360749-7364120 FORWARD LENGTH=469	CotAD_04698	novel_mir_1313	439	3	19.378	1	20	506	525	GCUCUCUGUCGUUGUCAUAU	GUAUGGUAACGGAAGAGAGC	Cleavage
novel_mir_1313	440				-11.1717	8.09012e-25	down				-11.1717	5.08264e-27	down	CotAD_04708	199	0.68	0.57	1.17	1.32	0	0.41	-0.265	0.776	-10.362	8.686	ns	ns	ns	ns	930	GO:0043231//intracellular membrane-bounded organelle	-	GO:0006351//transcription, DNA-templated	gi|296084860|emb|CBI28269.3|/3.9313e-111/unnamed protein product [Vitis vinifera]	CotAD_04708	AT5G22220.2	Symbols: E2F1, E2FB, ATE2FB | E2F transcription factor 1 | chr5:7360749-7364120 FORWARD LENGTH=469	CotAD_04708	novel_mir_1313	440	3	18.82	1	20	605	624	GCUCUCUGUCGUUGUCAUAU	GUAUGGUAACGGAAGAGAGC	Cleavage
novel_mir_1313	441				-11.1717	8.09012e-25	down				-11.1717	5.08264e-27	down	CotAD_67675	15	17.33	12.22	38.42	49.05	26.16	53.4	-0.504	1.149	-0.907	1.03	ns	up	ns	up	1083	GO:0043231//intracellular membrane-bounded organelle	GO:0003677//DNA binding;GO:0001071//nucleic acid binding transcription factor activity	GO:0006351//transcription, DNA-templated	gi|470108667|ref|XP_004290633.1|/1.12528e-139/PREDICTED: heat stress transcription factor A-6b-like [Fragaria vesca subsp. vesca]	CotAD_67675	AT3G22830.1	Symbols: AT-HSFA6B, HSFA6B | heat shock transcription factor A6B | chr3:8078981-8080895 FORWARD LENGTH=406	CotAD_67675	novel_mir_1313	441	3	19.264	1	20	930	949	GCUCUCUGUCGUUGUCAUAU	ACAUGGCCAUGACAGAGAGC	Cleavage
novel_mir_14	442										-10.7566	1.87388e-20	down	CotAD_32765	200	0.24	0.99	0.65	0.92	1.19	2.01	2.057	1.454	0.376	0.755	ns	ns	ns	ns	1332	-	GO:0005488//binding	GO:0006351//transcription, DNA-templated	gi|448278876|gb|AGE44290.1|/0/GRAS4 protein [Dimocarpus longan]	CotAD_32765	AT5G41920.1	Symbols: | GRAS family transcription factor | chr5:16779982-16781199 FORWARD LENGTH=405	CotAD_32765	novel_mir_14	442	3	24.06	1	21	557	577	UGACGUGGACAAAAUGCUCCC	GUGAGGAUUGUGUCCACGUCA	Cleavage
novel_mir_14	443										-10.7566	1.87388e-20	down	CotAD_32766	201	0.48	0.2	0.49	0.18	0.6	0.86	-1.265	0.039	1.698	0.533	ns	ns	ns	ns	1332	-	GO:0005488//binding	GO:0006351//transcription, DNA-templated	gi|448278876|gb|AGE44290.1|/0/GRAS4 protein [Dimocarpus longan]	CotAD_32766	AT5G41920.1	Symbols: | GRAS family transcription factor | chr5:16779982-16781199 FORWARD LENGTH=405	CotAD_32766	novel_mir_14	443	3	24.06	1	21	557	577	UGACGUGGACAAAAUGCUCCC	GUGAGGAUUGUGUCCACGUCA	Cleavage
novel_mir_14	444										-10.7566	1.87388e-20	down	CotAD_33662	202	3.58	1.39	4.91	4.96	4.57	6.9	-1.364	0.454	-0.118	0.594	ns	ns	ns	ns	1332	-	GO:0005488//binding	GO:0006351//transcription, DNA-templated	gi|448278876|gb|AGE44290.1|/0/GRAS4 protein [Dimocarpus longan]	CotAD_33662	AT5G41920.1	Symbols: | GRAS family transcription factor | chr5:16779982-16781199 FORWARD LENGTH=405	CotAD_33662	novel_mir_14	444	3	22.311	1	21	557	577	UGACGUGGACAAAAUGCUCCC	GUGAGGAUUGUGUCCACGUCA	Cleavage
novel_mir_14	445										-10.7566	1.87388e-20	down	CotAD_42996	203	0.83	1.15	1.25	0.93	0.92	0.66	0.472	0.592	-0.024	-0.467	ns	ns	ns	ns	5760	-	-	-	gi|470131987|ref|XP_004301869.1|/0/PREDICTED: uncharacterized protein LOC101304881 [Fragaria vesca subsp. vesca]	CotAD_42996	AT3G50380.1	Symbols: | Protein of unknown function (DUF1162) | chr3:18686527-18700533 REVERSE LENGTH=3072	CotAD_42996	novel_mir_14	445	3	23.53	1	21	3894	3914	UGACGUGGACAAAAUGCUCCC	GGGGGCAUUUUGCUUGCGUCA	Translation
novel_mir_1413	446										1.061	0.0184163	up	CotAD_01498	204	0.74	0.37	0.51	0.45	0.25	0	-1.002	-0.546	-0.887	-7.939	ns	ns	ns	ns	2157	GO:0016020//membrane	GO:0004672//protein kinase activity;GO:0000166//nucleotide binding	-	gi|224072735|ref|XP_002303855.1|/0/predicted protein [Populus trichocarpa]	CotAD_01498	AT1G80870.1	Symbols: | Protein kinase superfamily protein | chr1:30392133-30394211 FORWARD LENGTH=692	CotAD_01498	novel_mir_1413	446	3	8.202	1	20	1603	1622	CUAAGGCUGCGUUCUUCAUU	AAUGGAGAAUUCAGUUUUAG	Translation
novel_mir_1413	447										1.061	0.0184163	up	CotAD_16913	48	6.12	8.45	15.45	6.32	13.8	21.22	0.465	1.335	1.126	0.621	ns	up	up	ns	2130	-	GO:0016879//ligase activity, forming carbon-nitrogen bonds	GO:0006464//cellular protein modification process	gi|255581825|ref|XP_002531713.1|/2.77432e-160/ubiquitin conjugating enzyme, putative [Ricinus communis]	CotAD_16913	AT3G15355.1	Symbols: UBC25, PFU1 | ubiquitin-conjugating enzyme 25 | chr3:5183858-5186669 FORWARD LENGTH=609	CotAD_16913	novel_mir_1413	447	2.5	16.564	1	20	693	712	CUAAGGCUGCGUUCUUCAUU	UAUGAAGAAGGCAGCUUUAG	Translation
novel_mir_1413	448										1.061	0.0184163	up	CotAD_43287	205	0	1.28	0.6	0.84	0.36	0.79	10.318	9.229	-1.209	1.118	ns	ns	ns	ns	1452	-	GO:0016798//hydrolase activity, acting on glycosyl bonds	-	gi|224090225|ref|XP_002308956.1|/1.05165e-141/predicted protein [Populus trichocarpa]	CotAD_43287	AT2G41850.1	Symbols: PGAZAT, ADPG2 | polygalacturonase abscission zone A. thaliana | chr2:17461918-17464059 REVERSE LENGTH=433	CotAD_43287	novel_mir_1413	448	3	11.551	1	23	1351	1373	CUAAGGCUGCGUUCUUCAUUGCU	AGAAAUGAAGAAAUCAGUUUUAG	Translation
novel_mir_1413	449										1.061	0.0184163	up	CotAD_43325	206	3.08	4.19	1.34	3.88	1.4	1.35	0.446	-1.198	-1.472	-0.052	ns	ns	ns	ns	1137	GO:0043234//protein complex	GO:0004721//phosphoprotein phosphatase activity	GO:0006464//cellular protein modification process	gi|224137786|ref|XP_002322651.1|/7.53553e-166/predicted protein [Populus trichocarpa]	CotAD_43325	AT3G10150.1	Symbols: ATPAP16, PAP16 | purple acid phosphatase 16 | chr3:3137502-3139056 REVERSE LENGTH=367	CotAD_43325	novel_mir_1413	449	3	17.186	1	20	484	503	CUAAGGCUGCGUUCUUCAUU	GGUGAAGAAUGUAGUUUUAG	Cleavage
novel_mir_1413	450										1.061	0.0184163	up	CotAD_44530	207	1.03	0.49	0.81	0.23	0.49	0.53	-1.072	-0.353	1.113	0.118	ns	ns	ns	ns	2157	GO:0016020//membrane	GO:0004672//protein kinase activity;GO:0000166//nucleotide binding	-	gi|224072735|ref|XP_002303855.1|/0/predicted protein [Populus trichocarpa]	CotAD_44530	AT1G80870.1	Symbols: | Protein kinase superfamily protein | chr1:30392133-30394211 FORWARD LENGTH=692	CotAD_44530	novel_mir_1413	450	3	8.202	1	20	1603	1622	CUAAGGCUGCGUUCUUCAUU	AAUGGAGAAUUCAGUUUUAG	Translation
novel_mir_1413	451										1.061	0.0184163	up	CotAD_48259	208	6.34	4.8	4.34	5.76	10.55	7.63	-0.402	-0.546	0.872	-0.467	ns	ns	ns	ns	552	-	-	-	gi|359475759|ref|XP_002269246.2|/8.42488e-43/PREDICTED: cysteine-rich receptor-like protein kinase 10-like [Vitis vinifera]	CotAD_48259	AT4G05200.1	Symbols: CRK25 | cysteine-rich RLK (RECEPTOR-like protein kinase) 25 | chr4:2679793-2682309 REVERSE LENGTH=675	CotAD_48259	novel_mir_1413	451	3	22.852	1	23	246	268	CUAAGGCUGCGUUCUUCAUUGCU	AGGAGUGAUGAAUUCAGCCUUAG	Translation
novel_mir_1413	452										1.061	0.0184163	up	CotAD_50119	209	0.24	0.4	1.33	0.19	0.4	0.88	0.735	2.454	1.113	1.118	ns	ns	ns	ns	1308	-	-	-	gi|224118828|ref|XP_002331359.1|/4.28564e-115/predicted protein [Populus trichocarpa]	CotAD_50119	AT3G07360.1	Symbols: PUB9, ATPUB9 | plant U-box 9 | chr3:2354884-2356613 FORWARD LENGTH=460	CotAD_50119	novel_mir_1413	452	3	19.416	1	23	873	895	CUAAGGCUGCGUUCUUCAUUGCU	AGCAAUGAAGGAGGCAGCCUCAG	Translation
novel_mir_1413	453										1.061	0.0184163	up	CotAD_54743	210	1.69	3.52	3.09	1.74	0.94	0.68	1.057	0.869	-0.887	-0.467	ns	ns	ns	ns	1128	GO:0043234//protein complex	GO:0004721//phosphoprotein phosphatase activity	GO:0006464//cellular protein modification process	gi|224137786|ref|XP_002322651.1|/1.65884e-165/predicted protein [Populus trichocarpa]	CotAD_54743	AT3G10150.1	Symbols: ATPAP16, PAP16 | purple acid phosphatase 16 | chr3:3137502-3139056 REVERSE LENGTH=367	CotAD_54743	novel_mir_1413	453	3	16.366	1	20	475	494	CUAAGGCUGCGUUCUUCAUU	GGUGAAGAAUGUAGUUUUAG	Cleavage
novel_mir_1413	454										1.061	0.0184163	up	CotAD_55013	211	0	0	0.17	0.19	0	0	0	7.38	-7.548	0	ns	ns	ns	ns	1308	-	-	-	gi|224118828|ref|XP_002331359.1|/3.2814e-115/predicted protein [Populus trichocarpa]	CotAD_55013	AT3G07360.1	Symbols: PUB9, ATPUB9 | plant U-box 9 | chr3:2354884-2356613 FORWARD LENGTH=460	CotAD_55013	novel_mir_1413	454	3	17.573	1	23	873	895	CUAAGGCUGCGUUCUUCAUUGCU	AGCAAUGAAGGAGGCAGCCUCAG	Translation
novel_mir_1413	455										1.061	0.0184163	up	CotAD_57114	35	7.26	17.33	31.34	12.87	30.47	42.94	1.256	2.11	1.243	0.495	up	up	up	ns	2016	-	GO:0016879//ligase activity, forming carbon-nitrogen bonds	GO:0006464//cellular protein modification process	gi|255581825|ref|XP_002531713.1|/8.31862e-167/ubiquitin conjugating enzyme, putative [Ricinus communis]	CotAD_57114	AT3G15355.1	Symbols: UBC25, PFU1 | ubiquitin-conjugating enzyme 25 | chr3:5183858-5186669 FORWARD LENGTH=609	CotAD_57114	novel_mir_1413	455	2.5	14.99	1	20	579	598	CUAAGGCUGCGUUCUUCAUU	UAUGAAGAAGGCAGCUUUAG	Translation
novel_mir_1413	456										1.061	0.0184163	up	CotAD_62642	212	16.93	17.77	23.54	14.73	19.41	31.92	0.07	0.475	0.398	0.718	ns	ns	ns	ns	1296	-	GO:0046914//transition metal ion binding;GO:0016740//transferase activity	-	gi|462414494|gb|EMJ19231.1|/1.29375e-172/hypothetical protein PRUPE_ppa006002mg [Prunus persica]	CotAD_62642	AT4G25440.1	Symbols: ZFWD1 | zinc finger WD40 repeat protein 1 | chr4:13007107-13009381 REVERSE LENGTH=430	CotAD_62642	novel_mir_1413	456	3	17.825	1	23	649	671	CUAAGGCUGCGUUCUUCAUUGCU	ACUAAUCAAGAGCUCAGUCUUAG	Translation
novel_mir_1413	457										1.061	0.0184163	up	CotAD_69619	213	4.72	4.85	5.12	4.9	3.11	5.56	0.037	0.115	-0.657	0.838	ns	ns	ns	ns	2895	-	-	-	gi|462413291|gb|EMJ18340.1|/0/hypothetical protein PRUPE_ppa000505mg [Prunus persica]	CotAD_69619	AT1G15240.2	Symbols: | Phox-associated domain;Phox-like;Sorting nexin, C-terminal | chr1:5243799-5248604 FORWARD LENGTH=1020	CotAD_69619	novel_mir_1413	457	3	18.082	1	20	1507	1526	CUAAGGCUGCGUUCUUCAUU	GAUGAUGAACGCAGCCUUGU	Cleavage
novel_mir_142	458	-1.92846	0	down				-2.01815	1.6795e-213	down				CotAD_04603	214	6.6	7.72	10.09	5.18	5.18	4.59	0.225	0.612	0	-0.175	ns	ns	ns	ns	2505	GO:0043231//intracellular membrane-bounded organelle	GO:0003677//DNA binding;GO:0001071//nucleic acid binding transcription factor activity	GO:0006351//transcription, DNA-templated	gi|63115354|gb|AAY33856.1|/0/class III HD-zip protein [Gossypium barbadense]	CotAD_04603	AT5G60690.1	Symbols: REV, IFL, IFL1 | Homeobox-leucine zipper family protein / lipid-binding START domain-containing protein | chr5:24397734-24401933 FORWARD LENGTH=842	CotAD_04603	novel_mir_144	458	2	22.475	1	20	549	568	UUGGACCAGGCUUCAUUCCC	UGGGAUGAAGCCUGGUCCAG	Cleavage
novel_mir_142	459	-1.92846	0	down				-2.01815	1.6795e-213	down				CotAD_09602	215	8.44	5.55	5.69	5.72	2.83	3.18	-0.603	-0.568	-1.015	0.17	ns	ns	ns	ns	2526	GO:0043231//intracellular membrane-bounded organelle	GO:0001071//nucleic acid binding transcription factor activity;GO:0003677//DNA binding	GO:0048869//cellular developmental process;GO:0009933//meristem structural organization;GO:0009943//adaxial/abaxial axis specification;GO:0009799//specification of symmetry;GO:0006351//transcription, DNA-templated	gi|255578153|ref|XP_002529946.1|/0/DNA binding protein, putative [Ricinus communis]	CotAD_09602	AT5G60690.1	Symbols: REV, IFL, IFL1 | Homeobox-leucine zipper family protein / lipid-binding START domain-containing protein | chr5:24397734-24401933 FORWARD LENGTH=842	CotAD_09602	novel_mir_142	459	1	24.745	1	20	556	575	UUCGGACCAGGCUUCAUUCC	GGGAUGAAGCCUGGUCCGGA	Cleavage
novel_mir_142	460	-1.92846	0	down				-2.01815	1.6795e-213	down				CotAD_09634	216	12.13	21.56	23.37	11.67	16.41	18.72	0.83	0.946	0.492	0.19	ns	ns	ns	ns	2517	GO:0043231//intracellular membrane-bounded organelle	GO:0001071//nucleic acid binding transcription factor activity;GO:0003677//DNA binding	GO:0009933//meristem structural organization;GO:0009953//dorsal/ventral pattern formation;GO:0009887//organ morphogenesis;GO:0009799//specification of symmetry;GO:0010073//meristem maintenance;GO:0006351//transcription, DNA-templated;GO:0003006//developmental process involved in reproduction	gi|255549852|ref|XP_002515977.1|/0/DNA binding protein, putative [Ricinus communis]	CotAD_09634	AT1G52150.1	Symbols: ATHB-15, ATHB15, CNA, ICU4 | Homeobox-leucine zipper family protein / lipid-binding START domain-containing protein | chr1:19409913-19413961 REVERSE LENGTH=836	CotAD_09634	novel_mir_96	460	1.5	24.368	1	20	552	571	UCGGACCAGGCUUCAUUCCU	UGGAAUGAAGCCUGGUCCGG	Cleavage
novel_mir_142	461	-1.92846	0	down				-2.01815	1.6795e-213	down				CotAD_13074	217	0.45	0.19	0.31	0.17	0	0	-1.265	-0.546	-7.424	0	ns	ns	ns	ns	1425	GO:0009536//plastid	-	-	gi|225424368|ref|XP_002281246.1|/0/PREDICTED: histone-lysine N-methyltransferase setd3 [Vitis vinifera]	CotAD_13074	AT1G24610.1	Symbols: | Rubisco methyltransferase family protein | chr1:8720906-8722711 REVERSE LENGTH=476	CotAD_13074	novel_mir_154	461	3	19.001	1	21	335	355	UCGGACCAGGCUUCAUUCCCC	GGGCAAUGAAGCUGGGUCUGA	Cleavage
novel_mir_142	462	-1.92846	0	down				-2.01815	1.6795e-213	down				CotAD_18859	218	0	0	0	0.18	0	0	0	0	-7.464	0	ns	ns	ns	ns	1386	GO:0043231//intracellular membrane-bounded organelle;GO:0044444//cytoplasmic part	-	-	gi|225440296|ref|XP_002262606.1|/3.81065e-109/PREDICTED: probable ADP-ribosylation factor GTPase-activating protein AGD6 [Vitis vinifera]	CotAD_18859	AT3G53710.2	Symbols: AGD6 | ARF-GAP domain 6 | chr3:19903730-19905419 REVERSE LENGTH=459	CotAD_18859	novel_mir_142	462	3	19.515	1	20	674	693	UUCGGACCAGGCUUCAUUCC	GGAAUGAACCCAAGUCCGAA	Translation
novel_mir_142	463	-1.92846	0	down				-2.01815	1.6795e-213	down				CotAD_36524	219	14.68	13.26	16.2	13.02	9.94	9.89	-0.147	0.141	-0.389	-0.008	ns	ns	ns	ns	2556	GO:0043231//intracellular membrane-bounded organelle	GO:0003677//DNA binding;GO:0001071//nucleic acid binding transcription factor activity	GO:0006351//transcription, DNA-templated	gi|255578153|ref|XP_002529946.1|/0/DNA binding protein, putative [Ricinus communis]	CotAD_36524	AT5G60690.1	Symbols: REV, IFL, IFL1 | Homeobox-leucine zipper family protein / lipid-binding START domain-containing protein | chr5:24397734-24401933 FORWARD LENGTH=842	CotAD_36524	novel_mir_96	463	2	22.953	1	20	567	586	UCGGACCAGGCUUCAUUCCU	UGGGAUGAAGCCUGGUCCGG	Cleavage
novel_mir_142	464	-1.92846	0	down				-2.01815	1.6795e-213	down				CotAD_42448	220	8.67	6.9	7.57	6.57	4.6	4.24	-0.329	-0.195	-0.515	-0.119	ns	ns	ns	ns	2532	GO:0043231//intracellular membrane-bounded organelle	GO:0003677//DNA binding;GO:0001071//nucleic acid binding transcription factor activity	GO:0006351//transcription, DNA-templated	gi|297746262|emb|CBI16318.3|/0/unnamed protein product [Vitis vinifera]	CotAD_42448	AT5G60690.1	Symbols: REV, IFL, IFL1 | Homeobox-leucine zipper family protein / lipid-binding START domain-containing protein | chr5:24397734-24401933 FORWARD LENGTH=842	CotAD_42448	novel_mir_96	464	2	21.442	1	20	561	580	UCGGACCAGGCUUCAUUCCU	UGGGAUGAAGCCUGGUCCGG	Cleavage
novel_mir_142	465	-1.92846	0	down				-2.01815	1.6795e-213	down				CotAD_52278	221	1.74	1.16	0.72	0.81	0.58	0	-0.587	-1.283	-0.472	-9.181	ns	ns	ns	ns	912	-	GO:0003677//DNA binding	GO:0006351//transcription, DNA-templated	gi|297743212|emb|CBI36079.3|/2.84776e-74/unnamed protein product [Vitis vinifera]	CotAD_52278	AT4G32880.1	Symbols: ATHB-8, ATHB8, HB-8 | homeobox gene 8 | chr4:15863587-15867822 REVERSE LENGTH=833	CotAD_52278	novel_mir_96	465	2	24.774	1	20	312	331	UCGGACCAGGCUUCAUUCCU	UGGGAUGAAGCCUGGUCCGG	Cleavage
novel_mir_142	466	-1.92846	0	down				-2.01815	1.6795e-213	down				CotAD_54908	222	0	0.56	0.15	0.34	0.37	0.27	9.122	7.256	0.113	-0.467	ns	ns	ns	ns	1425	GO:0009536//plastid	-	-	gi|225424368|ref|XP_002281246.1|/0/PREDICTED: histone-lysine N-methyltransferase setd3 [Vitis vinifera]	CotAD_54908	AT1G24610.1	Symbols: | Rubisco methyltransferase family protein | chr1:8720906-8722711 REVERSE LENGTH=476	CotAD_54908	novel_mir_154	466	3	19.001	1	21	335	355	UCGGACCAGGCUUCAUUCCCC	GGGCAAUGAAGCUGGGUCUGA	Cleavage
novel_mir_142	467	-1.92846	0	down				-2.01815	1.6795e-213	down				CotAD_55328	223	1.94	3.54	1.58	1.68	2.53	2.05	0.865	-0.298	0.587	-0.304	ns	ns	ns	ns	2619	-	-	-	gi|462397181|gb|EMJ02980.1|/0/hypothetical protein PRUPE_ppa001132mg [Prunus persica]	CotAD_55328	AT1G71210.1	Symbols: | Pentatricopeptide repeat (PPR) superfamily protein | chr1:26838850-26841489 REVERSE LENGTH=879	CotAD_55328	novel_mir_96	467	3	22.378	1	21	1856	1876	UCGGACCAGGCUUCAUUCCUC	GUGGGAUUAAGCCUGGUCUGA	Cleavage
novel_mir_142	468	-1.92846	0	down				-2.01815	1.6795e-213	down				CotAD_60655	224	2.68	0.99	1.43	2.06	0.25	1.79	-1.435	-0.908	-3.057	2.855	ns	ns	ns	ns	1068	GO:0043231//intracellular membrane-bounded organelle	GO:0003677//DNA binding;GO:0001071//nucleic acid binding transcription factor activity	GO:0006351//transcription, DNA-templated	gi|297743212|emb|CBI36079.3|/1.19593e-85/unnamed protein product [Vitis vinifera]	CotAD_60655	AT4G32880.1	Symbols: ATHB-8, ATHB8, HB-8 | homeobox gene 8 | chr4:15863587-15867822 REVERSE LENGTH=833	CotAD_60655	novel_mir_96	468	2	24.161	1	20	411	430	UCGGACCAGGCUUCAUUCCU	UGGGAUGAAGCCUGGUCCGG	Cleavage
novel_mir_142	469	-1.92846	0	down				-2.01815	1.6795e-213	down				CotAD_64592	225	3.58	1.19	1.96	0	1.79	0	-1.587	-0.868	10.805	-10.805	ns	ns	ns	ns	444	GO:0043231//intracellular membrane-bounded organelle	GO:0003677//DNA binding;GO:0001071//nucleic acid binding transcription factor activity	GO:0006351//transcription, DNA-templated	gi|147792360|emb|CAN65768.1|/4.21561e-50/hypothetical protein VITISV_018803 [Vitis vinifera]	CotAD_64592	AT4G32880.1	Symbols: ATHB-8, ATHB8, HB-8 | homeobox gene 8 | chr4:15863587-15867822 REVERSE LENGTH=833	CotAD_64592	novel_mir_96	469	2	22.781	1	20	240	259	UCGGACCAGGCUUCAUUCCU	UGGGAUGAAGCCUGGUCCGG	Cleavage
novel_mir_142	470	-1.92846	0	down				-2.01815	1.6795e-213	down				CotAD_75469	226	0	0	0.28	0.31	0.33	0.48	0	8.104	0.113	0.533	ns	ns	ns	ns	792	GO:0043231//intracellular membrane-bounded organelle	GO:0003677//DNA binding;GO:0001071//nucleic acid binding transcription factor activity	GO:0006351//transcription, DNA-templated	gi|383930759|gb|AFH56718.1|/9.34051e-137/class III HD-Zip protein 8 [Prunus persica]	CotAD_75469	AT4G32880.1	Symbols: ATHB-8, ATHB8, HB-8 | homeobox gene 8 | chr4:15863587-15867822 REVERSE LENGTH=833	CotAD_75469	novel_mir_96	470	2	20.839	1	20	564	583	UCGGACCAGGCUUCAUUCCU	UGGGAUGAAGCCUGGUCCGG	Cleavage
novel_mir_142	471	-1.92846	0	down				-2.01815	1.6795e-213	down				CotAD_75643	227	3.21	0.76	0.63	0.71	1.15	0	-2.072	-2.353	0.698	-10.162	ns	ns	ns	ns	693	GO:0043231//intracellular membrane-bounded organelle	GO:0003677//DNA binding;GO:0001071//nucleic acid binding transcription factor activity	GO:0006351//transcription, DNA-templated	gi|460413983|ref|XP_004252354.1|/1.18156e-70/PREDICTED: homeobox-leucine zipper protein ATHB-15-like [Solanum lycopersicum]	CotAD_75643	AT4G32880.1	Symbols: ATHB-8, ATHB8, HB-8 | homeobox gene 8 | chr4:15863587-15867822 REVERSE LENGTH=833	CotAD_75643	novel_mir_144	471	2.5	24.59	1	20	285	304	UUGGACCAGGCUUCAUUCCC	UGGGAUGAAGCCUGGUCUAG	Cleavage
novel_mir_143	472							-1.47875	7.87981e-13	down				CotAD_13588	228	6.67	8.97	9.67	6.32	4.7	13.6	0.427	0.535	-0.428	1.533	ns	ns	ns	ns	1239	-	-	-	gi|462420072|gb|EMJ24335.1|/4.51926e-151/hypothetical protein PRUPE_ppa005466mg [Prunus persica]	CotAD_13588	AT1G35470.1	Symbols: | SPla/RYanodine receptor (SPRY) domain-containing protein | chr1:13051636-13054922 REVERSE LENGTH=465	CotAD_13588	novel_mir_143	472	3	21.649	1	20	465	484	UUGGACUGAAGGGAGCUCCC	GGGAGAUGCUUUCGGUCCAA	Cleavage
novel_mir_143	473							-1.47875	7.87981e-13	down				CotAD_67325	229	0.95	0.63	1.43	1.03	0.95	2.29	-0.587	0.592	-0.109	1.27	ns	ns	ns	ns	1671	GO:0043231//intracellular membrane-bounded organelle	GO:0003676//nucleic acid binding	-	gi|225449813|ref|XP_002275846.1|/0/PREDICTED: transcription factor GAMYB [Vitis vinifera]	CotAD_67325	AT5G06100.3	Symbols: MYB33, ATMYB33 | myb domain protein 33 | chr5:1838555-1840386 FORWARD LENGTH=520	CotAD_67325	novel_mir_66	473	3	22.559	1	21	953	973	UUUGGAUUGAAGGGAGCUCUA	UGGAGCUCCCUUCACUCCAAU	Cleavage
novel_mir_143	474							-1.47875	7.87981e-13	down				CotAD_73356	230	3.81	2.69	3	2.64	2.69	3.67	-0.499	-0.344	0.031	0.445	ns	ns	ns	ns	1671	GO:0043231//intracellular membrane-bounded organelle	GO:0003676//nucleic acid binding	-	gi|462415424|gb|EMJ20161.1|/0/hypothetical protein PRUPE_ppa003628mg [Prunus persica]	CotAD_73356	AT5G06100.3	Symbols: MYB33, ATMYB33 | myb domain protein 33 | chr5:1838555-1840386 FORWARD LENGTH=520	CotAD_73356	novel_mir_66	474	3	22.559	1	21	953	973	UUUGGAUUGAAGGGAGCUCUA	UGGAGCUCCCUUCACUCCAAU	Cleavage
novel_mir_144	475	-1.20987	4.62969e-16	down				-1.03326	4.22021e-08	down				CotAD_04603	231	6.6	7.72	10.09	5.18	5.18	4.59	0.225	0.612	0	-0.175	ns	ns	ns	ns	2505	GO:0043231//intracellular membrane-bounded organelle	GO:0003677//DNA binding;GO:0001071//nucleic acid binding transcription factor activity	GO:0006351//transcription, DNA-templated	gi|63115354|gb|AAY33856.1|/0/class III HD-zip protein [Gossypium barbadense]	CotAD_04603	AT5G60690.1	Symbols: REV, IFL, IFL1 | Homeobox-leucine zipper family protein / lipid-binding START domain-containing protein | chr5:24397734-24401933 FORWARD LENGTH=842	CotAD_04603	novel_mir_144	475	2	22.475	1	20	549	568	UUGGACCAGGCUUCAUUCCC	UGGGAUGAAGCCUGGUCCAG	Cleavage
novel_mir_144	476	-1.20987	4.62969e-16	down				-1.03326	4.22021e-08	down				CotAD_09634	232	12.13	21.56	23.37	11.67	16.41	18.72	0.83	0.946	0.492	0.19	ns	ns	ns	ns	2517	GO:0043231//intracellular membrane-bounded organelle	GO:0001071//nucleic acid binding transcription factor activity;GO:0003677//DNA binding	GO:0009933//meristem structural organization;GO:0009953//dorsal/ventral pattern formation;GO:0009887//organ morphogenesis;GO:0009799//specification of symmetry;GO:0010073//meristem maintenance;GO:0006351//transcription, DNA-templated;GO:0003006//developmental process involved in reproduction	gi|255549852|ref|XP_002515977.1|/0/DNA binding protein, putative [Ricinus communis]	CotAD_09634	AT1G52150.1	Symbols: ATHB-15, ATHB15, CNA, ICU4 | Homeobox-leucine zipper family protein / lipid-binding START domain-containing protein | chr1:19409913-19413961 REVERSE LENGTH=836	CotAD_09634	novel_mir_96	476	1.5	24.368	1	20	552	571	UCGGACCAGGCUUCAUUCCU	UGGAAUGAAGCCUGGUCCGG	Cleavage
novel_mir_144	477	-1.20987	4.62969e-16	down				-1.03326	4.22021e-08	down				CotAD_12938	233	0.08	0.07	0.33	0.18	0.13	0.29	-0.265	2.039	-0.472	1.118	ns	ns	ns	ns	3978	-	-	-	gi|296086711|emb|CBI32346.3|/0/unnamed protein product [Vitis vinifera]	CotAD_12938	AT2G48110.1	Symbols: REF4, MED33B | reduced epidermal fluorescence 4 | chr2:19673370-19679494 FORWARD LENGTH=1275	CotAD_12938	novel_mir_144	477	3	18.647	1	21	3490	3510	UUGGACCAGGCUUCAUUCCCC	GGUGGAUUAAGCUUGGUCCAA	Cleavage
novel_mir_144	478	-1.20987	4.62969e-16	down				-1.03326	4.22021e-08	down				CotAD_34296	234	5.83	7.27	7.11	3.31	5.17	1.83	0.32	0.288	0.64	-1.497	ns	ns	ns	ns	2511	GO:0043231//intracellular membrane-bounded organelle	GO:0003677//DNA binding;GO:0001071//nucleic acid binding transcription factor activity	GO:0006351//transcription, DNA-templated	gi|60327635|gb|AAX19057.1|/0/class III HD-Zip protein 8 [Populus trichocarpa]	CotAD_34296	AT4G32880.1	Symbols: ATHB-8, ATHB8, HB-8 | homeobox gene 8 | chr4:15863587-15867822 REVERSE LENGTH=833	CotAD_34296	novel_mir_96	478	2	24.632	1	20	558	577	UCGGACCAGGCUUCAUUCCU	UGGGAUGAAGCCUGGUCCGG	Cleavage
novel_mir_144	479	-1.20987	4.62969e-16	down				-1.03326	4.22021e-08	down				CotAD_36524	235	14.68	13.26	16.2	13.02	9.94	9.89	-0.147	0.141	-0.389	-0.008	ns	ns	ns	ns	2556	GO:0043231//intracellular membrane-bounded organelle	GO:0003677//DNA binding;GO:0001071//nucleic acid binding transcription factor activity	GO:0006351//transcription, DNA-templated	gi|255578153|ref|XP_002529946.1|/0/DNA binding protein, putative [Ricinus communis]	CotAD_36524	AT5G60690.1	Symbols: REV, IFL, IFL1 | Homeobox-leucine zipper family protein / lipid-binding START domain-containing protein | chr5:24397734-24401933 FORWARD LENGTH=842	CotAD_36524	novel_mir_96	479	2	22.953	1	20	567	586	UCGGACCAGGCUUCAUUCCU	UGGGAUGAAGCCUGGUCCGG	Cleavage
novel_mir_144	480	-1.20987	4.62969e-16	down				-1.03326	4.22021e-08	down				CotAD_42448	236	8.67	6.9	7.57	6.57	4.6	4.24	-0.329	-0.195	-0.515	-0.119	ns	ns	ns	ns	2532	GO:0043231//intracellular membrane-bounded organelle	GO:0003677//DNA binding;GO:0001071//nucleic acid binding transcription factor activity	GO:0006351//transcription, DNA-templated	gi|297746262|emb|CBI16318.3|/0/unnamed protein product [Vitis vinifera]	CotAD_42448	AT5G60690.1	Symbols: REV, IFL, IFL1 | Homeobox-leucine zipper family protein / lipid-binding START domain-containing protein | chr5:24397734-24401933 FORWARD LENGTH=842	CotAD_42448	novel_mir_96	480	2	21.442	1	20	561	580	UCGGACCAGGCUUCAUUCCU	UGGGAUGAAGCCUGGUCCGG	Cleavage
novel_mir_144	481	-1.20987	4.62969e-16	down				-1.03326	4.22021e-08	down				CotAD_52278	237	1.74	1.16	0.72	0.81	0.58	0	-0.587	-1.283	-0.472	-9.181	ns	ns	ns	ns	912	-	GO:0003677//DNA binding	GO:0006351//transcription, DNA-templated	gi|297743212|emb|CBI36079.3|/2.84776e-74/unnamed protein product [Vitis vinifera]	CotAD_52278	AT4G32880.1	Symbols: ATHB-8, ATHB8, HB-8 | homeobox gene 8 | chr4:15863587-15867822 REVERSE LENGTH=833	CotAD_52278	novel_mir_96	481	2	24.774	1	20	312	331	UCGGACCAGGCUUCAUUCCU	UGGGAUGAAGCCUGGUCCGG	Cleavage
novel_mir_144	482	-1.20987	4.62969e-16	down				-1.03326	4.22021e-08	down				CotAD_57683	238	0.53	0.89	1.46	1.23	1.33	0	0.735	1.454	0.113	-10.378	ns	ns	ns	ns	597	GO:0043231//intracellular membrane-bounded organelle	GO:0003677//DNA binding;GO:0001071//nucleic acid binding transcription factor activity	GO:0006351//transcription, DNA-templated	gi|297743212|emb|CBI36079.3|/1.5543e-67/unnamed protein product [Vitis vinifera]	CotAD_57683	AT4G32880.1	Symbols: ATHB-8, ATHB8, HB-8 | homeobox gene 8 | chr4:15863587-15867822 REVERSE LENGTH=833	CotAD_57683	novel_mir_96	482	2	24.95	1	20	183	202	UCGGACCAGGCUUCAUUCCU	UGGGAUGAAGCCUGGUCCGG	Cleavage
novel_mir_144	483	-1.20987	4.62969e-16	down				-1.03326	4.22021e-08	down				CotAD_60655	239	2.68	0.99	1.43	2.06	0.25	1.79	-1.435	-0.908	-3.057	2.855	ns	ns	ns	ns	1068	GO:0043231//intracellular membrane-bounded organelle	GO:0003677//DNA binding;GO:0001071//nucleic acid binding transcription factor activity	GO:0006351//transcription, DNA-templated	gi|297743212|emb|CBI36079.3|/1.19593e-85/unnamed protein product [Vitis vinifera]	CotAD_60655	AT4G32880.1	Symbols: ATHB-8, ATHB8, HB-8 | homeobox gene 8 | chr4:15863587-15867822 REVERSE LENGTH=833	CotAD_60655	novel_mir_96	483	2	24.161	1	20	411	430	UCGGACCAGGCUUCAUUCCU	UGGGAUGAAGCCUGGUCCGG	Cleavage
novel_mir_144	484	-1.20987	4.62969e-16	down				-1.03326	4.22021e-08	down				CotAD_61480	240	4.45	4.45	1.83	2.74	10.38	4.29	-0.002	-1.283	1.92	-1.275	ns	ns	ns	ns	357	-	GO:0004180//carboxypeptidase activity	GO:0019538//protein metabolic process	gi|359494753|ref|XP_002264454.2|/9.09021e-36/PREDICTED: serine carboxypeptidase-like 20-like [Vitis vinifera]	CotAD_61480	AT3G25420.1	Symbols: scpl21 | serine carboxypeptidase-like 21 | chr3:9217832-9220836 FORWARD LENGTH=505	CotAD_61480	novel_mir_144	484	3	23.561	1	20	211	230	UUGGACCAGGCUUCAUUCCC	GGGAGUGAAGCCUGGACUAG	Cleavage
novel_mir_144	485	-1.20987	4.62969e-16	down				-1.03326	4.22021e-08	down				CotAD_64592	241	3.58	1.19	1.96	0	1.79	0	-1.587	-0.868	10.805	-10.805	ns	ns	ns	ns	444	GO:0043231//intracellular membrane-bounded organelle	GO:0003677//DNA binding;GO:0001071//nucleic acid binding transcription factor activity	GO:0006351//transcription, DNA-templated	gi|147792360|emb|CAN65768.1|/4.21561e-50/hypothetical protein VITISV_018803 [Vitis vinifera]	CotAD_64592	AT4G32880.1	Symbols: ATHB-8, ATHB8, HB-8 | homeobox gene 8 | chr4:15863587-15867822 REVERSE LENGTH=833	CotAD_64592	novel_mir_96	485	2	22.781	1	20	240	259	UCGGACCAGGCUUCAUUCCU	UGGGAUGAAGCCUGGUCCGG	Cleavage
novel_mir_144	486	-1.20987	4.62969e-16	down				-1.03326	4.22021e-08	down				CotAD_75469	242	0	0	0.28	0.31	0.33	0.48	0	8.104	0.113	0.533	ns	ns	ns	ns	792	GO:0043231//intracellular membrane-bounded organelle	GO:0003677//DNA binding;GO:0001071//nucleic acid binding transcription factor activity	GO:0006351//transcription, DNA-templated	gi|383930759|gb|AFH56718.1|/9.34051e-137/class III HD-Zip protein 8 [Prunus persica]	CotAD_75469	AT4G32880.1	Symbols: ATHB-8, ATHB8, HB-8 | homeobox gene 8 | chr4:15863587-15867822 REVERSE LENGTH=833	CotAD_75469	novel_mir_96	486	2	20.839	1	20	564	583	UCGGACCAGGCUUCAUUCCU	UGGGAUGAAGCCUGGUCCGG	Cleavage
novel_mir_144	487	-1.20987	4.62969e-16	down				-1.03326	4.22021e-08	down				CotAD_75643	243	3.21	0.76	0.63	0.71	1.15	0	-2.072	-2.353	0.698	-10.162	ns	ns	ns	ns	693	GO:0043231//intracellular membrane-bounded organelle	GO:0003677//DNA binding;GO:0001071//nucleic acid binding transcription factor activity	GO:0006351//transcription, DNA-templated	gi|460413983|ref|XP_004252354.1|/1.18156e-70/PREDICTED: homeobox-leucine zipper protein ATHB-15-like [Solanum lycopersicum]	CotAD_75643	AT4G32880.1	Symbols: ATHB-8, ATHB8, HB-8 | homeobox gene 8 | chr4:15863587-15867822 REVERSE LENGTH=833	CotAD_75643	novel_mir_144	487	2.5	24.59	1	20	285	304	UUGGACCAGGCUUCAUUCCC	UGGGAUGAAGCCUGGUCUAG	Cleavage
novel_mir_150	488				-1.07355	3.67688e-09	down	-11.8364	3.36088e-14	down	-12.3654	7.72379e-61	down	CotAD_32778	1252	59.37	20.86	29.05	35.61	19.25	33.43	-1.509	-1.031	-0.887	0.796	down	down	ns	ns	1650	GO:0043231//intracellular membrane-bounded organelle	GO:0003676//nucleic acid binding	GO:0009725//response to hormone;GO:0009813//flavonoid biosynthetic process;GO:0009414//response to water deprivation;GO:0009743//response to carbohydrate;GO:0006355//regulation of transcription, DNA-templated;GO:0034599//cellular response to oxidative stress;GO:0007165//signal transduction;GO:0002213//defense response to insect	gi|224126263|ref|XP_002329512.1|/1.97358e-147/predicted protein [Populus trichocarpa]	CotAD_32778	AT4G17880.1	Symbols: | Basic helix-loop-helix (bHLH) DNA-binding family protein | chr4:9933702-9935471 REVERSE LENGTH=589	CotAD_32778	novel_mir_150	488	3	13.034	1	23	735	757	GAUUACUAAUCCAAGACCAGAAU	AUCAUCGUUUUGGAUUAGUGAUC	Cleavage
novel_mir_150	489				-1.07355	3.67688e-09	down	-11.8364	3.36088e-14	down	-12.3654	7.72379e-61	down	CotAD_43745	244	13.41	18.66	12.49	14.67	20.23	19.68	0.477	-0.103	0.463	-0.04	ns	ns	ns	ns	1518	-	GO:0005488//binding	-	gi|224138222|ref|XP_002322760.1|/3.02031e-163/predicted protein [Populus trichocarpa]	CotAD_43745	AT5G06560.1	Symbols: | Protein of unknown function, DUF593 | chr5:2003678-2005543 REVERSE LENGTH=518	CotAD_43745	novel_mir_150	489	2.5	13.837	1	20	72	91	GAUUACUAAUCCAAGACCAG	CUGUUCUUUGAUUAGUGAUC	Cleavage
novel_mir_150	490				-1.07355	3.67688e-09	down	-11.8364	3.36088e-14	down	-12.3654	7.72379e-61	down	CotAD_53742	245	3.13	2.01	1.75	2.41	1.78	1.03	-0.637	-0.835	-0.439	-0.789	ns	ns	ns	ns	2235	GO:0016020//membrane	GO:0016772//transferase activity, transferring phosphorus-containing groups	GO:0010033//response to organic substance;GO:0009987//cellular process;GO:0008152//metabolic process	gi|224084402|ref|XP_002307286.1|/0/predicted protein [Populus trichocarpa]	CotAD_53742	AT5G67280.1	Symbols: RLK | receptor-like kinase | chr5:26842430-26845126 REVERSE LENGTH=751	CotAD_53742	novel_mir_150	490	2.5	18.151	1	20	1001	1020	GAUUACUAAUCCAAGACCAG	CUGGAGUUGGAUUAGUAAUU	Cleavage
novel_mir_150	491				-1.07355	3.67688e-09	down	-11.8364	3.36088e-14	down	-12.3654	7.72379e-61	down	CotAD_62282	246	11.23	5.19	17.77	10.18	11.63	14.42	-1.113	0.663	0.192	0.31	ns	ns	ns	ns	1275	GO:0044464	GO:0016628//oxidoreductase activity, acting on the CH-CH group of donors, NAD or NADP as acceptor;GO:0015075//ion transmembrane transporter activity	GO:0008152//metabolic process;GO:0006811//ion transport	gi|255548055|ref|XP_002515084.1|/6.23288e-79/cation efflux protein/ zinc transporter, putative [Ricinus communis]	CotAD_62282	AT2G46800.2	Symbols: ZAT, ATMTP1, MTP1, ZAT1, ATCDF1 | zinc transporter of Arabidopsis thaliana | chr2:19238128-19239324 FORWARD LENGTH=398	CotAD_62282	novel_mir_150	491	3	18.259	1	22	495	516	GAUUACUAAUCCAAGACCAGAA	UGCUGCUUUUGGAUUAGUGGUU	Cleavage
novel_mir_150	492				-1.07355	3.67688e-09	down	-11.8364	3.36088e-14	down	-12.3654	7.72379e-61	down	CotAD_67825	247	9.32	9.43	17.42	7.75	13.42	17.29	0.018	0.903	0.791	0.366	ns	ns	ns	ns	1263	GO:0043231//intracellular membrane-bounded organelle;GO:0031090//organelle membrane	GO:0016628//oxidoreductase activity, acting on the CH-CH group of donors, NAD or NADP as acceptor;GO:0008509//anion transmembrane transporter activity;GO:0046915//transition metal ion transmembrane transporter activity	GO:0010035//response to inorganic substance;GO:0006829//zinc ion transport;GO:0008152//metabolic process;GO:0072503	gi|255548055|ref|XP_002515084.1|/4.29047e-80/cation efflux protein/ zinc transporter, putative [Ricinus communis]	CotAD_67825	AT2G46800.2	Symbols: ZAT, ATMTP1, MTP1, ZAT1, ATCDF1 | zinc transporter of Arabidopsis thaliana | chr2:19238128-19239324 FORWARD LENGTH=398	CotAD_67825	novel_mir_150	492	3	17.44	1	22	495	516	GAUUACUAAUCCAAGACCAGAA	UGCUGCUUUUGGAUUAGUGGUU	Cleavage
novel_mir_150	493				-1.07355	3.67688e-09	down	-11.8364	3.36088e-14	down	-12.3654	7.72379e-61	down	CotAD_72615	248	1.71	0.83	0.98	1.32	1.07	1.2	-1.042	-0.809	-0.302	0.17	ns	ns	ns	ns	2229	GO:0016020//membrane	GO:0016772//transferase activity, transferring phosphorus-containing groups	GO:0010033//response to organic substance;GO:0009987//cellular process;GO:0008152//metabolic process	gi|224084402|ref|XP_002307286.1|/0/predicted protein [Populus trichocarpa]	CotAD_72615	AT2G23300.1	Symbols: | Leucine-rich repeat protein kinase family protein | chr2:9914608-9917130 FORWARD LENGTH=773	CotAD_72615	novel_mir_150	493	2.5	16.821	1	20	1001	1020	GAUUACUAAUCCAAGACCAG	CUGGAGUUGGAUUAGUAAUU	Cleavage
novel_mir_151	494	-8.58841	0.0018079	down	1.03316	0.00595826	up							CotAD_09638	249	0.08	0.13	0.37	0.12	0.25	0.74	0.735	2.261	1.113	1.533	ns	ns	ns	ns	4167	GO:0044464	GO:0017111//nucleoside-triphosphatase activity;GO:0015604//organic phosphonate transmembrane transporter activity;GO:0032559	GO:0009207	gi|297743203|emb|CBI36070.3|/0/unnamed protein product [Vitis vinifera]	CotAD_09638	AT1G59870.1	Symbols: PEN3, PDR8, ATPDR8, ABCG36, ATABCG36 | ABC-2 and Plant PDR ABC-type transporter family protein | chr1:22034661-22039844 FORWARD LENGTH=1469	CotAD_09638	novel_mir_151	494	3	21.465	1	20	379	398	CUUUUGGCCCUUGAACUUGG	CCAAGCUUAAGGGUUAAAGG	Cleavage
novel_mir_151	495	-8.58841	0.0018079	down	1.03316	0.00595826	up							CotAD_65465	250	1.17	1.04	1.51	2.37	0.98	1.06	-0.177	0.361	-1.279	0.118	ns	ns	ns	ns	4332	GO:0044464	GO:0017111//nucleoside-triphosphatase activity;GO:0015604//organic phosphonate transmembrane transporter activity;GO:0032559	GO:0009207	gi|297743203|emb|CBI36070.3|/0/unnamed protein product [Vitis vinifera]	CotAD_65465	AT1G59870.1	Symbols: PEN3, PDR8, ATPDR8, ABCG36, ATABCG36 | ABC-2 and Plant PDR ABC-type transporter family protein | chr1:22034661-22039844 FORWARD LENGTH=1469	CotAD_65465	novel_mir_151	495	3	20.86	1	20	664	683	CUUUUGGCCCUUGAACUUGG	CCAAGCUUAAGGGUUAAAGG	Cleavage
novel_mir_151	496	-8.58841	0.0018079	down	1.03316	0.00595826	up							CotAD_65576	251	16.12	16.59	23.99	15.17	11.77	26.03	0.041	0.574	-0.366	1.145	ns	ns	ns	ns	4341	-	GO:0005488//binding	-	gi|462409598|gb|EMJ14932.1|/0/hypothetical protein PRUPE_ppa000177mg [Prunus persica]	CotAD_65576	AT3G14980.1	Symbols: | Acyl-CoA N-acyltransferase with RING/FYVE/PHD-type zinc finger protein | chr3:5039931-5044811 REVERSE LENGTH=1189	CotAD_65576	novel_mir_151	496	3	9.805	1	20	2300	2319	CUUUUGGCCCUUGAACUUGG	CCAAGUUCAAGAGCAAGAAG	Translation
novel_mir_151	497	-8.58841	0.0018079	down	1.03316	0.00595826	up							CotAD_70813	16	0.5	0.53	2.14	0.77	0.89	4.54	0.098	2.106	0.213	2.354	ns	up	ns	up	4476	GO:0044464	GO:0017111//nucleoside-triphosphatase activity;GO:0015604//organic phosphonate transmembrane transporter activity;GO:0032559	GO:0009207	gi|470139045|ref|XP_004305262.1|/0/PREDICTED: ABC transporter G family member 36-like [Fragaria vesca subsp. vesca]	CotAD_70813	AT1G59870.1	Symbols: PEN3, PDR8, ATPDR8, ABCG36, ATABCG36 | ABC-2 and Plant PDR ABC-type transporter family protein | chr1:22034661-22039844 FORWARD LENGTH=1469	CotAD_70813	novel_mir_151	497	3	20.275	1	20	667	686	CUUUUGGCCCUUGAACUUGG	CCAAGCUUAAGGGUUAAAGG	Cleavage
novel_mir_153	498	-2.1336	0	down				-1.91818	0	down				CotAD_02911	252	0.51	1.28	2.8	0	1.28	1.23	1.32	2.454	10.317	-0.052	ns	ns	ns	ns	1245	-	GO:0003676//nucleic acid binding	GO:0009725//response to hormone;GO:0009845//seed germination;GO:0009628//response to abiotic stimulus;GO:0006355//regulation of transcription, DNA-templated;GO:0009743//response to carbohydrate;GO:0006950//response to stress	gi|302746499|gb|ADL62859.1|/1.53619e-98/abscisic acid insensitive [Prunus armeniaca]	CotAD_02911	AT2G36270.1	Symbols: ABI5, GIA1 | Basic-leucine zipper (bZIP) transcription factor family protein | chr2:15204980-15206571 REVERSE LENGTH=442	CotAD_02911	novel_mir_153	498	3	21.666	1	20	402	421	UCUCGGACCAGGCUUCAUUC	CGAUGAAGUUUGGUCUGAGA	Cleavage
novel_mir_153	499	-2.1336	0	down				-1.91818	0	down				CotAD_03885	1192	113.49	59.49	74.51	135.09	56.54	79.44	-0.932	-0.607	-1.256	0.491	ns	ns	down	ns	810	GO:0030529//ribonucleoprotein complex	GO:0003676//nucleic acid binding;GO:0005198//structural molecule activity	GO:0010467//gene expression	gi|255544864|ref|XP_002513493.1|/2.5461e-121/40S ribosomal protein S2, putative [Ricinus communis]	CotAD_03885	AT1G58684.1	Symbols: | Ribosomal protein S5 family protein | chr1:21770021-21771217 REVERSE LENGTH=284	CotAD_03885	novel_mir_153	499	3	24.594	1	20	518	537	UCUCGGACCAGGCUUCAUUC	GGAUGGUGCCUGCUCCGAGA	Cleavage
novel_mir_153	500	-2.1336	0	down				-1.91818	0	down				CotAD_09634	253	12.13	21.56	23.37	11.67	16.41	18.72	0.83	0.946	0.492	0.19	ns	ns	ns	ns	2517	GO:0043231//intracellular membrane-bounded organelle	GO:0001071//nucleic acid binding transcription factor activity;GO:0003677//DNA binding	GO:0009933//meristem structural organization;GO:0009953//dorsal/ventral pattern formation;GO:0009887//organ morphogenesis;GO:0009799//specification of symmetry;GO:0010073//meristem maintenance;GO:0006351//transcription, DNA-templated;GO:0003006//developmental process involved in reproduction	gi|255549852|ref|XP_002515977.1|/0/DNA binding protein, putative [Ricinus communis]	CotAD_09634	AT1G52150.1	Symbols: ATHB-15, ATHB15, CNA, ICU4 | Homeobox-leucine zipper family protein / lipid-binding START domain-containing protein | chr1:19409913-19413961 REVERSE LENGTH=836	CotAD_09634	novel_mir_96	500	1.5	24.368	1	20	552	571	UCGGACCAGGCUUCAUUCCU	UGGAAUGAAGCCUGGUCCGG	Cleavage
novel_mir_153	501	-2.1336	0	down				-1.91818	0	down				CotAD_43976	254	0.51	1.06	2.27	0.39	1.28	2.46	1.057	2.155	1.698	0.948	ns	ns	ns	ns	1245	-	GO:0003676//nucleic acid binding	GO:0009725//response to hormone;GO:0009845//seed germination;GO:0009628//response to abiotic stimulus;GO:0006355//regulation of transcription, DNA-templated;GO:0009743//response to carbohydrate;GO:0006950//response to stress	gi|462398842|gb|EMJ04510.1|/3.09532e-99/hypothetical protein PRUPE_ppa019833mg [Prunus persica]	CotAD_43976	AT2G36270.1	Symbols: ABI5, GIA1 | Basic-leucine zipper (bZIP) transcription factor family protein | chr2:15204980-15206571 REVERSE LENGTH=442	CotAD_43976	novel_mir_153	501	3	16.651	1	20	402	421	UCUCGGACCAGGCUUCAUUC	CGAUGAAGUUUGGUCUGAGA	Cleavage
novel_mir_153	502	-2.1336	0	down				-1.91818	0	down				CotAD_55328	255	1.94	3.54	1.58	1.68	2.53	2.05	0.865	-0.298	0.587	-0.304	ns	ns	ns	ns	2619	-	-	-	gi|462397181|gb|EMJ02980.1|/0/hypothetical protein PRUPE_ppa001132mg [Prunus persica]	CotAD_55328	AT1G71210.1	Symbols: | Pentatricopeptide repeat (PPR) superfamily protein | chr1:26838850-26841489 REVERSE LENGTH=879	CotAD_55328	novel_mir_96	502	3	22.378	1	21	1856	1876	UCGGACCAGGCUUCAUUCCUC	GUGGGAUUAAGCCUGGUCUGA	Cleavage
novel_mir_154	504							-13.9058	1.13771e-57	down				CotAD_09634	257	12.13	21.56	23.37	11.67	16.41	18.72	0.83	0.946	0.492	0.19	ns	ns	ns	ns	2517	GO:0043231//intracellular membrane-bounded organelle	GO:0001071//nucleic acid binding transcription factor activity;GO:0003677//DNA binding	GO:0009933//meristem structural organization;GO:0009953//dorsal/ventral pattern formation;GO:0009887//organ morphogenesis;GO:0009799//specification of symmetry;GO:0010073//meristem maintenance;GO:0006351//transcription, DNA-templated;GO:0003006//developmental process involved in reproduction	gi|255549852|ref|XP_002515977.1|/0/DNA binding protein, putative [Ricinus communis]	CotAD_09634	AT1G52150.1	Symbols: ATHB-15, ATHB15, CNA, ICU4 | Homeobox-leucine zipper family protein / lipid-binding START domain-containing protein | chr1:19409913-19413961 REVERSE LENGTH=836	CotAD_09634	novel_mir_96	504	1.5	24.368	1	20	552	571	UCGGACCAGGCUUCAUUCCU	UGGAAUGAAGCCUGGUCCGG	Cleavage
novel_mir_154	505							-13.9058	1.13771e-57	down				CotAD_13074	258	0.45	0.19	0.31	0.17	0	0	-1.265	-0.546	-7.424	0	ns	ns	ns	ns	1425	GO:0009536//plastid	-	-	gi|225424368|ref|XP_002281246.1|/0/PREDICTED: histone-lysine N-methyltransferase setd3 [Vitis vinifera]	CotAD_13074	AT1G24610.1	Symbols: | Rubisco methyltransferase family protein | chr1:8720906-8722711 REVERSE LENGTH=476	CotAD_13074	novel_mir_154	505	3	19.001	1	21	335	355	UCGGACCAGGCUUCAUUCCCC	GGGCAAUGAAGCUGGGUCUGA	Cleavage
novel_mir_154	506							-13.9058	1.13771e-57	down				CotAD_34296	259	5.83	7.27	7.11	3.31	5.17	1.83	0.32	0.288	0.64	-1.497	ns	ns	ns	ns	2511	GO:0043231//intracellular membrane-bounded organelle	GO:0003677//DNA binding;GO:0001071//nucleic acid binding transcription factor activity	GO:0006351//transcription, DNA-templated	gi|60327635|gb|AAX19057.1|/0/class III HD-Zip protein 8 [Populus trichocarpa]	CotAD_34296	AT4G32880.1	Symbols: ATHB-8, ATHB8, HB-8 | homeobox gene 8 | chr4:15863587-15867822 REVERSE LENGTH=833	CotAD_34296	novel_mir_96	506	2	24.632	1	20	558	577	UCGGACCAGGCUUCAUUCCU	UGGGAUGAAGCCUGGUCCGG	Cleavage
novel_mir_154	507							-13.9058	1.13771e-57	down				CotAD_36524	260	14.68	13.26	16.2	13.02	9.94	9.89	-0.147	0.141	-0.389	-0.008	ns	ns	ns	ns	2556	GO:0043231//intracellular membrane-bounded organelle	GO:0003677//DNA binding;GO:0001071//nucleic acid binding transcription factor activity	GO:0006351//transcription, DNA-templated	gi|255578153|ref|XP_002529946.1|/0/DNA binding protein, putative [Ricinus communis]	CotAD_36524	AT5G60690.1	Symbols: REV, IFL, IFL1 | Homeobox-leucine zipper family protein / lipid-binding START domain-containing protein | chr5:24397734-24401933 FORWARD LENGTH=842	CotAD_36524	novel_mir_96	507	2	22.953	1	20	567	586	UCGGACCAGGCUUCAUUCCU	UGGGAUGAAGCCUGGUCCGG	Cleavage
novel_mir_154	508							-13.9058	1.13771e-57	down				CotAD_42448	261	8.67	6.9	7.57	6.57	4.6	4.24	-0.329	-0.195	-0.515	-0.119	ns	ns	ns	ns	2532	GO:0043231//intracellular membrane-bounded organelle	GO:0003677//DNA binding;GO:0001071//nucleic acid binding transcription factor activity	GO:0006351//transcription, DNA-templated	gi|297746262|emb|CBI16318.3|/0/unnamed protein product [Vitis vinifera]	CotAD_42448	AT5G60690.1	Symbols: REV, IFL, IFL1 | Homeobox-leucine zipper family protein / lipid-binding START domain-containing protein | chr5:24397734-24401933 FORWARD LENGTH=842	CotAD_42448	novel_mir_96	508	2	21.442	1	20	561	580	UCGGACCAGGCUUCAUUCCU	UGGGAUGAAGCCUGGUCCGG	Cleavage
novel_mir_154	509							-13.9058	1.13771e-57	down				CotAD_52278	262	1.74	1.16	0.72	0.81	0.58	0	-0.587	-1.283	-0.472	-9.181	ns	ns	ns	ns	912	-	GO:0003677//DNA binding	GO:0006351//transcription, DNA-templated	gi|297743212|emb|CBI36079.3|/2.84776e-74/unnamed protein product [Vitis vinifera]	CotAD_52278	AT4G32880.1	Symbols: ATHB-8, ATHB8, HB-8 | homeobox gene 8 | chr4:15863587-15867822 REVERSE LENGTH=833	CotAD_52278	novel_mir_96	509	2	24.774	1	20	312	331	UCGGACCAGGCUUCAUUCCU	UGGGAUGAAGCCUGGUCCGG	Cleavage
novel_mir_154	510							-13.9058	1.13771e-57	down				CotAD_54908	263	0	0.56	0.15	0.34	0.37	0.27	9.122	7.256	0.113	-0.467	ns	ns	ns	ns	1425	GO:0009536//plastid	-	-	gi|225424368|ref|XP_002281246.1|/0/PREDICTED: histone-lysine N-methyltransferase setd3 [Vitis vinifera]	CotAD_54908	AT1G24610.1	Symbols: | Rubisco methyltransferase family protein | chr1:8720906-8722711 REVERSE LENGTH=476	CotAD_54908	novel_mir_154	510	3	19.001	1	21	335	355	UCGGACCAGGCUUCAUUCCCC	GGGCAAUGAAGCUGGGUCUGA	Cleavage
novel_mir_154	511							-13.9058	1.13771e-57	down				CotAD_55328	264	1.94	3.54	1.58	1.68	2.53	2.05	0.865	-0.298	0.587	-0.304	ns	ns	ns	ns	2619	-	-	-	gi|462397181|gb|EMJ02980.1|/0/hypothetical protein PRUPE_ppa001132mg [Prunus persica]	CotAD_55328	AT1G71210.1	Symbols: | Pentatricopeptide repeat (PPR) superfamily protein | chr1:26838850-26841489 REVERSE LENGTH=879	CotAD_55328	novel_mir_96	511	3	22.378	1	21	1856	1876	UCGGACCAGGCUUCAUUCCUC	GUGGGAUUAAGCCUGGUCUGA	Cleavage
novel_mir_154	512							-13.9058	1.13771e-57	down				CotAD_57683	265	0.53	0.89	1.46	1.23	1.33	0	0.735	1.454	0.113	-10.378	ns	ns	ns	ns	597	GO:0043231//intracellular membrane-bounded organelle	GO:0003677//DNA binding;GO:0001071//nucleic acid binding transcription factor activity	GO:0006351//transcription, DNA-templated	gi|297743212|emb|CBI36079.3|/1.5543e-67/unnamed protein product [Vitis vinifera]	CotAD_57683	AT4G32880.1	Symbols: ATHB-8, ATHB8, HB-8 | homeobox gene 8 | chr4:15863587-15867822 REVERSE LENGTH=833	CotAD_57683	novel_mir_96	512	2	24.95	1	20	183	202	UCGGACCAGGCUUCAUUCCU	UGGGAUGAAGCCUGGUCCGG	Cleavage
novel_mir_154	513							-13.9058	1.13771e-57	down				CotAD_60655	266	2.68	0.99	1.43	2.06	0.25	1.79	-1.435	-0.908	-3.057	2.855	ns	ns	ns	ns	1068	GO:0043231//intracellular membrane-bounded organelle	GO:0003677//DNA binding;GO:0001071//nucleic acid binding transcription factor activity	GO:0006351//transcription, DNA-templated	gi|297743212|emb|CBI36079.3|/1.19593e-85/unnamed protein product [Vitis vinifera]	CotAD_60655	AT4G32880.1	Symbols: ATHB-8, ATHB8, HB-8 | homeobox gene 8 | chr4:15863587-15867822 REVERSE LENGTH=833	CotAD_60655	novel_mir_96	513	2	24.161	1	20	411	430	UCGGACCAGGCUUCAUUCCU	UGGGAUGAAGCCUGGUCCGG	Cleavage
novel_mir_154	514							-13.9058	1.13771e-57	down				CotAD_64592	267	3.58	1.19	1.96	0	1.79	0	-1.587	-0.868	10.805	-10.805	ns	ns	ns	ns	444	GO:0043231//intracellular membrane-bounded organelle	GO:0003677//DNA binding;GO:0001071//nucleic acid binding transcription factor activity	GO:0006351//transcription, DNA-templated	gi|147792360|emb|CAN65768.1|/4.21561e-50/hypothetical protein VITISV_018803 [Vitis vinifera]	CotAD_64592	AT4G32880.1	Symbols: ATHB-8, ATHB8, HB-8 | homeobox gene 8 | chr4:15863587-15867822 REVERSE LENGTH=833	CotAD_64592	novel_mir_96	514	2	22.781	1	20	240	259	UCGGACCAGGCUUCAUUCCU	UGGGAUGAAGCCUGGUCCGG	Cleavage
novel_mir_154	515							-13.9058	1.13771e-57	down				CotAD_75469	268	0	0	0.28	0.31	0.33	0.48	0	8.104	0.113	0.533	ns	ns	ns	ns	792	GO:0043231//intracellular membrane-bounded organelle	GO:0003677//DNA binding;GO:0001071//nucleic acid binding transcription factor activity	GO:0006351//transcription, DNA-templated	gi|383930759|gb|AFH56718.1|/9.34051e-137/class III HD-Zip protein 8 [Prunus persica]	CotAD_75469	AT4G32880.1	Symbols: ATHB-8, ATHB8, HB-8 | homeobox gene 8 | chr4:15863587-15867822 REVERSE LENGTH=833	CotAD_75469	novel_mir_96	515	2	20.839	1	20	564	583	UCGGACCAGGCUUCAUUCCU	UGGGAUGAAGCCUGGUCCGG	Cleavage
novel_mir_1540	516				-11.4791	1.53505e-30	down				-1.10494	4.43855e-06	down	CotAD_09136	269	8.29	11	10.32	8.28	10.53	10.67	0.408	0.316	0.347	0.019	ns	ns	ns	ns	6714	GO:0044444//cytoplasmic part	-	GO:0006073//cellular glucan metabolic process;GO:0005984//disaccharide metabolic process	gi|359488185|ref|XP_002279980.2|/0/PREDICTED: HEAT repeat-containing protein 5B-like [Vitis vinifera]	CotAD_09136	AT1G67140.1	Symbols: SWEETIE | HEAT repeat-containing protein | chr1:25101016-25117372 REVERSE LENGTH=2221	CotAD_09136	novel_mir_850	516	2.5	24.567	1	21	341	361	GCUCACUUCUCUUUCCGUCAG	CUGAUGGGAAGCGGAGUGAGC	Translation
novel_mir_1540	517				-11.4791	1.53505e-30	down				-1.10494	4.43855e-06	down	CotAD_19094	270	8.7	10.42	8.72	8.09	7.16	6.01	0.26	0.003	-0.176	-0.252	ns	ns	ns	ns	2997	GO:0043231//intracellular membrane-bounded organelle	GO:0005488//binding	GO:0010629//negative regulation of gene expression	gi|225436685|ref|XP_002263076.1|/0/PREDICTED: protein HIRA [Vitis vinifera]	CotAD_19094	AT3G44530.2	Symbols: HIRA | homolog of histone chaperone HIRA | chr3:16116026-16121247 FORWARD LENGTH=1040	CotAD_19094	novel_mir_850	517	2.5	16.518	1	20	1347	1366	GCUCACUUCUCUUUCCGUCA	UGAUGGAAAGAAGAGUGGGC	Translation
novel_mir_1540	518				-11.4791	1.53505e-30	down				-1.10494	4.43855e-06	down	CotAD_37805	271	3.8	5.33	5.48	5.08	2.83	3.73	0.487	0.528	-0.844	0.4	ns	ns	ns	ns	3180	GO:0043231//intracellular membrane-bounded organelle	GO:0005488//binding	GO:0010629//negative regulation of gene expression	gi|225436685|ref|XP_002263076.1|/0/PREDICTED: protein HIRA [Vitis vinifera]	CotAD_37805	AT3G44530.2	Symbols: HIRA | homolog of histone chaperone HIRA | chr3:16116026-16121247 FORWARD LENGTH=1040	CotAD_37805	novel_mir_850	518	2.5	23.897	1	20	1368	1387	GCUCACUUCUCUUUCCGUCA	UGAUGGGAAGAAAAGUGGGC	Translation
novel_mir_157	519							-1.61676	0	down				CotAD_00367	272	2.26	2.35	2.51	2.39	0.94	0	0.057	0.155	-1.346	-9.875	ns	ns	ns	ns	1128	-	-	-	gi|297738575|emb|CBI27820.3|/3.39715e-110/unnamed protein product [Vitis vinifera]	CotAD_00367	AT3G13960.1	Symbols: AtGRF5, GRF5 | growth-regulating factor 5 | chr3:4608526-4610160 FORWARD LENGTH=397	CotAD_00367	novel_mir_385	519	2.5	13.893	1	19	341	360	UUCCAC-GGCUUUCUUGAAC	GUUCAAGAAAGCCUGUGGAA	Cleavage
novel_mir_157	520							-1.61676	0	down				CotAD_02895	273	1.32	0.66	1.44	0.2	0.44	0.32	-1.002	0.132	1.113	-0.467	ns	ns	ns	ns	1209	GO:0043231//intracellular membrane-bounded organelle;GO:0044444//cytoplasmic part;GO:0071944//cell periphery	GO:0005488//binding	-	gi|255587040|ref|XP_002534110.1|/6.38587e-102/conserved hypothetical protein [Ricinus communis]	CotAD_02895	AT3G52910.1	Symbols: AtGRF4, GRF4 | growth-regulating factor 4 | chr3:19616177-19618268 REVERSE LENGTH=380	CotAD_02895	novel_mir_587	520	3	20.738	1	21	548	569	UUUUCCACA-GCUUUCUUGAAC	GUUCAAGAAAGCCUGUGGAAAU	Translation
novel_mir_157	521							-1.61676	0	down				CotAD_02947	105	42.81	108.81	70.66	43.34	103.79	62.28	1.346	0.723	1.26	-0.737	up	ns	up	ns	1107	-	GO:0046872//metal ion binding	-	gi|255586847|ref|XP_002534034.1|/2.5802e-155/calcium ion binding protein, putative [Ricinus communis]	CotAD_02947	AT4G38810.2	Symbols: | Calcium-binding EF-hand family protein | chr4:18115607-18118860 REVERSE LENGTH=375	CotAD_02947	novel_mir_157	521	3	18.248	1	21	640	660	UUCCACAGCUUUCUUGAACUU	GAAUUCAAGAAAGUUGCGGAA	Cleavage
novel_mir_157	522							-1.61676	0	down				CotAD_03059	1221	6.96	7.43	7.09	9.2	1.63	0.64	0.094	0.027	-2.494	-1.342	ns	ns	down	down	1782	-	-	-	gi|255562074|ref|XP_002522045.1|/3.72141e-123/conserved hypothetical protein [Ricinus communis]	CotAD_03059	AT4G17000.1	Symbols: | unknown protein; Has 2862 Blast hits to 2331 proteins in 349 species: Archae - 6; Bacteria - 408; Metazoa - 833; Fungi - 223; Plants - 134; Viruses - 7; Other Eukaryotes - 1251 (source: NCBI BLink). | chr4:9567046-9569913 REVERSE LENGTH=674	CotAD_03059	novel_mir_599	522	3	13.081	1	20	641	660	UCCUGAGCUUAUUCUUCUUA	UAAGGAGGAUAUGUUCAGGG	Translation
novel_mir_157	523							-1.61676	0	down				CotAD_05525	274	3.77	4	7.52	5.28	4.28	2.48	0.083	0.995	-0.302	-0.789	ns	ns	ns	ns	927	GO:0044424	-	-	gi|225453774|ref|XP_002274750.1|/5.3588e-60/PREDICTED: uncharacterized protein LOC100242152 [Vitis vinifera]	CotAD_05525	AT2G45480.1	Symbols: AtGRF9, GRF9 | growth-regulating factor 9 | chr2:18745583-18747403 FORWARD LENGTH=429	CotAD_05525	novel_mir_587	523	3	15.712	1	21	119	140	UUUUCCACA-GCUUUCUUGAAC	GUUCAAGAAAGCCUGUGGAAAC	Translation
novel_mir_157	524							-1.61676	0	down				CotAD_06783	275	1.62	3.72	2.23	1.56	1.01	0.49	1.195	0.454	-0.624	-1.052	ns	ns	ns	ns	783	-	-	-	gi|449446835|ref|XP_004141176.1|/1.83051e-44/PREDICTED: growth-regulating factor 5-like [Cucumis sativus]	CotAD_06783	AT3G13960.1	Symbols: AtGRF5, GRF5 | growth-regulating factor 5 | chr3:4608526-4610160 FORWARD LENGTH=397	CotAD_06783	novel_mir_587	524	2.5	16.309	1	21	332	353	UUUUCCACA-GCUUUCUUGAAC	GUUCAAGAAAGCAUGUGGAAGA	Translation
novel_mir_157	525							-1.61676	0	down				CotAD_07568	82	4.16	4.91	8.8	4.27	0.72	0.63	0.238	1.079	-2.565	-0.204	ns	up	down	ns	1833	-	-	-	gi|359492530|ref|XP_002283504.2|/0/PREDICTED: uncharacterized protein LOC100260890 [Vitis vinifera]	CotAD_07568	AT2G22840.1	Symbols: AtGRF1, GRF1 | growth-regulating factor 1 | chr2:9728841-9731141 FORWARD LENGTH=530	CotAD_07568	novel_mir_587	525	3	24.825	1	21	800	821	UUUUCCACA-GCUUUCUUGAAC	GUUCAAGAAAGCCUGUGGAAGG	Translation
novel_mir_157	526							-1.61676	0	down				CotAD_14028	1222	15.33	8.24	11.81	12.04	3.99	1.54	-0.896	-0.376	-1.595	-1.374	ns	ns	down	down	996	-	-	-	gi|462415951|gb|EMJ20688.1|/3.92284e-128/hypothetical protein PRUPE_ppa022199mg [Prunus persica]	CotAD_14028	AT3G13960.1	Symbols: AtGRF5, GRF5 | growth-regulating factor 5 | chr3:4608526-4610160 FORWARD LENGTH=397	CotAD_14028	novel_mir_530	526	3	20.823	1	20	114	133	UAAAGAUCUGAGCUUGGUGC	ACAUCAAGCUUUGAUCUUUA	Translation
novel_mir_157	527							-1.61676	0	down				CotAD_19384	276	8.46	10.38	5.49	4.97	4.45	1.34	0.295	-0.624	-0.16	-1.73	ns	ns	ns	ns	1428	GO:0043231//intracellular membrane-bounded organelle;GO:0044444//cytoplasmic part;GO:0016020//membrane	GO:0005488//binding	-	gi|359496932|ref|XP_003635376.1|/2.52606e-148/PREDICTED: uncharacterized protein LOC100853530 [Vitis vinifera]	CotAD_19384	AT2G22840.1	Symbols: AtGRF1, GRF1 | growth-regulating factor 1 | chr2:9728841-9731141 FORWARD LENGTH=530	CotAD_19384	novel_mir_587	527	3	20.561	1	21	737	758	UUUUCCACA-GCUUUCUUGAAC	GUUCAAGAAAGCCUGUGGAAGG	Translation
novel_mir_157	528							-1.61676	0	down				CotAD_25164	277	37.19	40.39	40.85	39.32	35.76	34.75	0.119	0.135	-0.137	-0.041	ns	ns	ns	ns	1488	GO:0044464	GO:0016788//hydrolase activity, acting on ester bonds	GO:0006259//DNA metabolic process	gi|359479058|ref|XP_002276725.2|/3.66995e-89/PREDICTED: structure-specific endonuclease subunit SLX1 homolog 2-like [Vitis vinifera]	CotAD_25164	AT2G30350.2	Symbols: | Excinuclease ABC, C subunit, N-terminal | chr2:12934237-12935742 REVERSE LENGTH=368	CotAD_25164	novel_mir_157	528	3	22.95	1	20	1013	1032	UUCCACAGCUUUCUUGAACU	GGUUUAAGUAUGCUGUGGAA	Translation
novel_mir_157	529							-1.61676	0	down				CotAD_28036	9	42.76	91.88	320.08	56.08	82.07	250.61	1.104	2.904	0.55	1.61	up	up	ns	up	729	-	-	-	gi|255537167|ref|XP_002509650.1|/6.29939e-65/conserved hypothetical protein [Ricinus communis]	CotAD_28036	AT4G37740.1	Symbols: AtGRF2, GRF2 | growth-regulating factor 2 | chr4:17725533-17727609 REVERSE LENGTH=535	CotAD_28036	novel_mir_385	529	3	19.534	1	19	497	516	UUCCAC-GGCUUUCUUGAAC	GUUCAAGAAAGCUUGUGGAA	Cleavage
novel_mir_157	530							-1.61676	0	down				CotAD_32409	278	1.12	1.55	2.17	0.29	1.08	0.9	0.472	0.957	1.92	-0.275	ns	ns	ns	ns	1710	-	-	-	gi|359492530|ref|XP_002283504.2|/0/PREDICTED: uncharacterized protein LOC100260890 [Vitis vinifera]	CotAD_32409	AT4G37740.1	Symbols: AtGRF2, GRF2 | growth-regulating factor 2 | chr4:17725533-17727609 REVERSE LENGTH=535	CotAD_32409	novel_mir_587	530	3	24.763	1	21	755	776	UUUUCCACA-GCUUUCUUGAAC	GUUCAAGAAAGCCUGUGGAAGG	Translation
novel_mir_157	531							-1.61676	0	down				CotAD_36031	1290	4.1	2.05	1.24	5.43	0.27	0	-1.002	-1.73	-4.313	-8.094	down	down	down	down	1938	-	-	-	gi|359492530|ref|XP_002283504.2|/0/PREDICTED: uncharacterized protein LOC100260890 [Vitis vinifera]	CotAD_36031	AT2G22840.1	Symbols: AtGRF1, GRF1 | growth-regulating factor 1 | chr2:9728841-9731141 FORWARD LENGTH=530	CotAD_36031	novel_mir_587	531	3	22.767	1	21	800	821	UUUUCCACA-GCUUUCUUGAAC	GUUCAAGAAAGCCUGUGGAAGG	Translation
novel_mir_157	532							-1.61676	0	down				CotAD_36067	279	3.4	5.66	2.61	2.09	3.63	1.15	0.735	-0.382	0.791	-1.66	ns	ns	ns	ns	2337	GO:0016020//membrane	GO:0046872//metal ion binding	-	gi|255537858|ref|XP_002509994.1|/0/protein binding protein, putative [Ricinus communis]	CotAD_36067	AT5G49665.1	Symbols: | Zinc finger (C3HC4-type RING finger) family protein | chr5:20167119-20169420 REVERSE LENGTH=740	CotAD_36067	novel_mir_157	532	3	18.631	1	21	352	373	UUCCACAGCU-UUCUUGAACUU	AAGUUCAGGAGUAGCUGUGGAA	Translation
novel_mir_157	533							-1.61676	0	down				CotAD_37034	280	6.47	9.97	5.01	6.94	6.62	4.34	0.625	-0.368	-0.068	-0.609	ns	ns	ns	ns	3000	GO:0009536//plastid	GO:0005488//binding	GO:0003006//developmental process involved in reproduction;GO:0009657//plastid organization	gi|462400582|gb|EMJ06139.1|/0/hypothetical protein PRUPE_ppa001240mg [Prunus persica]	CotAD_37034	AT5G67570.1	Symbols: EMB246, DG1, EMB1408 | Tetratricopeptide repeat (TPR)-like superfamily protein | chr5:26952352-26955480 FORWARD LENGTH=798	CotAD_37034	novel_mir_157	533	3	20.71	1	21	1618	1638	UUCCACAGCUUUCUUGAACUU	AAGAUUAAUGAAGCUGUGGAA	Cleavage
novel_mir_157	534							-1.61676	0	down				CotAD_37581	281	27.26	43.34	41.2	23.09	38.54	36.65	0.669	0.596	0.739	-0.073	ns	ns	ns	ns	2205	GO:0031090//organelle membrane	GO:0016811//hydrolase activity, acting on carbon-nitrogen (but not peptide) bonds, in linear amides	-	gi|255558846|ref|XP_002520446.1|/0/ceramidase, putative [Ricinus communis]	CotAD_37581	AT1G07380.1	Symbols: | Neutral/alkaline non-lysosomal ceramidase | chr1:2264829-2268306 REVERSE LENGTH=779	CotAD_37581	novel_mir_157	534	3	16.706	1	20	1070	1089	UUCCACAGCUUUCUUGAACU	AAUUCAAUAAAGCUGUGGAU	Cleavage
novel_mir_157	535							-1.61676	0	down				CotAD_38181	282	0	0.27	0	0	0	0	8.089	0	0	0	ns	ns	ns	ns	972	-	-	-	gi|297743009|emb|CBI35876.3|/1.35695e-85/unnamed protein product [Vitis vinifera]	CotAD_38181	AT3G13960.1	Symbols: AtGRF5, GRF5 | growth-regulating factor 5 | chr3:4608526-4610160 FORWARD LENGTH=397	CotAD_38181	novel_mir_385	535	2.5	14.14	1	19	332	351	UUCCAC-GGCUUUCUUGAAC	GUUCAAGAAAGCCUGUGGAA	Cleavage
novel_mir_157	536							-1.61676	0	down				CotAD_38684	283	0	0	0.67	0	0	0	0	9.393	0	0	ns	ns	ns	ns	972	-	-	-	gi|297743009|emb|CBI35876.3|/5.50916e-87/unnamed protein product [Vitis vinifera]	CotAD_38684	AT3G13960.1	Symbols: AtGRF5, GRF5 | growth-regulating factor 5 | chr3:4608526-4610160 FORWARD LENGTH=397	CotAD_38684	novel_mir_385	536	2.5	16.1	1	19	332	351	UUCCAC-GGCUUUCUUGAAC	GUUCAAGAAAGCCUGUGGAA	Cleavage
novel_mir_157	537							-1.61676	0	down				CotAD_40831	284	5.41	4.78	9.96	6.33	10.13	14.92	-0.177	0.88	0.678	0.559	ns	ns	ns	ns	2823	GO:0031224//intrinsic component of membrane	GO:0046873//metal ion transmembrane transporter activity;GO:0019829//cation-transporting ATPase activity;GO:0005515//protein binding;GO:0032559	GO:0009206;GO:0006816//calcium ion transport	gi|225437164|ref|XP_002274787.1|/0/PREDICTED: calcium-transporting ATPase 12, plasma membrane-type-like [Vitis vinifera]	CotAD_40831	AT3G63380.1	Symbols: | ATPase E1-E2 type family protein / haloacid dehalogenase-like hydrolase family protein | chr3:23407112-23410213 REVERSE LENGTH=1033	CotAD_40831	novel_mir_157	537	3	21.686	1	21	1647	1668	UUCCACAGCUUUCUUGA-ACUU	AGGUGUCAAAAAAGCUGUGGAA	Cleavage
novel_mir_157	538							-1.61676	0	down				CotAD_45680	285	0	0.65	0	0	0.22	0	9.349	0	7.764	-7.764	ns	ns	ns	ns	1218	GO:0043231//intracellular membrane-bounded organelle;GO:0044444//cytoplasmic part;GO:0071944//cell periphery	GO:0005488//binding	-	gi|255587040|ref|XP_002534110.1|/4.04333e-104/conserved hypothetical protein [Ricinus communis]	CotAD_45680	AT3G52910.1	Symbols: AtGRF4, GRF4 | growth-regulating factor 4 | chr3:19616177-19618268 REVERSE LENGTH=380	CotAD_45680	novel_mir_587	538	3	20.738	1	21	554	575	UUUUCCACA-GCUUUCUUGAAC	GUUCAAGAAAGCCUGUGGAAAU	Translation
novel_mir_157	539							-1.61676	0	down				CotAD_51843	286	0	1.23	0	0.23	2.21	0	10.259	0	3.283	-11.107	ns	ns	ns	ns	1080	GO:0016020//membrane;GO:0030312;GO:0009536//plastid	GO:0032559	GO:0048827//phyllome development;GO:0009987//cellular process	gi|255587040|ref|XP_002534110.1|/1.75289e-92/conserved hypothetical protein [Ricinus communis]	CotAD_51843	AT3G52910.1	Symbols: AtGRF4, GRF4 | growth-regulating factor 4 | chr3:19616177-19618268 REVERSE LENGTH=380	CotAD_51843	novel_mir_587	539	3	13.772	1	21	536	557	UUUUCCACA-GCUUUCUUGAAC	GUUCAAGAAAGCCUGUGGAAAU	Translation
novel_mir_157	540							-1.61676	0	down				CotAD_55710	1223	3.15	3.06	1.8	3.24	1.46	0.21	-0.042	-0.809	-1.15	-2.789	ns	ns	down	down	1815	-	-	-	gi|359492530|ref|XP_002283504.2|/0/PREDICTED: uncharacterized protein LOC100260890 [Vitis vinifera]	CotAD_55710	AT2G22840.1	Symbols: AtGRF1, GRF1 | growth-regulating factor 1 | chr2:9728841-9731141 FORWARD LENGTH=530	CotAD_55710	novel_mir_587	540	3	22.84	1	21	752	773	UUUUCCACA-GCUUUCUUGAAC	GUUCAAGAAAGCCUGUGGAAGG	Translation
novel_mir_157	541							-1.61676	0	down				CotAD_55944	287	22.55	32.98	20.65	23.36	30.53	16.5	0.548	-0.127	0.386	-0.888	ns	ns	ns	ns	1509	-	-	-	gi|359490595|ref|XP_002274287.2|/1.10537e-149/PREDICTED: uncharacterized protein At3g49140 [Vitis vinifera]	CotAD_55944	AT3G49140.1	Symbols: | Pentatricopeptide repeat (PPR) superfamily protein | chr3:18212187-18215557 REVERSE LENGTH=499	CotAD_55944	novel_mir_157	541	3	19.218	1	20	971	990	UUCCACAGCUUUCUUGAACU	AGGUUGAGAAAGUUGUGGGA	Cleavage
novel_mir_157	542							-1.61676	0	down				CotAD_58231	288	1.49	3.37	2.78	0.66	0.36	0	1.176	0.895	-0.887	-8.472	ns	ns	ns	ns	1491	GO:0005737//cytoplasm;GO:0043231//intracellular membrane-bounded organelle	GO:0005488//binding	GO:0009628//response to abiotic stimulus	gi|359490734|ref|XP_002271355.2|/3.10805e-96/PREDICTED: uncharacterized protein LOC100250422 [Vitis vinifera]	CotAD_58231	AT5G53660.1	Symbols: AtGRF7, GRF7 | growth-regulating factor 7 | chr5:21794636-21795929 FORWARD LENGTH=365	CotAD_58231	novel_mir_385	542	2.5	14.342	1	19	584	603	UUCCAC-GGCUUUCUUGAAC	GUUCAAGAAAGCCUGUGGAA	Cleavage
novel_mir_157	543							-1.61676	0	down				CotAD_58496	289	2.95	3.63	1.93	3.68	3.63	2.71	0.297	-0.616	-0.02	-0.421	ns	ns	ns	ns	2262	GO:0009536//plastid	GO:0005488//binding	GO:0003006//developmental process involved in reproduction;GO:0009657//plastid organization	gi|255568609|ref|XP_002525278.1|/0/GTP binding protein, putative [Ricinus communis]	CotAD_58496	AT5G67570.1	Symbols: EMB246, DG1, EMB1408 | Tetratricopeptide repeat (TPR)-like superfamily protein | chr5:26952352-26955480 FORWARD LENGTH=798	CotAD_58496	novel_mir_157	543	3	19.64	1	21	880	900	UUCCACAGCUUUCUUGAACUU	AAGAUUAAUGAAGCUGUGGAA	Cleavage
novel_mir_157	544							-1.61676	0	down				CotAD_59463	290	0.56	1.17	0.39	0.87	0	0	1.057	-0.546	-9.762	0	ns	ns	ns	ns	1128	-	-	-	gi|297738575|emb|CBI27820.3|/1.92455e-113/unnamed protein product [Vitis vinifera]	CotAD_59463	AT3G13960.1	Symbols: AtGRF5, GRF5 | growth-regulating factor 5 | chr3:4608526-4610160 FORWARD LENGTH=397	CotAD_59463	novel_mir_385	544	2.5	13.692	1	19	341	360	UUCCAC-GGCUUUCUUGAAC	GUUCAAGAAAGCCUGUGGAA	Cleavage
novel_mir_157	545							-1.61676	0	down				CotAD_61249	291	1.69	0.16	1.16	0.87	0.78	0.68	-3.435	-0.546	-0.15	-0.204	ns	ns	ns	ns	1695	-	-	-	gi|359492530|ref|XP_002283504.2|/0/PREDICTED: uncharacterized protein LOC100260890 [Vitis vinifera]	CotAD_61249	AT2G22840.1	Symbols: AtGRF1, GRF1 | growth-regulating factor 1 | chr2:9728841-9731141 FORWARD LENGTH=530	CotAD_61249	novel_mir_587	545	3	21.768	1	21	755	776	UUUUCCACA-GCUUUCUUGAAC	GUUCAAGAAAGCCUGUGGAAGG	Translation
novel_mir_157	546							-1.61676	0	down				CotAD_61685	50	2.38	5.95	10.44	5.68	5.75	4.59	1.32	2.132	0.017	-0.325	up	up	ns	ns	1335	GO:0005737//cytoplasm;GO:0043231//intracellular membrane-bounded organelle	GO:0016817//hydrolase activity, acting on acid anhydrides;GO:0032559	-	gi|147781806|emb|CAN65448.1|/1.74663e-87/hypothetical protein VITISV_011426 [Vitis vinifera]	CotAD_61685	AT2G45480.1	Symbols: AtGRF9, GRF9 | growth-regulating factor 9 | chr2:18745583-18747403 FORWARD LENGTH=429	CotAD_61685	novel_mir_587	546	3	15.712	1	21	527	548	UUUUCCACA-GCUUUCUUGAAC	GUUCAAGAAAGCCUGUGGAAAC	Translation
novel_mir_157	547							-1.61676	0	down				CotAD_63891	1193	16.6	12.47	11.68	10.11	2.11	2.78	-0.412	-0.506	-2.26	0.395	ns	ns	down	ns	1380	GO:0043231//intracellular membrane-bounded organelle;GO:0071944//cell periphery;GO:0005737//cytoplasm	-	-	gi|462406767|gb|EMJ12231.1|/1.60998e-67/hypothetical protein PRUPE_ppa019752mg [Prunus persica]	CotAD_63891	AT4G24150.1	Symbols: AtGRF8, GRF8 | growth-regulating factor 8 | chr4:12535972-12539387 FORWARD LENGTH=493	CotAD_63891	novel_mir_385	547	2.5	18.151	1	19	716	735	UUCCAC-GGCUUUCUUGAAC	GUUCAAGAAAGCCUGUGGAA	Cleavage
novel_mir_157	548							-1.61676	0	down				CotAD_64453	292	0	2.15	2.53	0.85	0	0.44	11.072	11.305	-9.736	8.797	ns	ns	ns	ns	861	-	-	-	gi|462415951|gb|EMJ20688.1|/2.7513e-116/hypothetical protein PRUPE_ppa022199mg [Prunus persica]	CotAD_64453	AT3G13960.1	Symbols: AtGRF5, GRF5 | growth-regulating factor 5 | chr3:4608526-4610160 FORWARD LENGTH=397	CotAD_64453	novel_mir_385	548	2.5	19.965	1	19	239	258	UUCCAC-GGCUUUCUUGAAC	GUUCAAGAAAGCCUGUGGAA	Cleavage
novel_mir_157	549							-1.61676	0	down				CotAD_67124	293	1.24	1.55	2.12	1.43	0	0	0.32	0.776	-10.483	0	ns	ns	ns	ns	1026	-	-	-	gi|359489864|ref|XP_002270427.2|/3.71085e-137/PREDICTED: uncharacterized protein LOC100259737 [Vitis vinifera]	CotAD_67124	AT3G13960.1	Symbols: AtGRF5, GRF5 | growth-regulating factor 5 | chr3:4608526-4610160 FORWARD LENGTH=397	CotAD_67124	novel_mir_530	549	3	18.431	1	20	123	142	UAAAGAUCUGAGCUUGGUGC	ACAUCAAGCUUUGAUCUUUA	Translation
novel_mir_157	550							-1.61676	0	down				CotAD_68430	294	64.41	57.79	36.38	56.81	49.61	30.97	-0.157	-0.824	-0.196	-0.679	ns	ns	ns	ns	1521	-	-	-	gi|359490595|ref|XP_002274287.2|/8.59379e-134/PREDICTED: uncharacterized protein At3g49140 [Vitis vinifera]	CotAD_68430	AT5G24060.1	Symbols: | Pentatricopeptide repeat (PPR) superfamily protein | chr5:8130273-8133269 REVERSE LENGTH=481	CotAD_68430	novel_mir_157	550	3	20.057	1	20	992	1011	UUCCACAGCUUUCUUGAACU	AGGUUGAGAAAGUUGUGGGA	Cleavage
novel_mir_157	551							-1.61676	0	down				CotAD_71071	295	4.66	4.67	6.58	4.76	4.91	7.21	0.003	0.498	0.045	0.556	ns	ns	ns	ns	3345	-	GO:0017111//nucleoside-triphosphatase activity;GO:0003676//nucleic acid binding;GO:0032559	GO:0006970//response to osmotic stress	gi|224099763|ref|XP_002311608.1|/0/chromatin remodeling complex subunit [Populus trichocarpa]	CotAD_71071	AT3G06010.1	Symbols: ATCHR12 | Homeotic gene regulator | chr3:1802435-1807284 REVERSE LENGTH=1102	CotAD_71071	novel_mir_587	551	2	18.312	1	21	2964	2984	UUUUCCACAGCUUUCUUGAAC	GUUCAUGAGGGCUGUGGAAAA	Cleavage
novel_mir_157	552							-1.61676	0	down				CotAD_71294	296	5.04	5.54	6.51	6.14	5.54	7.09	0.137	0.37	-0.15	0.358	ns	ns	ns	ns	3348	-	GO:0017111//nucleoside-triphosphatase activity;GO:0003676//nucleic acid binding;GO:0032559	GO:0006970//response to osmotic stress	gi|224099763|ref|XP_002311608.1|/0/chromatin remodeling complex subunit [Populus trichocarpa]	CotAD_71294	AT3G06010.1	Symbols: ATCHR12 | Homeotic gene regulator | chr3:1802435-1807284 REVERSE LENGTH=1102	CotAD_71294	novel_mir_587	552	2	17.703	1	21	2964	2984	UUUUCCACAGCUUUCUUGAAC	GUUCAUGAGGGCUGUGGAAAA	Cleavage
novel_mir_157	553							-1.61676	0	down				CotAD_72332	3	3.74	4.34	13.88	6.51	13.18	28.31	0.215	1.893	1.018	1.103	ns	up	up	up	3234	GO:0031224//intrinsic component of membrane	GO:0046873//metal ion transmembrane transporter activity;GO:0019829//cation-transporting ATPase activity;GO:0005515//protein binding;GO:0032559	GO:0009206;GO:0006816//calcium ion transport	gi|225437164|ref|XP_002274787.1|/0/PREDICTED: calcium-transporting ATPase 12, plasma membrane-type-like [Vitis vinifera]	CotAD_72332	AT3G63380.1	Symbols: | ATPase E1-E2 type family protein / haloacid dehalogenase-like hydrolase family protein | chr3:23407112-23410213 REVERSE LENGTH=1033	CotAD_72332	novel_mir_157	553	3	22.862	1	21	2058	2079	UUCCACAGCUUUCUUGA-ACUU	AGGUGUCAAAAAAGCUGUGGAA	Cleavage
novel_mir_157	554							-1.61676	0	down				CotAD_73577	297	0	0	0.3	0	0	0	0	8.235	0	0	ns	ns	ns	ns	723	GO:0016020//membrane;GO:0030312;GO:0009536//plastid	GO:0032559	GO:0048827//phyllome development;GO:0009987//cellular process	gi|255587040|ref|XP_002534110.1|/1.5665e-63/conserved hypothetical protein [Ricinus communis]	CotAD_73577	AT2G36400.1	Symbols: AtGRF3, GRF3 | growth-regulating factor 3 | chr2:15270300-15272617 REVERSE LENGTH=398	CotAD_73577	novel_mir_587	554	3	15.245	1	21	161	182	UUUUCCACA-GCUUUCUUGAAC	GUUCAAGAAAGCCUGUGGAAAU	Translation
novel_mir_159	555							2.09555	0	up				CotAD_42662	298	8.07	5.24	4.31	8.84	5.35	2.97	-0.624	-0.905	-0.725	-0.852	ns	ns	ns	ns	2325	-	-	-	gi|255564751|ref|XP_002523370.1|/0/pentatricopeptide repeat-containing protein, putative [Ricinus communis]	CotAD_42662	AT4G01030.1	Symbols: | pentatricopeptide (PPR) repeat-containing protein | chr4:448336-450642 REVERSE LENGTH=768	CotAD_42662	novel_mir_159	555	2.5	19.634	1	20	613	632	UCUUCCCAACACCUCCCAUA	UAUGGGAGGUGUUGGGAACU	Cleavage
novel_mir_159	556							2.09555	0	up				CotAD_63551	299	0.68	0.57	1.28	0.52	0.85	0.41	-0.265	0.914	0.698	-1.052	ns	ns	ns	ns	1866	GO:0043234//protein complex;GO:0044431//Golgi apparatus part;GO:0016020//membrane	GO:0046872//metal ion binding;GO:0010209//vacuolar sorting signal binding;GO:0004871//signal transducer activity	GO:0006892//post-Golgi vesicle-mediated transport;GO:0006605//protein targeting	gi|255575588|ref|XP_002528694.1|/0/Vacuolar sorting receptor 1 precursor, putative [Ricinus communis]	CotAD_63551	AT3G52850.1	Symbols: VSR1, BP-80, ATELP, BP80, BP80B, ATELP1, ATVSR1, GFS1, VSR1;1, BP80-1;1 | vacuolar sorting receptor homolog 1 | chr3:19587999-19591690 FORWARD LENGTH=623	CotAD_63551	novel_mir_159	556	3	19.74	1	20	1261	1280	UCUUCCCAACACCUCCCAUA	AAUGGUGGGUGUUGGGAGGA	Cleavage
novel_mir_160	557	-1.59866	0	down										CotAD_00389	17	0.86	1.32	6.62	3.48	2.24	9.72	0.628	2.951	-0.637	2.118	ns	up	ns	up	2601	GO:0009532//plastid stroma;GO:0016020//membrane	GO:0005488//binding;GO:0005198//structural molecule activity;GO:0016787//hydrolase activity	GO:0006952//defense response;GO:0033554//cellular response to stress;GO:0010467//gene expression;GO:0009581//detection of external stimulus	gi|225444855|ref|XP_002279295.1|/0/PREDICTED: disease resistance protein RPS2 [Vitis vinifera]	CotAD_00389	AT4G26090.1	Symbols: RPS2 | NB-ARC domain-containing disease resistance protein | chr4:13224596-13227325 FORWARD LENGTH=909	CotAD_00389	novel_mir_188	557	2.5	20.383	1	21	426	446	UUCCCGAGGCCACCCAUUCCA	UGGAAUGGGUGGAGUUGGGAA	Translation
novel_mir_160	558	-1.59866	0	down										CotAD_02179	300	0	0	0	1.38	0	0	0	0	-10.434	0	ns	ns	ns	ns	177	-	-	-	-	COTAD_02179			CotAD_02179	novel_mir_160	558	0	21.242	1	22	7	28	UUUUGCCAGCUCCGCCCAUUCC	GGAAUGGGCGGAGCUGGCAAAA	Cleavage
novel_mir_160	559	-1.59866	0	down										CotAD_07812	301	1.1	1.52	0.75	3.94	0.91	0.88	0.472	-0.546	-2.109	-0.052	ns	ns	ns	ns	870	-	-	-	-	COTAD_07812			CotAD_07812	novel_mir_160	559	3	17.814	1	20	696	715	UUUUGCCAGCUCCGCCCAUU	AAUGGGUGGUCCUGGUAAAA	Translation
novel_mir_160	560	-1.59866	0	down										CotAD_19087	302	0.28	0.92	0.19	0.64	0.46	0.33	1.735	-0.546	-0.472	-0.467	ns	ns	ns	ns	1152	-	-	GO:0003006//developmental process involved in reproduction;GO:0010192//mucilage biosynthetic process	gi|462406455|gb|EMJ11919.1|/6.51366e-133/hypothetical protein PRUPE_ppa022610mg [Prunus persica]	CotAD_19087	AT1G63930.1	Symbols: ROH1 | from the Czech &apos;roh&apos; meaning &apos;corner&apos; | chr1:23727927-23729174 FORWARD LENGTH=415	CotAD_19087	novel_mir_160	560	3	20.968	1	20	1007	1026	UUUUGCCAGCUCCGCCCAUU	AAGUGGCGGAGCUGGCAGAG	Cleavage
novel_mir_160	561	-1.59866	0	down										CotAD_21092	303	4.04	3.36	4.73	6.3	4.51	3.97	-0.265	0.229	-0.481	-0.185	ns	ns	ns	ns	2991	-	-	-	gi|225461744|ref|XP_002283414.1|/9.2073e-120/PREDICTED: probable disease resistance protein At4g27220-like [Vitis vinifera]	CotAD_21092	AT4G27190.1	Symbols: | NB-ARC domain-containing disease resistance protein | chr4:13620977-13623934 REVERSE LENGTH=985	CotAD_21092	novel_mir_160	561	3	17.773	1	22	502	523	UUUUGCCAGCUCCGCCCAUUCC	GGGAUGGGCGGGGUGGGUAAAA	Cleavage
novel_mir_160	562	-1.59866	0	down										CotAD_22103	304	3.04	2.11	1.73	3.44	2.04	1.73	-0.528	-0.809	-0.757	-0.238	ns	ns	ns	ns	3768	-	-	-	gi|359486065|ref|XP_003633380.1|/0/PREDICTED: putative disease resistance RPP13-like protein 1-like [Vitis vinifera]	CotAD_22103	AT3G14470.1	Symbols: | NB-ARC domain-containing disease resistance protein | chr3:4857940-4861104 FORWARD LENGTH=1054	CotAD_22103	novel_mir_160	562	3	24.931	1	22	604	625	UUUUGCCAGCUCCGCCCAUUCC	GGUAUGGGCGGGCUUGGCAAAA	Translation
novel_mir_160	563	-1.59866	0	down										CotAD_22106	305	0.45	0	0.31	0.12	0.12	0	-8.809	-0.546	0.113	-6.96	ns	ns	ns	ns	2127	-	-	-	gi|224053248|ref|XP_002297736.1|/0/cc-nbs-lrr resistance protein [Populus trichocarpa]	CotAD_22106	AT3G14470.1	Symbols: | NB-ARC domain-containing disease resistance protein | chr3:4857940-4861104 FORWARD LENGTH=1054	CotAD_22106	novel_mir_160	563	3	24.881	1	22	604	625	UUUUGCCAGCUCCGCCCAUUCC	GGUAUGGGCGGGCUUGGCAAAA	Translation
novel_mir_160	564	-1.59866	0	down										CotAD_27196	1272	570.05	419.45	117.72	433	266.94	54.76	-0.443	-2.276	-0.698	-2.285	ns	down	ns	down	1203	-	GO:0016705//oxidoreductase activity, acting on paired donors, with incorporation or reduction of molecular oxygen	GO:0044238	gi|17225582|gb|AAL37484.1|AF331163_1/0/delta-12 fatty acid desaturase [Gossypium hirsutum]	CotAD_27196	AT3G12120.2	Symbols: FAD2 | fatty acid desaturase 2 | chr3:3860592-3861743 REVERSE LENGTH=383	CotAD_27196	novel_mir_160	564	3	20.54	1	20	48	67	UUUUGCCAGCUCCGCCCAUU	AAUGGGUGCAGGUGGCAGAA	Translation
[truncated: 1,074 more rows]
[truncated: 2 more columns]

## Sheet: S5-e 4&24h miRNA&gene&Pro
miRNA_Acc.	NO.	log2 ME4/ME0)	p-value	sig-lable	log2 (MN4/MN0)	p-value	sig-lable	log2 (ME24/ME0)	p-value	sig-lable	log2 (MN24/MN0)	p-value	sig-lable	Target_Acc.	NO.	SE0_RPKM	SE4_RPKM	SE24_RPKM	SN0_RPKM	SN4_RPKM	SN24_RPKM	SE4/SE0	SN4/SN0	SE24/SE0	SN24/SN0	SE4/SE0 type	SN4/SN0 type	SE24/SE0 type	SN24/SN0 type	sig. SE4/SE0	sig. SN4/SN0	sig. SE24/SE0	sig. SN24/SN0	Quantition(SE4/SE0)	Quantition(SN4/SN0)	Quantition(SE24/SE0)	Quantition(SN24/SN0)	Accession	Desription	Mass	Seq	Score(set1|set2|set3)	Cov(set1|set2|set3)	SameSets(set1|set2|set3)	Spectrum(set1|set2|set3)	Unique Spectrum(set1|set2|set3)	Peptide(set1|set2|set3)	Unique Peptide(set1|set2|set3)	E0-VS-E4@Ratio@set1,1E0_114-VS-1E4_116
[truncated: 8 more rows]
[truncated: 70 more columns]

[truncated: 1 more sheets: S5-f miRNA-gene verification]
