# Supplementary material for: Integration of proteomic and transcriptomic profiles reveals multiple levels of genetic regulation of salt tolerance in cotton
Source: BMC Plant Biol. 2018 Jun 20;18:128. doi: 10.1186/s12870-018-1350-1 (PMC6011603; doi:10.1186/s12870-018-1350-1)
Supplement: Supplementary file 8 — Table S7. List of the 158 distinct genes/proteins between E7 and NH under salt stress conditions, as well as PPI information. (XLSX 27938 kb) [file 12870_2018_1350_MOESM8_ESM.xlsx]

## Sheet: S7a- 4h 63
Protein_Acc	NO.	SE4/SE0 type	SN4/SN0 type	AS Type	miRNA regulation	Homolog of At stress-gene	log2(SE4/SE0)	log2(SN4/SN0)	Quantition(SE4/SE0)	Quantition(SN4/SN0)	SE0_RPKM	SE4_RPKM	SE24_RPKM	SN0_RPKM	SN4_RPKM	SN24_RPKM	SE4/SE0	SN4/SN0	SE24/SE0	SN24/SN0	Description	Mass	Score(set1|set2|set3)	Cov(set1|set2|set3)	SameSets(set1|set2|set3)	Spectrum(set1|set2|set3)	Unique Spectrum(set1|set2|set3)	Peptide(set1|set2|set3)	Unique Peptide(set1|set2|set3)	E0-VS-E24@Ratio@set1,1E0_114-VS-1E24_118	E0-VS-E24@Ratio@set2,2E0_114-VS-2E24_118	E0-VS-E24@Ratio@set3,3E0_114-VS-3E24_118	E0-VS-E24@QuantNumber@set1,1E0_114-VS-1E24_118	E0-VS-E24@QuantNumber@set2,2E0_114-VS-2E24_118	E0-VS-E24@QuantNumber@set3,3E0_114-VS-3E24_118	E0-VS-E24@Sig@set1,1E0_114-VS-1E24_118	E0-VS-E24@Sig@set2,2E0_114-VS-2E24_118	E0-VS-E24@Sig@set3,3E0_114-VS-3E24_118	E0-VS-E4@Ratio@set1,1E0_114-VS-1E4_116	E0-VS-E4@Ratio@set2,2E0_114-VS-2E4_116	E0-VS-E4@Ratio@set3,3E0_114-VS-3E4_116	E0-VS-E4@QuantNumber@set1,1E0_114-VS-1E4_116	E0-VS-E4@QuantNumber@set2,2E0_114-VS-2E4_116	E0-VS-E4@QuantNumber@set3,3E0_114-VS-3E4_116	E0-VS-E4@Sig@set1,1E0_114-VS-1E4_116	E0-VS-E4@Sig@set2,2E0_114-VS-2E4_116	E0-VS-E4@Sig@set3,3E0_114-VS-3E4_116	N0-VS-N24@Ratio@set1,1N0_113-VS-1N24_117	N0-VS-N24@Ratio@set2,2N0_113-VS-2N24_117
CotAD_27683	1	diff.same					1.33217	0.451544	1.292	1.04367	706.829	1779.65	1847.06	1431.72	1957.89	1983.16	1.33217	0.451544	1.3858	0.0185048	[mRNA] locus=LG1:4890668:4892268:+ [translate_table: standard] >CotAD_47139 [mRNA] locus=LG9:31510337:31512054:- [translate_table: standard] >CotAD_12407 [mRNA] locus=LG10:54394673:54396428:+ [translate_table: standard]	20240	648|675|710	43.6|43.6|43.6	-|-|-	31|28|29	12|6|7	6|6|6	1|1|1	1.194	1.297	1.299	10	5	7	-	*	*	1.098	1.351	1.427	10	5	7	-	*	*	1.269	1.543
CotAD_12884	2	DAP&gen ns	DEG&pro ns				-0.072	-1.472	1.579	1.014	9.22769	8.77771	7.73964	11.3045	4.07531	8.39048	-0.0721248	-1.47191	-0.253702	1.04184	[mRNA] locus=LG4:43898641:43904742:- [translate_table: standard]	72789	179|194|226	14.6|10.5|15.5	1|3|1	10|7|8	10|7|8	6|4|6	6|4|6	1.093	1.139	1.311	6	5	3	-	-	*	1.521	1.583	1.574	6	5	5	-	*	*	1.015	1.248
CotAD_66145	3	DAP&gen ns					0.369	0.319	1.723	1.13	13.9759	18.0506	11.8839	14.4646	18.0503	15.6688	0.369102	0.319499	-0.233939	-0.204135	[mRNA] locus=LG20:20483368:20485383:- [translate_table: standard]	26776	-|190|217	-|13.2|13.2	-|1|1	-|16|15	-|2|2	-|3|3	-|1|1	-	1.193	1.074	-	2	2	-	*	-	-	1.795	1.651	-	2	2	-	*	*	-	1.069
CotAD_43834	4	DAP&gen ns					-0.106	0.286	0.652	1.319	76.6111	71.1672	77.3091	66.329	80.8449	105.432	-0.106341	0.285515	0.0130843	0.383083	[mRNA] locus=LG17:31516893:31520368:+ [translate_table: standard]	22660	163|147|155	22.1|7.1|22.1	1|1|1	7|5|5	7|5|5	2|1|2	2|1|2	0.64	0.579	0.724	6	5	3	*	*	-	0.6	0.704	0.699	6	5	3	*	*	-	0.857	0.79
CotAD_42523	5	DAP&gen ns					9.167	1.113	0.564	1.018	0.001	0.574901	0.709678	0.265783	0.574893	0.415868	9.16717	1.11305	9.47102	-0.46717	[mRNA] locus=LG2:24718017:24719837:- [translate_table: standard]	41133	121|112|95	3.9|3.9|3.9	-|-|-	3|3|3	3|3|3	1|1|1	1|1|1	1.444	1.261	1.473	3	3	3	-	-	*	0.653	0.508	0.53	3	3	3	*	*	*	1.012	1.34
CotAD_59295	6	DAP&gen ns	DAP&gene ns				0.056	0.296	0.619	1.39867	2411.14	2507.06	1342.29	2033.2	2496	974.595	0.0562829	0.295865	-0.845023	-1.35674	[mRNA] locus=LG18:42737040:42738016:+ [translate_table: standard]	30903	1065|1157|1107	35.5|35.5|35.5	-|-|-	50|48|46	9|11|9	7|6|6	2|2|2	0.748	0.671	0.711	9	11	8	*	*	*	0.665	0.633	0.558	8	11	8	*	*	*	0.703	0.664
CotAD_32355	7	DEG&pro ns	DEG&pro ns				-3.062	-1.571	0.795	0.768	106.793	12.7895	6.3151	79.8214	26.8575	4.62578	-3.06178	-1.57145	-4.07986	-2.53756	[mRNA] locus=LG20:35165817:35166696:+ [translate_table: standard]	18666	78|126|96	21.9|49.6|49.6	-|-|-	3|5|7	2|2|3	2|3|3	1|1|1	0.54	0.545	0.49	2	2	3	-	-	-	0.801	0.795	0.789	2	2	3	-	-	-	0.785	1.023
CotAD_19176	8	DEG&pro ns	DEG&pro ns				-2.474	-1.957	1.182	0.914667	35.9899	6.47687	18.6556	31.4404	8.09598	8.19908	-2.47422	-1.95734	-0.947981	0.0182571	[mRNA] locus=LG6:76629286:76630684:+ [translate_table: standard] >CotAD_15924 [mRNA] locus=LG17:1626636:1627979:- [translate_table: standard] >CotAD_31770 [mRNA] locus=LG20:9189076:9190383:- [translate_table: standard] >CotAD_08360 [mRNA] lo	17785	106|64|117	22.2|22.2|22.2	2|2|2	6|4|6	6|4|6	2|2|2	2|2|2	1.08	0.897	1.092	6	3	6	-	-	-	0.935	1.248	1.363	6	3	6	-	-	*	1.019	1.318
CotAD_34240	9	DEG&pro ns	DEG&pro ns				-2.259	-1.754	0.722	1.117	152.727	31.9163	162.533	129.266	38.3264	190.224	-2.25859	-1.75393	0.0897768	2.31129	[mRNA] locus=LG12:8589396:8592804:- [translate_table: standard]	84048	104|106|143	4.0|5.3|5.3	-|-|-	5|6|7	1|3|3	2|3|3	1|2|2	---	0.795	0.858	-	2	3	-	-	-	---	0.611	0.833	-	2	3	-	*	-	---	0.744
CotAD_27075	10	DEG&pro ns	DEG&pro ns	Specific N4/N0			-2.137	-1.381	0.904	0.99	91.7359	20.8553	177.162	56.0967	21.5445	122.934	-2.13707	-1.3806	0.949512	2.51249	[mRNA] locus=LG5:32390413:32393056:- [translate_table: standard]	71341	-|82|71	-|7.4|13.5	-|-|-	-|4|5	-|1|5	-|3|4	-|1|4	-	---	0.917	-	1	3	-	-	-	-	---	0.904	-	1	3	-	-	-	-	---
CotAD_50356	11	DEG&pro ns					-1.85	-0.669	0.731	1.04	33.024	9.16229	13.0961	31.4342	19.771	23.7204	-1.84973	-0.668951	-1.33438	0.262741	[mRNA] locus=LG3:3993047:3995767:+ [translate_table: standard]	48813	-|141|82	-|9.6|6.3	-|1|2	-|5|3	-|1|3	-|3|2	-|1|2	-	---	1.047	-	1	3	-	-	-	-	---	0.731	-	1	2	-	-	-	-	---
CotAD_69145	12	DEG&pro ns					-1.68	-0.694	1.076	0.99	20.6877	6.45712	9.15176	16.2527	10.0443	8.30383	-1.67981	-0.694307	-1.17665	-0.274525	[mRNA] locus=LG25:15422216:15423821:- [translate_table: standard]	34542	521|-|481	32.2|-|26.5	-|-|-	22|-|22	5|-|6	6|-|5	3|-|2	0.9	-	0.962	5	-	6	-	-	-	1.03	-	1.121	5	-	6	-	-	-	1.052	-
CotAD_09649	13	DEG&pro ns					-1.579	-0.802	0.557	0.801	271.743	90.9664	138.534	214.616	123.1	120.877	-1.57884	-0.801931	-0.972	-0.0262922	[mRNA] locus=LG19:58300561:58301989:+ [translate_table: standard]	45860	36|30|58	2.2|2.2|2.2	1|1|1	1|1|2	1|1|2	1|1|1	1|1|1	---	---	0.547	1	1	2	-	-	-	---	---	0.557	1	1	2	-	-	-	---	---
CotAD_00437	14	DEG&pro ns					-1.449	-0.224	0.824	0.978667	17.4958	6.4074	27.6833	39.4512	33.784	47.1921	-1.44919	-0.223728	0.66201	0.482204	[mRNA] locus=LG19:67016742:67021556:- [translate_table: standard]	74252	65|74|51	3.6|3.6|3.6	1|1|1	3|4|3	2|3|2	2|2|2	1|1|1	1.041	0.745	0.813	2	3	2	-	-	-	0.851	0.811	0.811	2	3	2	-	-	-	1.164	1.369
CotAD_75841	15	DEG&pro ns					-1.423	-0.642	0.959	1.188	17.041	6.35381	8.08103	17.0312	10.9104	12.0708	-1.42332	-0.642468	-1.0764	0.145807	[mRNA] locus=LG9:43981417:43986061:+ [translate_table: standard]	197525	-|850|580	-|18.2|14.9	-|-|-	-|24|23	-|3|23	-|17|15	-|3|15	-	0.835	0.86	-	2	18	-	-	-	-	0.81	1.107	-	2	18	-	-	-	-	0.796
CotAD_71953	16	DEG&pro ns					-1.42	-0.372	1.029	1.15533	8.6731	3.24114	4.72842	9.53534	7.36612	7.88621	-1.42005	-0.372379	-0.875191	0.0984274	[mRNA] locus=LG12:20015403:20017199:+ [translate_table: standard]	80649	266|303|343	8.9|11.0|11.0	-|-|-	6|9|12	2|4|5	4|5|5	2|2|2	0.733	1.138	0.828	2	3	3	-	-	-	1.128	1.081	0.878	2	4	3	-	-	-	1.217	1.119
CotAD_15881	17	DEG&pro ns					-1.393	-0.887	1.308	0.749	17.0913	6.51005	15.874	19.6185	10.6088	21.2786	-1.39253	-0.886952	-0.106598	1.00414	[mRNA] locus=LG17:1326516:1328456:- [translate_table: standard]	47742	246|249|152	21.1|12.1|14.8	-|-|-	8|8|7	1|8|6	5|3|4	1|3|3	---	1.048	0.907	1	8	4	-	-	-	---	1.225	1.391	1	7	3	-	-	-	---	0.761
CotAD_64613	18	DEG&pro ns					-1.202	-0.673	1.238	1.265	81.03	35.2318	41.6965	71.6673	44.9619	60.6803	-1.20158	-0.672612	-0.95853	0.432525	[mRNA] locus=LG9:72488641:72490692:- [translate_table: standard]	35312	488|378|467	32.4|25.2|29.4	1|1|1	16|12|14	8|4|6	6|5|7	2|2|2	1.789	1.826	1.287	8	4	6	*	*	-	1.101	1.485	1.128	8	4	6	-	*	-	1.748	1.49
CotAD_51328	19	DEG&pro ns					-1.134	-0.308	1.643	1.465	36.3621	16.5663	17.0417	23.2708	18.7961	23.5063	-1.13419	-0.30809	-1.09337	0.322613	[mRNA] locus=LG5:28766281:28768194:+ [translate_table: standard]	37623	110|102|-	8.0|12.3|-	-|-|-	5|4|-	2|1|-	2|3|-	1|1|-	1.446	---	-	2	1	-	-	-	-	1.643	---	-	2	1	-	-	-	-	1.394	---
CotAD_00077	20	DEG&pro ns					-1.111	-0.6	1.239	1.16867	41.7849	19.3397	80.9159	32.7583	21.6146	118.972	-1.11142	-0.599854	0.953441	2.46054	[mRNA] locus=LG19:64404328:64406166:- [translate_table: standard]	73018	266|218|173	12.7|12.7|14.6	1|1|1	13|10|12	13|10|12	6|6|6	6|6|6	1.151	1.422	1.061	9	8	8	-	*	-	1.19	1.21	1.317	8	8	8	*	-	-	1.396	1.429
CotAD_29032	21	DEG&pro ns					-1.095	0.376789	1.55	0	36.7865	17.2165	47.7653	42.5134	18.041	59.8087	-1.09538	-1.23664	0.376789	1.72908	[mRNA] locus=LG16:56474738:56478411:- [translate_table: standard]	116500	957|1178|1135	18.2|18.6|15.9	-|-|-	31|41|39	1|1|2	12|13|11	1|1|2	---	---	1.282	1	1	2	-	-	-	---	---	1.55	1	1	2	-	-	-	---	---
CotAD_06815	22	DEG&pro ns					-1.025	-0.52	0.902	0.881	353.48	173.696	459.182	340.691	237.573	410.406	-1.02507	-0.520091	0.377437	0.788682	[mRNA] locus=LG15:24875956:24878014:- [translate_table: standard]	71636	45|39|73	2.2|3.7|4.5	-|-|-	1|2|2	1|2|2	1|2|2	1|2|2	---	---	1.033	1	1	2	-	-	*	---	---	0.902	1	1	2	-	-	-	---	---
CotAD_57037	23	DEG&pro ns					1.033	0.424	1.02	1.028	19.526	39.9467	12.1248	19.2402	25.8207	2.19744	1.03268	0.424407	-0.687437	-3.55463	[mRNA] locus=LG15:15646403:15649787:+ [translate_table: standard]	79688	125|89|126	8.1|7.8|7.8	-|-|-	8|6|6	3|2|2	4|4|4	2|2|1	0.857	---	1.157	2	1	2	*	-	-	1.021	---	1.018	2	1	2	-	-	-	0.91	---
CotAD_10409	24	DEG&pro ns					1.035	0.293	0.917	0.9925	9.12792	18.7014	45.5301	14.9501	18.3116	54.6761	1.03479	0.292598	2.31846	1.57815	[mRNA] locus=LG9:43213858:43217159:- [translate_table: standard]	56525	58|48|82	5.3|5.3|8.2	-|-|-	3|2|3	2|1|2	2|2|3	1|1|2	1.137	---	1.231	2	1	2	-	-	-	0.83	---	1.004	2	1	2	-	-	-	1.21	---
CotAD_58200	25	DEG&pro ns					1.125	-0.443	1.422	0.874	36.4762	79.544	8.3284	27.5103	20.2399	0.292824	1.1248	-0.442768	-2.13085	-6.11103	[mRNA] locus=LG8:33499736:33501043:- [translate_table: standard]	51579	234|266|190	15.4|15.4|15.4	-|-|-	9|9|7	3|3|1	4|4|4	1|1|1	0.848	1.488	---	2	2	1	-	-	-	1.287	1.557	---	2	2	1	-	-	-	---	1.125
CotAD_03326	26	DEG&pro ns					1.214	0.072	1.126	0.893333	14.3393	33.2736	35.4189	24.0773	25.3165	35.0573	1.2144	0.0724062	1.30454	0.469636	[mRNA] locus=LG14:7772386:7774535:- [translate_table: standard]	34657	65|77|78	10.3|18.1|18.1	-|-|-	2|4|3	2|4|3	2|3|3	2|3|3	0.921	1.085	1.718	2	4	2	-	-	-	0.848	1.005	1.526	2	4	2	-	-	-	1.398	1.438
CotAD_20762	27	DEG&pro ns	DEG&pro ns			response to osmotic stress	1.281	-2.044	1.151	0.953	5.87718	14.2839	7.24626	10.4934	2.54368	0.56617	1.2812	-2.04449	0.302114	-2.16761	[mRNA] locus=LG10:48443715:48445314:+ [translate_table: standard]	56910	476|-|499	25.6|-|27.6	1|-|1	21|-|21	5|-|5	7|-|8	2|-|2	0.897	-	0.714	5	-	4	-	-	-	1.2	-	1.101	5	-	4	*	-	-	0.596	-
CotAD_22809	28	DEG&pro ns					1.288	0.528	0.932	0.8785	18.0041	43.9572	17.2652	20.3218	29.3044	15.4169	1.28777	0.528086	-0.0604562	-0.926601	[mRNA] locus=LG21:25490298:25491637:- [translate_table: standard]	31528	100|47|90	12.5|4.2|4.2	1|1|1	3|1|2	3|1|2	2|1|1	2|1|1	1.124	---	1.004	3	1	2	-	-	-	0.996	---	0.867	3	1	2	-	-	-	0.96	---
CotAD_41977	29	DEG&pro ns					1.29	0.795	0.926	0.882333	31.1264	76.1032	9.66095	37.8033	65.5774	18.1551	1.28982	0.794687	-1.6879	-1.85282	[mRNA] locus=LG20:40972196:40974925:- [translate_table: standard]	29643	58|55|99	16.6|10.6|10.6	-|-|-	4|3|3	4|3|3	3|2|2	3|2|2	0.859	0.824	0.762	2	3	3	-	-	*	1.094	0.698	0.985	2	3	3	-	-	-	0.71	0.741
CotAD_24288	30	DEG&pro ns					1.329	0.16	1.245	0.682	20.2497	50.8814	12.1694	17.6422	19.7163	1.84031	1.32924	0.160354	-0.734645	-3.42137	[mRNA] locus=LG19:3326640:3329417:+ [translate_table: standard]	75214	68|-|29	3.2|-|3.2	4|-|4	3|-|2	3|-|1	2|-|2	2|-|1	1.029	-	---	2	-	-	-	-	-	1.245	-	---	2	-	-	-	-	-	0.717	-
CotAD_55270	31	DEG&pro ns					1.423	0.549	1.108	0.911667	2.79829	7.50491	11.8555	5.42373	7.93612	13.1041	1.42329	0.549147	2.08293	0.723514	[mRNA] locus=LG21:10206023:10213020:- [translate_table: standard]	131790	81|75|60	3.6|2.7|3.1	1|1|1	3|3|3	3|2|3	3|3|3	3|2|3	1.246	1.444	1.298	3	2	3	-	-	-	0.999	0.941	1.384	3	2	3	-	-	-	1.138	1.157
CotAD_72496	32	DEG&pro ns					1.44	-0.546	1.309	0.839333	29.5119	80.0594	32.194	50.4713	34.5707	2.6324	1.43977	-0.545915	0.125494	-3.7151	[mRNA] locus=LG23:50406750:50407331:+ [translate_table: standard]	23487	93|76|108	10.4|10.4|10.4	-|-|-	6|4|6	6|4|6	2|2|2	2|2|2	1.083	1.236	1.213	5	4	6	-	*	-	1.181	1.694	1.053	5	4	6	-	*	-	0.822	1.006
CotAD_25019	33	DEG&pro ns					1.522	0.602	0.935	1.2755	127.622	366.608	379.257	138.51	210.266	106.393	1.52236	0.602217	1.5713	-0.982811	[mRNA] locus=LG26:8286639:8287721:+ [translate_table: standard]	20949	370|424|394	23.6|23.6|23.6	-|-|-	15|21|21	2|1|2	3|3|3	1|1|1	1.032	---	0.989	2	1	2	-	-	-	0.98	---	0.89	2	1	2	-	-	-	0.574	---
CotAD_62354	34	DEG&pro ns					1.524	0.475	0.852	0.952333	35.6948	102.661	4.11534	50.5891	70.3028	8.08586	1.5241	0.474756	-3.11663	-3.12011	[mRNA] locus=LG6:24364162:24366070:- [translate_table: standard]	36581	163|218|175	14.0|14.0|6.0	-|-|-	6|6|4	4|5|4	2|2|1	1|1|1	0.573	0.604	0.571	3	3	4	*	-	*	0.933	0.812	0.81	3	4	4	-	-	*	0.793	0.787
CotAD_28656	35	DEG&pro ns					1.572	0.968	1.223	0.986	5.93736	17.6495	3.36974	5.80958	11.3661	2.34915	1.57173	0.968232	-0.817185	-2.27452	[mRNA] locus=LG22:23446923:23458315:+ [translate_table: standard]	159476	-|175|94	-|6.7|3.6	-|-|-	-|9|6	-|9|1	-|6|4	-|6|1	-	1.222	---	-	6	1	-	-	-	-	1.223	---	-	6	1	-	-	-	-	0.88
CotAD_43847	36	DEG&pro ns					1.633	0.345	0.768	0.944667	41.6524	129.219	5.70615	50.1228	63.6633	3.19179	1.63335	0.344995	-2.86781	-4.31803	[mRNA] locus=LG17:31159202:31161163:+ [translate_table: standard]	33543	145|220|124	15.1|15.1|6.5	-|-|-	4|5|2	2|4|2	2|2|1	1|1|1	0.568	0.537	0.483	2	4	2	*	*	-	0.819	0.772	0.713	2	4	2	-	-	-	0.82	0.775
CotAD_12692	37	DEG&pro ns					1.65	0.876	1.065	1.129	14.6629	46.0013	46.3555	14.3226	26.2861	10.8657	1.6495	0.876009	1.66057	-1.27452	[mRNA] locus=LG26:141680:142360:- [translate_table: standard]	22993	-|50|60	-|9.1|9.1	-|1|1	-|1|2	-|1|2	-|1|1	-|1|1	-	---	1.008	-	1	2	-	-	-	-	---	1.065	-	1	2	-	-	-	-	---
CotAD_01892	38	DEG&pro ns		Common E4/E0 & N4 ns			1.715	0.795	0.852	1.07867	29.8193	97.8994	11.8013	37.9928	65.9088	5.9846	1.71505	0.794746	-1.3373	-3.46115	[mRNA] locus=LG7:12500371:12501685:- [translate_table: standard]	38268	986|898|943	28.5|28.5|21.9	-|-|-	29|33|27	9|8|10	5|5|4	2|2|2	0.828	0.824	0.869	9	8	9	-	*	-	0.852	0.803	0.901	9	7	10	-	*	-	1.168	1.342
CotAD_16450	39	DEG&pro ns					1.735	-0.683	1.121	0.860333	4.99778	16.6392	4.40143	9.06614	5.64538	2.57922	1.73523	-0.683418	-0.183313	-1.13013	[mRNA] locus=LG9:52636305:52642345:+ [translate_table: standard]	38457	151|210|171	17.9|16.6|12.8	1|1|1	6|9|7	6|9|7	4|4|3	4|4|3	1.475	1.42	1.351	5	7	7	-	*	-	1.409	0.941	1.014	5	7	7	*	-	-	0.77	1.147
CotAD_31593	40	DEG&pro ns					1.742	0.817	0.891	1.645	4.70845	15.746	1.78536	5.7589	10.1473	1.01246	1.74166	0.817224	-1.39904	-3.32515	[mRNA] locus=LG19:15933200:15944639:+ [translate_table: standard]	161568	75|-|86	3.4|-|4.2	-|-|-	5|-|6	5|-|1	3|-|4	3|-|1	1.143	-	---	3	-	1	-	-	-	0.891	-	---	3	-	1	-	-	-	0.65	-
CotAD_67748	41	DEG&pro ns		specifc E4/E0			1.763	0.95	0.916	1.065	7.06829	23.9852	2.97943	5.85812	11.3136	2.6189	1.76271	0.949549	-1.24632	-2.11103	[mRNA] locus=LG16:63997912:63999152:+ [translate_table: standard]	27508	130|105|-	13.9|13.9|-	-|-|-	4|4|-	4|4|-	2|2|-	2|2|-	0.773	0.779	-	4	4	-	-	-	-	0.991	0.84	-	4	4	-	-	-	-	1.184	1.042
CotAD_63944	42	DEG&pro ns	DEG&pro ns	specifc E4/E0			1.846	1.077	1.366	1.3275	9.18321	33.0059	9.43536	13.1709	27.7941	6.03172	1.84565	1.07742	0.0390795	-2.20414	[mRNA] locus=LG10:49286598:49287968:- [translate_table: standard]	31662	42|-|62	7.9|-|12.3	-|-|-	2|-|2	2|-|2	2|-|2	2|-|2	1.152	-	1.37	2	-	2	-	-	-	1.512	-	1.22	2	-	2	-	-	-	1.616	-
CotAD_10835	43	DEG&pro ns					1.96	0.901	1.358	1.605	94.8983	369.331	292.736	138.007	257.657	122.943	1.96046	0.900712	1.62515	-1.06746	[mRNA] locus=LG21:11976352:11977434:+ [translate_table: standard]	20687	329|447|448	23.6|23.6|23.6	-|-|-	14|22|22	1|2|3	3|3|3	1|1|1	---	1.318	1.084	1	2	3	-	-	-	---	1.477	1.238	1	2	3	-	-	-	---	0.573
CotAD_44661	44	DEG&pro ns	DEG&pro ns	Specific N4/N0			1.972	1.343	1.194	1.15833	7.51565	29.4903	12.87	10.7417	27.2558	7.75725	1.97227	1.34335	0.776045	-1.81294	[mRNA] locus=LG14:27028346:27031628:+ [translate_table: standard]	45465	110|78|61	3.8|3.8|3.8	-|-|-	2|2|2	2|2|2	1|1|1	1|1|1	0.877	1.082	1.381	2	2	2	-	-	-	1	0.968	1.613	2	2	2	-	-	-	0.665	0.613
CotAD_24356	45	DEG&pro ns	DEG&pro ns				1.981	1.176	0.902	0.891667	84.0242	331.589	5.08366	102.606	231.867	4.14932	1.98052	1.17618	-4.04687	-5.80428	[mRNA] locus=LG19:4586326:4587890:+ [translate_table: standard]	52569	398|318|439	20.6|25.1|31.3	1|1|1	26|25|28	15|16|28	7|8|9	3|4|9	0.614	0.654	0.821	7	3	18	*	-	*	0.862	0.785	1.059	7	3	18	*	-	-	0.532	0.593
CotAD_05555	46	DEG&pro ns	DEG&pro ns				1.998	1.385	0.788	0.916667	36.0816	144.153	107.985	105.091	274.441	177.136	1.99826	1.38485	1.5815	-0.63164	[mRNA] locus=LG21:5949894:5952488:- [translate_table: standard]	32085	319|279|307	23.7|23.7|18.9	1|1|1	16|13|13	7|4|3	4|4|3	2|2|1	0.995	0.716	1.051	6	4	3	-	-	-	0.822	0.8	0.741	6	4	3	-	*	-	0.8	0.938
CotAD_39893	47	DEG&pro ns	DEG&pro ns				2.015	1.282	1.013	1.011	25.1429	101.611	167.449	32.8712	79.9258	151.382	2.01483	1.28184	2.7355	0.921459	[mRNA] locus=LG2:13767104:13770194:- [translate_table: standard]	43821	126|107|101	10.3|10.3|10.3	-|-|-	6|5|8	6|5|8	3|3|3	3|3|3	1.387	1.519	1.819	5	3	4	-	-	*	1.032	1.007	0.999	4	3	5	-	-	-	1.317	1.191
CotAD_52568	48	DEG&pro ns					2.057	0.883	0.985	0.913	5.93378	24.6943	2.07058	6.72062	12.3936	2.29188	2.05716	0.882928	-1.51892	-2.43499	[mRNA] locus=LG24:48809483:48813801:- [translate_table: standard]	122547	147|132|163	5.7|3.3|6.6	-|-|-	11|7|12	5|2|6	5|3|6	3|2|4	1.206	1.016	0.878	3	2	4	-	-	-	1.173	0.823	0.96	3	2	4	-	-	-	1.368	1.048
CotAD_36925	49	DEG&pro ns					2.103	0.292	1.397	1.02233	24.2154	104.045	60.0714	34.2499	41.9442	28.3714	2.10321	0.292372	1.31075	-0.564031	[mRNA] locus=LG20:6085609:6086204:- [translate_table: standard]	22848	97|55|105	16.8|7.5|14.9	-|1|1	4|2|4	4|2|4	2|1|2	2|1|2	0.841	1.102	0.974	4	2	3	*	-	-	1.36	1.617	1.215	4	2	3	-	-	-	1.111	1.215
CotAD_02962	50	DEG&pro ns					2.137	1.311	0.803	0.816	5.04878	22.2119	11.3629	9.43619	23.4122	8.68513	2.13733	1.31099	1.17032	-1.43064	[mRNA] locus=LG20:7447887:7448327:- [translate_table: standard]	16162	87|159|99	12.3|12.3|12.3	1|1|1	1|3|1	1|3|1	1|1|1	1|1|1	---	0.614	---	1	3	1	-	-	-	---	0.803	---	1	3	1	-	-	-	---	0.668
CotAD_33468	51	DEG&pro ns	DEG&pro ns				2.181	1.474	1.091	0.927333	87.785	398.205	436.371	212.168	589.218	528.857	2.18147	1.47359	2.31351	-0.155924	[mRNA] locus=LG16:57137343:57141605:+ [translate_table: standard]	105077	740|702|811	24.9|28.5|25.8	-|-|-	35|39|41	3|4|3	16|18|16	2|2|2	0.998	0.948	1.32	3	2	2	-	-	-	0.999	1.031	1.243	3	2	2	-	-	*	1.381	1.492
CotAD_19201	52	DEG&pro ns	DEG&pro ns				2.243	1.38	1.248	0.884333	19.6233	92.8791	15.8488	21.6385	56.3118	11.6386	2.24279	1.37983	-0.308191	-2.27452	[mRNA] locus=LG6:76841761:76842911:- [translate_table: standard]	47916	145|101|116	7.8|11.4|13.0	1|1|1	3|4|6	3|4|6	2|3|4	2|3|4	1.559	1.112	1.289	3	4	5	-	-	-	1.568	0.888	1.287	3	3	5	-	-	-	1.236	1.337
CotAD_42718	53	DEG&pro ns	DEG&pro ns			response to osmotic stress	2.284	1.642	0.855	1.3295	88.4996	431.026	469.053	221.858	692.477	570.828	2.28403	1.64213	2.40601	-0.278709	[mRNA] locus=LG19:48357971:48359062:+ [translate_table: standard]	33929	74|147|130	8.7|13.7|18.7	-|-|-	2|5|4	2|5|4	2|3|4	2|3|4	---	1.868	1.788	1	5	4	-	*	*	---	0.881	0.829	1	5	4	-	-	-	---	1.294
CotAD_08460	54	DEG&pro ns					2.354	0.704	1.221	0.958	47.8871	244.88	580.551	241.581	393.509	563.336	2.35436	0.703887	3.59971	0.5176	[mRNA] locus=LG7:25825386:25829234:+ [translate_table: standard]	87175	-|47|66	-|3.8|2.3	-|2|5	-|2|1	-|2|1	-|2|1	-|2|1	-	1.089	---	-	2	1	-	-	-	-	1.221	---	-	2	1	-	*	-	-	1.229
CotAD_72722	55	DEG&pro ns	diff.same				2.36455	1.82797	1.3105	1.656	165.449	852.049	6146.66	746.366	2649.88	8175.86	2.36455	1.82797	5.21534	1.62545	[mRNA] locus=LG12:72290819:72294076:- [translate_table: standard]	72098	423|408|557	23.8|20.0|22.4	-|-|-	17|16|21	5|2|1	10|9|10	2|1|1	2.51	2.345	---	4	2	1	*	-	-	1.187	1.434	---	3	2	1	*	-	-	1.798	2.359
CotAD_69975	56	DEG&pro ns	diff.oppo			response to osmotic stress	2.52846	1.68563	0.929667	0.601	27.604	159.263	19.7674	37.6593	121.143	25.6854	2.52846	1.68563	-0.481753	-2.23769	[mRNA] locus=LG8:97609161:97609940:- [translate_table: standard]	18237	413|606|419	25.6|25.6|14.3	1|1|1	12|17|12	8|12|8	3|3|2	2|2|1	0.692	0.57	0.461	7	9	6	*	*	*	1.01	0.859	0.92	7	10	8	-	-	-	0.551	0.485
CotAD_52139	57	DEG&pro ns	DEG&pro ns				2.738	2.129	1.469	1.045	7.89316	52.6466	15.5622	11.4102	49.8937	13.7433	2.73767	2.12853	0.979373	-1.86013	[mRNA] locus=LG13:6761589:6770688:- [translate_table: standard]	136504	20|72|57	0.8|6.9|3.5	-|-|-	1|5|3	1|3|2	1|5|2	1|3|1	---	1.236	---	-	3	1	-	-	-	---	1.469	---	-	3	1	-	-	-	---	1.368
CotAD_52654	58	DEG&pro ns	DEG&pro ns			response to osmotic stress	3.059	1.451	1.499	1.09933	24.3374	202.768	204.667	129.811	354.99	265.208	3.05859	1.45137	3.07203	-0.420653	[mRNA] locus=LG4:47134856:47136795:- [translate_table: standard]	58629	86|75|111	2.5|2.5|2.5	1|1|1	2|2|2	2|2|2	1|1|1	1|1|1	1.532	1.191	1.172	2	2	2	-	-	-	1.187	1.627	1.684	2	2	2	-	-	-	1.255	1.491
CotAD_17205	59	DEG&pro ns	DEG&pro ns				3.065	2.24	1.179	1.08	5.76567	48.2561	31.1558	7.39534	34.9252	28.9286	3.06515	2.23958	2.43394	-0.271774	[mRNA] locus=LG13:52853985:52854977:+ [translate_table: standard]	43539	56|70|50	7.6|4.2|12.1	-|-|-	2|2|3	2|2|3	2|1|3	2|1|3	1.044	1.217	1.383	2	2	2	-	-	-	1.168	1.133	1.237	2	2	2	-	-	-	1.562	1.476
CotAD_17044	60	DEG&pro ns	DEG&pro ns				3.323	1.883	1.235	1.001	224.604	2247.98	2851.91	974.312	3592.55	2750.81	3.32318	1.88255	3.66647	-0.385148	[mRNA] locus=LG26:17921396:17921932:+ [translate_table: standard]	20481	41|50|70	9.3|9.3|9.3	-|-|-	1|1|2	1|1|2	1|1|1	1|1|1	---	---	2.055	1	1	2	-	-	-	---	---	1.235	1	1	2	-	-	-	---	---
CotAD_41746	61	DEG&pro ns	DEG&pro ns	Common E4/E0 & N4/N0			3.583	2.698	1.138	1.469	1.21587	14.573	6.16302	2.0586	13.3584	3.51389	3.58323	2.69801	2.34164	-1.9266	[mRNA] locus=LG22:15021333:15033711:+ [translate_table: standard]	53072	78|53|63	9.7|7.8|7.8	1|1|1	4|3|3	4|3|3	3|3|3	3|3|3	1.53	0.902	1.062	4	2	2	-	-	-	1.331	0.99	1.092	4	2	2	-	-	-	1.44	1.406
CotAD_46049	62	DEG&pro ns	DEG&pro ns	Common E4/E0 & N4/N0			3.674	2.705	0.985	1.506	13.7298	175.225	38.1405	21.1326	137.766	23.881	3.67383	2.70467	1.47402	-2.52828	[mRNA] locus=LG19:55165052:55166108:+ [translate_table: standard]	18766	62|-|29	26.1|-|9.4	-|-|-	2|-|1	2|-|1	2|-|1	2|-|1	0.78	-	---	2	-	1	-	-	-	0.985	-	---	2	-	1	-	-	-	1.188	-
CotAD_38430	63	DEG&pro ns	DEG&pro ns				4.261	3.491	1.93	5.79377	56.7987	1088.91	308.002	93.9802	1056.59	231.404	4.26088	3.49091	2.43901	-2.19093	[mRNA] locus=LG18:44195146:44196100:+ [translate_table: standard]	14296	171|173|163	45.0|45.0|58.6	1|1|-	4|5|4	4|5|4	3|3|3	3|3|3	1.103	0.97	1.079	3	4	3	-	-	-	1.838	1.876	2.076	3	4	3	-	*	-	1.151	1.159
[truncated: 43 more columns]

## Sheet: S7b- 24h 85
Protein_Acc	NO.	SE24/SE0 type	SN24/SN0 type	AS Type	miRNA regulation	Homolog of At stress-gene	log2(SE24/SE0)	log2(SN24/SN0)	Quantition(SE24/SE0)	Quantition(SN24/SN0)	SE0_RPKM	SE4_RPKM	SE24_RPKM	SN0_RPKM	SN4_RPKM	SN24_RPKM	SE4/SE0	SN4/SN0	SE24/SE0	SN24/SN0	Desription	Mass	Score(set1|set2|set3)	Cov(set1|set2|set3)	SameSets(set1|set2|set3)	Spectrum(set1|set2|set3)	Unique Spectrum(set1|set2|set3)	Peptide(set1|set2|set3)	Unique Peptide(set1|set2|set3)	E0-VS-E24@Ratio@set1,1E0_114-VS-1E24_118	E0-VS-E24@Ratio@set2,2E0_114-VS-2E24_118	E0-VS-E24@Ratio@set3,3E0_114-VS-3E24_118	E0-VS-E24@QuantNumber@set1,1E0_114-VS-1E24_118	E0-VS-E24@QuantNumber@set2,2E0_114-VS-2E24_118	E0-VS-E24@QuantNumber@set3,3E0_114-VS-3E24_118	E0-VS-E24@Sig@set1,1E0_114-VS-1E24_118	E0-VS-E24@Sig@set2,2E0_114-VS-2E24_118	E0-VS-E24@Sig@set3,3E0_114-VS-3E24_118	E0-VS-E4@Ratio@set1,1E0_114-VS-1E4_116	E0-VS-E4@Ratio@set2,2E0_114-VS-2E4_116	E0-VS-E4@Ratio@set3,3E0_114-VS-3E4_116	E0-VS-E4@QuantNumber@set1,1E0_114-VS-1E4_116	E0-VS-E4@QuantNumber@set2,2E0_114-VS-2E4_116	E0-VS-E4@QuantNumber@set3,3E0_114-VS-3E4_116	E0-VS-E4@Sig@set1,1E0_114-VS-1E4_116	E0-VS-E4@Sig@set2,2E0_114-VS-2E4_116	E0-VS-E4@Sig@set3,3E0_114-VS-3E4_116	N0-VS-N24@Ratio@set1,1N0_113-VS-1N24_117	N0-VS-N24@Ratio@set2,2N0_113-VS-2N24_117
CotAD_18510	1	diff.same	DEG& pro ns				-2.21527	-1.46199	0.618	0.931667	602.946	181.843	129.842	675.015	191.646	245.026	-1.72934	-1.81648	-2.21527	-1.46199	[mRNA] locus=LG19:62516720:62517016:- [translate_table: standard]	14955	592|558|612	36.7|36.7|36.7	-|-|-	18|20|18	18|20|18	3|3|3	3|3|3	0.645	0.598	0.611	16	18	16	*	-	*	0.751	0.785	0.7	16	20	18	-	-	*	1.03	0.85
CotAD_30658	2	diff.same	DEG& pro ns				6.70784	4.77531	4.31633	3.90433	52.4767	418.417	5485.65	270.336	1629.26	7403.14	2.99519	2.59139	6.70784	4.77531	[mRNA] locus=LG20:4896366:4899617:- [translate_table: standard]	71520	371|417|606	24.9|22.5|24.9	-|-|-	14|18|25	2|4|5	10|10|11	2|2|2	5.06	3.543	4.346	2	2	4	*	-	*	1.956	1.548	1.262	2	2	4	-	-	*	3.261	4.128
CotAD_42718	3	diff.same	DEG& pro ns			response to osmotic stress	2.40601	1.36342	1.828	1.463	88.4996	431.026	469.053	221.858	692.477	570.828	2.28403	1.64213	2.40601	1.36342	[mRNA] locus=LG19:48357971:48359062:+ [translate_table: standard]	33929	74|147|130	8.7|13.7|18.7	-|-|-	2|5|4	2|5|4	2|3|4	2|3|4	---	1.868	1.788	1	5	4	-	*	*	---	0.881	0.829	1	5	4	-	-	-	---	1.294
CotAD_37598	4	diff.same					-1.59932	-0.898442	0.672667	0.984333	126.768	51.7974	41.8375	93.125	49.8783	49.9584	-1.29124	-0.900758	-1.59932	-0.898442	[mRNA] locus=LG7:19767961:19768236:+ [translate_table: standard]	13882	290|199|291	37.4|24.2|24.2	1|1|1	11|8|10	11|8|10	3|2|2	3|2|2	0.666	0.644	0.708	9	6	9	*	*	-	0.736	0.885	0.811	9	8	10	-	-	-	0.927	0.912
CotAD_44237	5	DAP& gene ns	DAP& gene ns				-0.264863	0.0547898	1.308	0.761333	27.8538	33.1551	23.1821	81.5953	22.6847	84.7536	0.251354	-1.84676	-0.264863	0.0547898	[mRNA] locus=LG20:58417321:58418382:- [translate_table: standard] >CotAD_09893 [mRNA] locus=scaffold615.1:534506:535567:+ [translate_table: standard] >CotAD_09922 [mRNA] locus=scaffold615.1:607935:608996:- [translate_table: standard]	39344	1791|1861|1730	14.2|14.2|17.6	-|-|-	72|69|61	72|69|61	5|5|6	5|5|6	1.292	1.29	1.342	70	65	59	*	*	-	1.133	1.108	1.083	70	66	59	-	*	-	0.757	0.759
CotAD_04344	6	DAP& gene ns				response to osmotic stress	7.29953	0	1.367	0.861	0.001	0.001	0.157535	0.001	0.001	0.001	0	0	7.29953	0	[mRNA] locus=LG4:77896031:77900256:- [translate_table: standard]	57810	87|78|55	4.1|4.1|4.1	4|4|4	5|6|4	5|6|4	2|2|2	2|2|2	1.232	1.535	1.334	4	4	3	-	*	*	1.208	1.477	1.256	4	4	3	-	-	-	0.984	0.755
CotAD_05433	7	DAP& gene ns					-0.130845	0.0839995	1.41267	0.983	10.243	8.82473	9.35491	8.57442	5.98279	9.08847	-0.215017	-0.51922	-0.130845	0.0839995	[mRNA] locus=LG21:4159571:4167190:- [translate_table: standard]	75461	107|148|116	7.3|8.7|8.7	-|1|1	5|5|4	5|5|4	4|4|4	4|4|4	1.429	1.314	1.495	5	5	4	*	-	*	1.336	1.142	1.615	5	4	4	-	-	*	0.89	0.914
CotAD_06666	8	DAP& gene ns					0.148491	-0.203981	1.34267	0.791667	20.4608	20.7459	22.679	22.1882	10.6824	19.2627	0.0199596	-1.05455	0.148491	-0.203981	[mRNA] locus=LG18:18792662:18795059:- [translate_table: standard]	76375	219|180|162	9.3|7.6|6.9	-|-|-	9|6|7	9|6|2	5|4|4	5|4|1	1.282	1.2	1.546	5	4	2	*	*	-	0.886	1.399	1.522	5	4	2	-	-	-	0.762	0.881
CotAD_11443	9	DAP& gene ns					0.254808	-0.015033	1.556	1.05333	11.4123	2.60452	13.6169	16.574	3.0641	16.4022	-2.1315	-2.43539	0.254808	-0.015033	[mRNA] locus=LG14:3859029:3862842:- [translate_table: standard]	77870	937|967|1083	24.7|27.1|26.8	-|-|-	40|38|43	8|5|4	11|13|12	2|2|1	1.596	1.364	1.708	8	5	4	*	*	*	1.148	0.985	1.201	8	5	4	-	-	-	1.086	1
CotAD_30698	10	DAP& gene ns					-0.061985	-0.623714	1.65967	0.582333	287.438	276.05	275.35	280.253	245.448	181.884	-0.058319	-0.19131	-0.061985	-0.623714	[mRNA] locus=LG24:54145489:54147106:+ [translate_table: standard]	51148	1422|1459|1349	32.0|40.6|38.3	-|-|-	60|63|61	3|3|2	9|12|11	1|1|1	1.495	1.706	1.778	2	3	2	*	*	-	0.866	0.943	1.13	2	3	2	-	-	-	0.61	0.581
CotAD_36391	11	DAP& gene ns					0.383546	0.498602	1.45067	1.20433	31.7753	110.575	41.4524	29.1236	102.998	41.1471	1.79905	1.82236	0.383546	0.498602	[mRNA] locus=LG20:48448624:48450785:+ [translate_table: standard]	81003	222|279|230	10.9|12.5|13.0	-|-|-	10|12|11	10|12|2	5|6|6	5|6|2	1.373	1.471	1.508	8	9	2	*	*	-	0.882	1.063	1.026	9	9	2	-	-	-	1.433	1.182
CotAD_46299	12	DAP& gene ns					0.495204	0.495574	1.579	0.947667	300.069	329.124	422.953	290.459	342.439	409.512	0.133337	0.237517	0.495204	0.495574	[mRNA] locus=LG5:35035100:35036219:+ [translate_table: standard]	21918	182|169|196	15.8|15.8|15.8	-|-|-	4|3|4	4|3|4	2|2|2	2|2|2	1.639	1.65	1.448	4	3	3	*	*	*	1.306	0.845	1.13	4	3	4	-	-	-	0.89	0.805
CotAD_54241	13	DAP& gene ns					-0.130845	-0.261012	1.51767	1.153	1.38293	2.20618	1.26302	1.33036	1.15104	1.11019	0.67383	-0.20888	-0.130845	-0.261012	[mRNA] locus=LG5:13214910:13217669:- [translate_table: standard]	125684	60|109|75	0.9|0.9|0.9	1|1|1	6|6|5	6|6|5	1|1|1	1|1|1	1.414	1.355	1.784	6	6	5	*	*	*	0.975	1.173	1.213	6	6	5	-	-	-	1.21	1.003
CotAD_58944	14	DAP& gene ns					-0.207533	-0.0778981	1.245	0.833667	1728.07	1101.21	1496.53	1589.12	1277.95	1505.59	-0.650071	-0.314389	-0.207533	-0.0778981	[mRNA] locus=LG4:35220576:35221987:- [translate_table: standard]	41657	1127|1142|1118	28.7|37.6|30.3	-|-|-	46|49|51	5|6|5	7|9|7	1|1|1	1.249	1.208	1.278	4	6	4	*	*	*	1.203	0.991	1.299	4	6	4	-	-	-	0.824	0.808
CotAD_05095	15	DEG& pro ns	diff.same	specifc N24/N0			-3.03774	-2.39643	0.707333	0.761333	109.68	30.4301	13.3561	81.1263	19.2721	15.4086	-1.84973	-2.07365	-3.03774	-2.39643	[mRNA] locus=LG21:13285744:13286623:- [translate_table: standard]	22713	224|269|332	48.0|52.0|52.0	-|-|-	8|9|10	7|8|9	5|5|5	4|4|4	0.783	0.757	0.582	7	8	7	-	-	*	1.134	1.018	0.973	7	8	9	-	-	-	0.683	0.619
CotAD_57520	16	DEG& pro ns	diff.same				3.369	2.49557	1.168	1.44533	20.7411	185.073	214.341	32.8166	277.391	185.069	3.15753	3.07943	3.36935	2.49557	[mRNA] locus=LG3:7404046:7409092:+ [translate_table: standard]	107604	238|212|214	9.1|10.0|10.2	-|-|-	13|10|12	8|6|8	7|7|8	5|5|6	1.142	1.219	1.143	6	5	6	-	-	-	0.996	1.028	1.131	6	5	6	-	-	-	1.29	1.399
CotAD_00296	17	DEG& pro ns	DEG& pro ns				3.109	2.2812	1.437	0.93	50.6485	19.1109	437.13	126.81	27.5418	616.401	-1.40613	-2.20298	3.10947	2.2812	[mRNA] locus=LG19:66061420:66061890:- [translate_table: standard]	23063	89|100|52	9.6|9.6|9.6	1|1|1	1|2|1	1|2|1	1|1|1	1|1|1	---	1.437	---	1	2	1	-	-	-	---	0.952	---	1	2	1	-	-	-	---	0.93
CotAD_06476	18	DEG& pro ns	DEG& pro ns				1.893	1.21135	1.429	1.27833	100.119	292.811	371.747	195.707	435.115	453.17	1.54825	1.1527	1.8926	1.21135	[mRNA] locus=LG22:6814664:6818925:- [translate_table: standard]	105012	737|662|784	24.9|28.5|25.8	-|-|-	37|38|42	5|3|4	16|18|16	2|2|2	1.07	1.675	1.543	4	2	3	-	-	-	1.202	1.251	1.498	4	2	3	-	-	-	0.998	1.451
CotAD_08460	19	DEG& pro ns	DEG& pro ns				3.6	1.22149	1.089	1.229	47.8871	244.88	580.551	241.581	393.509	563.336	2.35436	0.703887	3.59971	1.22149	[mRNA] locus=LG7:25825386:25829234:+ [translate_table: standard]	87175	-|47|66	-|3.8|2.3	-|2|5	-|2|1	-|2|1	-|2|1	-|2|1	-	1.089	---	-	2	1	-	-	-	-	1.221	---	-	2	1	-	*	-	-	1.229
CotAD_08544	20	DEG& pro ns	DEG& pro ns				-1.908	-1.39852	1.318	1.25967	142.385	37.0526	37.9412	112.193	35.355	42.5571	-1.94215	-1.666	-1.90796	-1.39852	[mRNA] locus=LG7:24525781:24528361:+ [translate_table: standard]	41952	89|105|95	10.6|10.6|10.6	1|1|1	7|3|5	7|3|5	3|3|3	3|3|3	1.151	1.572	1.23	6	3	4	-	-	-	0.73	1.166	1.156	6	3	4	-	-	-	0.931	1.452
CotAD_09787	21	DEG& pro ns	DEG& pro ns	Common E24/E0&N24/N0			2.673	1.59805	1.454	1.091	4.52162	89.4153	28.8359	5.51968	87.4675	16.7099	4.30561	3.98609	2.67295	1.59805	[mRNA] locus=LG19:57071128:57074343:+ [translate_table: standard]	90083	45|43|51	2.5|5.3|5.3	1|-|1	3|6|3	3|6|3	2|4|3	2|4|3	1.126	1.781	---	2	5	1	-	*	-	1.227	0.95	---	2	5	1	-	-	-	1.168	1.014
CotAD_17044	22	DEG& pro ns	DEG& pro ns				3.666	1.4974	2.055	1.848	224.604	2247.98	2851.91	974.312	3592.55	2750.81	3.32318	1.88255	3.66647	1.4974	[mRNA] locus=LG26:17921396:17921932:+ [translate_table: standard]	20481	41|50|70	9.3|9.3|9.3	-|-|-	1|1|2	1|1|2	1|1|1	1|1|1	---	---	2.055	1	1	2	-	-	-	---	---	1.235	1	1	2	-	-	-	---	---
CotAD_24381	23	DEG& pro ns	DEG& pro ns				2.145	1.08413	1.459	1.12	65.907	126.143	291.585	128.396	256.523	272.212	0.936561	0.998488	2.14541	1.08413	[mRNA] locus=LG11:63124626:63125624:- [translate_table: standard]	43250	102|58|87	11.7|3.9|11.7	-|-|-	5|2|4	5|2|2	3|1|3	3|1|1	1.093	1.113	2.171	4	2	2	-	-	-	0.885	0.938	1.395	4	2	2	-	-	-	1.288	1.021
CotAD_24383	24	DEG& pro ns	DEG& pro ns	specifc N24/N0			5.293	3.79272	1.698	1.437	10.6468	289.112	417.51	9.55928	1462.89	132.479	4.76314	7.25771	5.29332	3.79272	[mRNA] locus=LG11:63176247:63177253:- [translate_table: standard]	29187	88|-|72	13.4|-|13.4	-|-|-	2|-|2	2|-|2	2|-|2	2|-|2	1.578	-	1.818	2	-	2	*	-	-	1.055	-	1.829	2	-	2	-	-	*	1.432	-
CotAD_25144	25	DEG& pro ns	DEG& pro ns				5.789	5.19197	1.037	1.017	12.7641	9.25312	705.648	25.8253	26.3882	944.025	-0.464079	0.0311065	5.78879	5.19197	[mRNA] locus=LG10:36626402:36627946:- [translate_table: standard] >CotAD_35136 [mRNA] locus=scaffold1451.1:307033:308577:- [translate_table: standard]	69899	853|865|-	18.3|16.0|-	-|-|-	25|28|-	2|1|-	6|5|-	2|1|-	1.037	---	-	2	-	-	-	-	-	0.816	---	-	2	-	-	-	-	-	1.017	---
CotAD_27923	26	DEG& pro ns	DEG& pro ns				3.349	2.78186	1.507	1.744	332.969	730.776	3392.91	405.953	1457.16	2791.89	1.13404	1.84377	3.34906	2.78186	[mRNA] locus=LG22:17854681:17855123:- [translate_table: standard]	14888	59|67|94	16.7|16.7|16.7	-|-|-	1|3|2	1|3|2	1|1|1	1|1|1	---	1.375	1.639	1	3	2	-	-	-	---	0.862	1.14	1	3	2	-	-	-	---	1.92
CotAD_33468	27	DEG& pro ns	DEG& pro ns				2.314	1.31767	1.089	1.51033	87.785	398.205	436.371	212.168	589.218	528.857	2.18147	1.47359	2.31351	1.31767	[mRNA] locus=LG16:57137343:57141605:+ [translate_table: standard]	105077	740|702|811	24.9|28.5|25.8	-|-|-	35|39|41	3|4|3	16|18|16	2|2|2	0.998	0.948	1.32	3	2	2	-	-	-	0.999	1.031	1.243	3	2	2	-	-	*	1.381	1.492
CotAD_36857	28	DEG& pro ns	DEG& pro ns				3.396	2.71065	1.312	1.408	27.6105	213.264	290.646	41.6476	319.708	272.632	2.94935	2.94045	3.39597	2.71065	[mRNA] locus=LG12:51912750:51914189:+ [translate_table: standard]	58489	41|-|46	8.8|-|8.8	1|-|1	2|-|3	2|-|3	2|-|2	2|-|2	1.857	-	0.767	2	-	3	*	-	-	1.013	-	1.233	2	-	3	-	-	-	1.455	-
CotAD_38430	29	DEG& pro ns	DEG& pro ns				2.439	1.29999	1.051	1.117	56.7987	1088.91	308.002	93.9802	1056.59	231.404	4.26088	3.49091	2.43901	1.29999	[mRNA] locus=LG18:44195146:44196100:+ [translate_table: standard]	14296	171|173|163	45.0|45.0|58.6	1|1|-	4|5|4	4|5|4	3|3|3	3|3|3	1.103	0.97	1.079	3	4	3	-	-	-	1.838	1.876	2.076	3	4	3	-	*	-	1.151	1.159
CotAD_38978	30	DEG& pro ns	DEG& pro ns				6.52	5.05201	4.033	5.447	10.7095	524.581	982.62	40.7976	1474.78	1353.45	5.6142	5.17587	6.51967	5.05201	[mRNA] locus=LG23:29122879:29123568:+ [translate_table: standard]	34132	32|30|41	4.1|4.1|4.1	1|1|1	1|2|2	1|2|2	1|1|1	1|1|1	---	---	4.033	1	1	2	-	-	-	---	---	2.039	1	1	2	-	-	-	---	---
CotAD_39893	31	DEG& pro ns	DEG& pro ns				2.736	2.20329	1.575	1.223	25.1429	101.611	167.449	32.8712	79.9258	151.382	2.01483	1.28184	2.7355	2.20329	[mRNA] locus=LG2:13767104:13770194:- [translate_table: standard]	43821	126|107|101	10.3|10.3|10.3	-|-|-	6|5|8	6|5|8	3|3|3	3|3|3	1.387	1.519	1.819	5	3	4	-	-	*	1.032	1.007	0.999	4	3	5	-	-	-	1.317	1.191
CotAD_40640	32	DEG& pro ns	DEG& pro ns	Common E24/E0&N24/N0		response to osmotic stress	4.791	4.10531	1.416	2.256	3.89591	59.758	107.887	6.63898	119.283	114.268	3.9391	4.16728	4.79142	4.10531	[mRNA] locus=LG25:9504726:9506558:- [translate_table: standard]	50654	76|-|76	7.9|-|13.9	1|-|1	3|-|4	3|-|4	2|-|3	2|-|3	1.417	-	1.415	3	-	3	-	-	-	0.636	-	1.23	3	-	3	-	-	-	2.538	-
CotAD_41977	33	DEG& pro ns	DEG& pro ns				-1.688	-1.05814	0.815	0.765	31.1264	76.1032	9.66095	37.8033	65.5774	18.1551	1.28982	0.794687	-1.6879	-1.05814	[mRNA] locus=LG20:40972196:40974925:- [translate_table: standard]	29643	58|55|99	16.6|10.6|10.6	-|-|-	4|3|3	4|3|3	3|2|2	3|2|2	0.859	0.824	0.762	2	3	3	-	-	*	1.094	0.698	0.985	2	3	3	-	-	-	0.71	0.741
CotAD_42961	34	DEG& pro ns	DEG& pro ns				-2.162	-1.35517	0.53	0.811	688.855	132.623	153.962	642.038	111.442	250.966	-2.37687	-2.52636	-2.16162	-1.35517	[mRNA] locus=LG11:47338642:47339332:- [translate_table: standard]	26175	126|74|49	16.7|6.9|6.9	-|-|-	3|2|1	3|2|1	2|1|1	2|1|1	0.556	0.503	---	3	2	1	-	-	-	0.882	0.656	---	3	2	1	-	-	-	0.888	0.734
CotAD_50303	35	DEG& pro ns	DEG& pro ns				1.583	1.02126	1.005	1.194	199.179	291.777	596.522	217.43	360.126	441.315	0.550806	0.72795	1.58251	1.02126	[mRNA] locus=LG5:528065:528583:- [translate_table: standard]	22356	920|732|926	32.6|32.6|32.6	-|-|-	48|41|46	9|7|9	5|5|5	1|1|1	0.965	1.019	1.031	9	7	9	-	-	-	1.013	1.167	1.22	9	7	9	-	*	-	1.043	1.266
CotAD_52654	36	DEG& pro ns	DEG& pro ns			response to osmotic stress	3.072	1.03072	1.298	1.36633	24.3374	202.768	204.667	129.811	354.99	265.208	3.05859	1.45137	3.07203	1.03072	[mRNA] locus=LG4:47134856:47136795:- [translate_table: standard]	58629	86|75|111	2.5|2.5|2.5	1|1|1	2|2|2	2|2|2	1|1|1	1|1|1	1.532	1.191	1.172	2	2	2	-	-	-	1.187	1.627	1.684	2	2	2	-	-	-	1.255	1.491
CotAD_55270	37	DEG& pro ns	DEG& pro ns				2.083	1.27266	1.329	1.118	2.79829	7.50491	11.8555	5.42373	7.93612	13.1041	1.42329	0.549147	2.08293	1.27266	[mRNA] locus=LG21:10206023:10213020:- [translate_table: standard]	131790	81|75|60	3.6|2.7|3.1	1|1|1	3|3|3	3|2|3	3|3|3	3|2|3	1.246	1.444	1.298	3	2	3	-	-	-	0.999	0.941	1.384	3	2	3	-	-	-	1.138	1.157
CotAD_55302	38	DEG& pro ns	DEG& pro ns				2.862	1.90912	1.283	1.6785	31.5659	32.1461	229.445	82.4526	107.719	309.676	0.0262789	0.385635	2.86171	1.90912	[mRNA] locus=LG20:21616904:21619055:+ [translate_table: standard]	80633	331|367|240	16.8|11.9|16.5	-|-|-	13|14|10	2|1|3	7|5|7	2|1|2	1.238	---	1.328	2	1	3	-	-	-	1.405	---	1.483	2	1	3	*	-	-	2.278	---
CotAD_66524	39	DEG& pro ns	DEG& pro ns			response to osmotic stress	1.613	1.0382	1.359	0.8365	15.0508	38.4168	46.0484	20.5919	56.2326	42.2886	1.3519	1.44933	1.61332	1.0382	[mRNA] locus=LG21:44002408:44004625:- [translate_table: standard]	43754	131|58|145	11.1|11.1|11.1	-|-|-	6|3|5	4|2|3	3|3|3	2|2|2	1.467	---	1.251	3	1	2	-	-	-	1.218	---	0.977	3	1	2	-	-	-	0.893	---
CotAD_72722	40	DEG& pro ns	DEG& pro ns				5.215	3.45342	2.428	2.0785	165.449	852.049	6146.66	746.366	2649.88	8175.86	2.36455	1.82797	5.21534	3.45342	[mRNA] locus=LG12:72290819:72294076:- [translate_table: standard]	72098	423|408|557	23.8|20.0|22.4	-|-|-	17|16|21	5|2|1	10|9|10	2|1|1	2.51	2.345	---	4	2	1	*	-	-	1.187	1.434	---	3	2	1	*	-	-	1.798	2.359
CotAD_72918	41	DEG& pro ns	DEG& pro ns				2.117	1.346	1.097	1.135	63.3754	263.083	274.932	107.055	398.103	272.142	2.05352	1.89478	2.11708	1.346	[mRNA] locus=LG8:86757745:86759976:- [translate_table: standard]	36287	84|77|163	11.3|11.3|11.3	-|-|-	4|2|5	4|1|1	2|2|2	2|1|1	1.097	---	---	4	1	1	-	-	-	0.96	---	---	4	1	1	-	-	-	1.135	---
CotAD_03326	42	DEG& pro ns					1.305	0.542043	1.241	1.31433	14.3393	33.2736	35.4189	24.0773	25.3165	35.0573	1.2144	0.0724062	1.30454	0.542043	[mRNA] locus=LG14:7772386:7774535:- [translate_table: standard]	34657	65|77|78	10.3|18.1|18.1	-|-|-	2|4|3	2|4|3	2|3|3	2|3|3	0.921	1.085	1.718	2	4	2	-	-	-	0.848	1.005	1.526	2	4	2	-	-	-	1.398	1.438
CotAD_03361	43	DEG& pro ns		Common E24/E0&N24 ns			1.33	-0.317901	0.961	0.917	28.8412	15.549	72.5114	59.5254	32.7343	47.7534	-0.891312	-0.862704	1.33008	-0.317901	[mRNA] locus=LG14:8012271:8014928:+ [translate_table: standard]	87653	2464|2478|2443	32.2|32.2|32.2	1|1|1	88|89|93	22|24|27	14|14|14	4|4|4	1.025	0.896	0.961	19	19	25	-	*	-	1.105	1.034	1.046	19	20	24	-	-	-	0.94	0.873
CotAD_03988	44	DEG& pro ns					1.783	0.708614	1.753	1.26	6.69627	19.5073	23.043	11.043	46.7107	18.0468	1.54258	2.08063	1.7829	0.708614	[mRNA] locus=LG21:8062338:8067440:+ [translate_table: standard]	85861	50|97|58	6.9|5.9|5.1	1|1|1	4|4|3	4|1|1	4|3|3	4|1|1	1.753	---	---	2	1	1	-	-	-	1.182	---	---	2	1	1	-	-	-	1.26	---
CotAD_04082	45	DEG& pro ns					-1.222	-0.555755	1.073	0.869	24.1263	11.3383	10.3427	20.3357	11.3381	13.8344	-1.0894	-0.842829	-1.22199	-0.555755	[mRNA] locus=LG20:12631238:12635264:+ [translate_table: standard]	92617	69|64|25	2.8|4.5|4.3	1|1|1	1|3|2	1|3|2	1|3|2	1|3|2	---	1.073	---	1	2	-	-	-	-	---	0.918	---	1	2	-	-	-	-	---	0.869
CotAD_04636	46	DEG& pro ns					-1.616	-1.02655	1.199	0.871	47.3725	19.7148	15.4518	44.2698	15.9594	21.7313	-1.26477	-1.47191	-1.61627	-1.02655	[mRNA] locus=LG1:36814879:36816737:+ [translate_table: standard]	13157	42|47|-	29.0|11.8|-	1|2|-	2|1|-	2|1|-	2|1|-	2|1|-	1.199	---	-	2	1	-	-	-	-	1.289	---	-	2	1	-	-	-	-	0.871	---
CotAD_04734	47	DEG& pro ns		Specific E24/E0			1.79	1.02921	0.87	0.6885	7.88285	14.7626	27.2676	13.9531	20.0112	28.4769	0.905155	0.520224	1.7904	1.02921	[mRNA] locus=LG1:37797709:37800237:- [translate_table: standard]	36774	68|62|43	4.1|4.1|4.1	-|-|-	2|2|1	2|2|1	1|1|1	1|1|1	0.634	1.106	---	2	2	1	-	-	-	1.81	0.874	---	2	2	1	-	-	-	0.607	0.77
CotAD_05108	48	DEG& pro ns					-1.075	-0.313858	1.069	1.05533	34.1228	10.9548	16.1942	39.766	10.1432	31.9912	-1.63917	-1.97102	-1.07525	-0.313858	[mRNA] locus=LG21:13510380:13514313:- [translate_table: standard]	58867	126|147|119	8.8|12.0|12.0	-|-|-	5|5|4	2|4|2	3|4|4	1|3|2	0.996	1.14	1.07	2	4	2	-	-	-	1.417	1.471	1.051	2	4	2	-	-	-	1.468	0.788
CotAD_05555	49	DEG& pro ns					1.581	0.753212	0.921	0.973667	36.0816	144.153	107.985	105.091	274.441	177.136	1.99826	1.38485	1.5815	0.753212	[mRNA] locus=LG21:5949894:5952488:- [translate_table: standard]	32085	319|279|307	23.7|23.7|18.9	1|1|1	16|13|13	7|4|3	4|4|3	2|2|1	0.995	0.716	1.051	6	4	3	-	-	-	0.822	0.8	0.741	6	4	3	-	*	-	0.8	0.938
CotAD_10550	50	DEG& pro ns					-1.006	-0.275441	0.839	1.16033	194.775	58.6663	96.9676	188.097	61.6401	155.405	-1.7312	-1.60954	-1.00623	-0.275441	[mRNA] locus=LG9:40747652:40751783:+ [translate_table: standard]	78284	758|767|826	26.1|26.1|22.3	-|-|-	28|29|29	5|5|4	11|11|10	3|3|2	0.925	0.682	0.911	5	5	4	-	*	-	1.196	0.908	1.091	5	5	4	-	-	-	1.266	1.332
CotAD_10835	51	DEG& pro ns					1.625	-0.166751	1.201	0.7295	94.8983	369.331	292.736	138.007	257.657	122.943	1.96046	0.900712	1.62515	-0.166751	[mRNA] locus=LG21:11976352:11977434:+ [translate_table: standard]	20687	329|447|448	23.6|23.6|23.6	-|-|-	14|22|22	1|2|3	3|3|3	1|1|1	---	1.318	1.084	1	2	3	-	-	-	---	1.477	1.238	1	2	3	-	-	-	---	0.573
CotAD_10943	52	DEG& pro ns					1.319	0.761356	1.006	1.18467	8.48194	30.0881	21.1646	9.32517	32.441	15.8069	1.82673	1.79861	1.31919	0.761356	[mRNA] locus=LG13:3517603:3520775:- [translate_table: standard]	67715	351|333|179	16.4|20.2|14.1	-|-|-	14|11|7	7|7|4	6|7|5	4|5|3	1.071	0.889	1.058	7	6	4	-	-	-	0.903	1.053	0.878	7	6	3	-	-	*	1.35	0.98
CotAD_11053	53	DEG& pro ns				response to osmotic stress	-1.441	-0.854551	0.791	0.572	100.951	33.5678	37.1805	90.5746	25.3338	50.0912	-1.58851	-1.83804	-1.44104	-0.854551	[mRNA] locus=LG13:2359617:2363239:- [translate_table: standard]	63327	404|382|418	30.9|25.7|25.2	-|-|-	28|21|24	4|1|2	9|8|8	2|1|2	0.832	---	0.749	2	1	2	-	-	-	1.035	---	0.861	2	1	2	-	-	-	0.559	---
CotAD_11472	54	DEG& pro ns					-1.015	-0.334493	1.372	1.023	56.5463	22.2253	27.9736	44.1219	20.9176	34.9914	-1.34723	-1.07678	-1.01537	-0.334493	[mRNA] locus=LG14:3566714:3568282:+ [translate_table: standard]	18655	286|231|269	25.4|25.4|25.4	1|1|1	7|8|8	7|4|8	2|2|2	2|1|2	1.493	1.449	1.174	7	4	8	*	-	*	0.929	0.987	1.046	6	4	8	-	-	-	1.093	0.86
CotAD_12692	55	DEG& pro ns					1.661	-0.398516	1.008	1.327	14.6629	46.0013	46.3555	14.3226	26.2861	10.8657	1.6495	0.876009	1.66057	-0.398516	[mRNA] locus=LG26:141680:142360:- [translate_table: standard]	22993	-|50|60	-|9.1|9.1	-|1|1	-|1|2	-|1|2	-|1|1	-|1|1	-	---	1.008	-	1	2	-	-	-	-	---	1.065	-	1	2	-	-	-	-	---
CotAD_13834	56	DEG& pro ns					1.663	0.343889	1.014	1.003	219.497	91.1646	695.327	678.387	144.403	860.991	-1.26765	-2.23201	1.66349	0.343889	[mRNA] locus=LG17:3096152:3097235:+ [translate_table: standard]	33060	78|50|75	14.5|10.0|13.7	-|-|-	5|2|5	5|2|5	3|2|3	3|2|3	0.992	0.824	1.227	3	2	3	-	-	-	0.804	1.034	0.955	3	2	3	-	-	-	1.023	0.917
CotAD_14111	57	DEG& pro ns					1.692	0.783382	0.927	0.893	29.0153	13.2143	93.7483	61.7933	18.8339	106.356	-1.13471	-1.71412	1.69198	0.783382	[mRNA] locus=LG26:11200878:11204679:- [translate_table: standard]	85861	779|1004|877	24.0|24.0|22.4	-|-|-	38|45|37	1|1|2	13|13|12	1|1|1	---	---	0.927	1	1	2	-	-	-	---	---	1.008	1	1	2	-	-	-	---	---
CotAD_14117	58	DEG& pro ns					-1.187	-0.250099	0.904	0.954	29.2043	5.54849	12.8287	26.1398	6.60525	21.9794	-2.39601	-1.98456	-1.1868	-0.250099	[mRNA] locus=LG26:11159540:11163131:+ [translate_table: standard]	94098	1302|1391|1534	31.3|32.2|30.7	-|-|-	53|59|59	2|4|3	16|17|15	1|1|1	---	0.849	0.958	1	4	2	-	-	-	0.664	0.656	0.704	2	4	3	-	-	-	0.65	1.662
CotAD_15635	59	DEG& pro ns					-1.353	-0.59513	0.943	1.01033	31.14	9.25671	12.1886	29.671	10.4908	19.6418	-1.7502	-1.49993	-1.35324	-0.59513	[mRNA] locus=LG22:8493545:8493973:- [translate_table: standard] >CotAD_74585 [mRNA] locus=scaffold4578.1:1800:2228:- [translate_table: standard]	20339	348|407|475	27.5|27.5|27.5	-|-|-	16|15|19	4|4|5	5|5|5	1|1|1	0.943	0.868	1.018	4	4	5	-	-	-	1.15	1.227	1.177	4	4	5	-	-	-	0.972	1.001
CotAD_15803	60	DEG& pro ns					1.349	-0.404748	1.171	0.942	3.69181	63.4728	9.40394	2.57482	63.2799	1.94494	4.10374	4.6192	1.34893	-0.404748	[mRNA] locus=LG24:39236089:39242175:- [translate_table: standard]	125504	-|116|57	-|6.9|5.3	-|-|-	-|5|3	-|3|2	-|5|3	-|3|2	-	1.171	---	-	3	1	-	-	-	-	1.09	---	-	3	1	-	-	-	-	0.942
CotAD_18998	61	DEG& pro ns				response to osmotic stress	1.459	0.617167	1.012	0.76	23.024	15.8514	63.278	44.4071	20.5829	68.1142	-0.538531	-1.10934	1.45856	0.617167	[mRNA] locus=LG17:16825866:16827865:+ [translate_table: standard]	47756	34|47|-	3.8|11.0|-	1|1|-	1|4|-	1|4|-	1|4|-	1|4|-	---	1.012	-	1	2	-	-	-	-	---	0.914	-	1	2	-	-	-	-	---	0.76
CotAD_22536	62	DEG& pro ns					1.052	0.48238	0.891	1.188	43.0841	65.1721	89.304	48.4382	53.9455	67.6704	0.597099	0.155359	1.05157	0.48238	[mRNA] locus=LG14:16547886:16550347:- [translate_table: standard]	40616	365|337|362	22.7|17.4|22.7	-|-|-	11|13|12	4|3|4	4|3|4	2|1|2	0.929	0.855	0.889	4	3	4	-	-	-	1.009	0.99	1.268	4	3	4	-	-	-	1.28	1.248
CotAD_22724	63	DEG& pro ns					1.239	0.694393	1.04	0.916	53.0121	98.4921	125.13	68.5588	99.3023	110.942	0.893686	0.534486	1.23903	0.694393	[mRNA] locus=LG21:24549377:24555218:- [translate_table: standard]	101030	54|136|106	2.5|6.2|3.8	-|-|-	3|7|4	2|2|1	2|4|3	1|1|1	1.04	---	---	2	1	1	-	-	-	1.28	---	---	2	1	1	-	-	-	0.916	---
CotAD_25019	64	DEG& pro ns					1.571	-0.380594	1.011	0.724	127.622	366.608	379.257	138.51	210.266	106.393	1.52236	0.602217	1.5713	-0.380594	[mRNA] locus=LG26:8286639:8287721:+ [translate_table: standard]	20949	370|424|394	23.6|23.6|23.6	-|-|-	15|21|21	2|1|2	3|3|3	1|1|1	1.032	---	0.989	2	1	2	-	-	-	0.98	---	0.89	2	1	2	-	-	-	0.574	---
CotAD_25851	65	DEG& pro ns				response to osmotic stress	1.069	0.400991	0.948	0.891	54.9106	85.8163	115.238	53.2729	61.9911	70.3424	0.644166	0.218658	1.06945	0.400991	[mRNA] locus=LG8:19406870:19408833:- [translate_table: standard]	50416	320|343|252	19.9|19.9|16.9	-|-|-	16|13|10	3|3|4	6|6|5	1|1|1	---	0.948	---	-	2	1	-	-	-	---	0.879	---	-	2	1	-	-	-	---	0.891
CotAD_26793	66	DEG& pro ns					-1.809	-0.916	1.009	0.9895	13.92	5.98614	3.97285	11.0698	5.59987	5.86674	-1.21746	-0.983167	-1.80892	-0.916	[mRNA] locus=LG22:47818967:47820435:- [translate_table: standard]	57894	115|141|101	7.9|7.9|7.9	2|2|2	3|3|2	3|3|1	2|2|2	2|2|1	1.183	0.835	---	3	3	1	-	-	-	1.159	1.31	---	3	3	1	-	-	-	0.846	1.133
CotAD_27494	67	DEG& pro ns					-1.085	-0.518097	1.092	0.685	73.2202	44.3499	34.5118	67.5079	33.9408	47.1402	-0.723309	-0.992034	-1.08515	-0.518097	[mRNA] locus=LG21:39622122:39625963:+ [translate_table: standard]	76225	-|86|210	-|7.4|18.0	-|1|-	-|5|8	-|1|4	-|4|8	-|1|4	-	---	1.092	-	1	2	-	-	-	-	---	1.248	-	1	2	-	-	-	-	---
CotAD_27686	68	DEG& pro ns					1.166	-0.0302104	1.209	1.387	59.9573	85.1741	134.528	98.3744	63.0748	96.3358	0.506477	-0.641219	1.1659	-0.0302104	[mRNA] locus=LG1:4834653:4838134:- [translate_table: standard]	77884	-|125|188	-|4.5|9.1	-|-|-	-|5|8	-|1|2	-|2|4	-|1|1	-	---	1.209	-	1	2	-	-	*	-	---	1.371	-	1	2	-	-	-	-	---
CotAD_30249	69	DEG& pro ns					-1.063	-0.50222	0.714	1.066	40.5531	21.9602	19.4109	30.8332	20.3332	21.7689	-0.884922	-0.600648	-1.06294	-0.50222	[mRNA] locus=LG14:15760936:15762849:+ [translate_table: standard]	29551	174|186|187	12.0|12.0|12.0	-|-|-	8|8|7	5|5|4	2|2|2	1|1|1	0.787	0.697	0.659	5	4	4	-	-	-	1.095	0.883	0.856	5	4	4	-	-	-	1.191	1.011
CotAD_36925	70	DEG& pro ns					1.311	-0.271659	0.972	1.10167	24.2154	104.045	60.0714	34.2499	41.9442	28.3714	2.10321	0.292372	1.31075	-0.271659	[mRNA] locus=LG20:6085609:6086204:- [translate_table: standard]	22848	97|55|105	16.8|7.5|14.9	-|1|1	4|2|4	4|2|4	2|1|2	2|1|2	0.841	1.102	0.974	4	2	3	*	-	-	1.36	1.617	1.215	4	2	3	-	-	-	1.111	1.215
CotAD_40820	71	DEG& pro ns					1.091	0.107913	0.705	1.023	30.9395	44.5947	65.904	43.8466	37.9992	47.2521	0.527425	-0.206493	1.09092	0.107913	[mRNA] locus=LG3:28810208:28811050:- [translate_table: standard]	36628	92|88|129	5.4|5.4|5.4	3|3|3	1|1|2	1|1|2	1|1|1	1|1|1	---	---	0.705	1	1	2	-	-	-	---	---	0.91	1	1	2	-	-	-	---	---
CotAD_41746	72	DEG& pro ns					2.342	0.771409	1.165	1.345	1.21587	14.573	6.16302	2.0586	13.3584	3.51389	3.58323	2.69801	2.34164	0.771409	[mRNA] locus=LG22:15021333:15033711:+ [translate_table: standard]	53072	78|53|63	9.7|7.8|7.8	1|1|1	4|3|3	4|3|3	3|3|3	3|3|3	1.53	0.902	1.062	4	2	2	-	-	-	1.331	0.99	1.092	4	2	2	-	-	-	1.44	1.406
CotAD_44239	73	DEG& pro ns					-1.787	-0.828053	1.13	1.02867	10.8529	7.64347	3.14512	8.03103	5.3851	4.52379	-0.505778	-0.576612	-1.78689	-0.828053	[mRNA] locus=LG20:58427218:58428741:- [translate_table: standard] >CotAD_09924 [mRNA] locus=scaffold615.1:617832:619355:- [translate_table: standard]	61521	3223|3200|3173	30.4|29.6|26.8	-|-|-	106|103|93	98|90|85	13|14|11	12|12|10	1.134	1.127	1.13	82	76	74	*	-	-	0.979	0.986	1.013	84	76	73	-	-	-	1.013	1.025
CotAD_44244	74	DEG& pro ns					-1.136	-0.401427	1.113	1.144	35.6013	38.0675	16.1979	55.7968	27.4688	42.2442	0.0966296	-1.02239	-1.13612	-0.401427	[mRNA] locus=LG20:58452615:58453838:+ [translate_table: standard] >CotAD_09884 [mRNA] locus=scaffold615.1:498972:500195:- [translate_table: standard] >CotAD_09931 [mRNA] locus=scaffold615.1:643257:644480:+ [translate_table: standard]	48445	1353|1602|1434	23.1|23.1|24.3	-|-|-	42|48|49	42|1|4	6|6|7	6|1|1	1.113	---	---	37	1	1	-	-	-	1	---	---	37	1	1	-	-	-	1.144	---
CotAD_44589	75	DEG& pro ns				response to osmotic stress	1.846	0.930843	1.046	0.759	121.243	73.258	435.742	214.529	118.858	408.976	-0.726845	-0.851936	1.84557	0.930843	[mRNA] locus=LG13:47149910:47151986:+ [translate_table: standard]	59403	277|310|436	13.4|18.5|15.6	-|-|-	12|17|16	2|3|4	5|7|6	1|2|3	1.069	0.989	1.08	2	2	3	-	-	-	0.972	0.827	0.856	2	2	3	-	-	-	0.812	0.736
CotAD_45009	76	DEG& pro ns					-1.523	-0.412225	0.835	1.04833	43.096	14.4509	14.9948	40.1375	17.535	30.1619	-1.5764	-1.19471	-1.52309	-0.412225	[mRNA] locus=LG16:99356581:99363573:+ [translate_table: standard]	216554	715|805|924	13.9|13.4|13.0	-|-|-	26|27|29	9|10|11	14|13|13	7|6|6	0.867	0.817	0.822	8	9	11	-	-	-	0.82	0.894	0.929	9	9	11	-	-	-	1.094	1.159
CotAD_46049	77	DEG& pro ns					1.474	0.176393	0.78	1.188	13.7298	175.225	38.1405	21.1326	137.766	23.881	3.67383	2.70467	1.47402	0.176393	[mRNA] locus=LG19:55165052:55166108:+ [translate_table: standard]	18766	62|-|29	26.1|-|9.4	-|-|-	2|-|1	2|-|1	2|-|1	2|-|1	0.78	-	---	2	-	1	-	-	-	0.985	-	---	2	-	1	-	-	-	1.188	-
CotAD_50356	78	DEG& pro ns					-1.334	-0.40621	1.047	1.082	33.024	9.16229	13.0961	31.4342	19.771	23.7204	-1.84973	-0.668951	-1.33438	-0.40621	[mRNA] locus=LG3:3993047:3995767:+ [translate_table: standard]	48813	-|141|82	-|9.6|6.3	-|1|2	-|5|3	-|1|3	-|3|2	-|1|2	-	---	1.047	-	1	3	-	-	-	-	---	0.731	-	1	2	-	-	-	-	---
CotAD_51328	79	DEG& pro ns					-1.093	0.014523	1.446	1.394	36.3621	16.5663	17.0417	23.2708	18.7961	23.5063	-1.13419	-0.30809	-1.09337	0.014523	[mRNA] locus=LG5:28766281:28768194:+ [translate_table: standard]	37623	110|102|-	8.0|12.3|-	-|-|-	5|4|-	2|1|-	2|3|-	1|1|-	1.446	---	-	2	1	-	-	-	-	1.643	---	-	2	1	-	-	-	-	1.394	---
CotAD_56483	80	DEG& pro ns				response to osmotic stress	-2.616	-1.35412	0.604	0.64	7.59901	3.01185	1.23931	10.0254	2.71063	3.92165	-1.33516	-1.88695	-2.61627	-1.35412	[mRNA] locus=LG2:99086698:99087953:+ [translate_table: standard]	38172	850|569|867	31.5|31.5|31.5	-|-|-	18|10|17	4|2|3	5|5|5	1|1|1	0.462	---	0.745	3	1	3	-	-	-	0.889	0.734	0.96	2	2	3	-	-	-	---	---
CotAD_56759	81	DEG& pro ns					-1.546	-0.685965	0.864	0.829	21.3267	10.397	7.3041	17.1162	8.87533	10.6393	-1.0365	-0.947493	-1.54588	-0.685965	[mRNA] locus=LG7:38245286:38246329:+ [translate_table: standard]	44830	44|70|35	3.5|11.5|6.3	1|1|1	2|4|2	2|4|2	1|3|2	1|3|2	---	0.864	---	1	3	1	-	-	-	---	0.836	---	1	3	1	-	-	-	---	0.829
CotAD_59934	82	DEG& pro ns				response to osmotic stress	-1.709	-0.939084	1.283	0.971667	7.70086	4.46387	2.35485	5.71484	2.63251	2.98066	-0.786723	-1.11828	-1.70938	-0.939084	[mRNA] locus=LG15:47971985:47975694:- [translate_table: standard]	104473	2111|2098|2248	27.9|22.7|27.9	-|-|-	86|84|93	8|6|6	17|14|17	5|4|5	1.254	1.275	1.32	8	6	6	-	-	-	0.927	1.004	1.155	8	6	6	-	-	-	1.095	1.133
CotAD_62519	83	DEG& pro ns					1.029	0.475953	1.1	0.693667	5.84962	7.20179	11.937	10.1291	9.33178	14.0879	0.300015	-0.118277	1.02903	0.475953	[mRNA] locus=LG6:12053136:12060414:- [translate_table: standard]	113170	98|87|82	2.9|2.9|4.8	-|-|-	4|4|4	4|4|4	2|2|3	2|2|3	0.943	1.387	0.97	4	4	4	-	-	-	0.814	0.825	1.102	4	4	4	-	-	-	0.592	0.614
CotAD_65780	84	DEG& pro ns					1.988	0.936927	1.057	1.4555	2.97936	5.21617	11.8225	6.72054	8.03792	12.8661	0.807986	0.258246	1.98845	0.936927	[mRNA] locus=LG18:47767705:47773326:- [translate_table: standard]	144340	78|-|57	3.0|-|3.3	1|-|1	3|-|3	3|-|3	3|-|3	3|-|3	1.114	-	0.999	3	-	3	-	-	-	2.002	-	0.7	3	-	3	-	-	-	1.819	-
CotAD_75841	85	DEG& pro ns					-1.076	-0.496661	0.848	0.826	17.041	6.35381	8.08103	17.0312	10.9104	12.0708	-1.42332	-0.642468	-1.0764	-0.496661	[mRNA] locus=LG9:43981417:43986061:+ [translate_table: standard]	197525	-|850|580	-|18.2|14.9	-|-|-	-|24|23	-|3|23	-|17|15	-|3|15	-	0.835	0.86	-	2	18	-	-	-	-	0.81	1.107	-	2	18	-	-	-	-	0.796
[truncated: 44 more columns]

## Sheet: S7c stress 1859
Query (Q)	Match (M)	GO Type：GO:0006970	Description
CotAD_00021	AT4G31300.3	response to osmotic stress	Symbols: PBA1 | N-terminal nucleophile aminohydrolases (Ntn hydrolases) superfamily protein | chr4:15188927-15190935 FORWARD LENGTH=233
CotAD_00128	AT4G32150.1	response to osmotic stress	Symbols: VAMP711, ATVAMP711 | vesicle-associated membrane protein 711 | chr4:15526407-15527651 REVERSE LENGTH=219
CotAD_00165	AT4G30960.1	response to osmotic stress	Symbols: CIPK6, SIP3, SNRK3.14, ATCIPK6 | SOS3-interacting protein 3 | chr4:15067400-15068725 FORWARD LENGTH=441
CotAD_00175	AT5G58070.1	response to osmotic stress	Symbols: ATTIL, TIL | temperature-induced lipocalin | chr5:23500512-23501156 REVERSE LENGTH=186
CotAD_00177	AT4G30996.1	response to osmotic stress	Symbols: | Protein of unknown function (DUF1068) | chr4:15101464-15102461 FORWARD LENGTH=172
CotAD_00183	AT4G19810.1	response to osmotic stress	Symbols: | Glycosyl hydrolase family protein with chitinase insertion domain | chr4:10764151-10765753 REVERSE LENGTH=379
CotAD_00199	AT5G25610.1	response to osmotic stress	Symbols: RD22, ATRD22 | BURP domain-containing protein | chr5:8914498-8916684 REVERSE LENGTH=392
CotAD_00200	AT5G25610.1	response to osmotic stress	Symbols: RD22, ATRD22 | BURP domain-containing protein | chr5:8914498-8916684 REVERSE LENGTH=392
CotAD_00265	AT4G33000.2	response to osmotic stress	Symbols: CBL10, SCABP8, ATCBL10 | calcineurin B-like protein 10 | chr4:15924821-15926398 FORWARD LENGTH=246
CotAD_00304	AT5G35530.1	response to osmotic stress	Symbols: | Ribosomal protein S3 family protein | chr5:13710355-13712192 REVERSE LENGTH=248
CotAD_00343	AT1G27760.1	response to osmotic stress	Symbols: SAT32, ATSAT32 | interferon-related developmental regulator family protein / IFRD protein family | chr1:9668895-9671322 FORWARD LENGTH=437
CotAD_00355	AT3G14080.2	response to osmotic stress	Symbols: | Small nuclear ribonucleoprotein family protein | chr3:4667717-4668989 FORWARD LENGTH=128
CotAD_00372	AT5G35530.1	response to osmotic stress	Symbols: | Ribosomal protein S3 family protein | chr5:13710355-13712192 REVERSE LENGTH=248
CotAD_00381	AT4G29810.1	response to osmotic stress	Symbols: ATMKK2, MKK2, MK1 | MAP kinase kinase 2 | chr4:14593299-14595241 REVERSE LENGTH=363
CotAD_00469	AT5G19660.1	response to osmotic stress	Symbols: ATSBT6.1, S1P, ATS1P | SITE-1 protease | chr5:6642118-6646418 REVERSE LENGTH=1038
CotAD_00510	AT1G14920.1	response to osmotic stress	Symbols: GAI, RGA2 | GRAS family transcription factor family protein | chr1:5149414-5151015 FORWARD LENGTH=533
CotAD_00635	AT1G53210.1	response to osmotic stress	Symbols: | sodium/calcium exchanger family protein / calcium-binding EF hand family protein | chr1:19844790-19847533 FORWARD LENGTH=585
CotAD_00700	AT4G21670.1	response to osmotic stress	Symbols: CPL1, FRY2, ATCPL1 | C-terminal domain phosphatase-like 1 | chr4:11511511-11516922 FORWARD LENGTH=967
CotAD_00713	AT1G61210.1	response to osmotic stress	Symbols: | Transducin/WD40 repeat-like superfamily protein | chr1:22564785-22571555 FORWARD LENGTH=1181
CotAD_00719	AT4G21440.1	response to osmotic stress	Symbols: ATMYB102, ATM4, MYB102 | MYB-like 102 | chr4:11418425-11419652 REVERSE LENGTH=350
CotAD_00747	AT2G31180.1	response to osmotic stress	Symbols: ATMYB14, MYB14AT, MYB14 | myb domain protein 14 | chr2:13286806-13288175 REVERSE LENGTH=249
CotAD_00773	AT1G61660.1	response to osmotic stress	Symbols: | basic helix-loop-helix (bHLH) DNA-binding superfamily protein | chr1:22754003-22756171 REVERSE LENGTH=393
CotAD_00851	AT1G11910.1	response to osmotic stress	Symbols: APA1, ATAPA1 | aspartic proteinase A1 | chr1:4017119-4019874 REVERSE LENGTH=506
CotAD_00858	AT4G04330.1	response to osmotic stress	Symbols: | Chaperonin-like RbcX protein | chr4:2116700-2118563 REVERSE LENGTH=174
CotAD_00932	AT1G05850.1	response to osmotic stress	Symbols: POM1, ERH2, ELP1, CTL1, ELP, HOT2, ATCTL1 | Chitinase family protein | chr1:1766833-1768117 REVERSE LENGTH=321
CotAD_00958	AT1G78900.2	response to osmotic stress	Symbols: VHA-A | vacuolar ATP synthase subunit A | chr1:29660463-29664575 FORWARD LENGTH=623
CotAD_01140	AT5G47030.1	response to osmotic stress	Symbols: | ATPase, F1 complex, delta/epsilon subunit | chr5:19090384-19092034 FORWARD LENGTH=203
CotAD_01151	AT4G09320.1	response to osmotic stress	Symbols: NDPK1 | Nucleoside diphosphate kinase family protein | chr4:5923424-5924366 FORWARD LENGTH=169
CotAD_01243	AT4G01280.2	response to osmotic stress	Symbols: | Homeodomain-like superfamily protein | chr4:535288-536854 FORWARD LENGTH=303
CotAD_01246	AT4G01370.1	response to osmotic stress	Symbols: ATMPK4, MPK4 | MAP kinase 4 | chr4:567219-568889 FORWARD LENGTH=376
CotAD_01273	AT2G45790.1	response to osmotic stress	Symbols: ATPMM, PMM | phosphomannomutase | chr2:18855876-18857753 FORWARD LENGTH=246
CotAD_01305	AT5G24090.1	response to osmotic stress	Symbols: ATCHIA, CHIA | chitinase A | chr5:8143805-8145153 REVERSE LENGTH=302
CotAD_01317	AT1G24180.1	response to osmotic stress	Symbols: IAR4 | Thiamin diphosphate-binding fold (THDP-binding) superfamily protein | chr1:8560777-8563382 REVERSE LENGTH=393
CotAD_01351	AT1G22640.1	response to osmotic stress	Symbols: ATMYB3, MYB3 | myb domain protein 3 | chr1:8006289-8007219 FORWARD LENGTH=257
CotAD_01353	AT1G22640.1	response to osmotic stress	Symbols: ATMYB3, MYB3 | myb domain protein 3 | chr1:8006289-8007219 FORWARD LENGTH=257
CotAD_01456	AT1G15690.1	response to osmotic stress	Symbols: AVP1, ATAVP3, AVP-3, AtVHP1;1 | Inorganic H pyrophosphatase family protein | chr1:5399115-5402185 FORWARD LENGTH=770
CotAD_01514	AT1G16060.1	response to osmotic stress	Symbols: ADAP | ARIA-interacting double AP2 domain protein | chr1:5508563-5511609 FORWARD LENGTH=345
CotAD_01543	AT1G78900.2	response to osmotic stress	Symbols: VHA-A | vacuolar ATP synthase subunit A | chr1:29660463-29664575 FORWARD LENGTH=623
CotAD_01600	AT3G57290.1	response to osmotic stress	Symbols: EIF3E, TIF3E1, ATEIF3E-1, INT-6, ATINT6, INT6 | eukaryotic translation initiation factor 3E | chr3:21196786-21199073 REVERSE LENGTH=441
CotAD_01625	AT3G51780.1	response to osmotic stress	Symbols: ATBAG4, BAG4 | BCL-2-associated athanogene 4 | chr3:19207029-19208178 REVERSE LENGTH=269
CotAD_01652	AT3G57290.1	response to osmotic stress	Symbols: EIF3E, TIF3E1, ATEIF3E-1, INT-6, ATINT6, INT6 | eukaryotic translation initiation factor 3E | chr3:21196786-21199073 REVERSE LENGTH=441
CotAD_01707	AT3G45640.1	response to osmotic stress	Symbols: ATMPK3, MPK3, ATMAPK3 | mitogen-activated protein kinase 3 | chr3:16756918-16758476 FORWARD LENGTH=370
CotAD_01708	AT1G07890.8	response to osmotic stress	Symbols: APX1, MEE6, CS1, ATAPX1, ATAPX01 | ascorbate peroxidase 1 | chr1:2438005-2439435 FORWARD LENGTH=250
CotAD_01740	AT2G36830.1	response to osmotic stress	Symbols: GAMMA-TIP, TIP1;1, GAMMA-TIP1 | gamma tonoplast intrinsic protein | chr2:15445490-15446336 FORWARD LENGTH=251
CotAD_01766	AT5G07350.1	response to osmotic stress	Symbols: Tudor1, AtTudor1, TSN1 | TUDOR-SN protein 1 | chr5:2320344-2324892 REVERSE LENGTH=991
CotAD_01806	AT5G17310.1	response to osmotic stress	Symbols: UGP2, AtUGP2 | UDP-glucose pyrophosphorylase 2 | chr5:5696955-5699671 REVERSE LENGTH=390
CotAD_01852	AT5G07440.2	response to osmotic stress	Symbols: GDH2 | glutamate dehydrogenase 2 | chr5:2356153-2358012 FORWARD LENGTH=411
CotAD_01853	AT1G27760.2	response to osmotic stress	Symbols: SAT32, ATSAT32 | interferon-related developmental regulator family protein / IFRD protein family | chr1:9669120-9671322 FORWARD LENGTH=426
CotAD_01860	AT5G63110.1	response to osmotic stress	Symbols: HDA6, AXE1, ATHDA6, RTS1, RPD3B, SIL1 | histone deacetylase 6 | chr5:25315834-25318227 REVERSE LENGTH=471
CotAD_02046	AT5G62530.1	response to osmotic stress	Symbols: ALDH12A1, ATP5CDH, P5CDH | aldehyde dehydrogenase 12A1 | chr5:25099768-25103159 REVERSE LENGTH=556
CotAD_02054	AT3G01470.1	response to osmotic stress	Symbols: ATHB-1, ATHB1, HD-ZIP-1, HAT5, HB-1 | homeobox 1 | chr3:182648-184034 REVERSE LENGTH=272
CotAD_02069	AT3G08720.2	response to osmotic stress	Symbols: ATPK19, ATPK2 | serine/threonine protein kinase 2 | chr3:2648625-2650407 REVERSE LENGTH=471
CotAD_02134	AT3G01470.1	response to osmotic stress	Symbols: ATHB-1, ATHB1, HD-ZIP-1, HAT5, HB-1 | homeobox 1 | chr3:182648-184034 REVERSE LENGTH=272
CotAD_02200	AT5G13180.1	response to osmotic stress	Symbols: ANAC083, VNI2, NAC083 | NAC domain containing protein 83 | chr5:4196643-4197577 FORWARD LENGTH=252
CotAD_02221	AT5G13330.1	response to osmotic stress	Symbols: Rap2.6L | related to AP2 6l | chr5:4272384-4274461 FORWARD LENGTH=212
CotAD_02239	AT3G52300.1	response to osmotic stress	Symbols: ATPQ | ATP synthase D chain, mitochondrial | chr3:19396689-19398119 FORWARD LENGTH=168
CotAD_02256	AT4G35830.2	response to osmotic stress	Symbols: ACO1 | aconitase 1 | chr4:16973007-16977278 REVERSE LENGTH=795
CotAD_02257	AT4G35830.1	response to osmotic stress	Symbols: ACO1 | aconitase 1 | chr4:16973007-16977949 REVERSE LENGTH=898
CotAD_02272	AT4G35920.2	response to osmotic stress	Symbols: MCA1 | PLAC8 family protein | chr4:17012106-17014192 REVERSE LENGTH=421
CotAD_02286	AT2G17840.1	response to osmotic stress	Symbols: ERD7 | Senescence/dehydration-associated protein-related | chr2:7755923-7757798 REVERSE LENGTH=452
CotAD_02288	AT4G38630.1	response to osmotic stress	Symbols: RPN10, MCB1, ATMCB1, MBP1 | regulatory particle non-ATPase 10 | chr4:18057357-18059459 REVERSE LENGTH=386
CotAD_02371	AT1G53580.1	response to osmotic stress	Symbols: GLX2-3, ETHE1, GLY3 | glyoxalase II 3 | chr1:19991542-19993250 REVERSE LENGTH=294
CotAD_02428	AT2G47460.1	response to osmotic stress	Symbols: MYB12, ATMYB12, PFG1 | myb domain protein 12 | chr2:19476438-19479242 FORWARD LENGTH=371
CotAD_02502	AT3G27890.1	response to osmotic stress	Symbols: NQR | NADPH:quinone oxidoreductase | chr3:10350807-10351938 REVERSE LENGTH=196
CotAD_02508	AT3G61140.1	response to osmotic stress	Symbols: FUS6, ATFUS6, CSN1, COP11, EMB78, ATSK31, SK31 | 26S proteasome, regulatory subunit Rpn7;Proteasome component (PCI) domain | chr3:22626335-22628895 FORWARD LENGTH=441
CotAD_02521	AT2G38750.1	response to osmotic stress	Symbols: ANNAT4 | annexin 4 | chr2:16196582-16198431 REVERSE LENGTH=319
CotAD_02522	AT2G38750.1	response to osmotic stress	Symbols: ANNAT4 | annexin 4 | chr2:16196582-16198431 REVERSE LENGTH=319
CotAD_02523	AT2G38760.1	response to osmotic stress	Symbols: ANNAT3, ANN3 | annexin 3 | chr2:16201086-16202490 FORWARD LENGTH=321
CotAD_02528	AT2G38760.1	response to osmotic stress	Symbols: ANNAT3, ANN3 | annexin 3 | chr2:16201086-16202490 FORWARD LENGTH=321
CotAD_02550	AT3G10920.1	response to osmotic stress	Symbols: MSD1, MEE33, ATMSD1 | manganese superoxide dismutase 1 | chr3:3418015-3419581 FORWARD LENGTH=231
CotAD_02579	AT4G23650.1	response to osmotic stress	Symbols: CDPK6, CPK3 | calcium-dependent protein kinase 6 | chr4:12324967-12327415 REVERSE LENGTH=529
CotAD_02668	AT5G24270.2	response to osmotic stress	Symbols: SOS3 | Calcium-binding EF-hand family protein | chr5:8238781-8240179 REVERSE LENGTH=222
CotAD_02694	AT5G52660.1	response to osmotic stress	Symbols: | Homeodomain-like superfamily protein | chr5:21359423-21362037 REVERSE LENGTH=330
CotAD_02799	AT1G18260.1	response to osmotic stress	Symbols: | HCP-like superfamily protein | chr1:6279047-6282008 REVERSE LENGTH=678
CotAD_02884	AT2G36530.1	response to osmotic stress	Symbols: LOS2, ENO2 | Enolase | chr2:15321081-15323786 REVERSE LENGTH=444
CotAD_02911	AT2G36270.1	response to osmotic stress	Symbols: ABI5, GIA1 | Basic-leucine zipper (bZIP) transcription factor family protein | chr2:15204980-15206571 REVERSE LENGTH=442
CotAD_02966	AT4G38630.1	response to osmotic stress	Symbols: RPN10, MCB1, ATMCB1, MBP1 | regulatory particle non-ATPase 10 | chr4:18057357-18059459 REVERSE LENGTH=386
CotAD_03137	AT5G44650.1	response to osmotic stress	Symbols: CEST, AtCEST | Encodes a chloroplast protein that induces tolerance to multiple environmental stresses and reduces photooxidative damage. | chr5:18013396-18015292 FORWARD LENGTH=280
CotAD_03153	AT1G22640.1	response to osmotic stress	Symbols: ATMYB3, MYB3 | myb domain protein 3 | chr1:8006289-8007219 FORWARD LENGTH=257
CotAD_03158	AT5G12250.1	response to osmotic stress	Symbols: TUB6 | beta-6 tubulin | chr5:3961317-3962971 REVERSE LENGTH=449
CotAD_03167	AT3G52300.1	response to osmotic stress	Symbols: ATPQ | ATP synthase D chain, mitochondrial | chr3:19396689-19398119 FORWARD LENGTH=168
CotAD_03173	AT1G68090.1	response to osmotic stress	Symbols: ANNAT5, ANN5 | annexin 5 | chr1:25519442-25520774 REVERSE LENGTH=316
CotAD_03204	AT2G18250.1	response to osmotic stress	Symbols: ATCOAD, COAD | 4-phosphopantetheine adenylyltransferase | chr2:7940025-7941499 FORWARD LENGTH=176
CotAD_03231	AT4G11600.1	response to osmotic stress	Symbols: ATGPX6, PHGPX, LSC803, GPX6 | glutathione peroxidase 6 | chr4:7010021-7011330 REVERSE LENGTH=232
CotAD_03244	AT2G38340.1	response to osmotic stress	Symbols: DREB19 | Integrase-type DNA-binding superfamily protein | chr2:16067447-16068181 REVERSE LENGTH=244
CotAD_03254	AT3G51780.1	response to osmotic stress	Symbols: ATBAG4, BAG4 | BCL-2-associated athanogene 4 | chr3:19207029-19208178 REVERSE LENGTH=269
CotAD_03275	AT5G01410.1	response to osmotic stress	Symbols: PDX1, ATPDX1.3, RSR4, PDX1.3, ATPDX1 | Aldolase-type TIM barrel family protein | chr5:172576-173505 REVERSE LENGTH=309
CotAD_03301	AT5G23860.2	response to osmotic stress	Symbols: TUB8 | tubulin beta 8 | chr5:8042962-8044528 FORWARD LENGTH=449
CotAD_03321	AT5G02020.1	response to osmotic stress	Symbols: SIS | Encodes a protein involved in salt tolerance, names SIS (Salt Induced Serine rich). | chr5:386557-387921 REVERSE LENGTH=149
CotAD_03322	AT3G09600.1	response to osmotic stress	Symbols: | Homeodomain-like superfamily protein | chr3:2946459-2948270 FORWARD LENGTH=298
CotAD_03371	AT5G02410.1	response to osmotic stress	Symbols: | DIE2/ALG10 family | chr5:517319-519634 REVERSE LENGTH=509
CotAD_03395	AT2G37760.1	response to osmotic stress	Symbols: | NAD(P)-linked oxidoreductase superfamily protein | chr2:15831995-15833742 FORWARD LENGTH=311
CotAD_03396	AT2G37770.2	response to osmotic stress	Symbols: | NAD(P)-linked oxidoreductase superfamily protein | chr2:15834888-15836659 FORWARD LENGTH=315
CotAD_03481	AT3G55610.2	response to osmotic stress	Symbols: P5CS2 | delta 1-pyrroline-5-carboxylate synthase 2 | chr3:20625005-20628989 REVERSE LENGTH=622
CotAD_03482	AT3G55610.1	response to osmotic stress	Symbols: P5CS2 | delta 1-pyrroline-5-carboxylate synthase 2 | chr3:20624278-20628989 REVERSE LENGTH=726
CotAD_03504	AT2G37570.1	response to osmotic stress	Symbols: SLT1 | HSP20-like chaperones superfamily protein | chr2:15761466-15762950 REVERSE LENGTH=494
CotAD_03505	AT2G37570.1	response to osmotic stress	Symbols: SLT1 | HSP20-like chaperones superfamily protein | chr2:15761466-15762950 REVERSE LENGTH=494
CotAD_03561	AT5G01410.1	response to osmotic stress	Symbols: PDX1, ATPDX1.3, RSR4, PDX1.3, ATPDX1 | Aldolase-type TIM barrel family protein | chr5:172576-173505 REVERSE LENGTH=309
CotAD_03577	AT3G51780.1	response to osmotic stress	Symbols: ATBAG4, BAG4 | BCL-2-associated athanogene 4 | chr3:19207029-19208178 REVERSE LENGTH=269
CotAD_03617	AT5G23540.1	response to osmotic stress	Symbols: | Mov34/MPN/PAD-1 family protein | chr5:7937772-7939339 FORWARD LENGTH=308
CotAD_03658	AT4G34110.1	response to osmotic stress	Symbols: PAB2, PABP2, ATPAB2 | poly(A) binding protein 2 | chr4:16336732-16339892 FORWARD LENGTH=629
CotAD_03707	AT1G27730.1	response to osmotic stress	Symbols: STZ, ZAT10 | salt tolerance zinc finger | chr1:9648302-9648985 REVERSE LENGTH=227
CotAD_03710	AT1G27760.3	response to osmotic stress	Symbols: SAT32, ATSAT32 | interferon-related developmental regulator family protein / IFRD protein family | chr1:9668895-9671322 FORWARD LENGTH=441
CotAD_03738	AT4G33950.1	response to osmotic stress	Symbols: OST1, SNRK2-6, SRK2E, SNRK2.6, P44, ATOST1 | Protein kinase superfamily protein | chr4:16272364-16274657 FORWARD LENGTH=362
CotAD_03795	AT1G74920.1	response to osmotic stress	Symbols: ALDH10A8 | aldehyde dehydrogenase 10A8 | chr1:28139175-28142573 REVERSE LENGTH=501
CotAD_03813	AT5G07350.2	response to osmotic stress	Symbols: Tudor1, AtTudor1, TSN1 | TUDOR-SN protein 1 | chr5:2320021-2324892 REVERSE LENGTH=1007
CotAD_03823	AT5G14040.1	response to osmotic stress	Symbols: PHT3;1 | phosphate transporter 3;1 | chr5:4531059-4532965 REVERSE LENGTH=375
CotAD_03831	AT5G13180.1	response to osmotic stress	Symbols: ANAC083, VNI2, NAC083 | NAC domain containing protein 83 | chr5:4196643-4197577 FORWARD LENGTH=252
CotAD_03836	AT5G63510.1	response to osmotic stress	Symbols: GAMMA CAL1 | gamma carbonic anhydrase like 1 | chr5:25424054-25425612 FORWARD LENGTH=252
CotAD_03903	AT5G62470.2	response to osmotic stress	Symbols: MYB96 | myb domain protein 96 | chr5:25079434-25080858 REVERSE LENGTH=352
CotAD_03936	AT1G74840.1	response to osmotic stress	Symbols: | Homeodomain-like superfamily protein | chr1:28116201-28117317 REVERSE LENGTH=265
CotAD_03975	AT4G17615.1	response to osmotic stress	Symbols: CBL1, ATCBL1, SCABP5 | calcineurin B-like protein 1 | chr4:9817142-9818995 FORWARD LENGTH=213
CotAD_04001	AT4G12480.1	response to osmotic stress	Symbols: pEARLI 1 | Bifunctional inhibitor/lipid-transfer protein/seed storage 2S albumin superfamily protein | chr4:7406371-7406877 REVERSE LENGTH=168
CotAD_04067	AT5G16510.2	response to osmotic stress	Symbols: | Alpha-1,4-glucan-protein synthase family protein | chr5:5393296-5394342 FORWARD LENGTH=348
CotAD_04106	AT1G73230.1	response to osmotic stress	Symbols: | Nascent polypeptide-associated complex NAC | chr1:27540506-27541364 REVERSE LENGTH=165
CotAD_04161	AT2G43000.1	response to osmotic stress	Symbols: anac042, NAC042 | NAC domain containing protein 42 | chr2:17880617-17882584 REVERSE LENGTH=275
CotAD_04162	AT2G43000.1	response to osmotic stress	Symbols: anac042, NAC042 | NAC domain containing protein 42 | chr2:17880617-17882584 REVERSE LENGTH=275
CotAD_04163	AT2G43000.1	response to osmotic stress	Symbols: anac042, NAC042 | NAC domain containing protein 42 | chr2:17880617-17882584 REVERSE LENGTH=275
CotAD_04169	AT3G14440.1	response to osmotic stress	Symbols: NCED3, ATNCED3, STO1, SIS7 | nine-cis-epoxycarotenoid dioxygenase 3 | chr3:4831678-4833477 REVERSE LENGTH=599
CotAD_04239	AT2G26650.1	response to osmotic stress	Symbols: AKT1, ATAKT1, KT1 | K+ transporter 1 | chr2:11331965-11336444 REVERSE LENGTH=857
CotAD_04289	AT1G27730.1	response to osmotic stress	Symbols: STZ, ZAT10 | salt tolerance zinc finger | chr1:9648302-9648985 REVERSE LENGTH=227
CotAD_04326	AT5G43060.1	response to osmotic stress	Symbols: | Granulin repeat cysteine protease family protein | chr5:17269784-17272117 REVERSE LENGTH=463
CotAD_04344	AT5G19660.1	response to osmotic stress	Symbols: ATSBT6.1, S1P, ATS1P | SITE-1 protease | chr5:6642118-6646418 REVERSE LENGTH=1038
CotAD_04423	AT5G17920.2	response to osmotic stress	Symbols: ATCIMS | Cobalamin-independent synthase family protein | chr5:5935771-5939195 FORWARD LENGTH=765
CotAD_04433	AT5G12380.1	response to osmotic stress	Symbols: ANNAT8 | annexin 8 | chr5:4009223-4010687 FORWARD LENGTH=316
CotAD_04448	AT1G08830.2	response to osmotic stress	Symbols: CSD1 | copper/zinc superoxide dismutase 1 | chr1:2827700-2829053 FORWARD LENGTH=152
CotAD_04514	AT2G05710.1	response to osmotic stress	Symbols: ACO3 | aconitase 3 | chr2:2141591-2146350 FORWARD LENGTH=990
CotAD_04533	AT2G04030.1	response to osmotic stress	Symbols: CR88, EMB1956, HSP90.5, Hsp88.1, AtHsp90.5 | Chaperone protein htpG family protein | chr2:1281983-1285909 FORWARD LENGTH=780
CotAD_04560	AT2G47580.1	response to osmotic stress	Symbols: U1A | spliceosomal protein U1A | chr2:19517229-19518686 FORWARD LENGTH=250
CotAD_04611	AT1G07890.8	response to osmotic stress	Symbols: APX1, MEE6, CS1, ATAPX1, ATAPX01 | ascorbate peroxidase 1 | chr1:2438005-2439435 FORWARD LENGTH=250
CotAD_04623	AT5G59820.1	response to osmotic stress	Symbols: RHL41, ZAT12 | C2H2-type zinc finger family protein | chr5:24103073-24103561 FORWARD LENGTH=162
CotAD_04644	AT3G55530.1	response to osmotic stress	Symbols: SDIR1 | RING/U-box superfamily protein | chr3:20595300-20597188 REVERSE LENGTH=273
CotAD_04660	AT5G23860.2	response to osmotic stress	Symbols: TUB8 | tubulin beta 8 | chr5:8042962-8044528 FORWARD LENGTH=449
CotAD_04668	AT3G57290.1	response to osmotic stress	Symbols: EIF3E, TIF3E1, ATEIF3E-1, INT-6, ATINT6, INT6 | eukaryotic translation initiation factor 3E | chr3:21196786-21199073 REVERSE LENGTH=441
CotAD_04720	AT3G03740.1	response to osmotic stress	Symbols: ATBPM4, BPM4 | BTB-POZ and MATH domain 4 | chr3:937106-939807 REVERSE LENGTH=465
CotAD_04755	AT5G25610.1	response to osmotic stress	Symbols: RD22, ATRD22 | BURP domain-containing protein | chr5:8914498-8916684 REVERSE LENGTH=392
CotAD_04762	AT1G50460.1	response to osmotic stress	Symbols: HKL1, ATHKL1 | hexokinase-like 1 | chr1:18694031-18697429 FORWARD LENGTH=498
CotAD_04769	AT5G04590.1	response to osmotic stress	Symbols: SIR | sulfite reductase | chr5:1319404-1322298 FORWARD LENGTH=642
CotAD_04895	AT5G46050.1	response to osmotic stress	Symbols: ATPTR3, PTR3 | peptide transporter 3 | chr5:18675062-18679071 REVERSE LENGTH=582
CotAD_04904	AT2G41010.1	response to osmotic stress	Symbols: ATCAMBP25, CAMBP25 | calmodulin (CAM)-binding protein of 25 kDa | chr2:17114015-17114731 REVERSE LENGTH=238
CotAD_04909	AT5G06150.1	response to osmotic stress	Symbols: CYC1BAT, CYCB1;2 | Cyclin family protein | chr5:1859542-1861570 REVERSE LENGTH=445
CotAD_04917	AT2G41130.1	response to osmotic stress	Symbols: | basic helix-loop-helix (bHLH) DNA-binding superfamily protein | chr2:17143360-17144686 FORWARD LENGTH=253
CotAD_04925	AT3G55730.1	response to osmotic stress	Symbols: MYB109, AtMYB109 | myb domain protein 109 | chr3:20682114-20683963 REVERSE LENGTH=399
CotAD_04971	AT3G57290.1	response to osmotic stress	Symbols: EIF3E, TIF3E1, ATEIF3E-1, INT-6, ATINT6, INT6 | eukaryotic translation initiation factor 3E | chr3:21196786-21199073 REVERSE LENGTH=441
CotAD_04972	AT3G57290.1	response to osmotic stress	Symbols: EIF3E, TIF3E1, ATEIF3E-1, INT-6, ATINT6, INT6 | eukaryotic translation initiation factor 3E | chr3:21196786-21199073 REVERSE LENGTH=441
CotAD_05065	AT3G52300.1	response to osmotic stress	Symbols: ATPQ | ATP synthase D chain, mitochondrial | chr3:19396689-19398119 FORWARD LENGTH=168
CotAD_05074	AT5G35750.1	response to osmotic stress	Symbols: AHK2, HK2 | histidine kinase 2 | chr5:13911743-13916337 REVERSE LENGTH=1176
CotAD_05143	AT1G60940.2	response to osmotic stress	Symbols: SNRK2-10, SNRK2.10, SRK2B | SNF1-related protein kinase 2.10 | chr1:22439398-22441896 REVERSE LENGTH=361
CotAD_05189	AT3G02230.1	response to osmotic stress	Symbols: RGP1, ATRGP1 | reversibly glycosylated polypeptide 1 | chr3:415463-417304 FORWARD LENGTH=357
CotAD_05217	AT5G37850.3	response to osmotic stress	Symbols: SOS4 | pfkB-like carbohydrate kinase family protein | chr5:15065394-15068783 FORWARD LENGTH=315
CotAD_05311	AT3G44550.1	response to osmotic stress	Symbols: FAR5 | fatty acid reductase 5 | chr3:16138060-16141409 FORWARD LENGTH=496
CotAD_05329	AT4G40010.1	response to osmotic stress	Symbols: SNRK2-7, SNRK2.7, SRK2F | SNF1-related protein kinase 2.7 | chr4:18548704-18551056 REVERSE LENGTH=350
CotAD_05337	AT5G65020.1	response to osmotic stress	Symbols: ANNAT2 | annexin 2 | chr5:25973915-25975554 FORWARD LENGTH=317
CotAD_05366	AT1G77120.1	response to osmotic stress	Symbols: ADH1, ADH, ATADH, ATADH1 | alcohol dehydrogenase 1 | chr1:28975509-28977216 FORWARD LENGTH=379
CotAD_05417	AT3G04120.1	response to osmotic stress	Symbols: GAPC, GAPC-1, GAPC1 | glyceraldehyde-3-phosphate dehydrogenase C subunit 1 | chr3:1081077-1083131 FORWARD LENGTH=338
CotAD_05423	AT3G27460.1	response to osmotic stress	Symbols: | SGF29 tudor-like domain | chr3:10159537-10161994 REVERSE LENGTH=270
CotAD_05496	AT3G44110.1	response to osmotic stress	Symbols: ATJ3, ATJ | DNAJ homologue 3 | chr3:15869115-15871059 REVERSE LENGTH=420
CotAD_05527	AT3G61050.2	response to osmotic stress	Symbols: NTMC2TYPE4, NTMC2T4 | Calcium-dependent lipid-binding (CaLB domain) family protein | chr3:22597485-22600932 FORWARD LENGTH=510
CotAD_05532	AT2G45640.1	response to osmotic stress	Symbols: SAP18, ATSAP18 | SIN3 associated polypeptide P18 | chr2:18799881-18801323 REVERSE LENGTH=152
CotAD_05613	AT2G43000.1	response to osmotic stress	Symbols: anac042, NAC042 | NAC domain containing protein 42 | chr2:17880617-17882584 REVERSE LENGTH=275
CotAD_05683	AT1G28380.1	response to osmotic stress	Symbols: NSL1 | MAC/Perforin domain-containing protein | chr1:9963696-9966060 FORWARD LENGTH=612
CotAD_05704	AT4G21670.1	response to osmotic stress	Symbols: CPL1, FRY2, ATCPL1 | C-terminal domain phosphatase-like 1 | chr4:11511511-11516922 FORWARD LENGTH=967
CotAD_05708	AT1G61210.1	response to osmotic stress	Symbols: | Transducin/WD40 repeat-like superfamily protein | chr1:22564785-22571555 FORWARD LENGTH=1181
CotAD_05751	AT4G22330.1	response to osmotic stress	Symbols: ATCES1 | Alkaline phytoceramidase (aPHC) | chr4:11798483-11799549 FORWARD LENGTH=255
CotAD_05842	AT1G77120.1	response to osmotic stress	Symbols: ADH1, ADH, ATADH, ATADH1 | alcohol dehydrogenase 1 | chr1:28975509-28977216 FORWARD LENGTH=379
CotAD_05843	AT1G77120.1	response to osmotic stress	Symbols: ADH1, ADH, ATADH, ATADH1 | alcohol dehydrogenase 1 | chr1:28975509-28977216 FORWARD LENGTH=379
CotAD_05847	AT1G77120.1	response to osmotic stress	Symbols: ADH1, ADH, ATADH, ATADH1 | alcohol dehydrogenase 1 | chr1:28975509-28977216 FORWARD LENGTH=379
CotAD_05849	AT1G77120.1	response to osmotic stress	Symbols: ADH1, ADH, ATADH, ATADH1 | alcohol dehydrogenase 1 | chr1:28975509-28977216 FORWARD LENGTH=379
CotAD_05876	AT1G43700.1	response to osmotic stress	Symbols: VIP1, SUE3 | VIRE2-interacting protein 1 | chr1:16484352-16486017 FORWARD LENGTH=341
CotAD_05948	AT1G11910.1	response to osmotic stress	Symbols: APA1, ATAPA1 | aspartic proteinase A1 | chr1:4017119-4019874 REVERSE LENGTH=506
CotAD_05949	AT1G11910.1	response to osmotic stress	Symbols: APA1, ATAPA1 | aspartic proteinase A1 | chr1:4017119-4019874 REVERSE LENGTH=506
CotAD_05950	AT3G21780.1	response to osmotic stress	Symbols: UGT71B6 | UDP-glucosyl transferase 71B6 | chr3:7675051-7676490 REVERSE LENGTH=479
CotAD_06007	AT5G49620.1	response to osmotic stress	Symbols: AtMYB78, MYB78 | myb domain protein 78 | chr5:20137491-20139384 REVERSE LENGTH=307
CotAD_06073	AT5G03630.1	response to osmotic stress	Symbols: ATMDAR2 | Pyridine nucleotide-disulphide oxidoreductase family protein | chr5:922378-924616 REVERSE LENGTH=435
CotAD_06117	AT1G53165.3	response to osmotic stress	Symbols: ATMAP4K ALPHA1 | Protein kinase superfamily protein | chr1:19814386-19819233 FORWARD LENGTH=688
CotAD_06125	AT3G20290.2	response to osmotic stress	Symbols: ATEHD1, EHD1 | EPS15 homology domain 1 | chr3:7075057-7078655 REVERSE LENGTH=545
CotAD_06172	AT4G21440.1	response to osmotic stress	Symbols: ATMYB102, ATM4, MYB102 | MYB-like 102 | chr4:11418425-11419652 REVERSE LENGTH=350
CotAD_06202	AT1G11910.1	response to osmotic stress	Symbols: APA1, ATAPA1 | aspartic proteinase A1 | chr1:4017119-4019874 REVERSE LENGTH=506
CotAD_06221	AT5G56030.1	response to osmotic stress	Symbols: HSP81-2, ERD8, HSP90.2, AtHsp90.2 | heat shock protein 81-2 | chr5:22686923-22689433 FORWARD LENGTH=699
CotAD_06222	AT5G56030.1	response to osmotic stress	Symbols: HSP81-2, ERD8, HSP90.2, AtHsp90.2 | heat shock protein 81-2 | chr5:22686923-22689433 FORWARD LENGTH=699
CotAD_06309	AT1G22640.1	response to osmotic stress	Symbols: ATMYB3, MYB3 | myb domain protein 3 | chr1:8006289-8007219 FORWARD LENGTH=257
CotAD_06346	AT2G38470.1	response to osmotic stress	Symbols: WRKY33, ATWRKY33 | WRKY DNA-binding protein 33 | chr2:16108476-16110539 FORWARD LENGTH=519
CotAD_06429	AT4G23650.1	response to osmotic stress	Symbols: CDPK6, CPK3 | calcium-dependent protein kinase 6 | chr4:12324967-12327415 REVERSE LENGTH=529
CotAD_06549	AT3G14080.2	response to osmotic stress	Symbols: | Small nuclear ribonucleoprotein family protein | chr3:4667717-4668989 FORWARD LENGTH=128
CotAD_06578	AT2G47460.1	response to osmotic stress	Symbols: MYB12, ATMYB12, PFG1 | myb domain protein 12 | chr2:19476438-19479242 FORWARD LENGTH=371
CotAD_06591	AT5G20510.1	response to osmotic stress	Symbols: AL5 | alfin-like 5 | chr5:6939991-6942846 REVERSE LENGTH=260
CotAD_06599	AT4G29810.1	response to osmotic stress	Symbols: ATMKK2, MKK2, MK1 | MAP kinase kinase 2 | chr4:14593299-14595241 REVERSE LENGTH=363
CotAD_06714	AT1G77180.2	response to osmotic stress	Symbols: SKIP | chromatin protein family | chr1:28999791-29001632 REVERSE LENGTH=613
CotAD_06716	AT5G19690.1	response to osmotic stress	Symbols: STT3A | staurosporin and temperature sensitive 3-like A | chr5:6652649-6658214 FORWARD LENGTH=779
CotAD_06736	AT5G19690.1	response to osmotic stress	Symbols: STT3A | staurosporin and temperature sensitive 3-like A | chr5:6652649-6658214 FORWARD LENGTH=779
CotAD_06740	AT1G51980.1	response to osmotic stress	Symbols: | Insulinase (Peptidase family M16) protein | chr1:19323692-19326771 REVERSE LENGTH=503
CotAD_06770	AT5G20510.1	response to osmotic stress	Symbols: AL5 | alfin-like 5 | chr5:6939991-6942846 REVERSE LENGTH=260
CotAD_06853	AT4G19810.1	response to osmotic stress	Symbols: | Glycosyl hydrolase family protein with chitinase insertion domain | chr4:10764151-10765753 REVERSE LENGTH=379
CotAD_06855	AT4G19810.1	response to osmotic stress	Symbols: | Glycosyl hydrolase family protein with chitinase insertion domain | chr4:10764151-10765753 REVERSE LENGTH=379
CotAD_06857	AT4G19810.1	response to osmotic stress	Symbols: | Glycosyl hydrolase family protein with chitinase insertion domain | chr4:10764151-10765753 REVERSE LENGTH=379
CotAD_06862	AT4G30960.1	response to osmotic stress	Symbols: CIPK6, SIP3, SNRK3.14, ATCIPK6 | SOS3-interacting protein 3 | chr4:15067400-15068725 FORWARD LENGTH=441
CotAD_06884	AT4G32150.1	response to osmotic stress	Symbols: VAMP711, ATVAMP711 | vesicle-associated membrane protein 711 | chr4:15526407-15527651 REVERSE LENGTH=219
CotAD_06895	AT4G19810.1	response to osmotic stress	Symbols: | Glycosyl hydrolase family protein with chitinase insertion domain | chr4:10764151-10765753 REVERSE LENGTH=379
CotAD_06918	AT4G31300.3	response to osmotic stress	Symbols: PBA1 | N-terminal nucleophile aminohydrolases (Ntn hydrolases) superfamily protein | chr4:15188927-15190935 FORWARD LENGTH=233
CotAD_06930	AT5G19660.1	response to osmotic stress	Symbols: ATSBT6.1, S1P, ATS1P | SITE-1 protease | chr5:6642118-6646418 REVERSE LENGTH=1038
CotAD_06985	AT3G20290.2	response to osmotic stress	Symbols: ATEHD1, EHD1 | EPS15 homology domain 1 | chr3:7075057-7078655 REVERSE LENGTH=545
CotAD_07019	AT2G05710.1	response to osmotic stress	Symbols: ACO3 | aconitase 3 | chr2:2141591-2146350 FORWARD LENGTH=990
CotAD_07086	AT1G50960.1	response to osmotic stress	Symbols: ATGA2OX7, GA2OX7 | gibberellin 2-oxidase 7 | chr1:18889549-18891719 FORWARD LENGTH=336
CotAD_07258	AT4G21440.1	response to osmotic stress	Symbols: ATMYB102, ATM4, MYB102 | MYB-like 102 | chr4:11418425-11419652 REVERSE LENGTH=350
CotAD_07274	AT1G53240.1	response to osmotic stress	Symbols: mMDH1 | Lactate/malate dehydrogenase family protein | chr1:19854966-19856802 REVERSE LENGTH=341
CotAD_07290	AT1G11910.1	response to osmotic stress	Symbols: APA1, ATAPA1 | aspartic proteinase A1 | chr1:4017119-4019874 REVERSE LENGTH=506
CotAD_07306	AT5G56030.1	response to osmotic stress	Symbols: HSP81-2, ERD8, HSP90.2, AtHsp90.2 | heat shock protein 81-2 | chr5:22686923-22689433 FORWARD LENGTH=699
CotAD_07307	AT5G56030.1	response to osmotic stress	Symbols: HSP81-2, ERD8, HSP90.2, AtHsp90.2 | heat shock protein 81-2 | chr5:22686923-22689433 FORWARD LENGTH=699
CotAD_07348	AT4G16830.1	response to osmotic stress	Symbols: | Hyaluronan / mRNA binding family | chr4:9470621-9472308 FORWARD LENGTH=355
CotAD_07369	AT5G50720.1	response to osmotic stress	Symbols: ATHVA22E, HVA22E | HVA22 homologue E | chr5:20633442-20634502 REVERSE LENGTH=116
CotAD_07397	AT1G78080.1	response to osmotic stress	Symbols: RAP2.4 | related to AP2 4 | chr1:29364790-29365794 FORWARD LENGTH=334
CotAD_07399	AT1G35910.1	response to osmotic stress	Symbols: TPPD | Haloacid dehalogenase-like hydrolase (HAD) superfamily protein | chr1:13363200-13364965 REVERSE LENGTH=369
CotAD_07447	AT1G22450.1	response to osmotic stress	Symbols: COX6B, ATCOX6B2 | cytochrome C oxidase 6B | chr1:7925447-7926918 FORWARD LENGTH=191
CotAD_07542	AT1G50010.1	response to osmotic stress	Symbols: TUA2 | tubulin alpha-2 chain | chr1:18517737-18519729 FORWARD LENGTH=450
CotAD_07545	AT5G49630.1	response to osmotic stress	Symbols: AAP6 | amino acid permease 6 | chr5:20142681-20146441 REVERSE LENGTH=481
CotAD_07546	AT1G32230.1	response to osmotic stress	Symbols: RCD1, CEO, CEO1, ATP8, AtRCD1 | WWE protein-protein interaction domain protein family | chr1:11613427-11615894 FORWARD LENGTH=589
CotAD_07598	AT1G27760.3	response to osmotic stress	Symbols: SAT32, ATSAT32 | interferon-related developmental regulator family protein / IFRD protein family | chr1:9668895-9671322 FORWARD LENGTH=441
CotAD_07644	AT5G35750.1	response to osmotic stress	Symbols: AHK2, HK2 | histidine kinase 2 | chr5:13911743-13916337 REVERSE LENGTH=1176
CotAD_07823	AT3G27460.1	response to osmotic stress	Symbols: | SGF29 tudor-like domain | chr3:10159537-10161994 REVERSE LENGTH=270
CotAD_07906	AT3G27460.2	response to osmotic stress	Symbols: | SGF29 tudor-like domain | chr3:10159537-10161994 REVERSE LENGTH=269
CotAD_07908	AT3G27460.1	response to osmotic stress	Symbols: | SGF29 tudor-like domain | chr3:10159537-10161994 REVERSE LENGTH=270
CotAD_08003	AT5G49480.1	response to osmotic stress	Symbols: ATCP1, CP1 | Ca2+-binding protein 1 | chr5:20070812-20071294 FORWARD LENGTH=160
CotAD_08199	AT2G38710.2	response to osmotic stress	Symbols: | AMMECR1 family | chr2:16184517-16186764 REVERSE LENGTH=214
CotAD_08210	AT3G44110.1	response to osmotic stress	Symbols: ATJ3, ATJ | DNAJ homologue 3 | chr3:15869115-15871059 REVERSE LENGTH=420
CotAD_08270	AT4G38630.1	response to osmotic stress	Symbols: RPN10, MCB1, ATMCB1, MBP1 | regulatory particle non-ATPase 10 | chr4:18057357-18059459 REVERSE LENGTH=386
CotAD_08322	AT4G34710.2	response to osmotic stress	Symbols: ADC2, SPE2, ATADC2 | arginine decarboxylase 2 | chr4:16560315-16562450 REVERSE LENGTH=711
CotAD_08340	AT4G39090.1	response to osmotic stress	Symbols: RD19, RD19A | Papain family cysteine protease | chr4:18215826-18217326 REVERSE LENGTH=368
CotAD_08371	AT2G21660.2	response to osmotic stress	Symbols: ATGRP7, CCR2 | cold, circadian rhythm, and rna binding 2 | chr2:9265477-9266316 REVERSE LENGTH=159
CotAD_08414	AT4G33950.1	response to osmotic stress	Symbols: OST1, SNRK2-6, SRK2E, SNRK2.6, P44, ATOST1 | Protein kinase superfamily protein | chr4:16272364-16274657 FORWARD LENGTH=362
CotAD_08482	AT3G57290.1	response to osmotic stress	Symbols: EIF3E, TIF3E1, ATEIF3E-1, INT-6, ATINT6, INT6 | eukaryotic translation initiation factor 3E | chr3:21196786-21199073 REVERSE LENGTH=441
CotAD_08611	AT1G15100.1	response to osmotic stress	Symbols: RHA2A | RING-H2 finger A2A | chr1:5193703-5194170 REVERSE LENGTH=155
CotAD_08645	AT3G51780.1	response to osmotic stress	Symbols: ATBAG4, BAG4 | BCL-2-associated athanogene 4 | chr3:19207029-19208178 REVERSE LENGTH=269
CotAD_08675	AT1G11910.1	response to osmotic stress	Symbols: APA1, ATAPA1 | aspartic proteinase A1 | chr1:4017119-4019874 REVERSE LENGTH=506
CotAD_08677	AT1G56600.1	response to osmotic stress	Symbols: AtGolS2, GolS2 | galactinol synthase 2 | chr1:21207620-21209291 FORWARD LENGTH=335
CotAD_08696	AT1G15690.1	response to osmotic stress	Symbols: AVP1, ATAVP3, AVP-3, AtVHP1;1 | Inorganic H pyrophosphatase family protein | chr1:5399115-5402185 FORWARD LENGTH=770
CotAD_08706	AT3G05700.1	response to osmotic stress	Symbols: | Drought-responsive family protein | chr3:1682432-1684323 REVERSE LENGTH=223
CotAD_08753	AT1G03230.1	response to osmotic stress	Symbols: | Eukaryotic aspartyl protease family protein | chr1:790110-791414 FORWARD LENGTH=434
CotAD_08849	AT4G35100.2	response to osmotic stress	Symbols: PIP3 | plasma membrane intrinsic protein 3 | chr4:16708672-16709958 FORWARD LENGTH=280
CotAD_08871	AT4G39080.1	response to osmotic stress	Symbols: VHA-A3 | vacuolar proton ATPase A3 | chr4:18209513-18214752 FORWARD LENGTH=821
CotAD_08891	AT4G33950.2	response to osmotic stress	Symbols: OST1, SNRK2-6, SRK2E, SNRK2.6, P44 | Protein kinase superfamily protein | chr4:16272819-16274657 FORWARD LENGTH=314
CotAD_08917	AT5G67300.1	response to osmotic stress	Symbols: ATMYBR1, ATMYB44, MYBR1, MYB44 | myb domain protein r1 | chr5:26854109-26855026 FORWARD LENGTH=305
CotAD_08997	AT3G23250.1	response to osmotic stress	Symbols: MYB15, ATY19, ATMYB15 | myb domain protein 15 | chr3:8309492-8310624 FORWARD LENGTH=285
CotAD_09009	AT2G20880.1	response to osmotic stress	Symbols: | Integrase-type DNA-binding superfamily protein | chr2:8986053-8987063 FORWARD LENGTH=336
CotAD_09037	AT1G74920.1	response to osmotic stress	Symbols: ALDH10A8 | aldehyde dehydrogenase 10A8 | chr1:28139175-28142573 REVERSE LENGTH=501
CotAD_09065	AT3G01470.1	response to osmotic stress	Symbols: ATHB-1, ATHB1, HD-ZIP-1, HAT5, HB-1 | homeobox 1 | chr3:182648-184034 REVERSE LENGTH=272
CotAD_09150	AT2G21660.2	response to osmotic stress	Symbols: ATGRP7, CCR2 | cold, circadian rhythm, and rna binding 2 | chr2:9265477-9266316 REVERSE LENGTH=159
CotAD_09162	AT1G60940.2	response to osmotic stress	Symbols: SNRK2-10, SNRK2.10, SRK2B | SNF1-related protein kinase 2.10 | chr1:22439398-22441896 REVERSE LENGTH=361
CotAD_09191	AT3G53420.2	response to osmotic stress	Symbols: PIP2A, PIP2, PIP2;1 | plasma membrane intrinsic protein 2A | chr3:19803906-19805454 REVERSE LENGTH=287
CotAD_09197	AT4G34000.2	response to osmotic stress	Symbols: ABF3, DPBF5 | abscisic acid responsive elements-binding factor 3 | chr4:16296008-16297971 FORWARD LENGTH=454
CotAD_09264	AT4G35920.2	response to osmotic stress	Symbols: MCA1 | PLAC8 family protein | chr4:17012106-17014192 REVERSE LENGTH=421
CotAD_09269	AT4G35100.2	response to osmotic stress	Symbols: PIP3 | plasma membrane intrinsic protein 3 | chr4:16708672-16709958 FORWARD LENGTH=280
CotAD_09308	AT5G17310.2	response to osmotic stress	Symbols: UGP2 | UDP-glucose pyrophosphorylase 2 | chr5:5696955-5700845 REVERSE LENGTH=470
CotAD_09309	AT1G65930.1	response to osmotic stress	Symbols: cICDH | cytosolic NADP+-dependent isocitrate dehydrogenase | chr1:24539088-24541861 FORWARD LENGTH=410
CotAD_09370	AT3G14440.1	response to osmotic stress	Symbols: NCED3, ATNCED3, STO1, SIS7 | nine-cis-epoxycarotenoid dioxygenase 3 | chr3:4831678-4833477 REVERSE LENGTH=599
CotAD_09406	AT5G16510.2	response to osmotic stress	Symbols: | Alpha-1,4-glucan-protein synthase family protein | chr5:5393296-5394342 FORWARD LENGTH=348
CotAD_09465	AT5G12250.1	response to osmotic stress	Symbols: TUB6 | beta-6 tubulin | chr5:3961317-3962971 REVERSE LENGTH=449
CotAD_09514	AT3G55440.1	response to osmotic stress	Symbols: ATCTIMC, TPI, CYTOTPI | triosephosphate isomerase | chr3:20553794-20556078 FORWARD LENGTH=254
CotAD_09525	AT2G37570.1	response to osmotic stress	Symbols: SLT1 | HSP20-like chaperones superfamily protein | chr2:15761466-15762950 REVERSE LENGTH=494
CotAD_09570	AT1G07890.8	response to osmotic stress	Symbols: APX1, MEE6, CS1, ATAPX1, ATAPX01 | ascorbate peroxidase 1 | chr1:2438005-2439435 FORWARD LENGTH=250
CotAD_09571	AT3G45640.1	response to osmotic stress	Symbols: ATMPK3, MPK3, ATMAPK3 | mitogen-activated protein kinase 3 | chr3:16756918-16758476 FORWARD LENGTH=370
CotAD_09639	AT3G16350.1	response to osmotic stress	Symbols: | Homeodomain-like superfamily protein | chr3:5547828-5549397 FORWARD LENGTH=387
CotAD_09699	AT1G17520.1	response to osmotic stress	Symbols: | Homeodomain-like/winged-helix DNA-binding family protein | chr1:6024959-6027224 REVERSE LENGTH=296
CotAD_09716	AT3G14080.2	response to osmotic stress	Symbols: | Small nuclear ribonucleoprotein family protein | chr3:4667717-4668989 FORWARD LENGTH=128
CotAD_09837	AT4G11150.1	response to osmotic stress	Symbols: TUF, emb2448, TUFF, VHA-E1 | vacuolar ATP synthase subunit E1 | chr4:6800091-6801696 FORWARD LENGTH=230
CotAD_09999	AT1G77120.1	response to osmotic stress	Symbols: ADH1, ADH, ATADH, ATADH1 | alcohol dehydrogenase 1 | chr1:28975509-28977216 FORWARD LENGTH=379
CotAD_10000	AT1G77120.1	response to osmotic stress	Symbols: ADH1, ADH, ATADH, ATADH1 | alcohol dehydrogenase 1 | chr1:28975509-28977216 FORWARD LENGTH=379
CotAD_10091	AT3G04120.1	response to osmotic stress	Symbols: GAPC, GAPC-1, GAPC1 | glyceraldehyde-3-phosphate dehydrogenase C subunit 1 | chr3:1081077-1083131 FORWARD LENGTH=338
CotAD_10101	AT3G27460.1	response to osmotic stress	Symbols: | SGF29 tudor-like domain | chr3:10159537-10161994 REVERSE LENGTH=270
CotAD_10314	AT5G26340.1	response to osmotic stress	Symbols: MSS1, STP13, ATSTP13 | Major facilitator superfamily protein | chr5:9243851-9246994 REVERSE LENGTH=526
CotAD_10316	AT5G19330.1	response to osmotic stress	Symbols: ARIA | ARM repeat protein interacting with ABF2 | chr5:6508095-6512701 REVERSE LENGTH=710
CotAD_10371	AT5G20510.1	response to osmotic stress	Symbols: AL5 | alfin-like 5 | chr5:6939991-6942846 REVERSE LENGTH=260
CotAD_10406	AT5G11530.1	response to osmotic stress	Symbols: EMF1 | embryonic flower 1 (EMF1) | chr5:3697140-3700930 FORWARD LENGTH=1096
CotAD_10407	AT5G11530.1	response to osmotic stress	Symbols: EMF1 | embryonic flower 1 (EMF1) | chr5:3697140-3700930 FORWARD LENGTH=1096
CotAD_10414	AT5G14800.1	response to osmotic stress	Symbols: P5CR, AT-P5R, AT-P5C1, EMB2772 | pyrroline-5- carboxylate (P5C) reductase | chr5:4786190-4787618 REVERSE LENGTH=276
CotAD_10418	AT4G19810.1	response to osmotic stress	Symbols: | Glycosyl hydrolase family protein with chitinase insertion domain | chr4:10764151-10765753 REVERSE LENGTH=379
CotAD_10444	AT5G11150.1	response to osmotic stress	Symbols: ATVAMP713, VAMP713 | vesicle-associated membrane protein 713 | chr5:3546625-3547844 REVERSE LENGTH=221
CotAD_10513	AT2G36530.1	response to osmotic stress	Symbols: LOS2, ENO2 | Enolase | chr2:15321081-15323786 REVERSE LENGTH=444
CotAD_10520	AT5G08590.1	response to osmotic stress	Symbols: ASK2, SNRK2-1, SNRK2.1, SRK2G | SNF1-related protein kinase 2.1 | chr5:2783537-2785869 FORWARD LENGTH=353
CotAD_10688	AT3G23490.1	response to osmotic stress	Symbols: CYN | cyanase | chr3:8423238-8424415 REVERSE LENGTH=168
CotAD_10816	AT3G07370.1	response to osmotic stress	Symbols: ATCHIP, CHIP | carboxyl terminus of HSC70-interacting protein | chr3:2358323-2360301 REVERSE LENGTH=278
CotAD_10891	AT2G04240.2	response to osmotic stress	Symbols: XERICO | RING/U-box superfamily protein | chr2:1461816-1462304 REVERSE LENGTH=162
CotAD_10901	AT4G12720.4	response to osmotic stress	Symbols: NUDT7 | MutT/nudix family protein | chr4:7487716-7489557 FORWARD LENGTH=322
CotAD_10936	AT4G30960.1	response to osmotic stress	Symbols: CIPK6, SIP3, SNRK3.14, ATCIPK6 | SOS3-interacting protein 3 | chr4:15067400-15068725 FORWARD LENGTH=441
CotAD_10957	AT4G32150.1	response to osmotic stress	Symbols: VAMP711, ATVAMP711 | vesicle-associated membrane protein 711 | chr4:15526407-15527651 REVERSE LENGTH=219
CotAD_10966	AT4G19810.1	response to osmotic stress	Symbols: | Glycosyl hydrolase family protein with chitinase insertion domain | chr4:10764151-10765753 REVERSE LENGTH=379
CotAD_10994	AT4G31300.3	response to osmotic stress	Symbols: PBA1 | N-terminal nucleophile aminohydrolases (Ntn hydrolases) superfamily protein | chr4:15188927-15190935 FORWARD LENGTH=233
CotAD_11031	AT1G56600.1	response to osmotic stress	Symbols: AtGolS2, GolS2 | galactinol synthase 2 | chr1:21207620-21209291 FORWARD LENGTH=335
CotAD_11053	AT1G56340.2	response to osmotic stress	Symbols: CRT1, CRT1a, AtCRT1a | calreticulin 1a | chr1:21090022-21092630 REVERSE LENGTH=424
CotAD_11054	AT1G56340.2	response to osmotic stress	Symbols: CRT1, CRT1a, AtCRT1a | calreticulin 1a | chr1:21090022-21092630 REVERSE LENGTH=424
CotAD_11058	AT3G05700.1	response to osmotic stress	Symbols: | Drought-responsive family protein | chr3:1682432-1684323 REVERSE LENGTH=223
CotAD_11165	AT5G02020.1	response to osmotic stress	Symbols: SIS | Encodes a protein involved in salt tolerance, names SIS (Salt Induced Serine rich). | chr5:386557-387921 REVERSE LENGTH=149
CotAD_11211	AT3G03450.1	response to osmotic stress	Symbols: RGL2 | RGA-like 2 | chr3:819636-821279 REVERSE LENGTH=547
CotAD_11212	AT1G14920.1	response to osmotic stress	Symbols: GAI, RGA2 | GRAS family transcription factor family protein | chr1:5149414-5151015 FORWARD LENGTH=533
CotAD_11213	AT3G03450.1	response to osmotic stress	Symbols: RGL2 | RGA-like 2 | chr3:819636-821279 REVERSE LENGTH=547
CotAD_11214	AT2G01570.1	response to osmotic stress	Symbols: RGA1, RGA | GRAS family transcription factor family protein | chr2:255581-257344 REVERSE LENGTH=587
CotAD_11217	AT1G14920.1	response to osmotic stress	Symbols: GAI, RGA2 | GRAS family transcription factor family protein | chr1:5149414-5151015 FORWARD LENGTH=533
CotAD_11220	AT2G01570.1	response to osmotic stress	Symbols: RGA1, RGA | GRAS family transcription factor family protein | chr2:255581-257344 REVERSE LENGTH=587
CotAD_11221	AT1G14920.1	response to osmotic stress	Symbols: GAI, RGA2 | GRAS family transcription factor family protein | chr1:5149414-5151015 FORWARD LENGTH=533
CotAD_11252	AT2G43790.1	response to osmotic stress	Symbols: ATMPK6, MPK6, MAPK6, ATMAPK6 | MAP kinase 6 | chr2:18138477-18140693 FORWARD LENGTH=395
CotAD_11253	AT2G43790.1	response to osmotic stress	Symbols: ATMPK6, MPK6, MAPK6, ATMAPK6 | MAP kinase 6 | chr2:18138477-18140693 FORWARD LENGTH=395
CotAD_11432	AT5G35630.3	response to osmotic stress	Symbols: GS2, GLN2, ATGSL1 | glutamine synthetase 2 | chr5:13831220-13833239 FORWARD LENGTH=430
CotAD_11503	AT3G23940.1	response to osmotic stress	Symbols: | dehydratase family | chr3:8648780-8652323 FORWARD LENGTH=608
CotAD_11509	AT3G06190.1	response to osmotic stress	Symbols: ATBPM2, BPM2 | BTB-POZ and MATH domain 2 | chr3:1874577-1876575 REVERSE LENGTH=406
CotAD_11510	AT5G35630.3	response to osmotic stress	Symbols: GS2, GLN2, ATGSL1 | glutamine synthetase 2 | chr5:13831220-13833239 FORWARD LENGTH=430
CotAD_11540	AT5G59310.1	response to osmotic stress	Symbols: LTP4 | lipid transfer protein 4 | chr5:23925296-23925772 REVERSE LENGTH=112
CotAD_11554	AT3G23600.1	response to osmotic stress	Symbols: | alpha/beta-Hydrolases superfamily protein | chr3:8473833-8475655 FORWARD LENGTH=239
CotAD_11568	AT5G19330.1	response to osmotic stress	Symbols: ARIA | ARM repeat protein interacting with ABF2 | chr5:6508095-6512701 REVERSE LENGTH=710
CotAD_11601	AT1G59960.1	response to osmotic stress	Symbols: | NAD(P)-linked oxidoreductase superfamily protein | chr1:22071410-22073067 REVERSE LENGTH=326
CotAD_11723	AT4G09320.1	response to osmotic stress	Symbols: NDPK1 | Nucleoside diphosphate kinase family protein | chr4:5923424-5924366 FORWARD LENGTH=169
CotAD_11765	AT3G22200.1	response to osmotic stress	Symbols: POP2, GABA-T, HER1 | Pyridoxal phosphate (PLP)-dependent transferases superfamily protein | chr3:7835286-7838863 FORWARD LENGTH=504
CotAD_11789	AT3G61050.2	response to osmotic stress	Symbols: NTMC2TYPE4, NTMC2T4 | Calcium-dependent lipid-binding (CaLB domain) family protein | chr3:22597485-22600932 FORWARD LENGTH=510
CotAD_11813	AT3G61140.1	response to osmotic stress	Symbols: FUS6, ATFUS6, CSN1, COP11, EMB78, ATSK31, SK31 | 26S proteasome, regulatory subunit Rpn7;Proteasome component (PCI) domain | chr3:22626335-22628895 FORWARD LENGTH=441
CotAD_11825	AT2G45790.1	response to osmotic stress	Symbols: ATPMM, PMM | phosphomannomutase | chr2:18855876-18857753 FORWARD LENGTH=246
CotAD_11832	AT5G24090.1	response to osmotic stress	Symbols: ATCHIA, CHIA | chitinase A | chr5:8143805-8145153 REVERSE LENGTH=302
CotAD_11932	AT2G36270.1	response to osmotic stress	Symbols: ABI5, GIA1 | Basic-leucine zipper (bZIP) transcription factor family protein | chr2:15204980-15206571 REVERSE LENGTH=442
CotAD_11933	AT2G36270.1	response to osmotic stress	Symbols: ABI5, GIA1 | Basic-leucine zipper (bZIP) transcription factor family protein | chr2:15204980-15206571 REVERSE LENGTH=442
CotAD_11952	AT2G47580.1	response to osmotic stress	Symbols: U1A | spliceosomal protein U1A | chr2:19517229-19518686 FORWARD LENGTH=250
CotAD_11976	AT1G02730.1	response to osmotic stress	Symbols: ATCSLD5, CSLD5, SOS6 | cellulose synthase-like D5 | chr1:594697-598473 REVERSE LENGTH=1181
CotAD_11989	AT5G49720.1	response to osmotic stress	Symbols: ATGH9A1, TSD1, DEC, KOR, RSW2, IRX2, KOR1, GH9A1 | glycosyl hydrolase 9A1 | chr5:20197765-20200168 REVERSE LENGTH=621
CotAD_11990	AT5G49720.1	response to osmotic stress	Symbols: ATGH9A1, TSD1, DEC, KOR, RSW2, IRX2, KOR1, GH9A1 | glycosyl hydrolase 9A1 | chr5:20197765-20200168 REVERSE LENGTH=621
CotAD_12029	AT1G18330.1	response to osmotic stress	Symbols: EPR1, RVE7 | Homeodomain-like superfamily protein | chr1:6306196-6307640 REVERSE LENGTH=346
CotAD_12100	AT5G58140.1	response to osmotic stress	Symbols: PHOT2, NPL1 | phototropin 2 | chr5:23524771-23529993 FORWARD LENGTH=915
CotAD_12169	AT1G24180.1	response to osmotic stress	Symbols: IAR4 | Thiamin diphosphate-binding fold (THDP-binding) superfamily protein | chr1:8560777-8563382 REVERSE LENGTH=393
CotAD_12210	AT4G14960.2	response to osmotic stress	Symbols: TUA6 | Tubulin/FtsZ family protein | chr4:8548769-8550319 REVERSE LENGTH=450
CotAD_12213	AT4G14960.1	response to osmotic stress	Symbols: TUA6 | Tubulin/FtsZ family protein | chr4:8548753-8550319 REVERSE LENGTH=427
CotAD_12253	AT3G04720.1	response to osmotic stress	Symbols: PR4, HEL, PR-4 | pathogenesis-related 4 | chr3:1285691-1286531 REVERSE LENGTH=212
CotAD_12258	AT3G04720.1	response to osmotic stress	Symbols: PR4, HEL, PR-4 | pathogenesis-related 4 | chr3:1285691-1286531 REVERSE LENGTH=212
CotAD_12300	AT1G73230.1	response to osmotic stress	Symbols: | Nascent polypeptide-associated complex NAC | chr1:27540506-27541364 REVERSE LENGTH=165
CotAD_12336	AT5G18170.1	response to osmotic stress	Symbols: GDH1 | glutamate dehydrogenase 1 | chr5:6006172-6008248 FORWARD LENGTH=411
CotAD_12376	AT1G03060.1	response to osmotic stress	Symbols: SPI | Beige/BEACH domain ;WD domain, G-beta repeat protein | chr1:712971-726891 REVERSE LENGTH=3601
CotAD_12378	AT1G03060.1	response to osmotic stress	Symbols: SPI | Beige/BEACH domain ;WD domain, G-beta repeat protein | chr1:712971-726891 REVERSE LENGTH=3601
CotAD_12379	AT1G03060.1	response to osmotic stress	Symbols: SPI | Beige/BEACH domain ;WD domain, G-beta repeat protein | chr1:712971-726891 REVERSE LENGTH=3601
CotAD_12436	AT5G12380.1	response to osmotic stress	Symbols: ANNAT8 | annexin 8 | chr5:4009223-4010687 FORWARD LENGTH=316
CotAD_12465	AT5G25610.1	response to osmotic stress	Symbols: RD22, ATRD22 | BURP domain-containing protein | chr5:8914498-8916684 REVERSE LENGTH=392
CotAD_12466	AT5G25610.1	response to osmotic stress	Symbols: RD22, ATRD22 | BURP domain-containing protein | chr5:8914498-8916684 REVERSE LENGTH=392
CotAD_12467	AT5G25610.1	response to osmotic stress	Symbols: RD22, ATRD22 | BURP domain-containing protein | chr5:8914498-8916684 REVERSE LENGTH=392
CotAD_12471	AT4G16260.1	response to osmotic stress	Symbols: | Glycosyl hydrolase superfamily protein | chr4:9200180-9201441 REVERSE LENGTH=344
CotAD_12553	AT1G04120.1	response to osmotic stress	Symbols: ATMRP5, MRP5, ATABCC5, ABCC5 | multidrug resistance-associated protein 5 | chr1:1064848-1070396 REVERSE LENGTH=1514
CotAD_12554	AT2G20360.1	response to osmotic stress	Symbols: | NAD(P)-binding Rossmann-fold superfamily protein | chr2:8786070-8789098 FORWARD LENGTH=402
CotAD_12600	AT2G31180.1	response to osmotic stress	Symbols: ATMYB14, MYB14AT, MYB14 | myb domain protein 14 | chr2:13286806-13288175 REVERSE LENGTH=249
CotAD_12663	AT1G03060.1	response to osmotic stress	Symbols: SPI | Beige/BEACH domain ;WD domain, G-beta repeat protein | chr1:712971-726891 REVERSE LENGTH=3601
CotAD_12666	AT3G57290.1	response to osmotic stress	Symbols: EIF3E, TIF3E1, ATEIF3E-1, INT-6, ATINT6, INT6 | eukaryotic translation initiation factor 3E | chr3:21196786-21199073 REVERSE LENGTH=441
CotAD_12726	AT4G21440.1	response to osmotic stress	Symbols: ATMYB102, ATM4, MYB102 | MYB-like 102 | chr4:11418425-11419652 REVERSE LENGTH=350
CotAD_12752	AT2G20880.1	response to osmotic stress	Symbols: | Integrase-type DNA-binding superfamily protein | chr2:8986053-8987063 FORWARD LENGTH=336
CotAD_12753	AT2G20880.1	response to osmotic stress	Symbols: | Integrase-type DNA-binding superfamily protein | chr2:8986053-8987063 FORWARD LENGTH=336
CotAD_12928	AT5G19330.1	response to osmotic stress	Symbols: ARIA | ARM repeat protein interacting with ABF2 | chr5:6508095-6512701 REVERSE LENGTH=710
CotAD_12934	AT1G03220.1	response to osmotic stress	Symbols: | Eukaryotic aspartyl protease family protein | chr1:787143-788444 FORWARD LENGTH=433
CotAD_12937	AT3G63060.1	response to osmotic stress	Symbols: EDL3 | EID1-like 3 | chr3:23300638-23301456 REVERSE LENGTH=272
CotAD_12955	AT1G05260.1	response to osmotic stress	Symbols: RCI3, RCI3A | Peroxidase superfamily protein | chr1:1529827-1531271 FORWARD LENGTH=326
CotAD_12984	AT1G02930.2	response to osmotic stress	Symbols: GSTF6 | glutathione S-transferase 6 | chr1:661363-662191 REVERSE LENGTH=208
CotAD_12995	AT2G47770.1	response to osmotic stress	Symbols: ATTSPO, TSPO | TSPO(outer membrane tryptophan-rich sensory protein)-related | chr2:19568701-19569291 FORWARD LENGTH=196
CotAD_13007	AT5G58140.1	response to osmotic stress	Symbols: PHOT2, NPL1 | phototropin 2 | chr5:23524771-23529993 FORWARD LENGTH=915
CotAD_13020	AT2G17270.1	response to osmotic stress	Symbols: PHT3;3 | phosphate transporter 3;3 | chr2:7510456-7512118 FORWARD LENGTH=309
CotAD_13023	AT4G38240.2	response to osmotic stress	Symbols: CGL1, CGL, GNTI | alpha-1,3-mannosyl-glycoprotein beta-1,2-N-acetylglucosaminyltransferase, putative | chr4:17932006-17935209 REVERSE LENGTH=444
CotAD_13090	AT1G25220.1	response to osmotic stress	Symbols: ASB1, TRP4, WEI7 | anthranilate synthase beta subunit 1 | chr1:8837430-8839478 REVERSE LENGTH=276
CotAD_13092	AT2G01830.2	response to osmotic stress	Symbols: WOL, CRE1, WOL1, AHK4, ATCRE1 | CHASE domain containing histidine kinase protein | chr2:363332-368016 REVERSE LENGTH=1080
CotAD_13128	AT2G05710.1	response to osmotic stress	Symbols: ACO3 | aconitase 3 | chr2:2141591-2146350 FORWARD LENGTH=990
CotAD_13192	AT1G69310.2	response to osmotic stress	Symbols: WRKY57, ATWRKY57 | WRKY DNA-binding protein 57 | chr1:26056118-26057909 REVERSE LENGTH=287
CotAD_13206	AT5G15310.1	response to osmotic stress	Symbols: ATMYB16, ATMIXTA, MYB16 | myb domain protein 16 | chr5:4974894-4976106 FORWARD LENGTH=326
CotAD_13314	AT5G14920.1	response to osmotic stress	Symbols: | Gibberellin-regulated family protein | chr5:4826598-4827761 FORWARD LENGTH=275
CotAD_13369	AT3G47950.1	response to osmotic stress	Symbols: AHA4, HA4 | H(+)-ATPase 4 | chr3:17693015-17697801 FORWARD LENGTH=960
CotAD_13380	AT5G63980.1	response to osmotic stress	Symbols: SAL1, ALX8, ATSAL1, HOS2, FRY1, RON1 | Inositol monophosphatase family protein | chr5:25609840-25611802 FORWARD LENGTH=407
CotAD_13410	AT4G24190.2	response to osmotic stress	Symbols: SHD, AtHsp90.7, AtHsp90-7 | Chaperone protein htpG family protein | chr4:12551902-12555851 REVERSE LENGTH=823
CotAD_13448	AT4G39090.1	response to osmotic stress	Symbols: RD19, RD19A | Papain family cysteine protease | chr4:18215826-18217326 REVERSE LENGTH=368
CotAD_13501	AT3G18030.1	response to osmotic stress	Symbols: ATHAL3A, HAL3A, HAL3, ATHAL3 | HAL3-like protein A | chr3:6167883-6168629 REVERSE LENGTH=209
CotAD_13503	AT3G18030.1	response to osmotic stress	Symbols: ATHAL3A, HAL3A, HAL3, ATHAL3 | HAL3-like protein A | chr3:6167883-6168629 REVERSE LENGTH=209
CotAD_13505	AT5G47910.1	response to osmotic stress	Symbols: RBOHD, ATRBOHD | respiratory burst oxidase homologue D | chr5:19397585-19401768 FORWARD LENGTH=921
CotAD_13661	AT3G12490.1	response to osmotic stress	Symbols: ATCYSB, ATCYS6, CYSB | cystatin B | chr3:3960523-3961777 REVERSE LENGTH=201
CotAD_13809	AT1G60220.1	response to osmotic stress	Symbols: OTS1, ULP1D | UB-like protease 1D | chr1:22208332-22211910 FORWARD LENGTH=584
CotAD_13824	AT1G59960.1	response to osmotic stress	Symbols: | NAD(P)-linked oxidoreductase superfamily protein | chr1:22071410-22073067 REVERSE LENGTH=326
CotAD_13842	AT1G67580.2	response to osmotic stress	Symbols: | Protein kinase superfamily protein | chr1:25327727-25330965 REVERSE LENGTH=752
CotAD_13892	AT4G30960.1	response to osmotic stress	Symbols: CIPK6, SIP3, SNRK3.14, ATCIPK6 | SOS3-interacting protein 3 | chr4:15067400-15068725 FORWARD LENGTH=441
CotAD_13948	AT1G50010.1	response to osmotic stress	Symbols: TUA2 | tubulin alpha-2 chain | chr1:18517737-18519729 FORWARD LENGTH=450
CotAD_13950	AT3G14440.1	response to osmotic stress	Symbols: NCED3, ATNCED3, STO1, SIS7 | nine-cis-epoxycarotenoid dioxygenase 3 | chr3:4831678-4833477 REVERSE LENGTH=599
CotAD_13990	AT5G16510.2	response to osmotic stress	Symbols: | Alpha-1,4-glucan-protein synthase family protein | chr5:5393296-5394342 FORWARD LENGTH=348
CotAD_14068	AT4G23650.1	response to osmotic stress	Symbols: CDPK6, CPK3 | calcium-dependent protein kinase 6 | chr4:12324967-12327415 REVERSE LENGTH=529
CotAD_14069	AT4G23650.1	response to osmotic stress	Symbols: CDPK6, CPK3 | calcium-dependent protein kinase 6 | chr4:12324967-12327415 REVERSE LENGTH=529
CotAD_14165	AT5G24270.2	response to osmotic stress	Symbols: SOS3 | Calcium-binding EF-hand family protein | chr5:8238781-8240179 REVERSE LENGTH=222
CotAD_14190	AT5G52660.1	response to osmotic stress	Symbols: | Homeodomain-like superfamily protein | chr5:21359423-21362037 REVERSE LENGTH=330
CotAD_14205	AT2G33700.1	response to osmotic stress	Symbols: | Protein phosphatase 2C family protein | chr2:14254200-14255784 FORWARD LENGTH=380
CotAD_14218	AT4G14960.2	response to osmotic stress	Symbols: TUA6 | Tubulin/FtsZ family protein | chr4:8548769-8550319 REVERSE LENGTH=450
CotAD_14307	AT1G50010.1	response to osmotic stress	Symbols: TUA2 | tubulin alpha-2 chain | chr1:18517737-18519729 FORWARD LENGTH=450
CotAD_14409	AT2G31180.1	response to osmotic stress	Symbols: ATMYB14, MYB14AT, MYB14 | myb domain protein 14 | chr2:13286806-13288175 REVERSE LENGTH=249
CotAD_14448	AT2G20360.1	response to osmotic stress	Symbols: | NAD(P)-binding Rossmann-fold superfamily protein | chr2:8786070-8789098 FORWARD LENGTH=402
CotAD_14449	AT1G04120.1	response to osmotic stress	Symbols: ATMRP5, MRP5, ATABCC5, ABCC5 | multidrug resistance-associated protein 5 | chr1:1064848-1070396 REVERSE LENGTH=1514
CotAD_14504	AT1G14920.1	response to osmotic stress	Symbols: GAI, RGA2 | GRAS family transcription factor family protein | chr1:5149414-5151015 FORWARD LENGTH=533
CotAD_14505	AT2G01570.1	response to osmotic stress	Symbols: RGA1, RGA | GRAS family transcription factor family protein | chr2:255581-257344 REVERSE LENGTH=587
CotAD_14509	AT2G01570.1	response to osmotic stress	Symbols: RGA1, RGA | GRAS family transcription factor family protein | chr2:255581-257344 REVERSE LENGTH=587
CotAD_14537	AT2G43790.1	response to osmotic stress	Symbols: ATMPK6, MPK6, MAPK6, ATMAPK6 | MAP kinase 6 | chr2:18138477-18140693 FORWARD LENGTH=395
CotAD_14690	AT3G14440.1	response to osmotic stress	Symbols: NCED3, ATNCED3, STO1, SIS7 | nine-cis-epoxycarotenoid dioxygenase 3 | chr3:4831678-4833477 REVERSE LENGTH=599
CotAD_14694	AT2G43000.1	response to osmotic stress	Symbols: anac042, NAC042 | NAC domain containing protein 42 | chr2:17880617-17882584 REVERSE LENGTH=275
CotAD_14695	AT2G43000.1	response to osmotic stress	Symbols: anac042, NAC042 | NAC domain containing protein 42 | chr2:17880617-17882584 REVERSE LENGTH=275
CotAD_14696	AT2G43000.1	response to osmotic stress	Symbols: anac042, NAC042 | NAC domain containing protein 42 | chr2:17880617-17882584 REVERSE LENGTH=275
CotAD_14749	AT1G73230.1	response to osmotic stress	Symbols: | Nascent polypeptide-associated complex NAC | chr1:27540506-27541364 REVERSE LENGTH=165
CotAD_14794	AT5G16510.2	response to osmotic stress	Symbols: | Alpha-1,4-glucan-protein synthase family protein | chr5:5393296-5394342 FORWARD LENGTH=348
CotAD_14811	AT3G05700.1	response to osmotic stress	Symbols: | Drought-responsive family protein | chr3:1682432-1684323 REVERSE LENGTH=223
CotAD_14860	AT1G03230.1	response to osmotic stress	Symbols: | Eukaryotic aspartyl protease family protein | chr1:790110-791414 FORWARD LENGTH=434
CotAD_14862	AT1G03230.1	response to osmotic stress	Symbols: | Eukaryotic aspartyl protease family protein | chr1:790110-791414 FORWARD LENGTH=434
CotAD_14863	AT1G03230.1	response to osmotic stress	Symbols: | Eukaryotic aspartyl protease family protein | chr1:790110-791414 FORWARD LENGTH=434
CotAD_14964	AT1G57870.2	response to osmotic stress	Symbols: ATSK42, SK42 | shaggy-like kinase 42 | chr1:21431358-21434877 REVERSE LENGTH=420
CotAD_15109	AT5G54810.1	response to osmotic stress	Symbols: TSB1, TRPB, TRP2, ATTSB1 | tryptophan synthase beta-subunit 1 | chr5:22264805-22266738 REVERSE LENGTH=470
CotAD_15198	AT1G05850.1	response to osmotic stress	Symbols: POM1, ERH2, ELP1, CTL1, ELP, HOT2, ATCTL1 | Chitinase family protein | chr1:1766833-1768117 REVERSE LENGTH=321
CotAD_15224	AT1G78900.2	response to osmotic stress	Symbols: VHA-A | vacuolar ATP synthase subunit A | chr1:29660463-29664575 FORWARD LENGTH=623
CotAD_15254	AT1G35910.1	response to osmotic stress	Symbols: TPPD | Haloacid dehalogenase-like hydrolase (HAD) superfamily protein | chr1:13363200-13364965 REVERSE LENGTH=369
CotAD_15314	AT1G05260.1	response to osmotic stress	Symbols: RCI3, RCI3A | Peroxidase superfamily protein | chr1:1529827-1531271 FORWARD LENGTH=326
CotAD_15427	AT5G26751.1	response to osmotic stress	Symbols: ATSK11, SK 11 | shaggy-related kinase 11 | chr5:9399582-9401839 REVERSE LENGTH=405
CotAD_15434	AT1G56570.1	response to osmotic stress	Symbols: | Tetratricopeptide repeat (TPR)-like superfamily protein | chr1:21195804-21197721 FORWARD LENGTH=611
CotAD_15440	AT1G56450.1	response to osmotic stress	Symbols: PBG1 | 20S proteasome beta subunit G1 | chr1:21141970-21144186 FORWARD LENGTH=246
CotAD_15451	AT1G56340.2	response to osmotic stress	Symbols: CRT1, CRT1a, AtCRT1a | calreticulin 1a | chr1:21090022-21092630 REVERSE LENGTH=424
CotAD_15479	AT3G05700.1	response to osmotic stress	Symbols: | Drought-responsive family protein | chr3:1682432-1684323 REVERSE LENGTH=223
CotAD_15553	AT5G13180.1	response to osmotic stress	Symbols: ANAC083, VNI2, NAC083 | NAC domain containing protein 83 | chr5:4196643-4197577 FORWARD LENGTH=252
CotAD_15573	AT5G49720.1	response to osmotic stress	Symbols: ATGH9A1, TSD1, DEC, KOR, RSW2, IRX2, KOR1, GH9A1 | glycosyl hydrolase 9A1 | chr5:20197765-20200168 REVERSE LENGTH=621
CotAD_15652	AT3G01470.1	response to osmotic stress	Symbols: ATHB-1, ATHB1, HD-ZIP-1, HAT5, HB-1 | homeobox 1 | chr3:182648-184034 REVERSE LENGTH=272
CotAD_15671	AT4G35100.2	response to osmotic stress	Symbols: PIP3 | plasma membrane intrinsic protein 3 | chr4:16708672-16709958 FORWARD LENGTH=280
CotAD_15694	AT1G05260.1	response to osmotic stress	Symbols: RCI3, RCI3A | Peroxidase superfamily protein | chr1:1529827-1531271 FORWARD LENGTH=326
CotAD_15696	AT1G05260.1	response to osmotic stress	Symbols: RCI3, RCI3A | Peroxidase superfamily protein | chr1:1529827-1531271 FORWARD LENGTH=326
CotAD_15698	AT1G05260.1	response to osmotic stress	Symbols: RCI3, RCI3A | Peroxidase superfamily protein | chr1:1529827-1531271 FORWARD LENGTH=326
CotAD_15710	AT2G04030.1	response to osmotic stress	Symbols: CR88, EMB1956, HSP90.5, Hsp88.1, AtHsp90.5 | Chaperone protein htpG family protein | chr2:1281983-1285909 FORWARD LENGTH=780
CotAD_15738	AT1G16540.1	response to osmotic stress	Symbols: SIR3, LOS5, ABA3, ATABA3, ACI2 | molybdenum cofactor sulfurase (LOS5) (ABA3) | chr1:5659465-5665201 FORWARD LENGTH=819
CotAD_15802	AT1G69310.2	response to osmotic stress	Symbols: WRKY57, ATWRKY57 | WRKY DNA-binding protein 57 | chr1:26056118-26057909 REVERSE LENGTH=287
CotAD_15857	AT5G09650.1	response to osmotic stress	Symbols: AtPPa6, PPa6 | pyrophosphorylase 6 | chr5:2991331-2993117 REVERSE LENGTH=300
CotAD_15859	AT5G09650.1	response to osmotic stress	Symbols: AtPPa6, PPa6 | pyrophosphorylase 6 | chr5:2991331-2993117 REVERSE LENGTH=300
CotAD_15912	AT4G38630.1	response to osmotic stress	Symbols: RPN10, MCB1, ATMCB1, MBP1 | regulatory particle non-ATPase 10 | chr4:18057357-18059459 REVERSE LENGTH=386
CotAD_15936	AT2G16500.1	response to osmotic stress	Symbols: ADC1, ARGDC1, ARGDC, SPE1 | arginine decarboxylase 1 | chr2:7150796-7152904 REVERSE LENGTH=702
CotAD_15937	AT2G16500.1	response to osmotic stress	Symbols: ADC1, ARGDC1, ARGDC, SPE1 | arginine decarboxylase 1 | chr2:7150796-7152904 REVERSE LENGTH=702
CotAD_15938	AT4G34710.2	response to osmotic stress	Symbols: ADC2, SPE2, ATADC2 | arginine decarboxylase 2 | chr4:16560315-16562450 REVERSE LENGTH=711
CotAD_15939	AT2G16500.1	response to osmotic stress	Symbols: ADC1, ARGDC1, ARGDC, SPE1 | arginine decarboxylase 1 | chr2:7150796-7152904 REVERSE LENGTH=702
CotAD_16044	AT3G21780.1	response to osmotic stress	Symbols: UGT71B6 | UDP-glucosyl transferase 71B6 | chr3:7675051-7676490 REVERSE LENGTH=479
CotAD_16059	AT2G38470.1	response to osmotic stress	Symbols: WRKY33, ATWRKY33 | WRKY DNA-binding protein 33 | chr2:16108476-16110539 FORWARD LENGTH=519
CotAD_16188	AT1G69310.2	response to osmotic stress	Symbols: WRKY57, ATWRKY57 | WRKY DNA-binding protein 57 | chr1:26056118-26057909 REVERSE LENGTH=287
CotAD_16204	AT5G15310.1	response to osmotic stress	Symbols: ATMYB16, ATMIXTA, MYB16 | myb domain protein 16 | chr5:4974894-4976106 FORWARD LENGTH=326
CotAD_16282	AT5G49720.1	response to osmotic stress	Symbols: ATGH9A1, TSD1, DEC, KOR, RSW2, IRX2, KOR1, GH9A1 | glycosyl hydrolase 9A1 | chr5:20197765-20200168 REVERSE LENGTH=621
CotAD_16292	AT1G02730.1	response to osmotic stress	Symbols: ATCSLD5, CSLD5, SOS6 | cellulose synthase-like D5 | chr1:594697-598473 REVERSE LENGTH=1181
CotAD_16316	AT2G47580.1	response to osmotic stress	Symbols: U1A | spliceosomal protein U1A | chr2:19517229-19518686 FORWARD LENGTH=250
CotAD_16318	AT2G47580.1	response to osmotic stress	Symbols: U1A | spliceosomal protein U1A | chr2:19517229-19518686 FORWARD LENGTH=250
CotAD_16483	AT5G04590.1	response to osmotic stress	Symbols: SIR | sulfite reductase | chr5:1319404-1322298 FORWARD LENGTH=642
CotAD_16526	AT2G47510.2	response to osmotic stress	Symbols: FUM1 | fumarase 1 | chr2:19498614-19502020 FORWARD LENGTH=492
CotAD_16553	AT1G32230.3	response to osmotic stress	Symbols: AtRCD1 | WWE protein-protein interaction domain protein family | chr1:11613427-11615748 FORWARD LENGTH=570
CotAD_16629	AT1G22450.1	response to osmotic stress	Symbols: COX6B, ATCOX6B2 | cytochrome C oxidase 6B | chr1:7925447-7926918 FORWARD LENGTH=191
CotAD_16650	AT3G50500.2	response to osmotic stress	Symbols: SNRK2.2 | SNF1-related protein kinase 2.2 | chr3:18741805-18743904 REVERSE LENGTH=369
CotAD_16651	AT4G33950.2	response to osmotic stress	Symbols: OST1, SNRK2-6, SRK2E, SNRK2.6, P44 | Protein kinase superfamily protein | chr4:16272819-16274657 FORWARD LENGTH=314
CotAD_16726	AT1G22640.1	response to osmotic stress	Symbols: ATMYB3, MYB3 | myb domain protein 3 | chr1:8006289-8007219 FORWARD LENGTH=257
CotAD_16768	AT3G08720.2	response to osmotic stress	Symbols: ATPK19, ATPK2 | serine/threonine protein kinase 2 | chr3:2648625-2650407 REVERSE LENGTH=471
CotAD_16779	AT3G10920.1	response to osmotic stress	Symbols: MSD1, MEE33, ATMSD1 | manganese superoxide dismutase 1 | chr3:3418015-3419581 FORWARD LENGTH=231
CotAD_16852	AT1G53210.1	response to osmotic stress	Symbols: | sodium/calcium exchanger family protein / calcium-binding EF hand family protein | chr1:19844790-19847533 FORWARD LENGTH=585
CotAD_16853	AT2G20360.1	response to osmotic stress	Symbols: | NAD(P)-binding Rossmann-fold superfamily protein | chr2:8786070-8789098 FORWARD LENGTH=402
CotAD_17006	AT2G45960.2	response to osmotic stress	Symbols: PIP1B, TMP-A, ATHH2, PIP1;2 | plasma membrane intrinsic protein 1B | chr2:18910450-18911579 FORWARD LENGTH=274
CotAD_17034	AT4G01280.1	response to osmotic stress	Symbols: | Homeodomain-like superfamily protein | chr4:535288-536854 FORWARD LENGTH=302
CotAD_17077	AT4G01070.1	response to osmotic stress	Symbols: GT72B1, UGT72B1 | UDP-Glycosyltransferase superfamily protein | chr4:461858-463300 REVERSE LENGTH=480
CotAD_17078	AT4G01070.1	response to osmotic stress	Symbols: GT72B1, UGT72B1 | UDP-Glycosyltransferase superfamily protein | chr4:461858-463300 REVERSE LENGTH=480
CotAD_17183	AT2G42080.1	response to osmotic stress	Symbols: | Chaperone DnaJ-domain superfamily protein | chr2:17553409-17555475 REVERSE LENGTH=263
CotAD_17273	AT1G66350.1	response to osmotic stress	Symbols: RGL1, RGL | RGA-like 1 | chr1:24748327-24749862 FORWARD LENGTH=511
CotAD_17320	AT5G49620.1	response to osmotic stress	Symbols: AtMYB78, MYB78 | myb domain protein 78 | chr5:20137491-20139384 REVERSE LENGTH=307
CotAD_17322	AT1G56600.1	response to osmotic stress	Symbols: AtGolS2, GolS2 | galactinol synthase 2 | chr1:21207620-21209291 FORWARD LENGTH=335
CotAD_17327	AT3G52300.1	response to osmotic stress	Symbols: ATPQ | ATP synthase D chain, mitochondrial | chr3:19396689-19398119 FORWARD LENGTH=168
CotAD_17328	AT3G52300.1	response to osmotic stress	Symbols: ATPQ | ATP synthase D chain, mitochondrial | chr3:19396689-19398119 FORWARD LENGTH=168
CotAD_17396	AT3G55990.1	response to osmotic stress	Symbols: ESK1, TBL29 | Plant protein of unknown function (DUF828) | chr3:20780410-20782931 FORWARD LENGTH=487
CotAD_17397	AT3G55990.1	response to osmotic stress	Symbols: ESK1, TBL29 | Plant protein of unknown function (DUF828) | chr3:20780410-20782931 FORWARD LENGTH=487
CotAD_17401	AT3G55990.1	response to osmotic stress	Symbols: ESK1, TBL29 | Plant protein of unknown function (DUF828) | chr3:20780410-20782931 FORWARD LENGTH=487
CotAD_17403	AT3G55990.1	response to osmotic stress	Symbols: ESK1, TBL29 | Plant protein of unknown function (DUF828) | chr3:20780410-20782931 FORWARD LENGTH=487
CotAD_17450	AT2G39770.2	response to osmotic stress	Symbols: CYT1 | Glucose-1-phosphate adenylyltransferase family protein | chr2:16589401-16590741 FORWARD LENGTH=361
CotAD_17501	AT5G07440.2	response to osmotic stress	Symbols: GDH2 | glutamate dehydrogenase 2 | chr5:2356153-2358012 FORWARD LENGTH=411
CotAD_17516	AT5G07440.2	response to osmotic stress	Symbols: GDH2 | glutamate dehydrogenase 2 | chr5:2356153-2358012 FORWARD LENGTH=411
CotAD_17530	AT5G47030.1	response to osmotic stress	Symbols: | ATPase, F1 complex, delta/epsilon subunit | chr5:19090384-19092034 FORWARD LENGTH=203
CotAD_17589	AT1G32230.2	response to osmotic stress	Symbols: RCD1, CEO, CEO1, ATP8, AtRCD1 | WWE protein-protein interaction domain protein family | chr1:11613427-11615894 FORWARD LENGTH=588
CotAD_17644	AT3G44550.1	response to osmotic stress	Symbols: FAR5 | fatty acid reductase 5 | chr3:16138060-16141409 FORWARD LENGTH=496
CotAD_17676	AT1G14920.1	response to osmotic stress	Symbols: GAI, RGA2 | GRAS family transcription factor family protein | chr1:5149414-5151015 FORWARD LENGTH=533
CotAD_17677	AT1G14920.1	response to osmotic stress	Symbols: GAI, RGA2 | GRAS family transcription factor family protein | chr1:5149414-5151015 FORWARD LENGTH=533
CotAD_17678	AT2G05710.1	response to osmotic stress	Symbols: ACO3 | aconitase 3 | chr2:2141591-2146350 FORWARD LENGTH=990
CotAD_17679	AT2G05710.1	response to osmotic stress	Symbols: ACO3 | aconitase 3 | chr2:2141591-2146350 FORWARD LENGTH=990
CotAD_17687	AT2G26650.1	response to osmotic stress	Symbols: AKT1, ATAKT1, KT1 | K+ transporter 1 | chr2:11331965-11336444 REVERSE LENGTH=857
CotAD_17699	AT5G20080.1	response to osmotic stress	Symbols: | FAD/NAD(P)-binding oxidoreductase | chr5:6782708-6786360 FORWARD LENGTH=328
CotAD_17719	AT5G35410.1	response to osmotic stress	Symbols: SOS2, SNRK3.11, CIPK24, ATSOS2 | Protein kinase superfamily protein | chr5:13634933-13638062 FORWARD LENGTH=446
CotAD_17740	AT5G11150.1	response to osmotic stress	Symbols: ATVAMP713, VAMP713 | vesicle-associated membrane protein 713 | chr5:3546625-3547844 REVERSE LENGTH=221
CotAD_17752	AT5G20270.1	response to osmotic stress	Symbols: HHP1 | heptahelical transmembrane protein1 | chr5:6841025-6842656 REVERSE LENGTH=332
CotAD_17759	AT1G15690.1	response to osmotic stress	Symbols: AVP1, ATAVP3, AVP-3, AtVHP1;1 | Inorganic H pyrophosphatase family protein | chr1:5399115-5402185 FORWARD LENGTH=770
CotAD_17768	AT5G20350.1	response to osmotic stress	Symbols: TIP1 | Ankyrin repeat family protein with DHHC zinc finger domain | chr5:6876772-6881102 FORWARD LENGTH=620
CotAD_17786	AT3G01470.1	response to osmotic stress	Symbols: ATHB-1, ATHB1, HD-ZIP-1, HAT5, HB-1 | homeobox 1 | chr3:182648-184034 REVERSE LENGTH=272
CotAD_17809	AT1G74920.1	response to osmotic stress	Symbols: ALDH10A8 | aldehyde dehydrogenase 10A8 | chr1:28139175-28142573 REVERSE LENGTH=501
CotAD_17833	AT1G18330.1	response to osmotic stress	Symbols: EPR1, RVE7 | Homeodomain-like superfamily protein | chr1:6306196-6307640 REVERSE LENGTH=346
CotAD_17842	AT1G68090.1	response to osmotic stress	Symbols: ANNAT5, ANN5 | annexin 5 | chr1:25519442-25520774 REVERSE LENGTH=316
CotAD_17843	AT1G68090.1	response to osmotic stress	Symbols: ANNAT5, ANN5 | annexin 5 | chr1:25519442-25520774 REVERSE LENGTH=316
CotAD_17855	AT2G37170.1	response to osmotic stress	Symbols: PIP2B, PIP2;2 | plasma membrane intrinsic protein 2 | chr2:15613624-15614791 REVERSE LENGTH=285
CotAD_18011	AT1G56600.1	response to osmotic stress	Symbols: AtGolS2, GolS2 | galactinol synthase 2 | chr1:21207620-21209291 FORWARD LENGTH=335
CotAD_18012	AT1G56600.1	response to osmotic stress	Symbols: AtGolS2, GolS2 | galactinol synthase 2 | chr1:21207620-21209291 FORWARD LENGTH=335
CotAD_18054	AT5G09590.1	response to osmotic stress	Symbols: MTHSC70-2, HSC70-5 | mitochondrial HSO70 2 | chr5:2975721-2978508 FORWARD LENGTH=682
CotAD_18098	AT2G47900.2	response to osmotic stress	Symbols: AtTLP3, TLP3 | tubby like protein 3 | chr2:19611196-19612766 REVERSE LENGTH=406
CotAD_18126	AT2G33380.1	response to osmotic stress	Symbols: RD20, CLO-3 | Caleosin-related family protein | chr2:14144984-14146374 REVERSE LENGTH=236
CotAD_18128	AT2G33380.1	response to osmotic stress	Symbols: RD20, CLO-3 | Caleosin-related family protein | chr2:14144984-14146374 REVERSE LENGTH=236
CotAD_18243	AT1G35910.1	response to osmotic stress	Symbols: TPPD | Haloacid dehalogenase-like hydrolase (HAD) superfamily protein | chr1:13363200-13364965 REVERSE LENGTH=369
CotAD_18359	AT2G37170.1	response to osmotic stress	Symbols: PIP2B, PIP2;2 | plasma membrane intrinsic protein 2 | chr2:15613624-15614791 REVERSE LENGTH=285
CotAD_18360	AT2G37170.1	response to osmotic stress	Symbols: PIP2B, PIP2;2 | plasma membrane intrinsic protein 2 | chr2:15613624-15614791 REVERSE LENGTH=285
CotAD_18393	AT2G36830.1	response to osmotic stress	Symbols: GAMMA-TIP, TIP1;1, GAMMA-TIP1 | gamma tonoplast intrinsic protein | chr2:15445490-15446336 FORWARD LENGTH=251
CotAD_18418	AT2G36530.1	response to osmotic stress	Symbols: LOS2, ENO2 | Enolase | chr2:15321081-15323786 REVERSE LENGTH=444
CotAD_18419	AT5G03740.1	response to osmotic stress	Symbols: HD2C, HDT3 | histone deacetylase 2C | chr5:981994-983961 FORWARD LENGTH=294
CotAD_18424	AT2G36460.1	response to osmotic stress	Symbols: | Aldolase superfamily protein | chr2:15296929-15298387 REVERSE LENGTH=358
CotAD_18442	AT2G37570.1	response to osmotic stress	Symbols: SLT1 | HSP20-like chaperones superfamily protein | chr2:15761466-15762950 REVERSE LENGTH=494
CotAD_18453	AT3G55440.1	response to osmotic stress	Symbols: ATCTIMC, TPI, CYTOTPI | triosephosphate isomerase | chr3:20553794-20556078 FORWARD LENGTH=254
CotAD_18492	AT5G23860.2	response to osmotic stress	Symbols: TUB8 | tubulin beta 8 | chr5:8042962-8044528 FORWARD LENGTH=449
CotAD_18525	AT5G58670.1	response to osmotic stress	Symbols: ATPLC1, ATPLC, PLC1 | phospholipase C1 | chr5:23704457-23706751 REVERSE LENGTH=561
CotAD_18554	AT5G03740.1	response to osmotic stress	Symbols: HD2C, HDT3 | histone deacetylase 2C | chr5:981994-983961 FORWARD LENGTH=294
CotAD_18579	AT3G55270.1	response to osmotic stress	Symbols: MKP1, ATMKP1 | mitogen-activated protein kinase phosphatase 1 | chr3:20496775-20499408 FORWARD LENGTH=784
CotAD_18585	AT3G12360.1	response to osmotic stress	Symbols: ITN1 | Ankyrin repeat family protein | chr3:3934146-3936495 FORWARD LENGTH=590
CotAD_18620	AT3G27460.1	response to osmotic stress	Symbols: | SGF29 tudor-like domain | chr3:10159537-10161994 REVERSE LENGTH=270
CotAD_18661	AT2G01830.1	response to osmotic stress	Symbols: WOL, CRE1, WOL1, AHK4, ATCRE1 | CHASE domain containing histidine kinase protein | chr2:363332-367429 REVERSE LENGTH=1057
CotAD_18662	AT2G01830.1	response to osmotic stress	Symbols: WOL, CRE1, WOL1, AHK4, ATCRE1 | CHASE domain containing histidine kinase protein | chr2:363332-367429 REVERSE LENGTH=1057
CotAD_18741	AT5G35530.1	response to osmotic stress	Symbols: | Ribosomal protein S3 family protein | chr5:13710355-13712192 REVERSE LENGTH=248
CotAD_18746	AT2G16720.1	response to osmotic stress	Symbols: MYB7, ATMYB7, ATY49 | myb domain protein 7 | chr2:7255669-7256550 REVERSE LENGTH=269
CotAD_18767	AT1G45249.2	response to osmotic stress	Symbols: ABF2, AREB1, ATAREB1 | abscisic acid responsive elements-binding factor 2 | chr1:17166189-17167415 REVERSE LENGTH=408
CotAD_18794	AT3G14080.2	response to osmotic stress	Symbols: | Small nuclear ribonucleoprotein family protein | chr3:4667717-4668989 FORWARD LENGTH=128
CotAD_18803	AT1G22640.1	response to osmotic stress	Symbols: ATMYB3, MYB3 | myb domain protein 3 | chr1:8006289-8007219 FORWARD LENGTH=257
CotAD_18808	AT5G35530.1	response to osmotic stress	Symbols: | Ribosomal protein S3 family protein | chr5:13710355-13712192 REVERSE LENGTH=248
CotAD_18845	AT5G02410.1	response to osmotic stress	Symbols: | DIE2/ALG10 family | chr5:517319-519634 REVERSE LENGTH=509
CotAD_18892	AT3G09600.1	response to osmotic stress	Symbols: | Homeodomain-like superfamily protein | chr3:2946459-2948270 FORWARD LENGTH=298
CotAD_18893	AT5G02020.1	response to osmotic stress	Symbols: SIS | Encodes a protein involved in salt tolerance, names SIS (Salt Induced Serine rich). | chr5:386557-387921 REVERSE LENGTH=149
CotAD_18910	AT5G23860.2	response to osmotic stress	Symbols: TUB8 | tubulin beta 8 | chr5:8042962-8044528 FORWARD LENGTH=449
CotAD_18939	AT2G18250.1	response to osmotic stress	Symbols: ATCOAD, COAD | 4-phosphopantetheine adenylyltransferase | chr2:7940025-7941499 FORWARD LENGTH=176
CotAD_18954	AT5G02020.1	response to osmotic stress	Symbols: SIS | Encodes a protein involved in salt tolerance, names SIS (Salt Induced Serine rich). | chr5:386557-387921 REVERSE LENGTH=149
CotAD_18966	AT3G55610.1	response to osmotic stress	Symbols: P5CS2 | delta 1-pyrroline-5-carboxylate synthase 2 | chr3:20624278-20628989 REVERSE LENGTH=726
CotAD_18967	AT2G37770.2	response to osmotic stress	Symbols: | NAD(P)-linked oxidoreductase superfamily protein | chr2:15834888-15836659 FORWARD LENGTH=315
CotAD_18968	AT2G37770.1	response to osmotic stress	Symbols: | NAD(P)-linked oxidoreductase superfamily protein | chr2:15834888-15836390 FORWARD LENGTH=283
CotAD_18970	AT2G37770.2	response to osmotic stress	Symbols: | NAD(P)-linked oxidoreductase superfamily protein | chr2:15834888-15836659 FORWARD LENGTH=315
CotAD_18971	AT2G37770.2	response to osmotic stress	Symbols: | NAD(P)-linked oxidoreductase superfamily protein | chr2:15834888-15836659 FORWARD LENGTH=315
CotAD_18975	AT2G39770.2	response to osmotic stress	Symbols: CYT1 | Glucose-1-phosphate adenylyltransferase family protein | chr2:16589401-16590741 FORWARD LENGTH=361
CotAD_18998	AT3G09350.1	response to osmotic stress	Symbols: Fes1A | Fes1A | chr3:2871216-2873109 FORWARD LENGTH=363
CotAD_19009	AT2G37630.1	response to osmotic stress	Symbols: ATPHAN, AS1, ATMYB91, MYB91 | myb-like HTH transcriptional regulator family protein | chr2:15781798-15782901 REVERSE LENGTH=367
CotAD_19021	AT2G37570.1	response to osmotic stress	Symbols: SLT1 | HSP20-like chaperones superfamily protein | chr2:15761466-15762950 REVERSE LENGTH=494
CotAD_19022	AT1G15690.1	response to osmotic stress	Symbols: AVP1, ATAVP3, AVP-3, AtVHP1;1 | Inorganic H pyrophosphatase family protein | chr1:5399115-5402185 FORWARD LENGTH=770
CotAD_19079	AT1G64060.1	response to osmotic stress	Symbols: ATRBOH F, ATRBOHF, RBOHAP108, RBOHF, RBOH F | respiratory burst oxidase protein F | chr1:23770266-23776317 FORWARD LENGTH=944
CotAD_19088	AT4G01370.1	response to osmotic stress	Symbols: ATMPK4, MPK4 | MAP kinase 4 | chr4:567219-568889 FORWARD LENGTH=376
CotAD_19110	AT5G22360.1	response to osmotic stress	Symbols: ATVAMP714, VAMP714 | vesicle-associated membrane protein 714 | chr5:7404379-7405654 REVERSE LENGTH=221
CotAD_19111	AT5G22360.1	response to osmotic stress	Symbols: ATVAMP714, VAMP714 | vesicle-associated membrane protein 714 | chr5:7404379-7405654 REVERSE LENGTH=221
CotAD_19166	AT4G34710.2	response to osmotic stress	Symbols: ADC2, SPE2, ATADC2 | arginine decarboxylase 2 | chr4:16560315-16562450 REVERSE LENGTH=711
CotAD_19185	AT4G38630.1	response to osmotic stress	Symbols: RPN10, MCB1, ATMCB1, MBP1 | regulatory particle non-ATPase 10 | chr4:18057357-18059459 REVERSE LENGTH=386
CotAD_19282	AT1G11910.1	response to osmotic stress	Symbols: APA1, ATAPA1 | aspartic proteinase A1 | chr1:4017119-4019874 REVERSE LENGTH=506
CotAD_19291	AT4G04330.1	response to osmotic stress	Symbols: | Chaperonin-like RbcX protein | chr4:2116700-2118563 REVERSE LENGTH=174
CotAD_19311	AT2G39760.1	response to osmotic stress	Symbols: ATBPM3, BPM3 | BTB/POZ/MATH-domains containing protein | chr2:16583213-16585983 FORWARD LENGTH=408
CotAD_19314	AT1G14920.1	response to osmotic stress	Symbols: GAI, RGA2 | GRAS family transcription factor family protein | chr1:5149414-5151015 FORWARD LENGTH=533
CotAD_19394	AT4G37530.1	response to osmotic stress	Symbols: | Peroxidase superfamily protein | chr4:17634786-17636082 FORWARD LENGTH=329
CotAD_19475	AT3G52300.1	response to osmotic stress	Symbols: ATPQ | ATP synthase D chain, mitochondrial | chr3:19396689-19398119 FORWARD LENGTH=168
CotAD_19478	AT2G26430.1	response to osmotic stress	Symbols: RCY1, ATRCY1 | arginine-rich cyclin 1 | chr2:11243433-11245504 REVERSE LENGTH=416
CotAD_19524	AT1G10940.2	response to osmotic stress	Symbols: | Protein kinase superfamily protein | chr1:3656050-3658170 REVERSE LENGTH=371
CotAD_19555	AT3G23830.2	response to osmotic stress	Symbols: GR-RBP4, GRP4 | glycine-rich RNA-binding protein 4 | chr3:8606762-8607677 REVERSE LENGTH=136
CotAD_19565	AT5G49630.1	response to osmotic stress	Symbols: AAP6 | amino acid permease 6 | chr5:20142681-20146441 REVERSE LENGTH=481
CotAD_19628	AT3G57290.1	response to osmotic stress	Symbols: EIF3E, TIF3E1, ATEIF3E-1, INT-6, ATINT6, INT6 | eukaryotic translation initiation factor 3E | chr3:21196786-21199073 REVERSE LENGTH=441
CotAD_19636	AT4G37840.1	response to osmotic stress	Symbols: HKL3 | hexokinase-like 3 | chr4:17790147-17792198 REVERSE LENGTH=493
CotAD_19661	AT4G40010.1	response to osmotic stress	Symbols: SNRK2-7, SNRK2.7, SRK2F | SNF1-related protein kinase 2.7 | chr4:18548704-18551056 REVERSE LENGTH=350
CotAD_19673	AT5G65020.1	response to osmotic stress	Symbols: ANNAT2 | annexin 2 | chr5:25973915-25975554 FORWARD LENGTH=317
CotAD_19736	AT4G17615.1	response to osmotic stress	Symbols: CBL1, ATCBL1, SCABP5 | calcineurin B-like protein 1 | chr4:9817142-9818995 FORWARD LENGTH=213
CotAD_19826	AT5G24270.2	response to osmotic stress	Symbols: SOS3 | Calcium-binding EF-hand family protein | chr5:8238781-8240179 REVERSE LENGTH=222
CotAD_19873	AT5G19660.1	response to osmotic stress	Symbols: ATSBT6.1, S1P, ATS1P | SITE-1 protease | chr5:6642118-6646418 REVERSE LENGTH=1038
CotAD_19917	AT5G07350.2	response to osmotic stress	Symbols: Tudor1, AtTudor1, TSN1 | TUDOR-SN protein 1 | chr5:2320021-2324892 REVERSE LENGTH=1007
CotAD_19918	AT5G07350.2	response to osmotic stress	Symbols: Tudor1, AtTudor1, TSN1 | TUDOR-SN protein 1 | chr5:2320021-2324892 REVERSE LENGTH=1007
CotAD_20091	AT3G06490.1	response to osmotic stress	Symbols: MYB108, AtMYB108, BOS1 | myb domain protein 108 | chr3:2004298-2006358 FORWARD LENGTH=323
CotAD_20136	AT3G10920.1	response to osmotic stress	Symbols: MSD1, MEE33, ATMSD1 | manganese superoxide dismutase 1 | chr3:3418015-3419581 FORWARD LENGTH=231
CotAD_20197	AT5G12380.1	response to osmotic stress	Symbols: ANNAT8 | annexin 8 | chr5:4009223-4010687 FORWARD LENGTH=316
CotAD_20198	AT5G12380.1	response to osmotic stress	Symbols: ANNAT8 | annexin 8 | chr5:4009223-4010687 FORWARD LENGTH=316
CotAD_20261	AT3G05700.1	response to osmotic stress	Symbols: | Drought-responsive family protein | chr3:1682432-1684323 REVERSE LENGTH=223
CotAD_20282	AT1G61210.1	response to osmotic stress	Symbols: | Transducin/WD40 repeat-like superfamily protein | chr1:22564785-22571555 FORWARD LENGTH=1181
CotAD_20294	AT1G61660.3	response to osmotic stress	Symbols: | basic helix-loop-helix (bHLH) DNA-binding superfamily protein | chr1:22754366-22756171 REVERSE LENGTH=390
CotAD_20338	AT2G45790.1	response to osmotic stress	Symbols: ATPMM, PMM | phosphomannomutase | chr2:18855876-18857753 FORWARD LENGTH=246
CotAD_20380	AT5G12250.1	response to osmotic stress	Symbols: TUB6 | beta-6 tubulin | chr5:3961317-3962971 REVERSE LENGTH=449
CotAD_20389	AT4G11650.1	response to osmotic stress	Symbols: ATOSM34, OSM34 | osmotin 34 | chr4:7025127-7026113 REVERSE LENGTH=244
CotAD_20488	AT2G42080.1	response to osmotic stress	Symbols: | Chaperone DnaJ-domain superfamily protein | chr2:17553409-17555475 REVERSE LENGTH=263
CotAD_20667	AT4G14630.1	response to osmotic stress	Symbols: GLP9 | germin-like protein 9 | chr4:8392920-8393680 FORWARD LENGTH=222
CotAD_20692	AT1G65930.1	response to osmotic stress	Symbols: cICDH | cytosolic NADP+-dependent isocitrate dehydrogenase | chr1:24539088-24541861 FORWARD LENGTH=410
CotAD_20713	AT5G14920.1	response to osmotic stress	Symbols: | Gibberellin-regulated family protein | chr5:4826598-4827761 FORWARD LENGTH=275
CotAD_20759	AT4G14960.1	response to osmotic stress	Symbols: TUA6 | Tubulin/FtsZ family protein | chr4:8548753-8550319 REVERSE LENGTH=427
CotAD_20762	AT4G14960.2	response to osmotic stress	Symbols: TUA6 | Tubulin/FtsZ family protein | chr4:8548769-8550319 REVERSE LENGTH=450
CotAD_20814	AT1G03220.1	response to osmotic stress	Symbols: | Eukaryotic aspartyl protease family protein | chr1:787143-788444 FORWARD LENGTH=433
CotAD_20815	AT1G03220.1	response to osmotic stress	Symbols: | Eukaryotic aspartyl protease family protein | chr1:787143-788444 FORWARD LENGTH=433
CotAD_20843	AT5G13180.1	response to osmotic stress	Symbols: ANAC083, VNI2, NAC083 | NAC domain containing protein 83 | chr5:4196643-4197577 FORWARD LENGTH=252
CotAD_20845	AT5G13330.1	response to osmotic stress	Symbols: Rap2.6L | related to AP2 6l | chr5:4272384-4274461 FORWARD LENGTH=212
CotAD_20882	AT1G50010.1	response to osmotic stress	Symbols: TUA2 | tubulin alpha-2 chain | chr1:18517737-18519729 FORWARD LENGTH=450
CotAD_20923	AT3G23250.1	response to osmotic stress	Symbols: MYB15, ATY19, ATMYB15 | myb domain protein 15 | chr3:8309492-8310624 FORWARD LENGTH=285
CotAD_20991	AT1G10370.1	response to osmotic stress	Symbols: GST30, ATGSTU17, GST30B, ERD9 | Glutathione S-transferase family protein | chr1:3397274-3398273 REVERSE LENGTH=227
CotAD_21212	AT4G35100.2	response to osmotic stress	Symbols: PIP3 | plasma membrane intrinsic protein 3 | chr4:16708672-16709958 FORWARD LENGTH=280
CotAD_21240	AT3G01470.1	response to osmotic stress	Symbols: ATHB-1, ATHB1, HD-ZIP-1, HAT5, HB-1 | homeobox 1 | chr3:182648-184034 REVERSE LENGTH=272
CotAD_21276	AT2G47900.2	response to osmotic stress	Symbols: AtTLP3, TLP3 | tubby like protein 3 | chr2:19611196-19612766 REVERSE LENGTH=406
CotAD_21292	AT3G12390.1	response to osmotic stress	Symbols: | Nascent polypeptide-associated complex (NAC), alpha subunit family protein | chr3:3942344-3943595 FORWARD LENGTH=203
CotAD_21423	AT5G50950.2	response to osmotic stress	Symbols: FUM2 | FUMARASE 2 | chr5:20729687-20733636 FORWARD LENGTH=499
CotAD_21458	AT1G05260.1	response to osmotic stress	Symbols: RCI3, RCI3A | Peroxidase superfamily protein | chr1:1529827-1531271 FORWARD LENGTH=326
CotAD_21461	AT1G05260.1	response to osmotic stress	Symbols: RCI3, RCI3A | Peroxidase superfamily protein | chr1:1529827-1531271 FORWARD LENGTH=326
CotAD_21462	AT1G05260.1	response to osmotic stress	Symbols: RCI3, RCI3A | Peroxidase superfamily protein | chr1:1529827-1531271 FORWARD LENGTH=326
CotAD_21470	AT5G17310.2	response to osmotic stress	Symbols: UGP2 | UDP-glucose pyrophosphorylase 2 | chr5:5696955-5700845 REVERSE LENGTH=470
CotAD_21515	AT1G22640.1	response to osmotic stress	Symbols: ATMYB3, MYB3 | myb domain protein 3 | chr1:8006289-8007219 FORWARD LENGTH=257
CotAD_21538	AT1G66340.1	response to osmotic stress	Symbols: ETR1, EIN1, ETR, AtETR1 | Signal transduction histidine kinase, hybrid-type, ethylene sensor | chr1:24734698-24737366 FORWARD LENGTH=738
CotAD_21674	AT1G67580.2	response to osmotic stress	Symbols: | Protein kinase superfamily protein | chr1:25327727-25330965 REVERSE LENGTH=752
CotAD_21684	AT3G04120.1	response to osmotic stress	Symbols: GAPC, GAPC-1, GAPC1 | glyceraldehyde-3-phosphate dehydrogenase C subunit 1 | chr3:1081077-1083131 FORWARD LENGTH=338
CotAD_21713	AT4G01070.1	response to osmotic stress	Symbols: GT72B1, UGT72B1 | UDP-Glycosyltransferase superfamily protein | chr4:461858-463300 REVERSE LENGTH=480
CotAD_21714	AT4G01070.1	response to osmotic stress	Symbols: GT72B1, UGT72B1 | UDP-Glycosyltransferase superfamily protein | chr4:461858-463300 REVERSE LENGTH=480
CotAD_21839	AT1G73500.1	response to osmotic stress	Symbols: ATMKK9, MKK9 | MAP kinase kinase 9 | chr1:27639419-27640351 REVERSE LENGTH=310
CotAD_21978	AT3G01470.1	response to osmotic stress	Symbols: ATHB-1, ATHB1, HD-ZIP-1, HAT5, HB-1 | homeobox 1 | chr3:182648-184034 REVERSE LENGTH=272
CotAD_22032	AT4G01070.1	response to osmotic stress	Symbols: GT72B1, UGT72B1 | UDP-Glycosyltransferase superfamily protein | chr4:461858-463300 REVERSE LENGTH=480
CotAD_22099	AT3G54770.1	response to osmotic stress	Symbols: | RNA-binding (RRM/RBD/RNP motifs) family protein | chr3:20273863-20275827 REVERSE LENGTH=261
CotAD_22241	AT1G28380.1	response to osmotic stress	Symbols: NSL1 | MAC/Perforin domain-containing protein | chr1:9963696-9966060 FORWARD LENGTH=612
CotAD_22257	AT4G14605.1	response to osmotic stress	Symbols: | Mitochondrial transcription termination factor family protein | chr4:8378815-8380564 FORWARD LENGTH=493
CotAD_22419	AT3G55270.1	response to osmotic stress	Symbols: MKP1, ATMKP1 | mitogen-activated protein kinase phosphatase 1 | chr3:20496775-20499408 FORWARD LENGTH=784
CotAD_22492	AT5G13180.1	response to osmotic stress	Symbols: ANAC083, VNI2, NAC083 | NAC domain containing protein 83 | chr5:4196643-4197577 FORWARD LENGTH=252
CotAD_22524	AT1G15690.1	response to osmotic stress	Symbols: AVP1, ATAVP3, AVP-3, AtVHP1;1 | Inorganic H pyrophosphatase family protein | chr1:5399115-5402185 FORWARD LENGTH=770
CotAD_22570	AT1G79900.1	response to osmotic stress	Symbols: ATMBAC2, BAC2 | Mitochondrial substrate carrier family protein | chr1:30052524-30053599 REVERSE LENGTH=296
CotAD_22611	AT4G38630.1	response to osmotic stress	Symbols: RPN10, MCB1, ATMCB1, MBP1 | regulatory particle non-ATPase 10 | chr4:18057357-18059459 REVERSE LENGTH=386
CotAD_22622	AT4G23400.1	response to osmotic stress	Symbols: PIP1D, PIP1;5 | plasma membrane intrinsic protein 1;5 | chr4:12220792-12222155 FORWARD LENGTH=287
CotAD_22636	AT2G47580.1	response to osmotic stress	Symbols: U1A | spliceosomal protein U1A | chr2:19517229-19518686 FORWARD LENGTH=250
CotAD_22693	AT2G47900.2	response to osmotic stress	Symbols: AtTLP3, TLP3 | tubby like protein 3 | chr2:19611196-19612766 REVERSE LENGTH=406
CotAD_22851	AT2G39760.1	response to osmotic stress	Symbols: ATBPM3, BPM3 | BTB/POZ/MATH-domains containing protein | chr2:16583213-16585983 FORWARD LENGTH=408
CotAD_22884	AT5G58070.1	response to osmotic stress	Symbols: ATTIL, TIL | temperature-induced lipocalin | chr5:23500512-23501156 REVERSE LENGTH=186
CotAD_22888	AT4G30996.1	response to osmotic stress	Symbols: | Protein of unknown function (DUF1068) | chr4:15101464-15102461 FORWARD LENGTH=172
CotAD_22892	AT4G19810.1	response to osmotic stress	Symbols: | Glycosyl hydrolase family protein with chitinase insertion domain | chr4:10764151-10765753 REVERSE LENGTH=379
CotAD_22893	AT4G19810.1	response to osmotic stress	Symbols: | Glycosyl hydrolase family protein with chitinase insertion domain | chr4:10764151-10765753 REVERSE LENGTH=379
CotAD_22894	AT4G19810.1	response to osmotic stress	Symbols: | Glycosyl hydrolase family protein with chitinase insertion domain | chr4:10764151-10765753 REVERSE LENGTH=379
CotAD_22896	AT4G19810.1	response to osmotic stress	Symbols: | Glycosyl hydrolase family protein with chitinase insertion domain | chr4:10764151-10765753 REVERSE LENGTH=379
CotAD_22901	AT5G14800.1	response to osmotic stress	Symbols: P5CR, AT-P5R, AT-P5C1, EMB2772 | pyrroline-5- carboxylate (P5C) reductase | chr5:4786190-4787618 REVERSE LENGTH=276
CotAD_22919	AT5G11530.1	response to osmotic stress	Symbols: EMF1 | embryonic flower 1 (EMF1) | chr5:3697140-3700930 FORWARD LENGTH=1096
CotAD_22920	AT5G11530.1	response to osmotic stress	Symbols: EMF1 | embryonic flower 1 (EMF1) | chr5:3697140-3700930 FORWARD LENGTH=1096
CotAD_22921	AT5G11530.1	response to osmotic stress	Symbols: EMF1 | embryonic flower 1 (EMF1) | chr5:3697140-3700930 FORWARD LENGTH=1096
CotAD_22941	AT5G19660.1	response to osmotic stress	Symbols: ATSBT6.1, S1P, ATS1P | SITE-1 protease | chr5:6642118-6646418 REVERSE LENGTH=1038
CotAD_22970	AT1G51980.1	response to osmotic stress	Symbols: | Insulinase (Peptidase family M16) protein | chr1:19323692-19326771 REVERSE LENGTH=503
CotAD_23047	AT3G03250.1	response to osmotic stress	Symbols: UGP, UGP1, AtUGP1 | UDP-GLUCOSE PYROPHOSPHORYLASE 1 | chr3:749761-754014 REVERSE LENGTH=469
CotAD_23077	AT2G36830.1	response to osmotic stress	Symbols: GAMMA-TIP, TIP1;1, GAMMA-TIP1 | gamma tonoplast intrinsic protein | chr2:15445490-15446336 FORWARD LENGTH=251
CotAD_23273	AT5G37850.2	response to osmotic stress	Symbols: SOS4 | pfkB-like carbohydrate kinase family protein | chr5:15065621-15068783 FORWARD LENGTH=309
CotAD_23443	AT1G16060.1	response to osmotic stress	Symbols: ADAP | ARIA-interacting double AP2 domain protein | chr1:5508563-5511609 FORWARD LENGTH=345
CotAD_23451	AT4G32410.1	response to osmotic stress	Symbols: CESA1, RSW1, AtCESA1 | cellulose synthase 1 | chr4:15641009-15646388 REVERSE LENGTH=1081
CotAD_23491	AT2G20360.1	response to osmotic stress	Symbols: | NAD(P)-binding Rossmann-fold superfamily protein | chr2:8786070-8789098 FORWARD LENGTH=402
CotAD_23548	AT2G45960.1	response to osmotic stress	Symbols: PIP1B, TMP-A, ATHH2, PIP1;2 | plasma membrane intrinsic protein 1B | chr2:18910450-18911703 FORWARD LENGTH=286
CotAD_23615	AT1G35910.1	response to osmotic stress	Symbols: TPPD | Haloacid dehalogenase-like hydrolase (HAD) superfamily protein | chr1:13363200-13364965 REVERSE LENGTH=369
CotAD_23676	AT3G14080.2	response to osmotic stress	Symbols: | Small nuclear ribonucleoprotein family protein | chr3:4667717-4668989 FORWARD LENGTH=128
CotAD_23695	AT5G35530.1	response to osmotic stress	Symbols: | Ribosomal protein S3 family protein | chr5:13710355-13712192 REVERSE LENGTH=248
CotAD_23706	AT4G29810.1	response to osmotic stress	Symbols: ATMKK2, MKK2, MK1 | MAP kinase kinase 2 | chr4:14593299-14595241 REVERSE LENGTH=363
CotAD_23711	AT2G19450.1	response to osmotic stress	Symbols: TAG1, AS11, ABX45, DGAT1, RDS1, ATDGAT | membrane bound O-acyl transferase (MBOAT) family protein | chr2:8426436-8429455 FORWARD LENGTH=520
CotAD_23763	AT5G19690.1	response to osmotic stress	Symbols: STT3A | staurosporin and temperature sensitive 3-like A | chr5:6652649-6658214 FORWARD LENGTH=779
CotAD_23855	AT1G14920.1	response to osmotic stress	Symbols: GAI, RGA2 | GRAS family transcription factor family protein | chr1:5149414-5151015 FORWARD LENGTH=533
CotAD_23860	AT2G26650.1	response to osmotic stress	Symbols: AKT1, ATAKT1, KT1 | K+ transporter 1 | chr2:11331965-11336444 REVERSE LENGTH=857
CotAD_23864	AT3G02230.1	response to osmotic stress	Symbols: RGP1, ATRGP1 | reversibly glycosylated polypeptide 1 | chr3:415463-417304 FORWARD LENGTH=357
CotAD_23902	AT3G62030.3	response to osmotic stress	Symbols: ROC4 | rotamase CYP 4 | chr3:22973708-22975139 FORWARD LENGTH=259
CotAD_23916	AT1G02500.2	response to osmotic stress	Symbols: SAM1, SAM-1, MAT1, AtSAM1 | S-adenosylmethionine synthetase 1 | chr1:519037-520218 FORWARD LENGTH=393
CotAD_23926	AT5G49620.1	response to osmotic stress	Symbols: AtMYB78, MYB78 | myb domain protein 78 | chr5:20137491-20139384 REVERSE LENGTH=307
CotAD_23930	AT2G47190.1	response to osmotic stress	Symbols: ATMYB2, MYB2 | myb domain protein 2 | chr2:19376284-19377297 FORWARD LENGTH=273
CotAD_24079	AT1G49950.1	response to osmotic stress	Symbols: TRB1, ATTRB1 | telomere repeat binding factor 1 | chr1:18494439-18496713 REVERSE LENGTH=300
CotAD_24094	AT5G67450.1	response to osmotic stress	Symbols: AZF1, ZF1 | zinc-finger protein 1 | chr5:26919142-26919879 REVERSE LENGTH=245
CotAD_24137	AT5G43060.1	response to osmotic stress	Symbols: | Granulin repeat cysteine protease family protein | chr5:17269784-17272117 REVERSE LENGTH=463
CotAD_24152	AT4G34000.2	response to osmotic stress	Symbols: ABF3, DPBF5 | abscisic acid responsive elements-binding factor 3 | chr4:16296008-16297971 FORWARD LENGTH=454
CotAD_24228	AT2G01830.1	response to osmotic stress	Symbols: WOL, CRE1, WOL1, AHK4, ATCRE1 | CHASE domain containing histidine kinase protein | chr2:363332-367429 REVERSE LENGTH=1057
CotAD_24233	AT1G25220.1	response to osmotic stress	Symbols: ASB1, TRP4, WEI7 | anthranilate synthase beta subunit 1 | chr1:8837430-8839478 REVERSE LENGTH=276
CotAD_24249	AT4G39080.1	response to osmotic stress	Symbols: VHA-A3 | vacuolar proton ATPase A3 | chr4:18209513-18214752 FORWARD LENGTH=821
CotAD_24250	AT4G39090.1	response to osmotic stress	Symbols: RD19, RD19A | Papain family cysteine protease | chr4:18215826-18217326 REVERSE LENGTH=368
CotAD_24378	AT3G12490.2	response to osmotic stress	Symbols: ATCYSB, ATCYS6, CYSB | cystatin B | chr3:3960523-3961876 REVERSE LENGTH=234
CotAD_24379	AT3G12490.2	response to osmotic stress	Symbols: ATCYSB, ATCYS6, CYSB | cystatin B | chr3:3960523-3961876 REVERSE LENGTH=234
CotAD_24402	AT2G22660.2	response to osmotic stress	Symbols: | Protein of unknown function (duplicated DUF1399) | chr2:9627737-9630840 FORWARD LENGTH=819
CotAD_24426	AT3G08720.2	response to osmotic stress	Symbols: ATPK19, ATPK2 | serine/threonine protein kinase 2 | chr3:2648625-2650407 REVERSE LENGTH=471
CotAD_24435	AT3G17510.1	response to osmotic stress	Symbols: CIPK1, SnRK3.16 | CBL-interacting protein kinase 1 | chr3:5989309-5992627 REVERSE LENGTH=444
CotAD_24549	AT2G36270.1	response to osmotic stress	Symbols: ABI5, GIA1 | Basic-leucine zipper (bZIP) transcription factor family protein | chr2:15204980-15206571 REVERSE LENGTH=442
CotAD_24571	AT2G36460.1	response to osmotic stress	Symbols: | Aldolase superfamily protein | chr2:15296929-15298387 REVERSE LENGTH=358
CotAD_24605	AT2G01980.1	response to osmotic stress	Symbols: SOS1, ATSOS1, ATNHX7 | sodium proton exchanger, putative (NHX7) (SOS1) | chr2:457070-463145 FORWARD LENGTH=1146
CotAD_24606	AT1G59960.1	response to osmotic stress	Symbols: | NAD(P)-linked oxidoreductase superfamily protein | chr1:22071410-22073067 REVERSE LENGTH=326
CotAD_24611	AT2G01900.1	response to osmotic stress	Symbols: | DNAse I-like superfamily protein | chr2:406136-408933 FORWARD LENGTH=417
CotAD_24624	AT1G25220.1	response to osmotic stress	Symbols: ASB1, TRP4, WEI7 | anthranilate synthase beta subunit 1 | chr1:8837430-8839478 REVERSE LENGTH=276
CotAD_24628	AT2G01830.2	response to osmotic stress	Symbols: WOL, CRE1, WOL1, AHK4, ATCRE1 | CHASE domain containing histidine kinase protein | chr2:363332-368016 REVERSE LENGTH=1080
CotAD_24629	AT2G01830.2	response to osmotic stress	Symbols: WOL, CRE1, WOL1, AHK4, ATCRE1 | CHASE domain containing histidine kinase protein | chr2:363332-368016 REVERSE LENGTH=1080
CotAD_24668	AT1G05260.1	response to osmotic stress	Symbols: RCI3, RCI3A | Peroxidase superfamily protein | chr1:1529827-1531271 FORWARD LENGTH=326
CotAD_24699	AT3G12490.2	response to osmotic stress	Symbols: ATCYSB, ATCYS6, CYSB | cystatin B | chr3:3960523-3961876 REVERSE LENGTH=234
CotAD_24745	AT3G52300.1	response to osmotic stress	Symbols: ATPQ | ATP synthase D chain, mitochondrial | chr3:19396689-19398119 FORWARD LENGTH=168
CotAD_24800	AT5G27600.1	response to osmotic stress	Symbols: LACS7, ATLACS7 | long-chain acyl-CoA synthetase 7 | chr5:9742616-9746795 FORWARD LENGTH=700
CotAD_24802	AT5G58140.3	response to osmotic stress	Symbols: PHOT2, NPL1 | phototropin 2 | chr5:23524771-23529947 FORWARD LENGTH=898
CotAD_24803	AT5G27600.1	response to osmotic stress	Symbols: LACS7, ATLACS7 | long-chain acyl-CoA synthetase 7 | chr5:9742616-9746795 FORWARD LENGTH=700
CotAD_25035	AT3G07370.1	response to osmotic stress	Symbols: ATCHIP, CHIP | carboxyl terminus of HSC70-interacting protein | chr3:2358323-2360301 REVERSE LENGTH=278
CotAD_25076	AT5G63980.1	response to osmotic stress	Symbols: SAL1, ALX8, ATSAL1, HOS2, FRY1, RON1 | Inositol monophosphatase family protein | chr5:25609840-25611802 FORWARD LENGTH=407
CotAD_25181	AT5G20510.1	response to osmotic stress	Symbols: AL5 | alfin-like 5 | chr5:6939991-6942846 REVERSE LENGTH=260
CotAD_25210	AT1G51980.1	response to osmotic stress	Symbols: | Insulinase (Peptidase family M16) protein | chr1:19323692-19326771 REVERSE LENGTH=503
CotAD_25214	AT5G19690.1	response to osmotic stress	Symbols: STT3A | staurosporin and temperature sensitive 3-like A | chr5:6652649-6658214 FORWARD LENGTH=779
CotAD_25257	AT2G26650.1	response to osmotic stress	Symbols: AKT1, ATAKT1, KT1 | K+ transporter 1 | chr2:11331965-11336444 REVERSE LENGTH=857
CotAD_25274	AT1G53580.1	response to osmotic stress	Symbols: GLX2-3, ETHE1, GLY3 | glyoxalase II 3 | chr1:19991542-19993250 REVERSE LENGTH=294
CotAD_25450	AT5G12250.1	response to osmotic stress	Symbols: TUB6 | beta-6 tubulin | chr5:3961317-3962971 REVERSE LENGTH=449
CotAD_25456	AT3G54770.1	response to osmotic stress	Symbols: | RNA-binding (RRM/RBD/RNP motifs) family protein | chr3:20273863-20275827 REVERSE LENGTH=261
CotAD_25503	AT3G55270.1	response to osmotic stress	Symbols: MKP1, ATMKP1 | mitogen-activated protein kinase phosphatase 1 | chr3:20496775-20499408 FORWARD LENGTH=784
CotAD_25556	AT5G43060.1	response to osmotic stress	Symbols: | Granulin repeat cysteine protease family protein | chr5:17269784-17272117 REVERSE LENGTH=463
CotAD_25586	AT1G27730.1	response to osmotic stress	Symbols: STZ, ZAT10 | salt tolerance zinc finger | chr1:9648302-9648985 REVERSE LENGTH=227
CotAD_25637	AT5G49630.1	response to osmotic stress	Symbols: AAP6 | amino acid permease 6 | chr5:20142681-20146441 REVERSE LENGTH=481
CotAD_25645	AT3G14070.1	response to osmotic stress	Symbols: CAX9, CCX3, ATCCX3 | cation exchanger 9 | chr3:4661143-4663074 REVERSE LENGTH=643
CotAD_25764	AT2G47180.1	response to osmotic stress	Symbols: AtGolS1, GolS1 | galactinol synthase 1 | chr2:19369049-19370372 REVERSE LENGTH=344
CotAD_25816	AT5G14800.1	response to osmotic stress	Symbols: P5CR, AT-P5R, AT-P5C1, EMB2772 | pyrroline-5- carboxylate (P5C) reductase | chr5:4786190-4787618 REVERSE LENGTH=276
CotAD_25826	AT1G01140.1	response to osmotic stress	Symbols: CIPK9, SnRK3.12, PKS6 | CBL-interacting protein kinase 9 | chr1:64398-67512 REVERSE LENGTH=447
CotAD_25832	AT5G46830.1	response to osmotic stress	Symbols: ATNIG1, NIG1 | NACL-inducible gene 1 | chr5:19002719-19004254 FORWARD LENGTH=511
CotAD_25851	AT3G02230.1	response to osmotic stress	Symbols: RGP1, ATRGP1 | reversibly glycosylated polypeptide 1 | chr3:415463-417304 FORWARD LENGTH=357
CotAD_25853	AT5G60920.1	response to osmotic stress	Symbols: COB | COBRA-like extracellular glycosyl-phosphatidyl inositol-anchored protein family | chr5:24511466-24513932 REVERSE LENGTH=456
CotAD_25863	AT1G64060.1	response to osmotic stress	Symbols: ATRBOH F, ATRBOHF, RBOHAP108, RBOHF, RBOH F | respiratory burst oxidase protein F | chr1:23770266-23776317 FORWARD LENGTH=944
CotAD_25989	AT4G22330.1	response to osmotic stress	Symbols: ATCES1 | Alkaline phytoceramidase (aPHC) | chr4:11798483-11799549 FORWARD LENGTH=255
CotAD_26088	AT2G26650.1	response to osmotic stress	Symbols: AKT1, ATAKT1, KT1 | K+ transporter 1 | chr2:11331965-11336444 REVERSE LENGTH=857
CotAD_26173	AT5G63980.1	response to osmotic stress	Symbols: SAL1, ALX8, ATSAL1, HOS2, FRY1, RON1 | Inositol monophosphatase family protein | chr5:25609840-25611802 FORWARD LENGTH=407
CotAD_26201	AT1G50010.1	response to osmotic stress	Symbols: TUA2 | tubulin alpha-2 chain | chr1:18517737-18519729 FORWARD LENGTH=450
CotAD_26220	AT5G20350.1	response to osmotic stress	Symbols: TIP1 | Ankyrin repeat family protein with DHHC zinc finger domain | chr5:6876772-6881102 FORWARD LENGTH=620
CotAD_26228	AT1G15690.1	response to osmotic stress	Symbols: AVP1, ATAVP3, AVP-3, AtVHP1;1 | Inorganic H pyrophosphatase family protein | chr1:5399115-5402185 FORWARD LENGTH=770
CotAD_26235	AT5G20270.1	response to osmotic stress	Symbols: HHP1 | heptahelical transmembrane protein1 | chr5:6841025-6842656 REVERSE LENGTH=332
CotAD_26242	AT5G11150.1	response to osmotic stress	Symbols: ATVAMP713, VAMP713 | vesicle-associated membrane protein 713 | chr5:3546625-3547844 REVERSE LENGTH=221
CotAD_26269	AT5G35410.1	response to osmotic stress	Symbols: SOS2, SNRK3.11, CIPK24, ATSOS2 | Protein kinase superfamily protein | chr5:13634933-13638062 FORWARD LENGTH=446
CotAD_26296	AT5G20080.1	response to osmotic stress	Symbols: | FAD/NAD(P)-binding oxidoreductase | chr5:6782708-6786360 FORWARD LENGTH=328
CotAD_26319	AT3G06190.1	response to osmotic stress	Symbols: ATBPM2, BPM2 | BTB-POZ and MATH domain 2 | chr3:1874577-1876575 REVERSE LENGTH=406
CotAD_26346	AT2G47900.3	response to osmotic stress	Symbols: TLP3 | tubby like protein 3 | chr2:19611196-19612766 REVERSE LENGTH=407
CotAD_26509	AT1G06040.1	response to osmotic stress	Symbols: STO | B-box zinc finger family protein | chr1:1828662-1829659 REVERSE LENGTH=248
CotAD_26570	AT4G22330.1	response to osmotic stress	Symbols: ATCES1 | Alkaline phytoceramidase (aPHC) | chr4:11798483-11799549 FORWARD LENGTH=255
CotAD_26671	AT5G22360.1	response to osmotic stress	Symbols: ATVAMP714, VAMP714 | vesicle-associated membrane protein 714 | chr5:7404379-7405654 REVERSE LENGTH=221
CotAD_26893	AT4G17340.1	response to osmotic stress	Symbols: TIP2;2, DELTA-TIP2 | tonoplast intrinsic protein 2;2 | chr4:9699318-9700250 FORWARD LENGTH=250
CotAD_26904	AT5G47390.1	response to osmotic stress	Symbols: | myb-like transcription factor family protein | chr5:19227001-19228546 FORWARD LENGTH=365
CotAD_26966	AT3G14080.2	response to osmotic stress	Symbols: | Small nuclear ribonucleoprotein family protein | chr3:4667717-4668989 FORWARD LENGTH=128
CotAD_27087	AT4G35830.1	response to osmotic stress	Symbols: ACO1 | aconitase 1 | chr4:16973007-16977949 REVERSE LENGTH=898
CotAD_27122	AT3G20290.2	response to osmotic stress	Symbols: ATEHD1, EHD1 | EPS15 homology domain 1 | chr3:7075057-7078655 REVERSE LENGTH=545
CotAD_27298	AT3G27890.1	response to osmotic stress	Symbols: NQR | NADPH:quinone oxidoreductase | chr3:10350807-10351938 REVERSE LENGTH=196
CotAD_27654	AT5G24090.1	response to osmotic stress	Symbols: ATCHIA, CHIA | chitinase A | chr5:8143805-8145153 REVERSE LENGTH=302
CotAD_27657	AT5G24090.1	response to osmotic stress	Symbols: ATCHIA, CHIA | chitinase A | chr5:8143805-8145153 REVERSE LENGTH=302
CotAD_27694	AT3G44110.1	response to osmotic stress	Symbols: ATJ3, ATJ | DNAJ homologue 3 | chr3:15869115-15871059 REVERSE LENGTH=420
CotAD_27750	AT5G09650.1	response to osmotic stress	Symbols: AtPPa6, PPa6 | pyrophosphorylase 6 | chr5:2991331-2993117 REVERSE LENGTH=300
CotAD_27831	AT4G34110.1	response to osmotic stress	Symbols: PAB2, PABP2, ATPAB2 | poly(A) binding protein 2 | chr4:16336732-16339892 FORWARD LENGTH=629
CotAD_27962	AT3G08720.2	response to osmotic stress	Symbols: ATPK19, ATPK2 | serine/threonine protein kinase 2 | chr3:2648625-2650407 REVERSE LENGTH=471
CotAD_27984	AT5G15310.1	response to osmotic stress	Symbols: ATMYB16, ATMIXTA, MYB16 | myb domain protein 16 | chr5:4974894-4976106 FORWARD LENGTH=326
CotAD_27990	AT1G10940.1	response to osmotic stress	Symbols: ASK1, SNRK2-4, SNRK2.4, SRK2A | Protein kinase superfamily protein | chr1:3656050-3658170 REVERSE LENGTH=363
CotAD_27998	AT4G11650.1	response to osmotic stress	Symbols: ATOSM34, OSM34 | osmotin 34 | chr4:7025127-7026113 REVERSE LENGTH=244
CotAD_27999	AT4G11650.1	response to osmotic stress	Symbols: ATOSM34, OSM34 | osmotin 34 | chr4:7025127-7026113 REVERSE LENGTH=244
CotAD_28000	AT4G11650.1	response to osmotic stress	Symbols: ATOSM34, OSM34 | osmotin 34 | chr4:7025127-7026113 REVERSE LENGTH=244
CotAD_28077	AT4G17260.1	response to osmotic stress	Symbols: | Lactate/malate dehydrogenase family protein | chr4:9674057-9675309 FORWARD LENGTH=353
CotAD_28083	AT5G49620.1	response to osmotic stress	Symbols: AtMYB78, MYB78 | myb domain protein 78 | chr5:20137491-20139384 REVERSE LENGTH=307
CotAD_28098	AT5G03630.1	response to osmotic stress	Symbols: ATMDAR2 | Pyridine nucleotide-disulphide oxidoreductase family protein | chr5:922378-924616 REVERSE LENGTH=435
CotAD_28114	AT5G24090.1	response to osmotic stress	Symbols: ATCHIA, CHIA | chitinase A | chr5:8143805-8145153 REVERSE LENGTH=302
CotAD_28115	AT5G24090.1	response to osmotic stress	Symbols: ATCHIA, CHIA | chitinase A | chr5:8143805-8145153 REVERSE LENGTH=302
CotAD_28167	AT1G50010.1	response to osmotic stress	Symbols: TUA2 | tubulin alpha-2 chain | chr1:18517737-18519729 FORWARD LENGTH=450
CotAD_28234	AT4G22330.1	response to osmotic stress	Symbols: ATCES1 | Alkaline phytoceramidase (aPHC) | chr4:11798483-11799549 FORWARD LENGTH=255
CotAD_28375	AT2G43090.1	response to osmotic stress	Symbols: | Aconitase/3-isopropylmalate dehydratase protein | chr2:17918957-17919712 FORWARD LENGTH=251
CotAD_28692	AT5G14920.1	response to osmotic stress	Symbols: | Gibberellin-regulated family protein | chr5:4826598-4827761 FORWARD LENGTH=275
CotAD_28739	AT4G14960.2	response to osmotic stress	Symbols: TUA6 | Tubulin/FtsZ family protein | chr4:8548769-8550319 REVERSE LENGTH=450
CotAD_28830	AT4G21440.1	response to osmotic stress	Symbols: ATMYB102, ATM4, MYB102 | MYB-like 102 | chr4:11418425-11419652 REVERSE LENGTH=350
CotAD_28874	AT2G20880.1	response to osmotic stress	Symbols: | Integrase-type DNA-binding superfamily protein | chr2:8986053-8987063 FORWARD LENGTH=336
CotAD_29029	AT5G19660.1	response to osmotic stress	Symbols: ATSBT6.1, S1P, ATS1P | SITE-1 protease | chr5:6642118-6646418 REVERSE LENGTH=1038
CotAD_29041	AT4G14605.1	response to osmotic stress	Symbols: | Mitochondrial transcription termination factor family protein | chr4:8378815-8380564 FORWARD LENGTH=493
CotAD_29075	AT1G03220.1	response to osmotic stress	Symbols: | Eukaryotic aspartyl protease family protein | chr1:787143-788444 FORWARD LENGTH=433
CotAD_29076	AT1G03220.1	response to osmotic stress	Symbols: | Eukaryotic aspartyl protease family protein | chr1:787143-788444 FORWARD LENGTH=433
CotAD_29131	AT2G33700.1	response to osmotic stress	Symbols: | Protein phosphatase 2C family protein | chr2:14254200-14255784 FORWARD LENGTH=380
CotAD_29305	AT2G26650.1	response to osmotic stress	Symbols: AKT1, ATAKT1, KT1 | K+ transporter 1 | chr2:11331965-11336444 REVERSE LENGTH=857
CotAD_29321	AT3G57290.1	response to osmotic stress	Symbols: EIF3E, TIF3E1, ATEIF3E-1, INT-6, ATINT6, INT6 | eukaryotic translation initiation factor 3E | chr3:21196786-21199073 REVERSE LENGTH=441
CotAD_29332	AT2G43790.1	response to osmotic stress	Symbols: ATMPK6, MPK6, MAPK6, ATMAPK6 | MAP kinase 6 | chr2:18138477-18140693 FORWARD LENGTH=395
CotAD_29357	AT1G27760.2	response to osmotic stress	Symbols: SAT32, ATSAT32 | interferon-related developmental regulator family protein / IFRD protein family | chr1:9669120-9671322 FORWARD LENGTH=426
CotAD_29422	AT2G05710.1	response to osmotic stress	Symbols: ACO3 | aconitase 3 | chr2:2141591-2146350 FORWARD LENGTH=990
CotAD_29425	AT2G05710.1	response to osmotic stress	Symbols: ACO3 | aconitase 3 | chr2:2141591-2146350 FORWARD LENGTH=990
CotAD_29526	AT5G59820.1	response to osmotic stress	Symbols: RHL41, ZAT12 | C2H2-type zinc finger family protein | chr5:24103073-24103561 FORWARD LENGTH=162
CotAD_29545	AT3G03740.1	response to osmotic stress	Symbols: ATBPM4, BPM4 | BTB-POZ and MATH domain 4 | chr3:937106-939807 REVERSE LENGTH=465
CotAD_29572	AT3G45640.1	response to osmotic stress	Symbols: ATMPK3, MPK3, ATMAPK3 | mitogen-activated protein kinase 3 | chr3:16756918-16758476 FORWARD LENGTH=370
CotAD_29590	AT4G01370.1	response to osmotic stress	Symbols: ATMPK4, MPK4 | MAP kinase 4 | chr4:567219-568889 FORWARD LENGTH=376
CotAD_29592	AT4G01370.1	response to osmotic stress	Symbols: ATMPK4, MPK4 | MAP kinase 4 | chr4:567219-568889 FORWARD LENGTH=376
CotAD_29628	AT4G01070.1	response to osmotic stress	Symbols: GT72B1, UGT72B1 | UDP-Glycosyltransferase superfamily protein | chr4:461858-463300 REVERSE LENGTH=480
CotAD_29734	AT3G04720.1	response to osmotic stress	Symbols: PR4, HEL, PR-4 | pathogenesis-related 4 | chr3:1285691-1286531 REVERSE LENGTH=212
CotAD_29750	AT1G11910.1	response to osmotic stress	Symbols: APA1, ATAPA1 | aspartic proteinase A1 | chr1:4017119-4019874 REVERSE LENGTH=506
CotAD_29767	AT3G20290.2	response to osmotic stress	Symbols: ATEHD1, EHD1 | EPS15 homology domain 1 | chr3:7075057-7078655 REVERSE LENGTH=545
CotAD_30008	AT3G51780.1	response to osmotic stress	Symbols: ATBAG4, BAG4 | BCL-2-associated athanogene 4 | chr3:19207029-19208178 REVERSE LENGTH=269
CotAD_30043	AT4G32150.1	response to osmotic stress	Symbols: VAMP711, ATVAMP711 | vesicle-associated membrane protein 711 | chr4:15526407-15527651 REVERSE LENGTH=219
CotAD_30096	AT1G22450.1	response to osmotic stress	Symbols: COX6B, ATCOX6B2 | cytochrome C oxidase 6B | chr1:7925447-7926918 FORWARD LENGTH=191
CotAD_30160	AT1G05680.1	response to osmotic stress	Symbols: UGT74E2 | Uridine diphosphate glycosyltransferase 74E2 | chr1:1703196-1704639 REVERSE LENGTH=453
CotAD_30173	AT2G04240.2	response to osmotic stress	Symbols: XERICO | RING/U-box superfamily protein | chr2:1461816-1462304 REVERSE LENGTH=162
CotAD_30435	AT1G02500.2	response to osmotic stress	Symbols: SAM1, SAM-1, MAT1, AtSAM1 | S-adenosylmethionine synthetase 1 | chr1:519037-520218 FORWARD LENGTH=393
CotAD_30474	AT3G23940.1	response to osmotic stress	Symbols: | dehydratase family | chr3:8648780-8652323 FORWARD LENGTH=608
CotAD_30481	AT3G06190.1	response to osmotic stress	Symbols: ATBPM2, BPM2 | BTB-POZ and MATH domain 2 | chr3:1874577-1876575 REVERSE LENGTH=406
CotAD_30482	AT5G35630.3	response to osmotic stress	Symbols: GS2, GLN2, ATGSL1 | glutamine synthetase 2 | chr5:13831220-13833239 FORWARD LENGTH=430
CotAD_30495	AT5G17960.1	response to osmotic stress	Symbols: | Cysteine/Histidine-rich C1 domain family protein | chr5:5945665-5947464 REVERSE LENGTH=599
CotAD_30496	AT5G17960.1	response to osmotic stress	Symbols: | Cysteine/Histidine-rich C1 domain family protein | chr5:5945665-5947464 REVERSE LENGTH=599
CotAD_30510	AT5G59310.1	response to osmotic stress	Symbols: LTP4 | lipid transfer protein 4 | chr5:23925296-23925772 REVERSE LENGTH=112
CotAD_30531	AT2G36830.1	response to osmotic stress	Symbols: GAMMA-TIP, TIP1;1, GAMMA-TIP1 | gamma tonoplast intrinsic protein | chr2:15445490-15446336 FORWARD LENGTH=251
CotAD_30541	AT5G03280.1	response to osmotic stress	Symbols: EIN2, PIR2, CKR1, ERA3, ORE3, ORE2, ATEIN2 | NRAMP metal ion transporter family protein | chr5:788589-793066 FORWARD LENGTH=1294
CotAD_30573	AT3G55610.1	response to osmotic stress	Symbols: P5CS2 | delta 1-pyrroline-5-carboxylate synthase 2 | chr3:20624278-20628989 REVERSE LENGTH=726
CotAD_30574	AT5G02020.1	response to osmotic stress	Symbols: SIS | Encodes a protein involved in salt tolerance, names SIS (Salt Induced Serine rich). | chr5:386557-387921 REVERSE LENGTH=149
CotAD_30615	AT3G23940.1	response to osmotic stress	Symbols: | dehydratase family | chr3:8648780-8652323 FORWARD LENGTH=608
CotAD_30685	AT4G39090.1	response to osmotic stress	Symbols: RD19, RD19A | Papain family cysteine protease | chr4:18215826-18217326 REVERSE LENGTH=368
CotAD_30686	AT4G39080.1	response to osmotic stress	Symbols: VHA-A3 | vacuolar proton ATPase A3 | chr4:18209513-18214752 FORWARD LENGTH=821
CotAD_30708	AT2G01830.2	response to osmotic stress	Symbols: WOL, CRE1, WOL1, AHK4, ATCRE1 | CHASE domain containing histidine kinase protein | chr2:363332-368016 REVERSE LENGTH=1080
CotAD_30831	AT3G57290.1	response to osmotic stress	Symbols: EIF3E, TIF3E1, ATEIF3E-1, INT-6, ATINT6, INT6 | eukaryotic translation initiation factor 3E | chr3:21196786-21199073 REVERSE LENGTH=441
CotAD_30862	AT3G55270.1	response to osmotic stress	Symbols: MKP1, ATMKP1 | mitogen-activated protein kinase phosphatase 1 | chr3:20496775-20499408 FORWARD LENGTH=784
CotAD_30869	AT3G12360.1	response to osmotic stress	Symbols: ITN1 | Ankyrin repeat family protein | chr3:3934146-3936495 FORWARD LENGTH=590
CotAD_30897	AT5G47030.1	response to osmotic stress	Symbols: | ATPase, F1 complex, delta/epsilon subunit | chr5:19090384-19092034 FORWARD LENGTH=203
CotAD_30923	AT3G12490.1	response to osmotic stress	Symbols: ATCYSB, ATCYS6, CYSB | cystatin B | chr3:3960523-3961777 REVERSE LENGTH=201
CotAD_30985	AT1G18330.1	response to osmotic stress	Symbols: EPR1, RVE7 | Homeodomain-like superfamily protein | chr1:6306196-6307640 REVERSE LENGTH=346
CotAD_30996	AT1G68090.1	response to osmotic stress	Symbols: ANNAT5, ANN5 | annexin 5 | chr1:25519442-25520774 REVERSE LENGTH=316
CotAD_31092	AT2G13560.1	response to osmotic stress	Symbols: NAD-ME1 | NAD-dependent malic enzyme 1 | chr2:5650089-5655103 FORWARD LENGTH=623
CotAD_31126	AT3G55530.1	response to osmotic stress	Symbols: SDIR1 | RING/U-box superfamily protein | chr3:20595300-20597188 REVERSE LENGTH=273
CotAD_31180	AT1G22640.1	response to osmotic stress	Symbols: ATMYB3, MYB3 | myb domain protein 3 | chr1:8006289-8007219 FORWARD LENGTH=257
CotAD_31262	AT5G67300.1	response to osmotic stress	Symbols: ATMYBR1, ATMYB44, MYBR1, MYB44 | myb domain protein r1 | chr5:26854109-26855026 FORWARD LENGTH=305
CotAD_31336	AT4G34110.1	response to osmotic stress	Symbols: PAB2, PABP2, ATPAB2 | poly(A) binding protein 2 | chr4:16336732-16339892 FORWARD LENGTH=629
CotAD_31349	AT1G45249.1	response to osmotic stress	Symbols: ABF2, AREB1, ATAREB1 | abscisic acid responsive elements-binding factor 2 | chr1:17165420-17167415 REVERSE LENGTH=416
CotAD_31368	AT1G21750.1	response to osmotic stress	Symbols: ATPDIL1-1, ATPDI5, PDI5, PDIL1-1 | PDI-like 1-1 | chr1:7645767-7648514 FORWARD LENGTH=501
CotAD_31390	AT4G08500.1	response to osmotic stress	Symbols: MEKK1, ATMEKK1, MAPKKK8, ARAKIN | MAPK/ERK kinase kinase 1 | chr4:5404272-5407062 REVERSE LENGTH=608
CotAD_31433	AT5G49620.1	response to osmotic stress	Symbols: AtMYB78, MYB78 | myb domain protein 78 | chr5:20137491-20139384 REVERSE LENGTH=307
CotAD_31453	AT1G51980.1	response to osmotic stress	Symbols: | Insulinase (Peptidase family M16) protein | chr1:19323692-19326771 REVERSE LENGTH=503
CotAD_31485	AT1G77180.2	response to osmotic stress	Symbols: SKIP | chromatin protein family | chr1:28999791-29001632 REVERSE LENGTH=613
CotAD_31486	AT5G19690.1	response to osmotic stress	Symbols: STT3A | staurosporin and temperature sensitive 3-like A | chr5:6652649-6658214 FORWARD LENGTH=779
CotAD_31509	AT3G12360.1	response to osmotic stress	Symbols: ITN1 | Ankyrin repeat family protein | chr3:3934146-3936495 FORWARD LENGTH=590
CotAD_31666	AT3G48330.2	response to osmotic stress	Symbols: PIMT1 | protein-l-isoaspartate methyltransferase 1 | chr3:17892969-17893975 REVERSE LENGTH=230
CotAD_31699	AT3G02230.1	response to osmotic stress	Symbols: RGP1, ATRGP1 | reversibly glycosylated polypeptide 1 | chr3:415463-417304 FORWARD LENGTH=357
CotAD_31700	AT5G60920.1	response to osmotic stress	Symbols: COB | COBRA-like extracellular glycosyl-phosphatidyl inositol-anchored protein family | chr5:24511466-24513932 REVERSE LENGTH=456
CotAD_31710	AT1G64060.1	response to osmotic stress	Symbols: ATRBOH F, ATRBOHF, RBOHAP108, RBOHF, RBOH F | respiratory burst oxidase protein F | chr1:23770266-23776317 FORWARD LENGTH=944
CotAD_31759	AT2G21660.2	response to osmotic stress	Symbols: ATGRP7, CCR2 | cold, circadian rhythm, and rna binding 2 | chr2:9265477-9266316 REVERSE LENGTH=159
CotAD_31813	AT5G07440.2	response to osmotic stress	Symbols: GDH2 | glutamate dehydrogenase 2 | chr5:2356153-2358012 FORWARD LENGTH=411
CotAD_31953	AT1G61660.3	response to osmotic stress	Symbols: | basic helix-loop-helix (bHLH) DNA-binding superfamily protein | chr1:22754366-22756171 REVERSE LENGTH=390
CotAD_31963	AT1G61210.1	response to osmotic stress	Symbols: | Transducin/WD40 repeat-like superfamily protein | chr1:22564785-22571555 FORWARD LENGTH=1181
CotAD_31986	AT3G05700.1	response to osmotic stress	Symbols: | Drought-responsive family protein | chr3:1682432-1684323 REVERSE LENGTH=223
CotAD_32068	AT3G57290.1	response to osmotic stress	Symbols: EIF3E, TIF3E1, ATEIF3E-1, INT-6, ATINT6, INT6 | eukaryotic translation initiation factor 3E | chr3:21196786-21199073 REVERSE LENGTH=441
CotAD_32308	AT4G04330.1	response to osmotic stress	Symbols: | Chaperonin-like RbcX protein | chr4:2116700-2118563 REVERSE LENGTH=174
CotAD_32396	AT1G50010.1	response to osmotic stress	Symbols: TUA2 | tubulin alpha-2 chain | chr1:18517737-18519729 FORWARD LENGTH=450
CotAD_32424	AT1G27760.3	response to osmotic stress	Symbols: SAT32, ATSAT32 | interferon-related developmental regulator family protein / IFRD protein family | chr1:9668895-9671322 FORWARD LENGTH=441
CotAD_32490	AT5G24270.2	response to osmotic stress	Symbols: SOS3 | Calcium-binding EF-hand family protein | chr5:8238781-8240179 REVERSE LENGTH=222
CotAD_32551	AT3G61050.2	response to osmotic stress	Symbols: NTMC2TYPE4, NTMC2T4 | Calcium-dependent lipid-binding (CaLB domain) family protein | chr3:22597485-22600932 FORWARD LENGTH=510
CotAD_32557	AT4G01070.1	response to osmotic stress	Symbols: GT72B1, UGT72B1 | UDP-Glycosyltransferase superfamily protein | chr4:461858-463300 REVERSE LENGTH=480
CotAD_32558	AT4G01070.1	response to osmotic stress	Symbols: GT72B1, UGT72B1 | UDP-Glycosyltransferase superfamily protein | chr4:461858-463300 REVERSE LENGTH=480
CotAD_32565	AT1G22640.1	response to osmotic stress	Symbols: ATMYB3, MYB3 | myb domain protein 3 | chr1:8006289-8007219 FORWARD LENGTH=257
CotAD_32595	AT1G03060.1	response to osmotic stress	Symbols: SPI | Beige/BEACH domain ;WD domain, G-beta repeat protein | chr1:712971-726891 REVERSE LENGTH=3601
CotAD_32709	AT1G56600.1	response to osmotic stress	Symbols: AtGolS2, GolS2 | galactinol synthase 2 | chr1:21207620-21209291 FORWARD LENGTH=335
CotAD_32711	AT5G49620.1	response to osmotic stress	Symbols: AtMYB78, MYB78 | myb domain protein 78 | chr5:20137491-20139384 REVERSE LENGTH=307
CotAD_32747	AT5G37370.1	response to osmotic stress	Symbols: ATSRL1 | PRP38 family protein | chr5:14812845-14815988 REVERSE LENGTH=393
CotAD_32755	AT3G02360.1	response to osmotic stress	Symbols: | 6-phosphogluconate dehydrogenase family protein | chr3:482498-483958 FORWARD LENGTH=486
CotAD_32839	AT1G01060.3	response to osmotic stress	Symbols: LHY, LHY1 | Homeodomain-like superfamily protein | chr1:33992-37061 REVERSE LENGTH=645
CotAD_32856	AT1G01140.1	response to osmotic stress	Symbols: CIPK9, SnRK3.12, PKS6 | CBL-interacting protein kinase 9 | chr1:64398-67512 REVERSE LENGTH=447
CotAD_32861	AT1G44170.2	response to osmotic stress	Symbols: ALDH3H1, ALDH4 | aldehyde dehydrogenase 3H1 | chr1:16796564-16800031 REVERSE LENGTH=484
CotAD_32973	AT5G15310.1	response to osmotic stress	Symbols: ATMYB16, ATMIXTA, MYB16 | myb domain protein 16 | chr5:4974894-4976106 FORWARD LENGTH=326
CotAD_33050	AT4G34000.3	response to osmotic stress	Symbols: ABF3, DPBF5 | abscisic acid responsive elements-binding factor 3 | chr4:16296008-16297594 FORWARD LENGTH=449
CotAD_33066	AT5G26751.1	response to osmotic stress	Symbols: ATSK11, SK 11 | shaggy-related kinase 11 | chr5:9399582-9401839 REVERSE LENGTH=405
CotAD_33077	AT1G02500.2	response to osmotic stress	Symbols: SAM1, SAM-1, MAT1, AtSAM1 | S-adenosylmethionine synthetase 1 | chr1:519037-520218 FORWARD LENGTH=393
CotAD_33120	AT1G01060.5	response to osmotic stress	Symbols: LHY | Homeodomain-like superfamily protein | chr1:33992-36836 REVERSE LENGTH=643
CotAD_33121	AT1G01060.4	response to osmotic stress	Symbols: LHY, LHY1 | Homeodomain-like superfamily protein | chr1:33992-37061 REVERSE LENGTH=644
CotAD_33184	AT1G11910.1	response to osmotic stress	Symbols: APA1, ATAPA1 | aspartic proteinase A1 | chr1:4017119-4019874 REVERSE LENGTH=506
CotAD_33192	AT4G04330.1	response to osmotic stress	Symbols: | Chaperonin-like RbcX protein | chr4:2116700-2118563 REVERSE LENGTH=174
CotAD_33218	AT4G30960.1	response to osmotic stress	Symbols: CIPK6, SIP3, SNRK3.14, ATCIPK6 | SOS3-interacting protein 3 | chr4:15067400-15068725 FORWARD LENGTH=441
CotAD_33323	AT5G58140.4	response to osmotic stress	Symbols: PHOT2, NPL1 | phototropin 2 | chr5:23524771-23528541 FORWARD LENGTH=689
CotAD_33403	AT5G58140.1	response to osmotic stress	Symbols: PHOT2, NPL1 | phototropin 2 | chr5:23524771-23529993 FORWARD LENGTH=915
CotAD_33409	AT1G01140.3	response to osmotic stress	Symbols: CIPK9, PKS6 | CBL-interacting protein kinase 9 | chr1:64398-67512 REVERSE LENGTH=451
CotAD_33426	AT5G13180.1	response to osmotic stress	Symbols: ANAC083, VNI2, NAC083 | NAC domain containing protein 83 | chr5:4196643-4197577 FORWARD LENGTH=252
CotAD_33432	AT5G14040.1	response to osmotic stress	Symbols: PHT3;1 | phosphate transporter 3;1 | chr5:4531059-4532965 REVERSE LENGTH=375
CotAD_33487	AT4G22330.1	response to osmotic stress	Symbols: ATCES1 | Alkaline phytoceramidase (aPHC) | chr4:11798483-11799549 FORWARD LENGTH=255
CotAD_33513	AT1G10880.1	response to osmotic stress	Symbols: | Core-2/I-branching beta-1,6-N-acetylglucosaminyltransferase family protein | chr1:3624035-3627021 REVERSE LENGTH=651
CotAD_33590	AT5G67580.2	response to osmotic stress	Symbols: TRB2, ATTRB2, TBP3, ATTBP3 | Homeodomain-like/winged-helix DNA-binding family protein | chr5:26955843-26957073 REVERSE LENGTH=299
CotAD_33592	AT3G14070.1	response to osmotic stress	Symbols: CAX9, CCX3, ATCCX3 | cation exchanger 9 | chr3:4661143-4663074 REVERSE LENGTH=643
CotAD_33644	AT5G37370.1	response to osmotic stress	Symbols: ATSRL1 | PRP38 family protein | chr5:14812845-14815988 REVERSE LENGTH=393
CotAD_33653	AT3G02360.1	response to osmotic stress	Symbols: | 6-phosphogluconate dehydrogenase family protein | chr3:482498-483958 FORWARD LENGTH=486
CotAD_33663	AT3G22200.1	response to osmotic stress	Symbols: POP2, GABA-T, HER1 | Pyridoxal phosphate (PLP)-dependent transferases superfamily protein | chr3:7835286-7838863 FORWARD LENGTH=504
CotAD_33833	AT3G12390.1	response to osmotic stress	Symbols: | Nascent polypeptide-associated complex (NAC), alpha subunit family protein | chr3:3942344-3943595 FORWARD LENGTH=203
CotAD_33869	AT2G40950.1	response to osmotic stress	Symbols: BZIP17 | Basic-leucine zipper (bZIP) transcription factor family protein | chr2:17087823-17090326 REVERSE LENGTH=721
CotAD_33881	AT2G17840.1	response to osmotic stress	Symbols: ERD7 | Senescence/dehydration-associated protein-related | chr2:7755923-7757798 REVERSE LENGTH=452
CotAD_33883	AT4G38630.1	response to osmotic stress	Symbols: RPN10, MCB1, ATMCB1, MBP1 | regulatory particle non-ATPase 10 | chr4:18057357-18059459 REVERSE LENGTH=386
CotAD_33945	AT3G23490.1	response to osmotic stress	Symbols: CYN | cyanase | chr3:8423238-8424415 REVERSE LENGTH=168
CotAD_33946	AT5G46050.1	response to osmotic stress	Symbols: ATPTR3, PTR3 | peptide transporter 3 | chr5:18675062-18679071 REVERSE LENGTH=582
CotAD_33948	AT4G14300.1	response to osmotic stress	Symbols: | RNA-binding (RRM/RBD/RNP motifs) family protein | chr4:8231179-8232785 FORWARD LENGTH=411
CotAD_33951	AT4G14300.1	response to osmotic stress	Symbols: | RNA-binding (RRM/RBD/RNP motifs) family protein | chr4:8231179-8232785 FORWARD LENGTH=411
CotAD_33995	AT2G47900.2	response to osmotic stress	Symbols: AtTLP3, TLP3 | tubby like protein 3 | chr2:19611196-19612766 REVERSE LENGTH=406
CotAD_34093	AT3G44110.1	response to osmotic stress	Symbols: ATJ3, ATJ | DNAJ homologue 3 | chr3:15869115-15871059 REVERSE LENGTH=420
CotAD_34145	AT3G54770.1	response to osmotic stress	Symbols: | RNA-binding (RRM/RBD/RNP motifs) family protein | chr3:20273863-20275827 REVERSE LENGTH=261
CotAD_34210	AT5G47390.1	response to osmotic stress	Symbols: | myb-like transcription factor family protein | chr5:19227001-19228546 FORWARD LENGTH=365
CotAD_34351	AT5G63510.1	response to osmotic stress	Symbols: GAMMA CAL1 | gamma carbonic anhydrase like 1 | chr5:25424054-25425612 FORWARD LENGTH=252
CotAD_34358	AT5G50720.1	response to osmotic stress	Symbols: ATHVA22E, HVA22E | HVA22 homologue E | chr5:20633442-20634502 REVERSE LENGTH=116
CotAD_34416	AT1G10370.1	response to osmotic stress	Symbols: GST30, ATGSTU17, GST30B, ERD9 | Glutathione S-transferase family protein | chr1:3397274-3398273 REVERSE LENGTH=227
CotAD_34493	AT5G17920.2	response to osmotic stress	Symbols: ATCIMS | Cobalamin-independent synthase family protein | chr5:5935771-5939195 FORWARD LENGTH=765
CotAD_34520	AT5G17640.1	response to osmotic stress	Symbols: | Protein of unknown function (DUF1005) | chr5:5811047-5812429 REVERSE LENGTH=432
CotAD_34533	AT5G04590.1	response to osmotic stress	Symbols: SIR | sulfite reductase | chr5:1319404-1322298 FORWARD LENGTH=642
CotAD_34591	AT2G39800.4	response to osmotic stress	Symbols: P5CS1 | delta1-pyrroline-5-carboxylate synthase 1 | chr2:16598516-16602939 REVERSE LENGTH=717
CotAD_34642	AT5G02020.2	response to osmotic stress	Symbols: SIS | Encodes a protein involved in salt tolerance, names SIS (Salt Induced Serine rich). | chr5:386999-387921 REVERSE LENGTH=137
CotAD_34659	AT2G47900.2	response to osmotic stress	Symbols: AtTLP3, TLP3 | tubby like protein 3 | chr2:19611196-19612766 REVERSE LENGTH=406
CotAD_34677	AT5G15310.1	response to osmotic stress	Symbols: ATMYB16, ATMIXTA, MYB16 | myb domain protein 16 | chr5:4974894-4976106 FORWARD LENGTH=326
CotAD_34704	AT1G78080.1	response to osmotic stress	Symbols: RAP2.4 | related to AP2 4 | chr1:29364790-29365794 FORWARD LENGTH=334
CotAD_34744	AT3G61140.1	response to osmotic stress	Symbols: FUS6, ATFUS6, CSN1, COP11, EMB78, ATSK31, SK31 | 26S proteasome, regulatory subunit Rpn7;Proteasome component (PCI) domain | chr3:22626335-22628895 FORWARD LENGTH=441
CotAD_34745	AT3G61140.1	response to osmotic stress	Symbols: FUS6, ATFUS6, CSN1, COP11, EMB78, ATSK31, SK31 | 26S proteasome, regulatory subunit Rpn7;Proteasome component (PCI) domain | chr3:22626335-22628895 FORWARD LENGTH=441
CotAD_34772	AT3G61050.2	response to osmotic stress	Symbols: NTMC2TYPE4, NTMC2T4 | Calcium-dependent lipid-binding (CaLB domain) family protein | chr3:22597485-22600932 FORWARD LENGTH=510
CotAD_34794	AT1G01140.1	response to osmotic stress	Symbols: CIPK9, SnRK3.12, PKS6 | CBL-interacting protein kinase 9 | chr1:64398-67512 REVERSE LENGTH=447
CotAD_34801	AT1G22640.1	response to osmotic stress	Symbols: ATMYB3, MYB3 | myb domain protein 3 | chr1:8006289-8007219 FORWARD LENGTH=257
CotAD_34850	AT4G11650.1	response to osmotic stress	Symbols: ATOSM34, OSM34 | osmotin 34 | chr4:7025127-7026113 REVERSE LENGTH=244
CotAD_34852	AT4G11650.1	response to osmotic stress	Symbols: ATOSM34, OSM34 | osmotin 34 | chr4:7025127-7026113 REVERSE LENGTH=244
CotAD_34853	AT4G11650.1	response to osmotic stress	Symbols: ATOSM34, OSM34 | osmotin 34 | chr4:7025127-7026113 REVERSE LENGTH=244
CotAD_34888	AT5G27600.1	response to osmotic stress	Symbols: LACS7, ATLACS7 | long-chain acyl-CoA synthetase 7 | chr5:9742616-9746795 FORWARD LENGTH=700
CotAD_34930	AT4G17615.1	response to osmotic stress	Symbols: CBL1, ATCBL1, SCABP5 | calcineurin B-like protein 1 | chr4:9817142-9818995 FORWARD LENGTH=213
CotAD_34974	AT2G17270.1	response to osmotic stress	Symbols: PHT3;3 | phosphate transporter 3;3 | chr2:7510456-7512118 FORWARD LENGTH=309
CotAD_34976	AT4G38240.2	response to osmotic stress	Symbols: CGL1, CGL, GNTI | alpha-1,3-mannosyl-glycoprotein beta-1,2-N-acetylglucosaminyltransferase, putative | chr4:17932006-17935209 REVERSE LENGTH=444
CotAD_35023	AT5G09590.1	response to osmotic stress	Symbols: MTHSC70-2, HSC70-5 | mitochondrial HSO70 2 | chr5:2975721-2978508 FORWARD LENGTH=682
CotAD_35025	AT5G09590.1	response to osmotic stress	Symbols: MTHSC70-2, HSC70-5 | mitochondrial HSO70 2 | chr5:2975721-2978508 FORWARD LENGTH=682
CotAD_35159	AT4G01370.1	response to osmotic stress	Symbols: ATMPK4, MPK4 | MAP kinase 4 | chr4:567219-568889 FORWARD LENGTH=376
CotAD_35218	AT5G47450.1	response to osmotic stress	Symbols: ATTIP2;3, TIP2;3, DELTA-TIP3 | tonoplast intrinsic protein 2;3 | chr5:19248509-19249466 REVERSE LENGTH=250
CotAD_35249	AT5G47390.1	response to osmotic stress	Symbols: | myb-like transcription factor family protein | chr5:19227001-19228546 FORWARD LENGTH=365
CotAD_35360	AT3G12360.1	response to osmotic stress	Symbols: ITN1 | Ankyrin repeat family protein | chr3:3934146-3936495 FORWARD LENGTH=590
CotAD_35370	AT4G10310.1	response to osmotic stress	Symbols: HKT1, ATHKT1 | high-affinity K+ transporter 1 | chr4:6392008-6395667 FORWARD LENGTH=506
CotAD_35371	AT4G10310.1	response to osmotic stress	Symbols: HKT1, ATHKT1 | high-affinity K+ transporter 1 | chr4:6392008-6395667 FORWARD LENGTH=506
CotAD_35530	AT2G44480.1	response to osmotic stress	Symbols: BGLU17 | beta glucosidase 17 | chr2:18359780-18363001 FORWARD LENGTH=517
CotAD_35540	AT1G35910.1	response to osmotic stress	Symbols: TPPD | Haloacid dehalogenase-like hydrolase (HAD) superfamily protein | chr1:13363200-13364965 REVERSE LENGTH=369
CotAD_35738	AT1G16540.1	response to osmotic stress	Symbols: SIR3, LOS5, ABA3, ATABA3, ACI2 | molybdenum cofactor sulfurase (LOS5) (ABA3) | chr1:5659465-5665201 FORWARD LENGTH=819
CotAD_35755	AT3G14440.1	response to osmotic stress	Symbols: NCED3, ATNCED3, STO1, SIS7 | nine-cis-epoxycarotenoid dioxygenase 3 | chr3:4831678-4833477 REVERSE LENGTH=599
CotAD_35756	AT1G66340.1	response to osmotic stress	Symbols: ETR1, EIN1, ETR, AtETR1 | Signal transduction histidine kinase, hybrid-type, ethylene sensor | chr1:24734698-24737366 FORWARD LENGTH=738
CotAD_35757	AT1G66340.1	response to osmotic stress	Symbols: ETR1, EIN1, ETR, AtETR1 | Signal transduction histidine kinase, hybrid-type, ethylene sensor | chr1:24734698-24737366 FORWARD LENGTH=738
CotAD_35766	AT1G79900.1	response to osmotic stress	Symbols: ATMBAC2, BAC2 | Mitochondrial substrate carrier family protein | chr1:30052524-30053599 REVERSE LENGTH=296
CotAD_35780	AT1G05680.1	response to osmotic stress	Symbols: UGT74E2 | Uridine diphosphate glycosyltransferase 74E2 | chr1:1703196-1704639 REVERSE LENGTH=453
CotAD_35804	AT2G04240.2	response to osmotic stress	Symbols: XERICO | RING/U-box superfamily protein | chr2:1461816-1462304 REVERSE LENGTH=162
CotAD_35832	AT1G14920.1	response to osmotic stress	Symbols: GAI, RGA2 | GRAS family transcription factor family protein | chr1:5149414-5151015 FORWARD LENGTH=533
CotAD_35887	AT5G23540.1	response to osmotic stress	Symbols: | Mov34/MPN/PAD-1 family protein | chr5:7937772-7939339 FORWARD LENGTH=308
CotAD_35924	AT5G17640.1	response to osmotic stress	Symbols: | Protein of unknown function (DUF1005) | chr5:5811047-5812429 REVERSE LENGTH=432
CotAD_36052	AT1G32230.1	response to osmotic stress	Symbols: RCD1, CEO, CEO1, ATP8, AtRCD1 | WWE protein-protein interaction domain protein family | chr1:11613427-11615894 FORWARD LENGTH=589
CotAD_36053	AT5G49630.1	response to osmotic stress	Symbols: AAP6 | amino acid permease 6 | chr5:20142681-20146441 REVERSE LENGTH=481
CotAD_36056	AT1G50010.1	response to osmotic stress	Symbols: TUA2 | tubulin alpha-2 chain | chr1:18517737-18519729 FORWARD LENGTH=450
CotAD_36101	AT4G17615.1	response to osmotic stress	Symbols: CBL1, ATCBL1, SCABP5 | calcineurin B-like protein 1 | chr4:9817142-9818995 FORWARD LENGTH=213
CotAD_36172	AT5G12250.1	response to osmotic stress	Symbols: TUB6 | beta-6 tubulin | chr5:3961317-3962971 REVERSE LENGTH=449
CotAD_36294	AT3G22200.2	response to osmotic stress	Symbols: POP2 | Pyridoxal phosphate (PLP)-dependent transferases superfamily protein | chr3:7835457-7838863 FORWARD LENGTH=513
CotAD_36296	AT4G37530.2	response to osmotic stress	Symbols: | Peroxidase superfamily protein | chr4:17634786-17636008 FORWARD LENGTH=282
CotAD_36307	AT1G69310.2	response to osmotic stress	Symbols: WRKY57, ATWRKY57 | WRKY DNA-binding protein 57 | chr1:26056118-26057909 REVERSE LENGTH=287
CotAD_36343	AT5G22360.1	response to osmotic stress	Symbols: ATVAMP714, VAMP714 | vesicle-associated membrane protein 714 | chr5:7404379-7405654 REVERSE LENGTH=221
CotAD_36366	AT3G44550.1	response to osmotic stress	Symbols: FAR5 | fatty acid reductase 5 | chr3:16138060-16141409 FORWARD LENGTH=496
CotAD_36383	AT1G21750.1	response to osmotic stress	Symbols: ATPDIL1-1, ATPDI5, PDI5, PDIL1-1 | PDI-like 1-1 | chr1:7645767-7648514 FORWARD LENGTH=501
CotAD_36384	AT1G44170.2	response to osmotic stress	Symbols: ALDH3H1, ALDH4 | aldehyde dehydrogenase 3H1 | chr1:16796564-16800031 REVERSE LENGTH=484
CotAD_36385	AT1G44170.2	response to osmotic stress	Symbols: ALDH3H1, ALDH4 | aldehyde dehydrogenase 3H1 | chr1:16796564-16800031 REVERSE LENGTH=484
CotAD_36400	AT2G05710.1	response to osmotic stress	Symbols: ACO3 | aconitase 3 | chr2:2141591-2146350 FORWARD LENGTH=990
CotAD_36548	AT1G56340.2	response to osmotic stress	Symbols: CRT1, CRT1a, AtCRT1a | calreticulin 1a | chr1:21090022-21092630 REVERSE LENGTH=424
CotAD_36552	AT3G03450.1	response to osmotic stress	Symbols: RGL2 | RGA-like 2 | chr3:819636-821279 REVERSE LENGTH=547
CotAD_36570	AT1G11910.1	response to osmotic stress	Symbols: APA1, ATAPA1 | aspartic proteinase A1 | chr1:4017119-4019874 REVERSE LENGTH=506
CotAD_36571	AT1G11910.1	response to osmotic stress	Symbols: APA1, ATAPA1 | aspartic proteinase A1 | chr1:4017119-4019874 REVERSE LENGTH=506
CotAD_36572	AT3G21780.1	response to osmotic stress	Symbols: UGT71B6 | UDP-glucosyl transferase 71B6 | chr3:7675051-7676490 REVERSE LENGTH=479
CotAD_36622	AT4G01070.1	response to osmotic stress	Symbols: GT72B1, UGT72B1 | UDP-Glycosyltransferase superfamily protein | chr4:461858-463300 REVERSE LENGTH=480
CotAD_36623	AT4G01070.1	response to osmotic stress	Symbols: GT72B1, UGT72B1 | UDP-Glycosyltransferase superfamily protein | chr4:461858-463300 REVERSE LENGTH=480
CotAD_36629	AT3G61050.2	response to osmotic stress	Symbols: NTMC2TYPE4, NTMC2T4 | Calcium-dependent lipid-binding (CaLB domain) family protein | chr3:22597485-22600932 FORWARD LENGTH=510
CotAD_36677	AT3G55440.1	response to osmotic stress	Symbols: ATCTIMC, TPI, CYTOTPI | triosephosphate isomerase | chr3:20553794-20556078 FORWARD LENGTH=254
CotAD_36704	AT3G06190.1	response to osmotic stress	Symbols: ATBPM2, BPM2 | BTB-POZ and MATH domain 2 | chr3:1874577-1876575 REVERSE LENGTH=406
CotAD_36705	AT3G63060.1	response to osmotic stress	Symbols: EDL3 | EID1-like 3 | chr3:23300638-23301456 REVERSE LENGTH=272
CotAD_36709	AT1G03220.1	response to osmotic stress	Symbols: | Eukaryotic aspartyl protease family protein | chr1:787143-788444 FORWARD LENGTH=433
CotAD_36757	AT3G55270.1	response to osmotic stress	Symbols: MKP1, ATMKP1 | mitogen-activated protein kinase phosphatase 1 | chr3:20496775-20499408 FORWARD LENGTH=784
CotAD_36785	AT2G13560.1	response to osmotic stress	Symbols: NAD-ME1 | NAD-dependent malic enzyme 1 | chr2:5650089-5655103 FORWARD LENGTH=623
CotAD_36819	AT5G13180.1	response to osmotic stress	Symbols: ANAC083, VNI2, NAC083 | NAC domain containing protein 83 | chr5:4196643-4197577 FORWARD LENGTH=252
CotAD_36835	AT1G50010.1	response to osmotic stress	Symbols: TUA2 | tubulin alpha-2 chain | chr1:18517737-18519729 FORWARD LENGTH=450
CotAD_36866	AT1G74520.1	response to osmotic stress	Symbols: ATHVA22A, HVA22A | HVA22 homologue A | chr1:28008109-28009156 REVERSE LENGTH=177
CotAD_36889	AT3G03450.1	response to osmotic stress	Symbols: RGL2 | RGA-like 2 | chr3:819636-821279 REVERSE LENGTH=547
CotAD_36948	AT1G66340.1	response to osmotic stress	Symbols: ETR1, EIN1, ETR, AtETR1 | Signal transduction histidine kinase, hybrid-type, ethylene sensor | chr1:24734698-24737366 FORWARD LENGTH=738
CotAD_36955	AT5G46180.1	response to osmotic stress	Symbols: DELTA-OAT | ornithine-delta-aminotransferase | chr5:18718766-18721271 REVERSE LENGTH=475
CotAD_36962	AT1G27320.1	response to osmotic stress	Symbols: AHK3, HK3 | histidine kinase 3 | chr1:9487780-9492027 FORWARD LENGTH=1036
CotAD_36979	AT3G22200.2	response to osmotic stress	Symbols: POP2 | Pyridoxal phosphate (PLP)-dependent transferases superfamily protein | chr3:7835457-7838863 FORWARD LENGTH=513
CotAD_37016	AT1G27730.1	response to osmotic stress	Symbols: STZ, ZAT10 | salt tolerance zinc finger | chr1:9648302-9648985 REVERSE LENGTH=227
CotAD_37038	AT5G67580.2	response to osmotic stress	Symbols: TRB2, ATTRB2, TBP3, ATTBP3 | Homeodomain-like/winged-helix DNA-binding family protein | chr5:26955843-26957073 REVERSE LENGTH=299
CotAD_37072	AT1G15100.1	response to osmotic stress	Symbols: RHA2A | RING-H2 finger A2A | chr1:5193703-5194170 REVERSE LENGTH=155
CotAD_37127	AT1G50010.1	response to osmotic stress	Symbols: TUA2 | tubulin alpha-2 chain | chr1:18517737-18519729 FORWARD LENGTH=450
CotAD_37204	AT5G24090.1	response to osmotic stress	Symbols: ATCHIA, CHIA | chitinase A | chr5:8143805-8145153 REVERSE LENGTH=302
CotAD_37206	AT5G24090.1	response to osmotic stress	Symbols: ATCHIA, CHIA | chitinase A | chr5:8143805-8145153 REVERSE LENGTH=302
CotAD_37207	AT5G24090.1	response to osmotic stress	Symbols: ATCHIA, CHIA | chitinase A | chr5:8143805-8145153 REVERSE LENGTH=302
CotAD_37208	AT5G24090.1	response to osmotic stress	Symbols: ATCHIA, CHIA | chitinase A | chr5:8143805-8145153 REVERSE LENGTH=302
CotAD_37220	AT5G07350.2	response to osmotic stress	Symbols: Tudor1, AtTudor1, TSN1 | TUDOR-SN protein 1 | chr5:2320021-2324892 REVERSE LENGTH=1007
CotAD_37238	AT1G74920.1	response to osmotic stress	Symbols: ALDH10A8 | aldehyde dehydrogenase 10A8 | chr1:28139175-28142573 REVERSE LENGTH=501
CotAD_37294	AT1G60490.1	response to osmotic stress	Symbols: ATVPS34, VPS34, PI3K | vacuolar protein sorting 34 | chr1:22285792-22290190 REVERSE LENGTH=814
CotAD_37324	AT2G36530.1	response to osmotic stress	Symbols: LOS2, ENO2 | Enolase | chr2:15321081-15323786 REVERSE LENGTH=444
CotAD_37335	AT4G34110.1	response to osmotic stress	Symbols: PAB2, PABP2, ATPAB2 | poly(A) binding protein 2 | chr4:16336732-16339892 FORWARD LENGTH=629
CotAD_37365	AT1G27730.1	response to osmotic stress	Symbols: STZ, ZAT10 | salt tolerance zinc finger | chr1:9648302-9648985 REVERSE LENGTH=227
CotAD_37389	AT4G11650.1	response to osmotic stress	Symbols: ATOSM34, OSM34 | osmotin 34 | chr4:7025127-7026113 REVERSE LENGTH=244
CotAD_37391	AT4G11650.1	response to osmotic stress	Symbols: ATOSM34, OSM34 | osmotin 34 | chr4:7025127-7026113 REVERSE LENGTH=244
CotAD_37392	AT4G11650.1	response to osmotic stress	Symbols: ATOSM34, OSM34 | osmotin 34 | chr4:7025127-7026113 REVERSE LENGTH=244
CotAD_37616	AT1G27730.1	response to osmotic stress	Symbols: STZ, ZAT10 | salt tolerance zinc finger | chr1:9648302-9648985 REVERSE LENGTH=227
CotAD_37665	AT1G74520.1	response to osmotic stress	Symbols: ATHVA22A, HVA22A | HVA22 homologue A | chr1:28008109-28009156 REVERSE LENGTH=177
CotAD_37736	AT3G06190.1	response to osmotic stress	Symbols: ATBPM2, BPM2 | BTB-POZ and MATH domain 2 | chr3:1874577-1876575 REVERSE LENGTH=406
CotAD_37786	AT5G03740.1	response to osmotic stress	Symbols: HD2C, HDT3 | histone deacetylase 2C | chr5:981994-983961 FORWARD LENGTH=294
CotAD_37884	AT4G34110.1	response to osmotic stress	Symbols: PAB2, PABP2, ATPAB2 | poly(A) binding protein 2 | chr4:16336732-16339892 FORWARD LENGTH=629
CotAD_37900	AT1G45249.1	response to osmotic stress	Symbols: ABF2, AREB1, ATAREB1 | abscisic acid responsive elements-binding factor 2 | chr1:17165420-17167415 REVERSE LENGTH=416
CotAD_37901	AT3G19290.1	response to osmotic stress	Symbols: ABF4, AREB2 | ABRE binding factor 4 | chr3:6687956-6689784 FORWARD LENGTH=431
CotAD_37916	AT5G23540.1	response to osmotic stress	Symbols: | Mov34/MPN/PAD-1 family protein | chr5:7937772-7939339 FORWARD LENGTH=308
CotAD_37944	AT4G39080.1	response to osmotic stress	Symbols: VHA-A3 | vacuolar proton ATPase A3 | chr4:18209513-18214752 FORWARD LENGTH=821
CotAD_38007	AT5G47910.1	response to osmotic stress	Symbols: RBOHD, ATRBOHD | respiratory burst oxidase homologue D | chr5:19397585-19401768 FORWARD LENGTH=921
CotAD_38063	AT5G22360.1	response to osmotic stress	Symbols: ATVAMP714, VAMP714 | vesicle-associated membrane protein 714 | chr5:7404379-7405654 REVERSE LENGTH=221
CotAD_38081	AT5G01410.1	response to osmotic stress	Symbols: PDX1, ATPDX1.3, RSR4, PDX1.3, ATPDX1 | Aldolase-type TIM barrel family protein | chr5:172576-173505 REVERSE LENGTH=309
CotAD_38152	AT2G31180.1	response to osmotic stress	Symbols: ATMYB14, MYB14AT, MYB14 | myb domain protein 14 | chr2:13286806-13288175 REVERSE LENGTH=249
CotAD_38168	AT5G20510.1	response to osmotic stress	Symbols: AL5 | alfin-like 5 | chr5:6939991-6942846 REVERSE LENGTH=260
CotAD_38170	AT1G73230.1	response to osmotic stress	Symbols: | Nascent polypeptide-associated complex NAC | chr1:27540506-27541364 REVERSE LENGTH=165
CotAD_38177	AT1G72650.1	response to osmotic stress	Symbols: TRFL6 | TRF-like 6 | chr1:27350253-27353483 FORWARD LENGTH=624
CotAD_38218	AT5G47910.1	response to osmotic stress	Symbols: RBOHD, ATRBOHD | respiratory burst oxidase homologue D | chr5:19397585-19401768 FORWARD LENGTH=921
CotAD_38248	AT1G45249.1	response to osmotic stress	Symbols: ABF2, AREB1, ATAREB1 | abscisic acid responsive elements-binding factor 2 | chr1:17165420-17167415 REVERSE LENGTH=416
CotAD_38270	AT5G09650.1	response to osmotic stress	Symbols: AtPPa6, PPa6 | pyrophosphorylase 6 | chr5:2991331-2993117 REVERSE LENGTH=300
CotAD_38335	AT3G05700.1	response to osmotic stress	Symbols: | Drought-responsive family protein | chr3:1682432-1684323 REVERSE LENGTH=223
CotAD_38378	AT2G36530.1	response to osmotic stress	Symbols: LOS2, ENO2 | Enolase | chr2:15321081-15323786 REVERSE LENGTH=444
CotAD_38473	AT5G14800.1	response to osmotic stress	Symbols: P5CR, AT-P5R, AT-P5C1, EMB2772 | pyrroline-5- carboxylate (P5C) reductase | chr5:4786190-4787618 REVERSE LENGTH=276
CotAD_38501	AT5G47910.1	response to osmotic stress	Symbols: RBOHD, ATRBOHD | respiratory burst oxidase homologue D | chr5:19397585-19401768 FORWARD LENGTH=921
CotAD_38549	AT3G46550.1	response to osmotic stress	Symbols: SOS5 | Fasciclin-like arabinogalactan family protein | chr3:17136612-17137874 REVERSE LENGTH=420
CotAD_38556	AT3G55440.1	response to osmotic stress	Symbols: ATCTIMC, TPI, CYTOTPI | triosephosphate isomerase | chr3:20553794-20556078 FORWARD LENGTH=254
CotAD_38564	AT5G17960.1	response to osmotic stress	Symbols: | Cysteine/Histidine-rich C1 domain family protein | chr5:5945665-5947464 REVERSE LENGTH=599
CotAD_38670	AT5G20510.1	response to osmotic stress	Symbols: AL5 | alfin-like 5 | chr5:6939991-6942846 REVERSE LENGTH=260
CotAD_38672	AT1G73230.1	response to osmotic stress	Symbols: | Nascent polypeptide-associated complex NAC | chr1:27540506-27541364 REVERSE LENGTH=165
CotAD_38678	AT1G72650.2	response to osmotic stress	Symbols: TRFL6 | TRF-like 6 | chr1:27350253-27353483 FORWARD LENGTH=630
CotAD_38801	AT3G03740.1	response to osmotic stress	Symbols: ATBPM4, BPM4 | BTB-POZ and MATH domain 4 | chr3:937106-939807 REVERSE LENGTH=465
CotAD_38816	AT5G59820.1	response to osmotic stress	Symbols: RHL41, ZAT12 | C2H2-type zinc finger family protein | chr5:24103073-24103561 FORWARD LENGTH=162
CotAD_38928	AT5G47030.1	response to osmotic stress	Symbols: | ATPase, F1 complex, delta/epsilon subunit | chr5:19090384-19092034 FORWARD LENGTH=203
CotAD_38938	AT4G09320.1	response to osmotic stress	Symbols: NDPK1 | Nucleoside diphosphate kinase family protein | chr4:5923424-5924366 FORWARD LENGTH=169
CotAD_39042	AT5G09650.1	response to osmotic stress	Symbols: AtPPa6, PPa6 | pyrophosphorylase 6 | chr5:2991331-2993117 REVERSE LENGTH=300
CotAD_39072	AT1G01060.3	response to osmotic stress	Symbols: LHY, LHY1 | Homeodomain-like superfamily protein | chr1:33992-37061 REVERSE LENGTH=645
CotAD_39173	AT5G24090.1	response to osmotic stress	Symbols: ATCHIA, CHIA | chitinase A | chr5:8143805-8145153 REVERSE LENGTH=302
CotAD_39176	AT3G09200.1	response to osmotic stress	Symbols: | Ribosomal protein L10 family protein | chr3:2823364-2825020 REVERSE LENGTH=320
CotAD_39225	AT1G02930.2	response to osmotic stress	Symbols: GSTF6 | glutathione S-transferase 6 | chr1:661363-662191 REVERSE LENGTH=208
CotAD_39267	AT2G47190.1	response to osmotic stress	Symbols: ATMYB2, MYB2 | myb domain protein 2 | chr2:19376284-19377297 FORWARD LENGTH=273
CotAD_39269	AT5G49620.1	response to osmotic stress	Symbols: AtMYB78, MYB78 | myb domain protein 78 | chr5:20137491-20139384 REVERSE LENGTH=307
CotAD_39337	AT3G16890.1	response to osmotic stress	Symbols: PPR40 | pentatricopeptide (PPR) domain protein 40 | chr3:5768401-5770380 REVERSE LENGTH=659
CotAD_39341	AT3G16920.1	response to osmotic stress	Symbols: CTL2, ATCTL2 | chitinase-like protein 2 | chr3:5776663-5777886 REVERSE LENGTH=348
CotAD_39349	AT4G16260.1	response to osmotic stress	Symbols: | Glycosyl hydrolase superfamily protein | chr4:9200180-9201441 REVERSE LENGTH=344
CotAD_39350	AT4G16260.1	response to osmotic stress	Symbols: | Glycosyl hydrolase superfamily protein | chr4:9200180-9201441 REVERSE LENGTH=344
CotAD_39351	AT5G49450.1	response to osmotic stress	Symbols: AtbZIP1, bZIP1 | basic leucine-zipper 1 | chr5:20052145-20052582 FORWARD LENGTH=145
CotAD_39363	AT3G06490.1	response to osmotic stress	Symbols: MYB108, AtMYB108, BOS1 | myb domain protein 108 | chr3:2004298-2006358 FORWARD LENGTH=323
CotAD_39372	AT3G17510.1	response to osmotic stress	Symbols: CIPK1, SnRK3.16 | CBL-interacting protein kinase 1 | chr3:5989309-5992627 REVERSE LENGTH=444
CotAD_39385	AT1G10170.1	response to osmotic stress	Symbols: ATNFXL1, NFXL1 | NF-X-like 1 | chr1:3333925-3337491 REVERSE LENGTH=1188
CotAD_39409	AT3G02230.1	response to osmotic stress	Symbols: RGP1, ATRGP1 | reversibly glycosylated polypeptide 1 | chr3:415463-417304 FORWARD LENGTH=357
CotAD_39434	AT1G47840.1	response to osmotic stress	Symbols: HXK3 | hexokinase 3 | chr1:17616243-17618859 REVERSE LENGTH=493
CotAD_39449	AT4G24190.2	response to osmotic stress	Symbols: SHD, AtHsp90.7, AtHsp90-7 | Chaperone protein htpG family protein | chr4:12551902-12555851 REVERSE LENGTH=823
CotAD_39450	AT4G24190.2	response to osmotic stress	Symbols: SHD, AtHsp90.7, AtHsp90-7 | Chaperone protein htpG family protein | chr4:12551902-12555851 REVERSE LENGTH=823
CotAD_39689	AT5G35530.1	response to osmotic stress	Symbols: | Ribosomal protein S3 family protein | chr5:13710355-13712192 REVERSE LENGTH=248
CotAD_39691	AT1G73660.1	response to osmotic stress	Symbols: | protein tyrosine kinase family protein | chr1:27692247-27696718 REVERSE LENGTH=1030
CotAD_39729	AT4G33000.2	response to osmotic stress	Symbols: CBL10, SCABP8, ATCBL10 | calcineurin B-like protein 10 | chr4:15924821-15926398 FORWARD LENGTH=246
CotAD_39755	AT2G43000.1	response to osmotic stress	Symbols: anac042, NAC042 | NAC domain containing protein 42 | chr2:17880617-17882584 REVERSE LENGTH=275
CotAD_39838	AT4G01370.1	response to osmotic stress	Symbols: ATMPK4, MPK4 | MAP kinase 4 | chr4:567219-568889 FORWARD LENGTH=376
CotAD_39854	AT4G11150.1	response to osmotic stress	Symbols: TUF, emb2448, TUFF, VHA-E1 | vacuolar ATP synthase subunit E1 | chr4:6800091-6801696 FORWARD LENGTH=230
CotAD_39880	AT4G11600.1	response to osmotic stress	Symbols: ATGPX6, PHGPX, LSC803, GPX6 | glutathione peroxidase 6 | chr4:7010021-7011330 REVERSE LENGTH=232
CotAD_39934	AT2G44490.1	response to osmotic stress	Symbols: PEN2, BGLU26 | Glycosyl hydrolase superfamily protein | chr2:18364872-18367515 FORWARD LENGTH=560
CotAD_39935	AT2G44480.1	response to osmotic stress	Symbols: BGLU17 | beta glucosidase 17 | chr2:18359780-18363001 FORWARD LENGTH=517
CotAD_39972	AT3G21780.1	response to osmotic stress	Symbols: UGT71B6 | UDP-glucosyl transferase 71B6 | chr3:7675051-7676490 REVERSE LENGTH=479
CotAD_39973	AT3G21780.1	response to osmotic stress	Symbols: UGT71B6 | UDP-glucosyl transferase 71B6 | chr3:7675051-7676490 REVERSE LENGTH=479
CotAD_40015	AT5G47030.1	response to osmotic stress	Symbols: | ATPase, F1 complex, delta/epsilon subunit | chr5:19090384-19092034 FORWARD LENGTH=203
CotAD_40030	AT4G33950.2	response to osmotic stress	Symbols: OST1, SNRK2-6, SRK2E, SNRK2.6, P44 | Protein kinase superfamily protein | chr4:16272819-16274657 FORWARD LENGTH=314
CotAD_40068	AT1G07890.8	response to osmotic stress	Symbols: APX1, MEE6, CS1, ATAPX1, ATAPX01 | ascorbate peroxidase 1 | chr1:2438005-2439435 FORWARD LENGTH=250
CotAD_40149	AT1G53580.1	response to osmotic stress	Symbols: GLX2-3, ETHE1, GLY3 | glyoxalase II 3 | chr1:19991542-19993250 REVERSE LENGTH=294
CotAD_40197	AT3G46550.1	response to osmotic stress	Symbols: SOS5 | Fasciclin-like arabinogalactan family protein | chr3:17136612-17137874 REVERSE LENGTH=420
CotAD_40206	AT3G55440.1	response to osmotic stress	Symbols: ATCTIMC, TPI, CYTOTPI | triosephosphate isomerase | chr3:20553794-20556078 FORWARD LENGTH=254
CotAD_40237	AT3G55530.1	response to osmotic stress	Symbols: SDIR1 | RING/U-box superfamily protein | chr3:20595300-20597188 REVERSE LENGTH=273
CotAD_40279	AT2G37170.1	response to osmotic stress	Symbols: PIP2B, PIP2;2 | plasma membrane intrinsic protein 2 | chr2:15613624-15614791 REVERSE LENGTH=285
CotAD_40395	AT2G38470.1	response to osmotic stress	Symbols: WRKY33, ATWRKY33 | WRKY DNA-binding protein 33 | chr2:16108476-16110539 FORWARD LENGTH=519
CotAD_40447	AT5G44650.1	response to osmotic stress	Symbols: CEST, AtCEST | Encodes a chloroplast protein that induces tolerance to multiple environmental stresses and reduces photooxidative damage. | chr5:18013396-18015292 FORWARD LENGTH=280
CotAD_40508	AT3G55730.1	response to osmotic stress	Symbols: MYB109, AtMYB109 | myb domain protein 109 | chr3:20682114-20683963 REVERSE LENGTH=399
CotAD_40542	AT5G19330.1	response to osmotic stress	Symbols: ARIA | ARM repeat protein interacting with ABF2 | chr5:6508095-6512701 REVERSE LENGTH=710
CotAD_40548	AT1G03220.1	response to osmotic stress	Symbols: | Eukaryotic aspartyl protease family protein | chr1:787143-788444 FORWARD LENGTH=433
CotAD_40551	AT3G63060.1	response to osmotic stress	Symbols: EDL3 | EID1-like 3 | chr3:23300638-23301456 REVERSE LENGTH=272
CotAD_40587	AT5G52300.2	response to osmotic stress	Symbols: RD29B, LTI65 | CAP160 protein | chr5:21237205-21239404 FORWARD LENGTH=618
CotAD_40629	AT3G21780.1	response to osmotic stress	Symbols: UGT71B6 | UDP-glucosyl transferase 71B6 | chr3:7675051-7676490 REVERSE LENGTH=479
CotAD_40630	AT3G21780.1	response to osmotic stress	Symbols: UGT71B6 | UDP-glucosyl transferase 71B6 | chr3:7675051-7676490 REVERSE LENGTH=479
CotAD_40640	AT1G77120.1	response to osmotic stress	Symbols: ADH1, ADH, ATADH, ATADH1 | alcohol dehydrogenase 1 | chr1:28975509-28977216 FORWARD LENGTH=379
CotAD_40644	AT1G77510.1	response to osmotic stress	Symbols: ATPDIL1-2, PDI6, ATPDI6, PDIL1-2 | PDI-like 1-2 | chr1:29126742-29129433 FORWARD LENGTH=508
CotAD_40668	AT3G03250.1	response to osmotic stress	Symbols: UGP, UGP1, AtUGP1 | UDP-GLUCOSE PYROPHOSPHORYLASE 1 | chr3:749761-754014 REVERSE LENGTH=469
CotAD_40691	AT3G27890.1	response to osmotic stress	Symbols: NQR | NADPH:quinone oxidoreductase | chr3:10350807-10351938 REVERSE LENGTH=196
CotAD_41035	AT3G02360.1	response to osmotic stress	Symbols: | 6-phosphogluconate dehydrogenase family protein | chr3:482498-483958 FORWARD LENGTH=486
CotAD_41167	AT3G05700.1	response to osmotic stress	Symbols: | Drought-responsive family protein | chr3:1682432-1684323 REVERSE LENGTH=223
CotAD_41168	AT3G05700.1	response to osmotic stress	Symbols: | Drought-responsive family protein | chr3:1682432-1684323 REVERSE LENGTH=223
CotAD_41194	AT1G53240.1	response to osmotic stress	Symbols: mMDH1 | Lactate/malate dehydrogenase family protein | chr1:19854966-19856802 REVERSE LENGTH=341
CotAD_41262	AT4G21440.1	response to osmotic stress	Symbols: ATMYB102, ATM4, MYB102 | MYB-like 102 | chr4:11418425-11419652 REVERSE LENGTH=350
CotAD_41292	AT5G46180.1	response to osmotic stress	Symbols: DELTA-OAT | ornithine-delta-aminotransferase | chr5:18718766-18721271 REVERSE LENGTH=475
CotAD_41319	AT4G34000.2	response to osmotic stress	Symbols: ABF3, DPBF5 | abscisic acid responsive elements-binding factor 3 | chr4:16296008-16297971 FORWARD LENGTH=454
CotAD_41336	AT5G43060.1	response to osmotic stress	Symbols: | Granulin repeat cysteine protease family protein | chr5:17269784-17272117 REVERSE LENGTH=463
CotAD_41353	AT5G47030.1	response to osmotic stress	Symbols: | ATPase, F1 complex, delta/epsilon subunit | chr5:19090384-19092034 FORWARD LENGTH=203
CotAD_41446	AT5G07350.1	response to osmotic stress	Symbols: Tudor1, AtTudor1, TSN1 | TUDOR-SN protein 1 | chr5:2320344-2324892 REVERSE LENGTH=991
CotAD_41536	AT3G21780.1	response to osmotic stress	Symbols: UGT71B6 | UDP-glucosyl transferase 71B6 | chr3:7675051-7676490 REVERSE LENGTH=479
CotAD_41537	AT3G21780.1	response to osmotic stress	Symbols: UGT71B6 | UDP-glucosyl transferase 71B6 | chr3:7675051-7676490 REVERSE LENGTH=479
CotAD_41673	AT5G35630.3	response to osmotic stress	Symbols: GS2, GLN2, ATGSL1 | glutamine synthetase 2 | chr5:13831220-13833239 FORWARD LENGTH=430
CotAD_41674	AT5G35630.3	response to osmotic stress	Symbols: GS2, GLN2, ATGSL1 | glutamine synthetase 2 | chr5:13831220-13833239 FORWARD LENGTH=430
CotAD_41728	AT1G51980.1	response to osmotic stress	Symbols: | Insulinase (Peptidase family M16) protein | chr1:19323692-19326771 REVERSE LENGTH=503
CotAD_41819	AT1G32230.2	response to osmotic stress	Symbols: RCD1, CEO, CEO1, ATP8, AtRCD1 | WWE protein-protein interaction domain protein family | chr1:11613427-11615894 FORWARD LENGTH=588
CotAD_41858	AT5G18170.1	response to osmotic stress	Symbols: GDH1 | glutamate dehydrogenase 1 | chr5:6006172-6008248 FORWARD LENGTH=411
CotAD_41952	AT1G15020.2	response to osmotic stress	Symbols: ATQSOX1, QSO2, QSOX1 | quiescin-sulfhydryl oxidase 1 | chr1:5173341-5176105 REVERSE LENGTH=528
CotAD_42040	AT1G05260.1	response to osmotic stress	Symbols: RCI3, RCI3A | Peroxidase superfamily protein | chr1:1529827-1531271 FORWARD LENGTH=326
CotAD_42215	AT3G52300.1	response to osmotic stress	Symbols: ATPQ | ATP synthase D chain, mitochondrial | chr3:19396689-19398119 FORWARD LENGTH=168
CotAD_42265	AT1G50460.1	response to osmotic stress	Symbols: HKL1, ATHKL1 | hexokinase-like 1 | chr1:18694031-18697429 FORWARD LENGTH=498
CotAD_42278	AT1G79900.1	response to osmotic stress	Symbols: ATMBAC2, BAC2 | Mitochondrial substrate carrier family protein | chr1:30052524-30053599 REVERSE LENGTH=296
CotAD_42319	AT1G69310.2	response to osmotic stress	Symbols: WRKY57, ATWRKY57 | WRKY DNA-binding protein 57 | chr1:26056118-26057909 REVERSE LENGTH=287
CotAD_42468	AT1G07890.8	response to osmotic stress	Symbols: APX1, MEE6, CS1, ATAPX1, ATAPX01 | ascorbate peroxidase 1 | chr1:2438005-2439435 FORWARD LENGTH=250
CotAD_42469	AT1G07890.8	response to osmotic stress	Symbols: APX1, MEE6, CS1, ATAPX1, ATAPX01 | ascorbate peroxidase 1 | chr1:2438005-2439435 FORWARD LENGTH=250
CotAD_42521	AT4G14960.2	response to osmotic stress	Symbols: TUA6 | Tubulin/FtsZ family protein | chr4:8548769-8550319 REVERSE LENGTH=450
CotAD_42522	AT2G18250.1	response to osmotic stress	Symbols: ATCOAD, COAD | 4-phosphopantetheine adenylyltransferase | chr2:7940025-7941499 FORWARD LENGTH=176
CotAD_42570	AT3G02360.1	response to osmotic stress	Symbols: | 6-phosphogluconate dehydrogenase family protein | chr3:482498-483958 FORWARD LENGTH=486
CotAD_42692	AT1G18260.1	response to osmotic stress	Symbols: | HCP-like superfamily protein | chr1:6279047-6282008 REVERSE LENGTH=678
CotAD_42715	AT1G35910.1	response to osmotic stress	Symbols: TPPD | Haloacid dehalogenase-like hydrolase (HAD) superfamily protein | chr1:13363200-13364965 REVERSE LENGTH=369
CotAD_42718	AT1G35720.1	response to osmotic stress	Symbols: ANNAT1, OXY5, ATOXY5 | annexin 1 | chr1:13225304-13226939 FORWARD LENGTH=317
CotAD_42734	AT1G22450.1	response to osmotic stress	Symbols: COX6B, ATCOX6B2 | cytochrome C oxidase 6B | chr1:7925447-7926918 FORWARD LENGTH=191
CotAD_42765	AT4G21440.1	response to osmotic stress	Symbols: ATMYB102, ATM4, MYB102 | MYB-like 102 | chr4:11418425-11419652 REVERSE LENGTH=350
CotAD_42766	AT4G21440.1	response to osmotic stress	Symbols: ATMYB102, ATM4, MYB102 | MYB-like 102 | chr4:11418425-11419652 REVERSE LENGTH=350
CotAD_42768	AT4G21440.1	response to osmotic stress	Symbols: ATMYB102, ATM4, MYB102 | MYB-like 102 | chr4:11418425-11419652 REVERSE LENGTH=350
CotAD_43021	AT4G33950.1	response to osmotic stress	Symbols: OST1, SNRK2-6, SRK2E, SNRK2.6, P44, ATOST1 | Protein kinase superfamily protein | chr4:16272364-16274657 FORWARD LENGTH=362
CotAD_43034	AT5G49720.1	response to osmotic stress	Symbols: ATGH9A1, TSD1, DEC, KOR, RSW2, IRX2, KOR1, GH9A1 | glycosyl hydrolase 9A1 | chr5:20197765-20200168 REVERSE LENGTH=621
CotAD_43212	AT5G07350.1	response to osmotic stress	Symbols: Tudor1, AtTudor1, TSN1 | TUDOR-SN protein 1 | chr5:2320344-2324892 REVERSE LENGTH=991
CotAD_43237	AT5G13180.1	response to osmotic stress	Symbols: ANAC083, VNI2, NAC083 | NAC domain containing protein 83 | chr5:4196643-4197577 FORWARD LENGTH=252
CotAD_43501	AT4G31300.3	response to osmotic stress	Symbols: PBA1 | N-terminal nucleophile aminohydrolases (Ntn hydrolases) superfamily protein | chr4:15188927-15190935 FORWARD LENGTH=233
CotAD_43532	AT5G13180.1	response to osmotic stress	Symbols: ANAC083, VNI2, NAC083 | NAC domain containing protein 83 | chr5:4196643-4197577 FORWARD LENGTH=252
CotAD_43595	AT1G79900.1	response to osmotic stress	Symbols: ATMBAC2, BAC2 | Mitochondrial substrate carrier family protein | chr1:30052524-30053599 REVERSE LENGTH=296
CotAD_43639	AT5G26751.1	response to osmotic stress	Symbols: ATSK11, SK 11 | shaggy-related kinase 11 | chr5:9399582-9401839 REVERSE LENGTH=405
CotAD_43649	AT1G48000.1	response to osmotic stress	Symbols: MYB112, AtMYB112 | myb domain protein 112 | chr1:17704269-17706377 REVERSE LENGTH=243
CotAD_43669	AT3G03450.1	response to osmotic stress	Symbols: RGL2 | RGA-like 2 | chr3:819636-821279 REVERSE LENGTH=547
CotAD_43835	AT2G37170.1	response to osmotic stress	Symbols: PIP2B, PIP2;2 | plasma membrane intrinsic protein 2 | chr2:15613624-15614791 REVERSE LENGTH=285
CotAD_43837	AT5G19660.1	response to osmotic stress	Symbols: ATSBT6.1, S1P, ATS1P | SITE-1 protease | chr5:6642118-6646418 REVERSE LENGTH=1038
CotAD_43849	AT5G03280.1	response to osmotic stress	Symbols: EIN2, PIR2, CKR1, ERA3, ORE3, ORE2, ATEIN2 | NRAMP metal ion transporter family protein | chr5:788589-793066 FORWARD LENGTH=1294
CotAD_43864	AT3G52300.1	response to osmotic stress	Symbols: ATPQ | ATP synthase D chain, mitochondrial | chr3:19396689-19398119 FORWARD LENGTH=168
CotAD_43866	AT5G19660.1	response to osmotic stress	Symbols: ATSBT6.1, S1P, ATS1P | SITE-1 protease | chr5:6642118-6646418 REVERSE LENGTH=1038
CotAD_43976	AT2G36270.1	response to osmotic stress	Symbols: ABI5, GIA1 | Basic-leucine zipper (bZIP) transcription factor family protein | chr2:15204980-15206571 REVERSE LENGTH=442
CotAD_43981	AT4G24500.3	response to osmotic stress	Symbols: | hydroxyproline-rich glycoprotein family protein | chr4:12658732-12660211 FORWARD LENGTH=319
CotAD_44026	AT3G57530.1	response to osmotic stress	Symbols: CPK32, ATCPK32, CDPK32 | calcium-dependent protein kinase 32 | chr3:21296898-21299351 REVERSE LENGTH=538
CotAD_44031	AT1G03060.1	response to osmotic stress	Symbols: SPI | Beige/BEACH domain ;WD domain, G-beta repeat protein | chr1:712971-726891 REVERSE LENGTH=3601
CotAD_44034	AT5G17310.2	response to osmotic stress	Symbols: UGP2 | UDP-glucose pyrophosphorylase 2 | chr5:5696955-5700845 REVERSE LENGTH=470
CotAD_44075	AT3G46550.1	response to osmotic stress	Symbols: SOS5 | Fasciclin-like arabinogalactan family protein | chr3:17136612-17137874 REVERSE LENGTH=420
CotAD_44124	AT3G55270.1	response to osmotic stress	Symbols: MKP1, ATMKP1 | mitogen-activated protein kinase phosphatase 1 | chr3:20496775-20499408 FORWARD LENGTH=784
CotAD_44148	AT1G24460.2	response to osmotic stress	Symbols: | unknown protein; FUNCTIONS IN: molecular_function unknown; INVOLVED IN: biological_process unknown; LOCATED IN: cellular_component unknown; EXPRESSED IN: 22 plant structures; EXPRESSED DURING: 14 growth stages; BEST Arabidopsis thaliana protein match is: unknown protein (TAIR:AT4G31570.1). | chr1:8666072-8672338 FORWARD LENGTH=1732
CotAD_44199	AT5G03280.1	response to osmotic stress	Symbols: EIN2, PIR2, CKR1, ERA3, ORE3, ORE2, ATEIN2 | NRAMP metal ion transporter family protein | chr5:788589-793066 FORWARD LENGTH=1294
CotAD_44208	AT3G53420.2	response to osmotic stress	Symbols: PIP2A, PIP2, PIP2;1 | plasma membrane intrinsic protein 2A | chr3:19803906-19805454 REVERSE LENGTH=287
CotAD_44339	AT4G35100.2	response to osmotic stress	Symbols: PIP3 | plasma membrane intrinsic protein 3 | chr4:16708672-16709958 FORWARD LENGTH=280
CotAD_44470	AT5G17920.2	response to osmotic stress	Symbols: ATCIMS | Cobalamin-independent synthase family protein | chr5:5935771-5939195 FORWARD LENGTH=765
CotAD_44508	AT4G24190.1	response to osmotic stress	Symbols: SHD, HSP90.7, AtHsp90.7, AtHsp90-7 | Chaperone protein htpG family protein | chr4:12551902-12555851 REVERSE LENGTH=823
CotAD_44589	AT3G44110.1	response to osmotic stress	Symbols: ATJ3, ATJ | DNAJ homologue 3 | chr3:15869115-15871059 REVERSE LENGTH=420
CotAD_44664	AT3G12360.1	response to osmotic stress	Symbols: ITN1 | Ankyrin repeat family protein | chr3:3934146-3936495 FORWARD LENGTH=590
CotAD_44863	AT3G21780.1	response to osmotic stress	Symbols: UGT71B6 | UDP-glucosyl transferase 71B6 | chr3:7675051-7676490 REVERSE LENGTH=479
CotAD_44919	AT2G04240.2	response to osmotic stress	Symbols: XERICO | RING/U-box superfamily protein | chr2:1461816-1462304 REVERSE LENGTH=162
CotAD_44942	AT2G20880.1	response to osmotic stress	Symbols: | Integrase-type DNA-binding superfamily protein | chr2:8986053-8987063 FORWARD LENGTH=336
CotAD_44950	AT5G63650.1	response to osmotic stress	Symbols: SNRK2-5, SNRK2.5, SRK2H | SNF1-related protein kinase 2.5 | chr5:25481631-25483495 REVERSE LENGTH=360
CotAD_44995	AT3G27460.1	response to osmotic stress	Symbols: | SGF29 tudor-like domain | chr3:10159537-10161994 REVERSE LENGTH=270
CotAD_45011	AT1G29060.1	response to osmotic stress	Symbols: | Target SNARE coiled-coil domain protein | chr1:10147857-10149459 FORWARD LENGTH=134
CotAD_45033	AT1G14920.1	response to osmotic stress	Symbols: GAI, RGA2 | GRAS family transcription factor family protein | chr1:5149414-5151015 FORWARD LENGTH=533
CotAD_45059	AT5G35080.1	response to osmotic stress	Symbols: | INVOLVED IN: biological_process unknown; LOCATED IN: endomembrane system; EXPRESSED IN: 22 plant structures; EXPRESSED DURING: 13 growth stages; CONTAINS InterPro DOMAIN/s: Mannose-6-phosphate receptor, binding (InterPro:IPR009011), Glucosidase II beta subunit-like (InterPro:IPR012913); Has 30201 Blast hits to 17322 proteins in 780 species: Archae - 12; Bacteria - 1396; Metazoa - 17338…
CotAD_45065	AT5G20350.1	response to osmotic stress	Symbols: TIP1 | Ankyrin repeat family protein with DHHC zinc finger domain | chr5:6876772-6881102 FORWARD LENGTH=620
CotAD_45072	AT1G15690.1	response to osmotic stress	Symbols: AVP1, ATAVP3, AVP-3, AtVHP1;1 | Inorganic H pyrophosphatase family protein | chr1:5399115-5402185 FORWARD LENGTH=770
CotAD_45146	AT3G01470.1	response to osmotic stress	Symbols: ATHB-1, ATHB1, HD-ZIP-1, HAT5, HB-1 | homeobox 1 | chr3:182648-184034 REVERSE LENGTH=272
CotAD_45152	AT5G62530.1	response to osmotic stress	Symbols: ALDH12A1, ATP5CDH, P5CDH | aldehyde dehydrogenase 12A1 | chr5:25099768-25103159 REVERSE LENGTH=556
CotAD_45157	AT1G74520.1	response to osmotic stress	Symbols: ATHVA22A, HVA22A | HVA22 homologue A | chr1:28008109-28009156 REVERSE LENGTH=177
CotAD_45254	AT1G73230.1	response to osmotic stress	Symbols: | Nascent polypeptide-associated complex NAC | chr1:27540506-27541364 REVERSE LENGTH=165
CotAD_45285	AT4G30960.1	response to osmotic stress	Symbols: CIPK6, SIP3, SNRK3.14, ATCIPK6 | SOS3-interacting protein 3 | chr4:15067400-15068725 FORWARD LENGTH=441
CotAD_45286	AT4G30960.1	response to osmotic stress	Symbols: CIPK6, SIP3, SNRK3.14, ATCIPK6 | SOS3-interacting protein 3 | chr4:15067400-15068725 FORWARD LENGTH=441
CotAD_45294	AT5G58070.1	response to osmotic stress	Symbols: ATTIL, TIL | temperature-induced lipocalin | chr5:23500512-23501156 REVERSE LENGTH=186
CotAD_45306	AT2G38340.1	response to osmotic stress	Symbols: DREB19 | Integrase-type DNA-binding superfamily protein | chr2:16067447-16068181 REVERSE LENGTH=244
CotAD_45335	AT5G01410.1	response to osmotic stress	Symbols: PDX1, ATPDX1.3, RSR4, PDX1.3, ATPDX1 | Aldolase-type TIM barrel family protein | chr5:172576-173505 REVERSE LENGTH=309
CotAD_45439	AT3G12390.1	response to osmotic stress	Symbols: | Nascent polypeptide-associated complex (NAC), alpha subunit family protein | chr3:3942344-3943595 FORWARD LENGTH=203
CotAD_45488	AT2G04240.2	response to osmotic stress	Symbols: XERICO | RING/U-box superfamily protein | chr2:1461816-1462304 REVERSE LENGTH=162
CotAD_45535	AT1G50010.1	response to osmotic stress	Symbols: TUA2 | tubulin alpha-2 chain | chr1:18517737-18519729 FORWARD LENGTH=450
CotAD_45579	AT1G16540.1	response to osmotic stress	Symbols: SIR3, LOS5, ABA3, ATABA3, ACI2 | molybdenum cofactor sulfurase (LOS5) (ABA3) | chr1:5659465-5665201 FORWARD LENGTH=819
CotAD_45597	AT1G66340.1	response to osmotic stress	Symbols: ETR1, EIN1, ETR, AtETR1 | Signal transduction histidine kinase, hybrid-type, ethylene sensor | chr1:24734698-24737366 FORWARD LENGTH=738
CotAD_45598	AT1G66340.1	response to osmotic stress	Symbols: ETR1, EIN1, ETR, AtETR1 | Signal transduction histidine kinase, hybrid-type, ethylene sensor | chr1:24734698-24737366 FORWARD LENGTH=738
CotAD_45650	AT5G02020.1	response to osmotic stress	Symbols: SIS | Encodes a protein involved in salt tolerance, names SIS (Salt Induced Serine rich). | chr5:386557-387921 REVERSE LENGTH=149
CotAD_45668	AT2G36530.1	response to osmotic stress	Symbols: LOS2, ENO2 | Enolase | chr2:15321081-15323786 REVERSE LENGTH=444
CotAD_45709	AT1G05260.1	response to osmotic stress	Symbols: RCI3, RCI3A | Peroxidase superfamily protein | chr1:1529827-1531271 FORWARD LENGTH=326
CotAD_45711	AT1G05260.1	response to osmotic stress	Symbols: RCI3, RCI3A | Peroxidase superfamily protein | chr1:1529827-1531271 FORWARD LENGTH=326
CotAD_45712	AT1G05260.1	response to osmotic stress	Symbols: RCI3, RCI3A | Peroxidase superfamily protein | chr1:1529827-1531271 FORWARD LENGTH=326
CotAD_45823	AT2G18250.1	response to osmotic stress	Symbols: ATCOAD, COAD | 4-phosphopantetheine adenylyltransferase | chr2:7940025-7941499 FORWARD LENGTH=176
CotAD_45864	AT1G06040.1	response to osmotic stress	Symbols: STO | B-box zinc finger family protein | chr1:1828662-1829659 REVERSE LENGTH=248
CotAD_45913	AT4G35100.2	response to osmotic stress	Symbols: PIP3 | plasma membrane intrinsic protein 3 | chr4:16708672-16709958 FORWARD LENGTH=280
CotAD_46020	AT1G78080.1	response to osmotic stress	Symbols: RAP2.4 | related to AP2 4 | chr1:29364790-29365794 FORWARD LENGTH=334
CotAD_46021	AT3G20290.2	response to osmotic stress	Symbols: ATEHD1, EHD1 | EPS15 homology domain 1 | chr3:7075057-7078655 REVERSE LENGTH=545
CotAD_46047	AT1G28380.1	response to osmotic stress	Symbols: NSL1 | MAC/Perforin domain-containing protein | chr1:9963696-9966060 FORWARD LENGTH=612
CotAD_46111	AT3G14080.2	response to osmotic stress	Symbols: | Small nuclear ribonucleoprotein family protein | chr3:4667717-4668989 FORWARD LENGTH=128
CotAD_46175	AT4G17340.1	response to osmotic stress	Symbols: TIP2;2, DELTA-TIP2 | tonoplast intrinsic protein 2;2 | chr4:9699318-9700250 FORWARD LENGTH=250
CotAD_46186	AT5G47390.1	response to osmotic stress	Symbols: | myb-like transcription factor family protein | chr5:19227001-19228546 FORWARD LENGTH=365
CotAD_46239	AT1G60220.1	response to osmotic stress	Symbols: OTS1, ULP1D | UB-like protease 1D | chr1:22208332-22211910 FORWARD LENGTH=584
CotAD_46254	AT1G67580.2	response to osmotic stress	Symbols: | Protein kinase superfamily protein | chr1:25327727-25330965 REVERSE LENGTH=752
CotAD_46278	AT1G32230.3	response to osmotic stress	Symbols: AtRCD1 | WWE protein-protein interaction domain protein family | chr1:11613427-11615748 FORWARD LENGTH=570
CotAD_46290	AT5G24090.1	response to osmotic stress	Symbols: ATCHIA, CHIA | chitinase A | chr5:8143805-8145153 REVERSE LENGTH=302
CotAD_46312	AT4G21440.1	response to osmotic stress	Symbols: ATMYB102, ATM4, MYB102 | MYB-like 102 | chr4:11418425-11419652 REVERSE LENGTH=350
CotAD_46318	AT1G61210.1	response to osmotic stress	Symbols: | Transducin/WD40 repeat-like superfamily protein | chr1:22564785-22571555 FORWARD LENGTH=1181
CotAD_46334	AT4G21670.1	response to osmotic stress	Symbols: CPL1, FRY2, ATCPL1 | C-terminal domain phosphatase-like 1 | chr4:11511511-11516922 FORWARD LENGTH=967
CotAD_46386	AT1G44170.2	response to osmotic stress	Symbols: ALDH3H1, ALDH4 | aldehyde dehydrogenase 3H1 | chr1:16796564-16800031 REVERSE LENGTH=484
CotAD_46437	AT4G14960.2	response to osmotic stress	Symbols: TUA6 | Tubulin/FtsZ family protein | chr4:8548769-8550319 REVERSE LENGTH=450
CotAD_46450	AT1G10880.1	response to osmotic stress	Symbols: | Core-2/I-branching beta-1,6-N-acetylglucosaminyltransferase family protein | chr1:3624035-3627021 REVERSE LENGTH=651
CotAD_46451	AT1G10880.1	response to osmotic stress	Symbols: | Core-2/I-branching beta-1,6-N-acetylglucosaminyltransferase family protein | chr1:3624035-3627021 REVERSE LENGTH=651
CotAD_46492	AT3G52300.2	response to osmotic stress	Symbols: ATPQ | ATP synthase D chain, mitochondrial | chr3:19396689-19397866 FORWARD LENGTH=122
CotAD_46494	AT3G06490.1	response to osmotic stress	Symbols: MYB108, AtMYB108, BOS1 | myb domain protein 108 | chr3:2004298-2006358 FORWARD LENGTH=323
CotAD_46532	AT4G39090.1	response to osmotic stress	Symbols: RD19, RD19A | Papain family cysteine protease | chr4:18215826-18217326 REVERSE LENGTH=368
CotAD_46585	AT4G22330.1	response to osmotic stress	Symbols: ATCES1 | Alkaline phytoceramidase (aPHC) | chr4:11798483-11799549 FORWARD LENGTH=255
CotAD_46609	AT3G51780.1	response to osmotic stress	Symbols: ATBAG4, BAG4 | BCL-2-associated athanogene 4 | chr3:19207029-19208178 REVERSE LENGTH=269
CotAD_46656	AT3G54770.1	response to osmotic stress	Symbols: | RNA-binding (RRM/RBD/RNP motifs) family protein | chr3:20273863-20275827 REVERSE LENGTH=261
CotAD_46779	AT1G60940.2	response to osmotic stress	Symbols: SNRK2-10, SNRK2.10, SRK2B | SNF1-related protein kinase 2.10 | chr1:22439398-22441896 REVERSE LENGTH=361
CotAD_46803	AT2G01830.1	response to osmotic stress	Symbols: WOL, CRE1, WOL1, AHK4, ATCRE1 | CHASE domain containing histidine kinase protein | chr2:363332-367429 REVERSE LENGTH=1057
CotAD_46858	AT4G19810.1	response to osmotic stress	Symbols: | Glycosyl hydrolase family protein with chitinase insertion domain | chr4:10764151-10765753 REVERSE LENGTH=379
CotAD_46862	AT4G19810.1	response to osmotic stress	Symbols: | Glycosyl hydrolase family protein with chitinase insertion domain | chr4:10764151-10765753 REVERSE LENGTH=379
CotAD_46917	AT5G56030.1	response to osmotic stress	Symbols: HSP81-2, ERD8, HSP90.2, AtHsp90.2 | heat shock protein 81-2 | chr5:22686923-22689433 FORWARD LENGTH=699
CotAD_47064	AT3G12360.1	response to osmotic stress	Symbols: ITN1 | Ankyrin repeat family protein | chr3:3934146-3936495 FORWARD LENGTH=590
CotAD_47065	AT3G12360.1	response to osmotic stress	Symbols: ITN1 | Ankyrin repeat family protein | chr3:3934146-3936495 FORWARD LENGTH=590
CotAD_47066	AT3G12360.1	response to osmotic stress	Symbols: ITN1 | Ankyrin repeat family protein | chr3:3934146-3936495 FORWARD LENGTH=590
CotAD_47092	AT5G12380.1	response to osmotic stress	Symbols: ANNAT8 | annexin 8 | chr5:4009223-4010687 FORWARD LENGTH=316
CotAD_47138	AT5G17920.2	response to osmotic stress	Symbols: ATCIMS | Cobalamin-independent synthase family protein | chr5:5935771-5939195 FORWARD LENGTH=765
CotAD_47156	AT3G44110.1	response to osmotic stress	Symbols: ATJ3, ATJ | DNAJ homologue 3 | chr3:15869115-15871059 REVERSE LENGTH=420
CotAD_47168	AT3G44110.1	response to osmotic stress	Symbols: ATJ3, ATJ | DNAJ homologue 3 | chr3:15869115-15871059 REVERSE LENGTH=420
CotAD_47386	AT3G02230.1	response to osmotic stress	Symbols: RGP1, ATRGP1 | reversibly glycosylated polypeptide 1 | chr3:415463-417304 FORWARD LENGTH=357
CotAD_47387	AT3G03250.1	response to osmotic stress	Symbols: UGP, UGP1, AtUGP1 | UDP-GLUCOSE PYROPHOSPHORYLASE 1 | chr3:749761-754014 REVERSE LENGTH=469
CotAD_47388	AT5G17310.2	response to osmotic stress	Symbols: UGP2 | UDP-glucose pyrophosphorylase 2 | chr5:5696955-5700845 REVERSE LENGTH=470
CotAD_47398	AT5G19660.1	response to osmotic stress	Symbols: ATSBT6.1, S1P, ATS1P | SITE-1 protease | chr5:6642118-6646418 REVERSE LENGTH=1038
CotAD_47409	AT3G57290.1	response to osmotic stress	Symbols: EIF3E, TIF3E1, ATEIF3E-1, INT-6, ATINT6, INT6 | eukaryotic translation initiation factor 3E | chr3:21196786-21199073 REVERSE LENGTH=441
CotAD_47426	AT1G48605.1	response to osmotic stress	Symbols: ATHAL3B, HAL3B, HAL3 | Flavoprotein | chr1:17969395-17970080 REVERSE LENGTH=201
CotAD_47497	AT3G23600.1	response to osmotic stress	Symbols: | alpha/beta-Hydrolases superfamily protein | chr3:8473833-8475655 FORWARD LENGTH=239
CotAD_47532	AT5G15650.1	response to osmotic stress	Symbols: RGP2, ATRGP2 | reversibly glycosylated polypeptide 2 | chr5:5092203-5094093 FORWARD LENGTH=360
CotAD_47608	AT5G01410.1	response to osmotic stress	Symbols: PDX1, ATPDX1.3, RSR4, PDX1.3, ATPDX1 | Aldolase-type TIM barrel family protein | chr5:172576-173505 REVERSE LENGTH=309
CotAD_47678	AT3G47600.1	response to osmotic stress	Symbols: MYB94, ATMYBCP70, ATMYB94 | myb domain protein 94 | chr3:17539627-17541035 REVERSE LENGTH=333
CotAD_47685	AT1G74520.1	response to osmotic stress	Symbols: ATHVA22A, HVA22A | HVA22 homologue A | chr1:28008109-28009156 REVERSE LENGTH=177
CotAD_47701	AT4G23650.1	response to osmotic stress	Symbols: CDPK6, CPK3 | calcium-dependent protein kinase 6 | chr4:12324967-12327415 REVERSE LENGTH=529
CotAD_47735	AT1G56450.1	response to osmotic stress	Symbols: PBG1 | 20S proteasome beta subunit G1 | chr1:21141970-21144186 FORWARD LENGTH=246
CotAD_47741	AT1G15690.1	response to osmotic stress	Symbols: AVP1, ATAVP3, AVP-3, AtVHP1;1 | Inorganic H pyrophosphatase family protein | chr1:5399115-5402185 FORWARD LENGTH=770
CotAD_47743	AT1G15690.1	response to osmotic stress	Symbols: AVP1, ATAVP3, AVP-3, AtVHP1;1 | Inorganic H pyrophosphatase family protein | chr1:5399115-5402185 FORWARD LENGTH=770
CotAD_47744	AT1G56340.2	response to osmotic stress	Symbols: CRT1, CRT1a, AtCRT1a | calreticulin 1a | chr1:21090022-21092630 REVERSE LENGTH=424
CotAD_47764	AT3G05700.1	response to osmotic stress	Symbols: | Drought-responsive family protein | chr3:1682432-1684323 REVERSE LENGTH=223
CotAD_47901	AT3G23250.1	response to osmotic stress	Symbols: MYB15, ATY19, ATMYB15 | myb domain protein 15 | chr3:8309492-8310624 FORWARD LENGTH=285
CotAD_47962	AT4G29810.1	response to osmotic stress	Symbols: ATMKK2, MKK2, MK1 | MAP kinase kinase 2 | chr4:14593299-14595241 REVERSE LENGTH=363
CotAD_48013	AT2G47180.1	response to osmotic stress	Symbols: AtGolS1, GolS1 | galactinol synthase 1 | chr2:19369049-19370372 REVERSE LENGTH=344
CotAD_48052	AT3G06190.1	response to osmotic stress	Symbols: ATBPM2, BPM2 | BTB-POZ and MATH domain 2 | chr3:1874577-1876575 REVERSE LENGTH=406
CotAD_48224	AT5G49480.1	response to osmotic stress	Symbols: ATCP1, CP1 | Ca2+-binding protein 1 | chr5:20070812-20071294 FORWARD LENGTH=160
CotAD_48277	AT1G54100.2	response to osmotic stress	Symbols: ALDH7B4 | aldehyde dehydrogenase 7B4 | chr1:20195435-20198853 REVERSE LENGTH=508
CotAD_48289	AT2G04030.1	response to osmotic stress	Symbols: CR88, EMB1956, HSP90.5, Hsp88.1, AtHsp90.5 | Chaperone protein htpG family protein | chr2:1281983-1285909 FORWARD LENGTH=780
CotAD_48319	AT1G04120.1	response to osmotic stress	Symbols: ATMRP5, MRP5, ATABCC5, ABCC5 | multidrug resistance-associated protein 5 | chr1:1064848-1070396 REVERSE LENGTH=1514
CotAD_48388	AT1G18330.1	response to osmotic stress	Symbols: EPR1, RVE7 | Homeodomain-like superfamily protein | chr1:6306196-6307640 REVERSE LENGTH=346
CotAD_48403	AT1G03060.1	response to osmotic stress	Symbols: SPI | Beige/BEACH domain ;WD domain, G-beta repeat protein | chr1:712971-726891 REVERSE LENGTH=3601
CotAD_48443	AT1G50010.1	response to osmotic stress	Symbols: TUA2 | tubulin alpha-2 chain | chr1:18517737-18519729 FORWARD LENGTH=450
CotAD_48449	AT2G03760.1	response to osmotic stress	Symbols: ST, ATST1, RAR047, ST1, AtSOT1, AtSOT12, SOT12 | sulphotransferase 12 | chr2:1149475-1150455 REVERSE LENGTH=326
CotAD_48686	AT5G25610.1	response to osmotic stress	Symbols: RD22, ATRD22 | BURP domain-containing protein | chr5:8914498-8916684 REVERSE LENGTH=392
CotAD_48687	AT5G25610.1	response to osmotic stress	Symbols: RD22, ATRD22 | BURP domain-containing protein | chr5:8914498-8916684 REVERSE LENGTH=392
CotAD_48688	AT5G25610.1	response to osmotic stress	Symbols: RD22, ATRD22 | BURP domain-containing protein | chr5:8914498-8916684 REVERSE LENGTH=392
CotAD_48689	AT5G25610.1	response to osmotic stress	Symbols: RD22, ATRD22 | BURP domain-containing protein | chr5:8914498-8916684 REVERSE LENGTH=392
CotAD_48708	AT4G33950.1	response to osmotic stress	Symbols: OST1, SNRK2-6, SRK2E, SNRK2.6, P44, ATOST1 | Protein kinase superfamily protein | chr4:16272364-16274657 FORWARD LENGTH=362
CotAD_48733	AT1G27760.3	response to osmotic stress	Symbols: SAT32, ATSAT32 | interferon-related developmental regulator family protein / IFRD protein family | chr1:9668895-9671322 FORWARD LENGTH=441
CotAD_48750	AT3G23600.1	response to osmotic stress	Symbols: | alpha/beta-Hydrolases superfamily protein | chr3:8473833-8475655 FORWARD LENGTH=239
CotAD_48880	AT2G45960.1	response to osmotic stress	Symbols: PIP1B, TMP-A, ATHH2, PIP1;2 | plasma membrane intrinsic protein 1B | chr2:18910450-18911703 FORWARD LENGTH=286
CotAD_48933	AT4G30996.1	response to osmotic stress	Symbols: | Protein of unknown function (DUF1068) | chr4:15101464-15102461 FORWARD LENGTH=172
CotAD_49001	AT2G05710.1	response to osmotic stress	Symbols: ACO3 | aconitase 3 | chr2:2141591-2146350 FORWARD LENGTH=990
CotAD_49011	AT4G35830.2	response to osmotic stress	Symbols: ACO1 | aconitase 1 | chr4:16973007-16977278 REVERSE LENGTH=795
CotAD_49013	AT2G05710.1	response to osmotic stress	Symbols: ACO3 | aconitase 3 | chr2:2141591-2146350 FORWARD LENGTH=990
CotAD_49067	AT3G47600.1	response to osmotic stress	Symbols: MYB94, ATMYBCP70, ATMYB94 | myb domain protein 94 | chr3:17539627-17541035 REVERSE LENGTH=333
CotAD_49153	AT4G30996.1	response to osmotic stress	Symbols: | Protein of unknown function (DUF1068) | chr4:15101464-15102461 FORWARD LENGTH=172
CotAD_49195	AT1G10370.1	response to osmotic stress	Symbols: GST30, ATGSTU17, GST30B, ERD9 | Glutathione S-transferase family protein | chr1:3397274-3398273 REVERSE LENGTH=227
CotAD_49201	AT1G16850.1	response to osmotic stress	Symbols: | unknown protein; FUNCTIONS IN: molecular_function unknown; INVOLVED IN: response to salt stress; LOCATED IN: endomembrane system; EXPRESSED IN: leaf apex, leaf whorl, male gametophyte, flower, leaf; EXPRESSED DURING: LP.06 six leaves visible, LP.04 four leaves visible, LP.10 ten leaves visible, petal differentiation and expansion stage, LP.08 eight leaves visible; BEST Arabidopsis thal…
CotAD_49214	AT1G24180.1	response to osmotic stress	Symbols: IAR4 | Thiamin diphosphate-binding fold (THDP-binding) superfamily protein | chr1:8560777-8563382 REVERSE LENGTH=393
CotAD_49276	AT5G09650.1	response to osmotic stress	Symbols: AtPPa6, PPa6 | pyrophosphorylase 6 | chr5:2991331-2993117 REVERSE LENGTH=300
CotAD_49318	AT1G27730.1	response to osmotic stress	Symbols: STZ, ZAT10 | salt tolerance zinc finger | chr1:9648302-9648985 REVERSE LENGTH=227
CotAD_49409	AT1G27320.1	response to osmotic stress	Symbols: AHK3, HK3 | histidine kinase 3 | chr1:9487780-9492027 FORWARD LENGTH=1036
CotAD_49523	AT3G27890.1	response to osmotic stress	Symbols: NQR | NADPH:quinone oxidoreductase | chr3:10350807-10351938 REVERSE LENGTH=196
CotAD_49569	AT1G03060.1	response to osmotic stress	Symbols: SPI | Beige/BEACH domain ;WD domain, G-beta repeat protein | chr1:712971-726891 REVERSE LENGTH=3601
CotAD_49594	AT1G43700.1	response to osmotic stress	Symbols: VIP1, SUE3 | VIRE2-interacting protein 1 | chr1:16484352-16486017 FORWARD LENGTH=341
CotAD_49608	AT1G77510.1	response to osmotic stress	Symbols: ATPDIL1-2, PDI6, ATPDI6, PDIL1-2 | PDI-like 1-2 | chr1:29126742-29129433 FORWARD LENGTH=508
CotAD_49625	AT2G47900.2	response to osmotic stress	Symbols: AtTLP3, TLP3 | tubby like protein 3 | chr2:19611196-19612766 REVERSE LENGTH=406
CotAD_49666	AT3G12490.1	response to osmotic stress	Symbols: ATCYSB, ATCYS6, CYSB | cystatin B | chr3:3960523-3961777 REVERSE LENGTH=201
CotAD_49687	AT1G02500.2	response to osmotic stress	Symbols: SAM1, SAM-1, MAT1, AtSAM1 | S-adenosylmethionine synthetase 1 | chr1:519037-520218 FORWARD LENGTH=393
CotAD_49699	AT3G62030.3	response to osmotic stress	Symbols: ROC4 | rotamase CYP 4 | chr3:22973708-22975139 FORWARD LENGTH=259
CotAD_49727	AT1G66350.1	response to osmotic stress	Symbols: RGL1, RGL | RGA-like 1 | chr1:24748327-24749862 FORWARD LENGTH=511
CotAD_49838	AT1G51980.1	response to osmotic stress	Symbols: | Insulinase (Peptidase family M16) protein | chr1:19323692-19326771 REVERSE LENGTH=503
CotAD_49897	AT5G62520.1	response to osmotic stress	Symbols: SRO5 | similar to RCD one 5 | chr5:25098071-25099264 FORWARD LENGTH=309
CotAD_50027	AT5G62520.1	response to osmotic stress	Symbols: SRO5 | similar to RCD one 5 | chr5:25098071-25099264 FORWARD LENGTH=309
CotAD_50043	AT1G69310.2	response to osmotic stress	Symbols: WRKY57, ATWRKY57 | WRKY DNA-binding protein 57 | chr1:26056118-26057909 REVERSE LENGTH=287
CotAD_50187	AT2G39770.2	response to osmotic stress	Symbols: CYT1 | Glucose-1-phosphate adenylyltransferase family protein | chr2:16589401-16590741 FORWARD LENGTH=361
CotAD_50191	AT2G37770.2	response to osmotic stress	Symbols: | NAD(P)-linked oxidoreductase superfamily protein | chr2:15834888-15836659 FORWARD LENGTH=315
CotAD_50216	AT5G19660.1	response to osmotic stress	Symbols: ATSBT6.1, S1P, ATS1P | SITE-1 protease | chr5:6642118-6646418 REVERSE LENGTH=1038
CotAD_50217	AT5G46050.1	response to osmotic stress	Symbols: ATPTR3, PTR3 | peptide transporter 3 | chr5:18675062-18679071 REVERSE LENGTH=582
CotAD_50280	AT1G56010.2	response to osmotic stress	Symbols: NAC1, ANAC022 | NAC domain containing protein 1 | chr1:20946852-20949144 REVERSE LENGTH=324
CotAD_50290	AT2G45960.1	response to osmotic stress	Symbols: PIP1B, TMP-A, ATHH2, PIP1;2 | plasma membrane intrinsic protein 1B | chr2:18910450-18911703 FORWARD LENGTH=286
CotAD_50407	AT5G63980.1	response to osmotic stress	Symbols: SAL1, ALX8, ATSAL1, HOS2, FRY1, RON1 | Inositol monophosphatase family protein | chr5:25609840-25611802 FORWARD LENGTH=407
CotAD_50492	AT1G78900.2	response to osmotic stress	Symbols: VHA-A | vacuolar ATP synthase subunit A | chr1:29660463-29664575 FORWARD LENGTH=623
CotAD_50520	AT2G47730.1	response to osmotic stress	Symbols: ATGSTF8, ATGSTF5, GST6, GSTF8 | glutathione S-transferase phi 8 | chr2:19558213-19559266 FORWARD LENGTH=263
CotAD_50530	AT5G12380.1	response to osmotic stress	Symbols: ANNAT8 | annexin 8 | chr5:4009223-4010687 FORWARD LENGTH=316
CotAD_50531	AT2G20360.1	response to osmotic stress	Symbols: | NAD(P)-binding Rossmann-fold superfamily protein | chr2:8786070-8789098 FORWARD LENGTH=402
CotAD_50532	AT5G12380.1	response to osmotic stress	Symbols: ANNAT8 | annexin 8 | chr5:4009223-4010687 FORWARD LENGTH=316
CotAD_50556	AT5G47910.1	response to osmotic stress	Symbols: RBOHD, ATRBOHD | respiratory burst oxidase homologue D | chr5:19397585-19401768 FORWARD LENGTH=921
CotAD_50558	AT3G18030.1	response to osmotic stress	Symbols: ATHAL3A, HAL3A, HAL3, ATHAL3 | HAL3-like protein A | chr3:6167883-6168629 REVERSE LENGTH=209
CotAD_50678	AT4G16830.1	response to osmotic stress	Symbols: | Hyaluronan / mRNA binding family | chr4:9470621-9472308 FORWARD LENGTH=355
CotAD_50698	AT1G03220.1	response to osmotic stress	Symbols: | Eukaryotic aspartyl protease family protein | chr1:787143-788444 FORWARD LENGTH=433
CotAD_50718	AT1G08920.3	response to osmotic stress	Symbols: ESL1 | ERD (early response to dehydration) six-like 1 | chr1:2867446-2870190 FORWARD LENGTH=449
CotAD_50808	AT5G49630.1	response to osmotic stress	Symbols: AAP6 | amino acid permease 6 | chr5:20142681-20146441 REVERSE LENGTH=481
CotAD_50853	AT4G14960.2	response to osmotic stress	Symbols: TUA6 | Tubulin/FtsZ family protein | chr4:8548769-8550319 REVERSE LENGTH=450
CotAD_50876	AT3G03740.1	response to osmotic stress	Symbols: ATBPM4, BPM4 | BTB-POZ and MATH domain 4 | chr3:937106-939807 REVERSE LENGTH=465
CotAD_50886	AT1G51980.1	response to osmotic stress	Symbols: | Insulinase (Peptidase family M16) protein | chr1:19323692-19326771 REVERSE LENGTH=503
CotAD_50913	AT2G38470.1	response to osmotic stress	Symbols: WRKY33, ATWRKY33 | WRKY DNA-binding protein 33 | chr2:16108476-16110539 FORWARD LENGTH=519
CotAD_50928	AT2G01570.1	response to osmotic stress	Symbols: RGA1, RGA | GRAS family transcription factor family protein | chr2:255581-257344 REVERSE LENGTH=587
CotAD_50941	AT5G04280.1	response to osmotic stress	Symbols: | RNA-binding (RRM/RBD/RNP motifs) family protein with retrovirus zinc finger-like domain | chr5:1192461-1195413 FORWARD LENGTH=310
CotAD_50985	AT5G09590.1	response to osmotic stress	Symbols: MTHSC70-2, HSC70-5 | mitochondrial HSO70 2 | chr5:2975721-2978508 FORWARD LENGTH=682
CotAD_50986	AT5G09590.1	response to osmotic stress	Symbols: MTHSC70-2, HSC70-5 | mitochondrial HSO70 2 | chr5:2975721-2978508 FORWARD LENGTH=682
CotAD_51001	AT4G21440.1	response to osmotic stress	Symbols: ATMYB102, ATM4, MYB102 | MYB-like 102 | chr4:11418425-11419652 REVERSE LENGTH=350
CotAD_51044	AT1G08830.2	response to osmotic stress	Symbols: CSD1 | copper/zinc superoxide dismutase 1 | chr1:2827700-2829053 FORWARD LENGTH=152
CotAD_51144	AT1G01520.1	response to osmotic stress	Symbols: | Homeodomain-like superfamily protein | chr1:190596-192139 FORWARD LENGTH=287
CotAD_51147	AT4G01370.1	response to osmotic stress	Symbols: ATMPK4, MPK4 | MAP kinase 4 | chr4:567219-568889 FORWARD LENGTH=376
CotAD_51160	AT1G47840.1	response to osmotic stress	Symbols: HXK3 | hexokinase 3 | chr1:17616243-17618859 REVERSE LENGTH=493
CotAD_51177	AT4G24190.2	response to osmotic stress	Symbols: SHD, AtHsp90.7, AtHsp90-7 | Chaperone protein htpG family protein | chr4:12551902-12555851 REVERSE LENGTH=823
CotAD_51178	AT4G24190.1	response to osmotic stress	Symbols: SHD, HSP90.7, AtHsp90.7, AtHsp90-7 | Chaperone protein htpG family protein | chr4:12551902-12555851 REVERSE LENGTH=823
CotAD_51209	AT5G19660.1	response to osmotic stress	Symbols: ATSBT6.1, S1P, ATS1P | SITE-1 protease | chr5:6642118-6646418 REVERSE LENGTH=1038
CotAD_51263	AT2G33380.1	response to osmotic stress	Symbols: RD20, CLO-3 | Caleosin-related family protein | chr2:14144984-14146374 REVERSE LENGTH=236
CotAD_51264	AT2G33380.1	response to osmotic stress	Symbols: RD20, CLO-3 | Caleosin-related family protein | chr2:14144984-14146374 REVERSE LENGTH=236
CotAD_51320	AT5G67450.1	response to osmotic stress	Symbols: AZF1, ZF1 | zinc-finger protein 1 | chr5:26919142-26919879 REVERSE LENGTH=245
CotAD_51396	AT1G24460.2	response to osmotic stress	Symbols: | unknown protein; FUNCTIONS IN: molecular_function unknown; INVOLVED IN: biological_process unknown; LOCATED IN: cellular_component unknown; EXPRESSED IN: 22 plant structures; EXPRESSED DURING: 14 growth stages; BEST Arabidopsis thaliana protein match is: unknown protein (TAIR:AT4G31570.1). | chr1:8666072-8672338 FORWARD LENGTH=1732
CotAD_51417	AT1G65930.1	response to osmotic stress	Symbols: cICDH | cytosolic NADP+-dependent isocitrate dehydrogenase | chr1:24539088-24541861 FORWARD LENGTH=410
CotAD_51418	AT5G17310.2	response to osmotic stress	Symbols: UGP2 | UDP-glucose pyrophosphorylase 2 | chr5:5696955-5700845 REVERSE LENGTH=470
CotAD_51484	AT3G47950.1	response to osmotic stress	Symbols: AHA4, HA4 | H(+)-ATPase 4 | chr3:17693015-17697801 FORWARD LENGTH=960
CotAD_51629	AT3G57290.1	response to osmotic stress	Symbols: EIF3E, TIF3E1, ATEIF3E-1, INT-6, ATINT6, INT6 | eukaryotic translation initiation factor 3E | chr3:21196786-21199073 REVERSE LENGTH=441
CotAD_51719	AT1G78080.1	response to osmotic stress	Symbols: RAP2.4 | related to AP2 4 | chr1:29364790-29365794 FORWARD LENGTH=334
CotAD_51773	AT2G31180.1	response to osmotic stress	Symbols: ATMYB14, MYB14AT, MYB14 | myb domain protein 14 | chr2:13286806-13288175 REVERSE LENGTH=249
CotAD_51811	AT1G07890.8	response to osmotic stress	Symbols: APX1, MEE6, CS1, ATAPX1, ATAPX01 | ascorbate peroxidase 1 | chr1:2438005-2439435 FORWARD LENGTH=250
CotAD_51884	AT4G11600.1	response to osmotic stress	Symbols: ATGPX6, PHGPX, LSC803, GPX6 | glutathione peroxidase 6 | chr4:7010021-7011330 REVERSE LENGTH=232
CotAD_52012	AT5G12250.1	response to osmotic stress	Symbols: TUB6 | beta-6 tubulin | chr5:3961317-3962971 REVERSE LENGTH=449
CotAD_52070	AT3G05700.1	response to osmotic stress	Symbols: | Drought-responsive family protein | chr3:1682432-1684323 REVERSE LENGTH=223
CotAD_52090	AT5G56030.1	response to osmotic stress	Symbols: HSP81-2, ERD8, HSP90.2, AtHsp90.2 | heat shock protein 81-2 | chr5:22686923-22689433 FORWARD LENGTH=699
CotAD_52112	AT2G37760.1	response to osmotic stress	Symbols: | NAD(P)-linked oxidoreductase superfamily protein | chr2:15831995-15833742 FORWARD LENGTH=311
CotAD_52164	AT5G13180.1	response to osmotic stress	Symbols: ANAC083, VNI2, NAC083 | NAC domain containing protein 83 | chr5:4196643-4197577 FORWARD LENGTH=252
CotAD_52166	AT5G13180.1	response to osmotic stress	Symbols: ANAC083, VNI2, NAC083 | NAC domain containing protein 83 | chr5:4196643-4197577 FORWARD LENGTH=252
CotAD_52194	AT2G04240.2	response to osmotic stress	Symbols: XERICO | RING/U-box superfamily protein | chr2:1461816-1462304 REVERSE LENGTH=162
CotAD_52306	AT1G10170.1	response to osmotic stress	Symbols: ATNFXL1, NFXL1 | NF-X-like 1 | chr1:3333925-3337491 REVERSE LENGTH=1188
CotAD_52327	AT3G57290.1	response to osmotic stress	Symbols: EIF3E, TIF3E1, ATEIF3E-1, INT-6, ATINT6, INT6 | eukaryotic translation initiation factor 3E | chr3:21196786-21199073 REVERSE LENGTH=441
CotAD_52374	AT1G59960.1	response to osmotic stress	Symbols: | NAD(P)-linked oxidoreductase superfamily protein | chr1:22071410-22073067 REVERSE LENGTH=326
CotAD_52375	AT1G59960.1	response to osmotic stress	Symbols: | NAD(P)-linked oxidoreductase superfamily protein | chr1:22071410-22073067 REVERSE LENGTH=326
CotAD_52377	AT1G59960.1	response to osmotic stress	Symbols: | NAD(P)-linked oxidoreductase superfamily protein | chr1:22071410-22073067 REVERSE LENGTH=326
CotAD_52413	AT2G47900.2	response to osmotic stress	Symbols: AtTLP3, TLP3 | tubby like protein 3 | chr2:19611196-19612766 REVERSE LENGTH=406
CotAD_52449	AT2G26650.1	response to osmotic stress	Symbols: AKT1, ATAKT1, KT1 | K+ transporter 1 | chr2:11331965-11336444 REVERSE LENGTH=857
CotAD_52521	AT5G17640.1	response to osmotic stress	Symbols: | Protein of unknown function (DUF1005) | chr5:5811047-5812429 REVERSE LENGTH=432
CotAD_52527	AT3G03250.1	response to osmotic stress	Symbols: UGP, UGP1, AtUGP1 | UDP-GLUCOSE PYROPHOSPHORYLASE 1 | chr3:749761-754014 REVERSE LENGTH=469
CotAD_52555	AT5G13180.1	response to osmotic stress	Symbols: ANAC083, VNI2, NAC083 | NAC domain containing protein 83 | chr5:4196643-4197577 FORWARD LENGTH=252
CotAD_52626	AT3G23250.1	response to osmotic stress	Symbols: MYB15, ATY19, ATMYB15 | myb domain protein 15 | chr3:8309492-8310624 FORWARD LENGTH=285
CotAD_52654	AT2G17840.1	response to osmotic stress	Symbols: ERD7 | Senescence/dehydration-associated protein-related | chr2:7755923-7757798 REVERSE LENGTH=452
CotAD_52668	AT2G01830.1	response to osmotic stress	Symbols: WOL, CRE1, WOL1, AHK4, ATCRE1 | CHASE domain containing histidine kinase protein | chr2:363332-367429 REVERSE LENGTH=1057
CotAD_52670	AT1G25220.1	response to osmotic stress	Symbols: ASB1, TRP4, WEI7 | anthranilate synthase beta subunit 1 | chr1:8837430-8839478 REVERSE LENGTH=276
CotAD_52873	AT5G47030.1	response to osmotic stress	Symbols: | ATPase, F1 complex, delta/epsilon subunit | chr5:19090384-19092034 FORWARD LENGTH=203
CotAD_52904	AT4G19810.1	response to osmotic stress	Symbols: | Glycosyl hydrolase family protein with chitinase insertion domain | chr4:10764151-10765753 REVERSE LENGTH=379
CotAD_53022	AT5G63980.1	response to osmotic stress	Symbols: SAL1, ALX8, ATSAL1, HOS2, FRY1, RON1 | Inositol monophosphatase family protein | chr5:25609840-25611802 FORWARD LENGTH=407
CotAD_53083	AT1G50010.1	response to osmotic stress	Symbols: TUA2 | tubulin alpha-2 chain | chr1:18517737-18519729 FORWARD LENGTH=450
CotAD_53200	AT1G01140.3	response to osmotic stress	Symbols: CIPK9, PKS6 | CBL-interacting protein kinase 9 | chr1:64398-67512 REVERSE LENGTH=451
CotAD_53237	AT2G43790.1	response to osmotic stress	Symbols: ATMPK6, MPK6, MAPK6, ATMAPK6 | MAP kinase 6 | chr2:18138477-18140693 FORWARD LENGTH=395
CotAD_53243	AT1G35910.1	response to osmotic stress	Symbols: TPPD | Haloacid dehalogenase-like hydrolase (HAD) superfamily protein | chr1:13363200-13364965 REVERSE LENGTH=369
CotAD_53273	AT2G37570.1	response to osmotic stress	Symbols: SLT1 | HSP20-like chaperones superfamily protein | chr2:15761466-15762950 REVERSE LENGTH=494
CotAD_53274	AT2G37570.1	response to osmotic stress	Symbols: SLT1 | HSP20-like chaperones superfamily protein | chr2:15761466-15762950 REVERSE LENGTH=494
CotAD_53322	AT1G56450.1	response to osmotic stress	Symbols: PBG1 | 20S proteasome beta subunit G1 | chr1:21141970-21144186 FORWARD LENGTH=246
CotAD_53327	AT1G56570.1	response to osmotic stress	Symbols: | Tetratricopeptide repeat (TPR)-like superfamily protein | chr1:21195804-21197721 FORWARD LENGTH=611
CotAD_53331	AT5G26751.1	response to osmotic stress	Symbols: ATSK11, SK 11 | shaggy-related kinase 11 | chr5:9399582-9401839 REVERSE LENGTH=405
CotAD_53426	AT1G53210.1	response to osmotic stress	Symbols: | sodium/calcium exchanger family protein / calcium-binding EF hand family protein | chr1:19844790-19847533 FORWARD LENGTH=585
CotAD_53484	AT5G13180.1	response to osmotic stress	Symbols: ANAC083, VNI2, NAC083 | NAC domain containing protein 83 | chr5:4196643-4197577 FORWARD LENGTH=252
CotAD_53585	AT5G47030.1	response to osmotic stress	Symbols: | ATPase, F1 complex, delta/epsilon subunit | chr5:19090384-19092034 FORWARD LENGTH=203
CotAD_53663	AT2G20880.1	response to osmotic stress	Symbols: | Integrase-type DNA-binding superfamily protein | chr2:8986053-8987063 FORWARD LENGTH=336
CotAD_53710	AT5G63980.1	response to osmotic stress	Symbols: SAL1, ALX8, ATSAL1, HOS2, FRY1, RON1 | Inositol monophosphatase family protein | chr5:25609840-25611802 FORWARD LENGTH=407
CotAD_53711	AT5G63980.1	response to osmotic stress	Symbols: SAL1, ALX8, ATSAL1, HOS2, FRY1, RON1 | Inositol monophosphatase family protein | chr5:25609840-25611802 FORWARD LENGTH=407
CotAD_53765	AT4G37530.1	response to osmotic stress	Symbols: | Peroxidase superfamily protein | chr4:17634786-17636082 FORWARD LENGTH=329
CotAD_53784	AT5G19660.1	response to osmotic stress	Symbols: ATSBT6.1, S1P, ATS1P | SITE-1 protease | chr5:6642118-6646418 REVERSE LENGTH=1038
CotAD_53872	AT1G15690.1	response to osmotic stress	Symbols: AVP1, ATAVP3, AVP-3, AtVHP1;1 | Inorganic H pyrophosphatase family protein | chr1:5399115-5402185 FORWARD LENGTH=770
CotAD_53883	AT1G56600.1	response to osmotic stress	Symbols: AtGolS2, GolS2 | galactinol synthase 2 | chr1:21207620-21209291 FORWARD LENGTH=335
CotAD_53884	AT1G11910.1	response to osmotic stress	Symbols: APA1, ATAPA1 | aspartic proteinase A1 | chr1:4017119-4019874 REVERSE LENGTH=506
CotAD_53955	AT5G67580.2	response to osmotic stress	Symbols: TRB2, ATTRB2, TBP3, ATTBP3 | Homeodomain-like/winged-helix DNA-binding family protein | chr5:26955843-26957073 REVERSE LENGTH=299
CotAD_53974	AT4G39080.1	response to osmotic stress	Symbols: VHA-A3 | vacuolar proton ATPase A3 | chr4:18209513-18214752 FORWARD LENGTH=821
CotAD_53995	AT1G17520.1	response to osmotic stress	Symbols: | Homeodomain-like/winged-helix DNA-binding family protein | chr1:6024959-6027224 REVERSE LENGTH=296
CotAD_54036	AT2G31180.1	response to osmotic stress	Symbols: ATMYB14, MYB14AT, MYB14 | myb domain protein 14 | chr2:13286806-13288175 REVERSE LENGTH=249
CotAD_54043	AT4G14630.1	response to osmotic stress	Symbols: GLP9 | germin-like protein 9 | chr4:8392920-8393680 FORWARD LENGTH=222
CotAD_54115	AT1G53580.1	response to osmotic stress	Symbols: GLX2-3, ETHE1, GLY3 | glyoxalase II 3 | chr1:19991542-19993250 REVERSE LENGTH=294
CotAD_54185	AT4G01070.1	response to osmotic stress	Symbols: GT72B1, UGT72B1 | UDP-Glycosyltransferase superfamily protein | chr4:461858-463300 REVERSE LENGTH=480
CotAD_54323	AT5G12380.1	response to osmotic stress	Symbols: ANNAT8 | annexin 8 | chr5:4009223-4010687 FORWARD LENGTH=316
CotAD_54449	AT1G35910.1	response to osmotic stress	Symbols: TPPD | Haloacid dehalogenase-like hydrolase (HAD) superfamily protein | chr1:13363200-13364965 REVERSE LENGTH=369
CotAD_54453	AT1G78080.1	response to osmotic stress	Symbols: RAP2.4 | related to AP2 4 | chr1:29364790-29365794 FORWARD LENGTH=334
CotAD_54619	AT4G33950.1	response to osmotic stress	Symbols: OST1, SNRK2-6, SRK2E, SNRK2.6, P44, ATOST1 | Protein kinase superfamily protein | chr4:16272364-16274657 FORWARD LENGTH=362
CotAD_54664	AT5G67300.1	response to osmotic stress	Symbols: ATMYBR1, ATMYB44, MYBR1, MYB44 | myb domain protein r1 | chr5:26854109-26855026 FORWARD LENGTH=305
CotAD_54673	AT5G23540.1	response to osmotic stress	Symbols: | Mov34/MPN/PAD-1 family protein | chr5:7937772-7939339 FORWARD LENGTH=308
CotAD_54730	AT5G19660.1	response to osmotic stress	Symbols: ATSBT6.1, S1P, ATS1P | SITE-1 protease | chr5:6642118-6646418 REVERSE LENGTH=1038
CotAD_54767	AT1G50010.1	response to osmotic stress	Symbols: TUA2 | tubulin alpha-2 chain | chr1:18517737-18519729 FORWARD LENGTH=450
CotAD_54775	AT5G17920.2	response to osmotic stress	Symbols: ATCIMS | Cobalamin-independent synthase family protein | chr5:5935771-5939195 FORWARD LENGTH=765
CotAD_54798	AT5G25610.1	response to osmotic stress	Symbols: RD22, ATRD22 | BURP domain-containing protein | chr5:8914498-8916684 REVERSE LENGTH=392
CotAD_54805	AT1G50460.1	response to osmotic stress	Symbols: HKL1, ATHKL1 | hexokinase-like 1 | chr1:18694031-18697429 FORWARD LENGTH=498
CotAD_54815	AT5G46050.1	response to osmotic stress	Symbols: ATPTR3, PTR3 | peptide transporter 3 | chr5:18675062-18679071 REVERSE LENGTH=582
CotAD_54862	AT4G14300.1	response to osmotic stress	Symbols: | RNA-binding (RRM/RBD/RNP motifs) family protein | chr4:8231179-8232785 FORWARD LENGTH=411
CotAD_54869	AT5G07350.1	response to osmotic stress	Symbols: Tudor1, AtTudor1, TSN1 | TUDOR-SN protein 1 | chr5:2320344-2324892 REVERSE LENGTH=991
CotAD_54983	AT1G03220.1	response to osmotic stress	Symbols: | Eukaryotic aspartyl protease family protein | chr1:787143-788444 FORWARD LENGTH=433
CotAD_55008	AT1G56650.1	response to osmotic stress	Symbols: PAP1, MYB75, SIAA1, ATMYB75 | production of anthocyanin pigment 1 | chr1:21233714-21235089 REVERSE LENGTH=248
CotAD_55040	AT4G21440.1	response to osmotic stress	Symbols: ATMYB102, ATM4, MYB102 | MYB-like 102 | chr4:11418425-11419652 REVERSE LENGTH=350
CotAD_55054	AT3G08720.2	response to osmotic stress	Symbols: ATPK19, ATPK2 | serine/threonine protein kinase 2 | chr3:2648625-2650407 REVERSE LENGTH=471
CotAD_55167	AT5G35750.1	response to osmotic stress	Symbols: AHK2, HK2 | histidine kinase 2 | chr5:13911743-13916337 REVERSE LENGTH=1176
CotAD_55189	AT2G37770.2	response to osmotic stress	Symbols: | NAD(P)-linked oxidoreductase superfamily protein | chr2:15834888-15836659 FORWARD LENGTH=315
CotAD_55212	AT3G20290.2	response to osmotic stress	Symbols: ATEHD1, EHD1 | EPS15 homology domain 1 | chr3:7075057-7078655 REVERSE LENGTH=545
CotAD_55268	AT2G04030.2	response to osmotic stress	Symbols: CR88, Hsp88.1, AtHsp90.5 | Chaperone protein htpG family protein | chr2:1281983-1285909 FORWARD LENGTH=777
CotAD_55281	AT2G47900.2	response to osmotic stress	Symbols: AtTLP3, TLP3 | tubby like protein 3 | chr2:19611196-19612766 REVERSE LENGTH=406
CotAD_55301	AT3G20290.2	response to osmotic stress	Symbols: ATEHD1, EHD1 | EPS15 homology domain 1 | chr3:7075057-7078655 REVERSE LENGTH=545
CotAD_55464	AT1G59960.1	response to osmotic stress	Symbols: | NAD(P)-linked oxidoreductase superfamily protein | chr1:22071410-22073067 REVERSE LENGTH=326
CotAD_55465	AT1G59960.1	response to osmotic stress	Symbols: | NAD(P)-linked oxidoreductase superfamily protein | chr1:22071410-22073067 REVERSE LENGTH=326
CotAD_55467	AT1G59960.1	response to osmotic stress	Symbols: | NAD(P)-linked oxidoreductase superfamily protein | chr1:22071410-22073067 REVERSE LENGTH=326
CotAD_55468	AT1G59960.1	response to osmotic stress	Symbols: | NAD(P)-linked oxidoreductase superfamily protein | chr1:22071410-22073067 REVERSE LENGTH=326
CotAD_55591	AT4G16260.1	response to osmotic stress	Symbols: | Glycosyl hydrolase superfamily protein | chr4:9200180-9201441 REVERSE LENGTH=344
CotAD_55603	AT5G49630.1	response to osmotic stress	Symbols: AAP6 | amino acid permease 6 | chr5:20142681-20146441 REVERSE LENGTH=481
CotAD_55703	AT5G49630.1	response to osmotic stress	Symbols: AAP6 | amino acid permease 6 | chr5:20142681-20146441 REVERSE LENGTH=481
CotAD_55704	AT1G32230.3	response to osmotic stress	Symbols: AtRCD1 | WWE protein-protein interaction domain protein family | chr1:11613427-11615748 FORWARD LENGTH=570
CotAD_55714	AT1G27760.1	response to osmotic stress	Symbols: SAT32, ATSAT32 | interferon-related developmental regulator family protein / IFRD protein family | chr1:9668895-9671322 FORWARD LENGTH=437
CotAD_55807	AT3G23830.2	response to osmotic stress	Symbols: GR-RBP4, GRP4 | glycine-rich RNA-binding protein 4 | chr3:8606762-8607677 REVERSE LENGTH=136
CotAD_55854	AT3G57290.1	response to osmotic stress	Symbols: EIF3E, TIF3E1, ATEIF3E-1, INT-6, ATINT6, INT6 | eukaryotic translation initiation factor 3E | chr3:21196786-21199073 REVERSE LENGTH=441
CotAD_55891	AT1G56450.1	response to osmotic stress	Symbols: PBG1 | 20S proteasome beta subunit G1 | chr1:21141970-21144186 FORWARD LENGTH=246
CotAD_55984	AT1G08830.2	response to osmotic stress	Symbols: CSD1 | copper/zinc superoxide dismutase 1 | chr1:2827700-2829053 FORWARD LENGTH=152
CotAD_55993	AT1G67580.2	response to osmotic stress	Symbols: | Protein kinase superfamily protein | chr1:25327727-25330965 REVERSE LENGTH=752
CotAD_55999	AT3G04120.1	response to osmotic stress	Symbols: GAPC, GAPC-1, GAPC1 | glyceraldehyde-3-phosphate dehydrogenase C subunit 1 | chr3:1081077-1083131 FORWARD LENGTH=338
CotAD_56007	AT1G24460.1	response to osmotic stress	Symbols: | unknown protein; FUNCTIONS IN: molecular_function unknown; INVOLVED IN: biological_process unknown; LOCATED IN: cellular_component unknown; EXPRESSED IN: 23 plant structures; EXPRESSED DURING: 14 growth stages; BEST Arabidopsis thaliana protein match is: unknown protein (TAIR:AT4G31570.1); Has 181008 Blast hits to 85359 proteins in 3551 species: Archae - 3290; Bacteria - 48304; Metazoa…
CotAD_56035	AT5G24090.1	response to osmotic stress	Symbols: ATCHIA, CHIA | chitinase A | chr5:8143805-8145153 REVERSE LENGTH=302
CotAD_56038	AT5G24090.1	response to osmotic stress	Symbols: ATCHIA, CHIA | chitinase A | chr5:8143805-8145153 REVERSE LENGTH=302
CotAD_56134	AT1G48605.1	response to osmotic stress	Symbols: ATHAL3B, HAL3B, HAL3 | Flavoprotein | chr1:17969395-17970080 REVERSE LENGTH=201
CotAD_56230	AT2G47510.2	response to osmotic stress	Symbols: FUM1 | fumarase 1 | chr2:19498614-19502020 FORWARD LENGTH=492
CotAD_56260	AT5G63980.1	response to osmotic stress	Symbols: SAL1, ALX8, ATSAL1, HOS2, FRY1, RON1 | Inositol monophosphatase family protein | chr5:25609840-25611802 FORWARD LENGTH=407
CotAD_56292	AT2G05710.1	response to osmotic stress	Symbols: ACO3 | aconitase 3 | chr2:2141591-2146350 FORWARD LENGTH=990
CotAD_56362	AT4G01370.1	response to osmotic stress	Symbols: ATMPK4, MPK4 | MAP kinase 4 | chr4:567219-568889 FORWARD LENGTH=376
CotAD_56364	AT4G01370.1	response to osmotic stress	Symbols: ATMPK4, MPK4 | MAP kinase 4 | chr4:567219-568889 FORWARD LENGTH=376
CotAD_56415	AT1G27320.1	response to osmotic stress	Symbols: AHK3, HK3 | histidine kinase 3 | chr1:9487780-9492027 FORWARD LENGTH=1036
CotAD_56483	AT5G09590.1	response to osmotic stress	Symbols: MTHSC70-2, HSC70-5 | mitochondrial HSO70 2 | chr5:2975721-2978508 FORWARD LENGTH=682
CotAD_56484	AT5G09590.1	response to osmotic stress	Symbols: MTHSC70-2, HSC70-5 | mitochondrial HSO70 2 | chr5:2975721-2978508 FORWARD LENGTH=682
CotAD_56663	AT2G33380.1	response to osmotic stress	Symbols: RD20, CLO-3 | Caleosin-related family protein | chr2:14144984-14146374 REVERSE LENGTH=236
CotAD_56674	AT5G27600.1	response to osmotic stress	Symbols: LACS7, ATLACS7 | long-chain acyl-CoA synthetase 7 | chr5:9742616-9746795 FORWARD LENGTH=700
CotAD_56693	AT1G64060.1	response to osmotic stress	Symbols: ATRBOH F, ATRBOHF, RBOHAP108, RBOHF, RBOH F | respiratory burst oxidase protein F | chr1:23770266-23776317 FORWARD LENGTH=944
CotAD_56779	AT4G34110.1	response to osmotic stress	Symbols: PAB2, PABP2, ATPAB2 | poly(A) binding protein 2 | chr4:16336732-16339892 FORWARD LENGTH=629
CotAD_56825	AT1G03060.1	response to osmotic stress	Symbols: SPI | Beige/BEACH domain ;WD domain, G-beta repeat protein | chr1:712971-726891 REVERSE LENGTH=3601
CotAD_56829	AT5G27600.1	response to osmotic stress	Symbols: LACS7, ATLACS7 | long-chain acyl-CoA synthetase 7 | chr5:9742616-9746795 FORWARD LENGTH=700
CotAD_56875	AT3G07370.1	response to osmotic stress	Symbols: ATCHIP, CHIP | carboxyl terminus of HSC70-interacting protein | chr3:2358323-2360301 REVERSE LENGTH=278
CotAD_56966	AT4G38630.1	response to osmotic stress	Symbols: RPN10, MCB1, ATMCB1, MBP1 | regulatory particle non-ATPase 10 | chr4:18057357-18059459 REVERSE LENGTH=386
CotAD_57014	AT2G45790.1	response to osmotic stress	Symbols: ATPMM, PMM | phosphomannomutase | chr2:18855876-18857753 FORWARD LENGTH=246
CotAD_57018	AT5G55580.1	response to osmotic stress	Symbols: | Mitochondrial transcription termination factor family protein | chr5:22515601-22517408 FORWARD LENGTH=496
CotAD_57138	AT4G35920.2	response to osmotic stress	Symbols: MCA1 | PLAC8 family protein | chr4:17012106-17014192 REVERSE LENGTH=421
CotAD_57156	AT2G33380.1	response to osmotic stress	Symbols: RD20, CLO-3 | Caleosin-related family protein | chr2:14144984-14146374 REVERSE LENGTH=236
CotAD_57157	AT2G33380.1	response to osmotic stress	Symbols: RD20, CLO-3 | Caleosin-related family protein | chr2:14144984-14146374 REVERSE LENGTH=236
CotAD_57170	AT3G08720.2	response to osmotic stress	Symbols: ATPK19, ATPK2 | serine/threonine protein kinase 2 | chr3:2648625-2650407 REVERSE LENGTH=471
CotAD_57182	AT1G01140.3	response to osmotic stress	Symbols: CIPK9, PKS6 | CBL-interacting protein kinase 9 | chr1:64398-67512 REVERSE LENGTH=451
CotAD_57191	AT1G24460.1	response to osmotic stress	Symbols: | unknown protein; FUNCTIONS IN: molecular_function unknown; INVOLVED IN: biological_process unknown; LOCATED IN: cellular_component unknown; EXPRESSED IN: 23 plant structures; EXPRESSED DURING: 14 growth stages; BEST Arabidopsis thaliana protein match is: unknown protein (TAIR:AT4G31570.1); Has 181008 Blast hits to 85359 proteins in 3551 species: Archae - 3290; Bacteria - 48304; Metazoa…
CotAD_57242	AT3G03450.1	response to osmotic stress	Symbols: RGL2 | RGA-like 2 | chr3:819636-821279 REVERSE LENGTH=547
CotAD_57251	AT4G09320.1	response to osmotic stress	Symbols: NDPK1 | Nucleoside diphosphate kinase family protein | chr4:5923424-5924366 FORWARD LENGTH=169
CotAD_57307	AT5G07440.2	response to osmotic stress	Symbols: GDH2 | glutamate dehydrogenase 2 | chr5:2356153-2358012 FORWARD LENGTH=411
CotAD_57509	AT1G02930.2	response to osmotic stress	Symbols: GSTF6 | glutathione S-transferase 6 | chr1:661363-662191 REVERSE LENGTH=208
CotAD_57606	AT3G16890.1	response to osmotic stress	Symbols: PPR40 | pentatricopeptide (PPR) domain protein 40 | chr3:5768401-5770380 REVERSE LENGTH=659
CotAD_57611	AT3G16920.1	response to osmotic stress	Symbols: CTL2, ATCTL2 | chitinase-like protein 2 | chr3:5776663-5777886 REVERSE LENGTH=348
CotAD_57618	AT4G16260.1	response to osmotic stress	Symbols: | Glycosyl hydrolase superfamily protein | chr4:9200180-9201441 REVERSE LENGTH=344
CotAD_57620	AT4G16260.1	response to osmotic stress	Symbols: | Glycosyl hydrolase superfamily protein | chr4:9200180-9201441 REVERSE LENGTH=344
CotAD_57669	AT3G08720.2	response to osmotic stress	Symbols: ATPK19, ATPK2 | serine/threonine protein kinase 2 | chr3:2648625-2650407 REVERSE LENGTH=471
CotAD_57725	AT4G24500.3	response to osmotic stress	Symbols: | hydroxyproline-rich glycoprotein family protein | chr4:12658732-12660211 FORWARD LENGTH=319
CotAD_57764	AT1G77120.1	response to osmotic stress	Symbols: ADH1, ADH, ATADH, ATADH1 | alcohol dehydrogenase 1 | chr1:28975509-28977216 FORWARD LENGTH=379
CotAD_57765	AT1G77120.1	response to osmotic stress	Symbols: ADH1, ADH, ATADH, ATADH1 | alcohol dehydrogenase 1 | chr1:28975509-28977216 FORWARD LENGTH=379
CotAD_57766	AT1G77120.1	response to osmotic stress	Symbols: ADH1, ADH, ATADH, ATADH1 | alcohol dehydrogenase 1 | chr1:28975509-28977216 FORWARD LENGTH=379
CotAD_57769	AT1G77120.1	response to osmotic stress	Symbols: ADH1, ADH, ATADH, ATADH1 | alcohol dehydrogenase 1 | chr1:28975509-28977216 FORWARD LENGTH=379
CotAD_57806	AT2G04030.1	response to osmotic stress	Symbols: CR88, EMB1956, HSP90.5, Hsp88.1, AtHsp90.5 | Chaperone protein htpG family protein | chr2:1281983-1285909 FORWARD LENGTH=780
CotAD_57855	AT5G52660.1	response to osmotic stress	Symbols: | Homeodomain-like superfamily protein | chr5:21359423-21362037 REVERSE LENGTH=330
CotAD_57935	AT2G47180.1	response to osmotic stress	Symbols: AtGolS1, GolS1 | galactinol synthase 1 | chr2:19369049-19370372 REVERSE LENGTH=344
CotAD_58001	AT1G24180.1	response to osmotic stress	Symbols: IAR4 | Thiamin diphosphate-binding fold (THDP-binding) superfamily protein | chr1:8560777-8563382 REVERSE LENGTH=393
CotAD_58038	AT5G56030.1	response to osmotic stress	Symbols: HSP81-2, ERD8, HSP90.2, AtHsp90.2 | heat shock protein 81-2 | chr5:22686923-22689433 FORWARD LENGTH=699
CotAD_58064	AT5G25610.1	response to osmotic stress	Symbols: RD22, ATRD22 | BURP domain-containing protein | chr5:8914498-8916684 REVERSE LENGTH=392
CotAD_58066	AT5G25610.1	response to osmotic stress	Symbols: RD22, ATRD22 | BURP domain-containing protein | chr5:8914498-8916684 REVERSE LENGTH=392
CotAD_58078	AT5G23540.1	response to osmotic stress	Symbols: | Mov34/MPN/PAD-1 family protein | chr5:7937772-7939339 FORWARD LENGTH=308
CotAD_58167	AT5G12380.1	response to osmotic stress	Symbols: ANNAT8 | annexin 8 | chr5:4009223-4010687 FORWARD LENGTH=316
CotAD_58263	AT2G47770.1	response to osmotic stress	Symbols: ATTSPO, TSPO | TSPO(outer membrane tryptophan-rich sensory protein)-related | chr2:19568701-19569291 FORWARD LENGTH=196
CotAD_58276	AT5G58140.4	response to osmotic stress	Symbols: PHOT2, NPL1 | phototropin 2 | chr5:23524771-23528541 FORWARD LENGTH=689
CotAD_58277	AT5G58140.1	response to osmotic stress	Symbols: PHOT2, NPL1 | phototropin 2 | chr5:23524771-23529993 FORWARD LENGTH=915
CotAD_58291	AT2G43090.1	response to osmotic stress	Symbols: | Aconitase/3-isopropylmalate dehydratase protein | chr2:17918957-17919712 FORWARD LENGTH=251
CotAD_58317	AT1G15100.1	response to osmotic stress	Symbols: RHA2A | RING-H2 finger A2A | chr1:5193703-5194170 REVERSE LENGTH=155
CotAD_58332	AT4G08500.1	response to osmotic stress	Symbols: MEKK1, ATMEKK1, MAPKKK8, ARAKIN | MAPK/ERK kinase kinase 1 | chr4:5404272-5407062 REVERSE LENGTH=608
CotAD_58370	AT3G04120.1	response to osmotic stress	Symbols: GAPC, GAPC-1, GAPC1 | glyceraldehyde-3-phosphate dehydrogenase C subunit 1 | chr3:1081077-1083131 FORWARD LENGTH=338
CotAD_58428	AT2G38905.1	response to osmotic stress	Symbols: | Low temperature and salt responsive protein family | chr2:16244218-16244472 REVERSE LENGTH=54
CotAD_58440	AT3G52300.1	response to osmotic stress	Symbols: ATPQ | ATP synthase D chain, mitochondrial | chr3:19396689-19398119 FORWARD LENGTH=168
CotAD_58497	AT5G67580.2	response to osmotic stress	Symbols: TRB2, ATTRB2, TBP3, ATTBP3 | Homeodomain-like/winged-helix DNA-binding family protein | chr5:26955843-26957073 REVERSE LENGTH=299
CotAD_58505	AT3G22200.1	response to osmotic stress	Symbols: POP2, GABA-T, HER1 | Pyridoxal phosphate (PLP)-dependent transferases superfamily protein | chr3:7835286-7838863 FORWARD LENGTH=504
CotAD_58513	AT3G16890.1	response to osmotic stress	Symbols: PPR40 | pentatricopeptide (PPR) domain protein 40 | chr3:5768401-5770380 REVERSE LENGTH=659
CotAD_58553	AT4G22330.1	response to osmotic stress	Symbols: ATCES1 | Alkaline phytoceramidase (aPHC) | chr4:11798483-11799549 FORWARD LENGTH=255
CotAD_58577	AT4G21440.1	response to osmotic stress	Symbols: ATMYB102, ATM4, MYB102 | MYB-like 102 | chr4:11418425-11419652 REVERSE LENGTH=350
CotAD_58619	AT1G10940.1	response to osmotic stress	Symbols: ASK1, SNRK2-4, SNRK2.4, SRK2A | Protein kinase superfamily protein | chr1:3656050-3658170 REVERSE LENGTH=363
CotAD_58620	AT1G10940.2	response to osmotic stress	Symbols: | Protein kinase superfamily protein | chr1:3656050-3658170 REVERSE LENGTH=371
CotAD_58660	AT5G49480.1	response to osmotic stress	Symbols: ATCP1, CP1 | Ca2+-binding protein 1 | chr5:20070812-20071294 FORWARD LENGTH=160
CotAD_58685	AT3G27890.1	response to osmotic stress	Symbols: NQR | NADPH:quinone oxidoreductase | chr3:10350807-10351938 REVERSE LENGTH=196
CotAD_58699	AT5G43060.1	response to osmotic stress	Symbols: | Granulin repeat cysteine protease family protein | chr5:17269784-17272117 REVERSE LENGTH=463
CotAD_58748	AT5G63510.1	response to osmotic stress	Symbols: GAMMA CAL1 | gamma carbonic anhydrase like 1 | chr5:25424054-25425612 FORWARD LENGTH=252
CotAD_58753	AT5G13180.1	response to osmotic stress	Symbols: ANAC083, VNI2, NAC083 | NAC domain containing protein 83 | chr5:4196643-4197577 FORWARD LENGTH=252
CotAD_58760	AT5G14040.1	response to osmotic stress	Symbols: PHT3;1 | phosphate transporter 3;1 | chr5:4531059-4532965 REVERSE LENGTH=375
CotAD_58770	AT4G34710.2	response to osmotic stress	Symbols: ADC2, SPE2, ATADC2 | arginine decarboxylase 2 | chr4:16560315-16562450 REVERSE LENGTH=711
CotAD_58786	AT2G37570.1	response to osmotic stress	Symbols: SLT1 | HSP20-like chaperones superfamily protein | chr2:15761466-15762950 REVERSE LENGTH=494
CotAD_58787	AT1G15690.1	response to osmotic stress	Symbols: AVP1, ATAVP3, AVP-3, AtVHP1;1 | Inorganic H pyrophosphatase family protein | chr1:5399115-5402185 FORWARD LENGTH=770
CotAD_58800	AT2G04030.1	response to osmotic stress	Symbols: CR88, EMB1956, HSP90.5, Hsp88.1, AtHsp90.5 | Chaperone protein htpG family protein | chr2:1281983-1285909 FORWARD LENGTH=780
CotAD_58864	AT5G13180.1	response to osmotic stress	Symbols: ANAC083, VNI2, NAC083 | NAC domain containing protein 83 | chr5:4196643-4197577 FORWARD LENGTH=252
CotAD_58876	AT1G56340.2	response to osmotic stress	Symbols: CRT1, CRT1a, AtCRT1a | calreticulin 1a | chr1:21090022-21092630 REVERSE LENGTH=424
CotAD_58878	AT1G56340.2	response to osmotic stress	Symbols: CRT1, CRT1a, AtCRT1a | calreticulin 1a | chr1:21090022-21092630 REVERSE LENGTH=424
CotAD_58911	AT1G04410.1	response to osmotic stress	Symbols: | Lactate/malate dehydrogenase family protein | chr1:1189418-1191267 REVERSE LENGTH=332
CotAD_59067	AT5G65020.1	response to osmotic stress	Symbols: ANNAT2 | annexin 2 | chr5:25973915-25975554 FORWARD LENGTH=317
CotAD_59095	AT4G11600.1	response to osmotic stress	Symbols: ATGPX6, PHGPX, LSC803, GPX6 | glutathione peroxidase 6 | chr4:7010021-7011330 REVERSE LENGTH=232
CotAD_59113	AT3G52300.1	response to osmotic stress	Symbols: ATPQ | ATP synthase D chain, mitochondrial | chr3:19396689-19398119 FORWARD LENGTH=168
CotAD_59115	AT2G26430.1	response to osmotic stress	Symbols: RCY1, ATRCY1 | arginine-rich cyclin 1 | chr2:11243433-11245504 REVERSE LENGTH=416
CotAD_59116	AT1G32230.1	response to osmotic stress	Symbols: RCD1, CEO, CEO1, ATP8, AtRCD1 | WWE protein-protein interaction domain protein family | chr1:11613427-11615894 FORWARD LENGTH=589
CotAD_59253	AT5G24090.1	response to osmotic stress	Symbols: ATCHIA, CHIA | chitinase A | chr5:8143805-8145153 REVERSE LENGTH=302
CotAD_59290	AT1G61660.1	response to osmotic stress	Symbols: | basic helix-loop-helix (bHLH) DNA-binding superfamily protein | chr1:22754003-22756171 REVERSE LENGTH=393
CotAD_59327	AT5G24090.1	response to osmotic stress	Symbols: ATCHIA, CHIA | chitinase A | chr5:8143805-8145153 REVERSE LENGTH=302
CotAD_59332	AT3G09200.1	response to osmotic stress	Symbols: | Ribosomal protein L10 family protein | chr3:2823364-2825020 REVERSE LENGTH=320
CotAD_59468	AT5G35530.1	response to osmotic stress	Symbols: | Ribosomal protein S3 family protein | chr5:13710355-13712192 REVERSE LENGTH=248
CotAD_59587	AT1G59960.1	response to osmotic stress	Symbols: | NAD(P)-linked oxidoreductase superfamily protein | chr1:22071410-22073067 REVERSE LENGTH=326
CotAD_59588	AT1G59960.1	response to osmotic stress	Symbols: | NAD(P)-linked oxidoreductase superfamily protein | chr1:22071410-22073067 REVERSE LENGTH=326
CotAD_59590	AT1G59960.1	response to osmotic stress	Symbols: | NAD(P)-linked oxidoreductase superfamily protein | chr1:22071410-22073067 REVERSE LENGTH=326
CotAD_59660	AT3G44110.1	response to osmotic stress	Symbols: ATJ3, ATJ | DNAJ homologue 3 | chr3:15869115-15871059 REVERSE LENGTH=420
CotAD_59673	AT2G38710.2	response to osmotic stress	Symbols: | AMMECR1 family | chr2:16184517-16186764 REVERSE LENGTH=214
CotAD_59691	AT3G03740.1	response to osmotic stress	Symbols: ATBPM4, BPM4 | BTB-POZ and MATH domain 4 | chr3:937106-939807 REVERSE LENGTH=465
CotAD_59705	AT5G47030.1	response to osmotic stress	Symbols: | ATPase, F1 complex, delta/epsilon subunit | chr5:19090384-19092034 FORWARD LENGTH=203
CotAD_59784	AT5G07440.2	response to osmotic stress	Symbols: GDH2 | glutamate dehydrogenase 2 | chr5:2356153-2358012 FORWARD LENGTH=411
CotAD_59790	AT5G63110.1	response to osmotic stress	Symbols: HDA6, AXE1, ATHDA6, RTS1, RPD3B, SIL1 | histone deacetylase 6 | chr5:25315834-25318227 REVERSE LENGTH=471
CotAD_59809	AT1G03060.1	response to osmotic stress	Symbols: SPI | Beige/BEACH domain ;WD domain, G-beta repeat protein | chr1:712971-726891 REVERSE LENGTH=3601
CotAD_59934	AT5G17920.2	response to osmotic stress	Symbols: ATCIMS | Cobalamin-independent synthase family protein | chr5:5935771-5939195 FORWARD LENGTH=765
CotAD_60142	AT4G11150.1	response to osmotic stress	Symbols: TUF, emb2448, TUFF, VHA-E1 | vacuolar ATP synthase subunit E1 | chr4:6800091-6801696 FORWARD LENGTH=230
CotAD_60178	AT5G50720.1	response to osmotic stress	Symbols: ATHVA22E, HVA22E | HVA22 homologue E | chr5:20633442-20634502 REVERSE LENGTH=116
CotAD_60312	AT5G47030.1	response to osmotic stress	Symbols: | ATPase, F1 complex, delta/epsilon subunit | chr5:19090384-19092034 FORWARD LENGTH=203
CotAD_60339	AT1G66350.1	response to osmotic stress	Symbols: RGL1, RGL | RGA-like 1 | chr1:24748327-24749862 FORWARD LENGTH=511
CotAD_60368	AT3G55610.1	response to osmotic stress	Symbols: P5CS2 | delta 1-pyrroline-5-carboxylate synthase 2 | chr3:20624278-20628989 REVERSE LENGTH=726
CotAD_60374	AT2G38470.1	response to osmotic stress	Symbols: WRKY33, ATWRKY33 | WRKY DNA-binding protein 33 | chr2:16108476-16110539 FORWARD LENGTH=519
CotAD_60386	AT1G10370.1	response to osmotic stress	Symbols: GST30, ATGSTU17, GST30B, ERD9 | Glutathione S-transferase family protein | chr1:3397274-3398273 REVERSE LENGTH=227
CotAD_60501	AT5G17920.2	response to osmotic stress	Symbols: ATCIMS | Cobalamin-independent synthase family protein | chr5:5935771-5939195 FORWARD LENGTH=765
CotAD_60522	AT3G04120.1	response to osmotic stress	Symbols: GAPC, GAPC-1, GAPC1 | glyceraldehyde-3-phosphate dehydrogenase C subunit 1 | chr3:1081077-1083131 FORWARD LENGTH=338
CotAD_60527	AT1G49950.1	response to osmotic stress	Symbols: TRB1, ATTRB1 | telomere repeat binding factor 1 | chr1:18494439-18496713 REVERSE LENGTH=300
CotAD_60536	AT5G67450.1	response to osmotic stress	Symbols: AZF1, ZF1 | zinc-finger protein 1 | chr5:26919142-26919879 REVERSE LENGTH=245
CotAD_60596	AT5G23540.1	response to osmotic stress	Symbols: | Mov34/MPN/PAD-1 family protein | chr5:7937772-7939339 FORWARD LENGTH=308
CotAD_60653	AT5G23860.2	response to osmotic stress	Symbols: TUB8 | tubulin beta 8 | chr5:8042962-8044528 FORWARD LENGTH=449
CotAD_60708	AT1G61660.1	response to osmotic stress	Symbols: | basic helix-loop-helix (bHLH) DNA-binding superfamily protein | chr1:22754003-22756171 REVERSE LENGTH=393
CotAD_60725	AT4G32150.1	response to osmotic stress	Symbols: VAMP711, ATVAMP711 | vesicle-associated membrane protein 711 | chr4:15526407-15527651 REVERSE LENGTH=219
CotAD_60789	AT5G63980.1	response to osmotic stress	Symbols: SAL1, ALX8, ATSAL1, HOS2, FRY1, RON1 | Inositol monophosphatase family protein | chr5:25609840-25611802 FORWARD LENGTH=407
CotAD_60807	AT5G14040.1	response to osmotic stress	Symbols: PHT3;1 | phosphate transporter 3;1 | chr5:4531059-4532965 REVERSE LENGTH=375
CotAD_60809	AT5G14040.1	response to osmotic stress	Symbols: PHT3;1 | phosphate transporter 3;1 | chr5:4531059-4532965 REVERSE LENGTH=375
CotAD_60857	AT1G54100.2	response to osmotic stress	Symbols: ALDH7B4 | aldehyde dehydrogenase 7B4 | chr1:20195435-20198853 REVERSE LENGTH=508
CotAD_60912	AT1G01140.1	response to osmotic stress	Symbols: CIPK9, SnRK3.12, PKS6 | CBL-interacting protein kinase 9 | chr1:64398-67512 REVERSE LENGTH=447
CotAD_60941	AT4G38630.1	response to osmotic stress	Symbols: RPN10, MCB1, ATMCB1, MBP1 | regulatory particle non-ATPase 10 | chr4:18057357-18059459 REVERSE LENGTH=386
CotAD_61004	AT5G17920.2	response to osmotic stress	Symbols: ATCIMS | Cobalamin-independent synthase family protein | chr5:5935771-5939195 FORWARD LENGTH=765
CotAD_61176	AT1G64060.1	response to osmotic stress	Symbols: ATRBOH F, ATRBOHF, RBOHAP108, RBOHF, RBOH F | respiratory burst oxidase protein F | chr1:23770266-23776317 FORWARD LENGTH=944
CotAD_61237	AT1G27730.1	response to osmotic stress	Symbols: STZ, ZAT10 | salt tolerance zinc finger | chr1:9648302-9648985 REVERSE LENGTH=227
CotAD_61238	AT1G27760.3	response to osmotic stress	Symbols: SAT32, ATSAT32 | interferon-related developmental regulator family protein / IFRD protein family | chr1:9668895-9671322 FORWARD LENGTH=441
CotAD_61368	AT1G03220.1	response to osmotic stress	Symbols: | Eukaryotic aspartyl protease family protein | chr1:787143-788444 FORWARD LENGTH=433
CotAD_61436	AT1G05260.1	response to osmotic stress	Symbols: RCI3, RCI3A | Peroxidase superfamily protein | chr1:1529827-1531271 FORWARD LENGTH=326
CotAD_61437	AT1G05260.1	response to osmotic stress	Symbols: RCI3, RCI3A | Peroxidase superfamily protein | chr1:1529827-1531271 FORWARD LENGTH=326
CotAD_61438	AT1G05260.1	response to osmotic stress	Symbols: RCI3, RCI3A | Peroxidase superfamily protein | chr1:1529827-1531271 FORWARD LENGTH=326
CotAD_61448	AT5G12250.1	response to osmotic stress	Symbols: TUB6 | beta-6 tubulin | chr5:3961317-3962971 REVERSE LENGTH=449
CotAD_61502	AT1G56600.1	response to osmotic stress	Symbols: AtGolS2, GolS2 | galactinol synthase 2 | chr1:21207620-21209291 FORWARD LENGTH=335
CotAD_61646	AT1G35910.1	response to osmotic stress	Symbols: TPPD | Haloacid dehalogenase-like hydrolase (HAD) superfamily protein | chr1:13363200-13364965 REVERSE LENGTH=369
CotAD_61777	AT5G46050.1	response to osmotic stress	Symbols: ATPTR3, PTR3 | peptide transporter 3 | chr5:18675062-18679071 REVERSE LENGTH=582
CotAD_61844	AT3G48330.2	response to osmotic stress	Symbols: PIMT1 | protein-l-isoaspartate methyltransferase 1 | chr3:17892969-17893975 REVERSE LENGTH=230
CotAD_61853	AT4G24800.3	response to osmotic stress	Symbols: | MA3 domain-containing protein | chr4:12782463-12784902 FORWARD LENGTH=702
CotAD_61872	AT4G38630.1	response to osmotic stress	Symbols: RPN10, MCB1, ATMCB1, MBP1 | regulatory particle non-ATPase 10 | chr4:18057357-18059459 REVERSE LENGTH=386
CotAD_61873	AT4G38630.1	response to osmotic stress	Symbols: RPN10, MCB1, ATMCB1, MBP1 | regulatory particle non-ATPase 10 | chr4:18057357-18059459 REVERSE LENGTH=386
CotAD_61896	AT2G37630.1	response to osmotic stress	Symbols: ATPHAN, AS1, ATMYB91, MYB91 | myb-like HTH transcriptional regulator family protein | chr2:15781798-15782901 REVERSE LENGTH=367
CotAD_61901	AT5G02410.1	response to osmotic stress	Symbols: | DIE2/ALG10 family | chr5:517319-519634 REVERSE LENGTH=509
CotAD_61918	AT5G20510.1	response to osmotic stress	Symbols: AL5 | alfin-like 5 | chr5:6939991-6942846 REVERSE LENGTH=260
CotAD_61934	AT5G12030.1	response to osmotic stress	Symbols: AT-HSP17.6A, HSP17.6, HSP17.6A | heat shock protein 17.6A | chr5:3884214-3884684 REVERSE LENGTH=156
CotAD_61958	AT3G16890.1	response to osmotic stress	Symbols: PPR40 | pentatricopeptide (PPR) domain protein 40 | chr3:5768401-5770380 REVERSE LENGTH=659
CotAD_62034	AT5G49450.1	response to osmotic stress	Symbols: AtbZIP1, bZIP1 | basic leucine-zipper 1 | chr5:20052145-20052582 FORWARD LENGTH=145
CotAD_62037	AT2G17840.1	response to osmotic stress	Symbols: ERD7 | Senescence/dehydration-associated protein-related | chr2:7755923-7757798 REVERSE LENGTH=452
CotAD_62042	AT3G52300.1	response to osmotic stress	Symbols: ATPQ | ATP synthase D chain, mitochondrial | chr3:19396689-19398119 FORWARD LENGTH=168
CotAD_62064	AT5G10860.1	response to osmotic stress	Symbols: | Cystathionine beta-synthase (CBS) family protein | chr5:3429173-3430142 REVERSE LENGTH=206
CotAD_62072	AT3G47600.1	response to osmotic stress	Symbols: MYB94, ATMYBCP70, ATMYB94 | myb domain protein 94 | chr3:17539627-17541035 REVERSE LENGTH=333
CotAD_62092	AT3G55270.1	response to osmotic stress	Symbols: MKP1, ATMKP1 | mitogen-activated protein kinase phosphatase 1 | chr3:20496775-20499408 FORWARD LENGTH=784
CotAD_62252	AT2G40950.1	response to osmotic stress	Symbols: BZIP17 | Basic-leucine zipper (bZIP) transcription factor family protein | chr2:17087823-17090326 REVERSE LENGTH=721
CotAD_62257	AT3G55530.1	response to osmotic stress	Symbols: SDIR1 | RING/U-box superfamily protein | chr3:20595300-20597188 REVERSE LENGTH=273
CotAD_62346	AT2G37170.1	response to osmotic stress	Symbols: PIP2B, PIP2;2 | plasma membrane intrinsic protein 2 | chr2:15613624-15614791 REVERSE LENGTH=285
CotAD_62452	AT1G05680.1	response to osmotic stress	Symbols: UGT74E2 | Uridine diphosphate glycosyltransferase 74E2 | chr1:1703196-1704639 REVERSE LENGTH=453
CotAD_62475	AT1G27760.3	response to osmotic stress	Symbols: SAT32, ATSAT32 | interferon-related developmental regulator family protein / IFRD protein family | chr1:9668895-9671322 FORWARD LENGTH=441
CotAD_62485	AT2G31180.1	response to osmotic stress	Symbols: ATMYB14, MYB14AT, MYB14 | myb domain protein 14 | chr2:13286806-13288175 REVERSE LENGTH=249
CotAD_62560	AT2G05710.1	response to osmotic stress	Symbols: ACO3 | aconitase 3 | chr2:2141591-2146350 FORWARD LENGTH=990
CotAD_62689	AT2G01570.1	response to osmotic stress	Symbols: RGA1, RGA | GRAS family transcription factor family protein | chr2:255581-257344 REVERSE LENGTH=587
CotAD_62693	AT2G01570.1	response to osmotic stress	Symbols: RGA1, RGA | GRAS family transcription factor family protein | chr2:255581-257344 REVERSE LENGTH=587
CotAD_62694	AT2G01570.1	response to osmotic stress	Symbols: RGA1, RGA | GRAS family transcription factor family protein | chr2:255581-257344 REVERSE LENGTH=587
CotAD_62696	AT2G01570.1	response to osmotic stress	Symbols: RGA1, RGA | GRAS family transcription factor family protein | chr2:255581-257344 REVERSE LENGTH=587
CotAD_62833	AT4G34110.1	response to osmotic stress	Symbols: PAB2, PABP2, ATPAB2 | poly(A) binding protein 2 | chr4:16336732-16339892 FORWARD LENGTH=629
CotAD_62951	AT4G39090.1	response to osmotic stress	Symbols: RD19, RD19A | Papain family cysteine protease | chr4:18215826-18217326 REVERSE LENGTH=368
CotAD_62974	AT2G01570.1	response to osmotic stress	Symbols: RGA1, RGA | GRAS family transcription factor family protein | chr2:255581-257344 REVERSE LENGTH=587
CotAD_63152	AT2G05710.1	response to osmotic stress	Symbols: ACO3 | aconitase 3 | chr2:2141591-2146350 FORWARD LENGTH=990
CotAD_63186	AT4G34110.1	response to osmotic stress	Symbols: PAB2, PABP2, ATPAB2 | poly(A) binding protein 2 | chr4:16336732-16339892 FORWARD LENGTH=629
CotAD_63248	AT5G23860.2	response to osmotic stress	Symbols: TUB8 | tubulin beta 8 | chr5:8042962-8044528 FORWARD LENGTH=449
CotAD_63281	AT4G17260.1	response to osmotic stress	Symbols: | Lactate/malate dehydrogenase family protein | chr4:9674057-9675309 FORWARD LENGTH=353
CotAD_63285	AT1G27730.1	response to osmotic stress	Symbols: STZ, ZAT10 | salt tolerance zinc finger | chr1:9648302-9648985 REVERSE LENGTH=227
CotAD_63291	AT1G27760.3	response to osmotic stress	Symbols: SAT32, ATSAT32 | interferon-related developmental regulator family protein / IFRD protein family | chr1:9668895-9671322 FORWARD LENGTH=441
CotAD_63360	AT1G03060.1	response to osmotic stress	Symbols: SPI | Beige/BEACH domain ;WD domain, G-beta repeat protein | chr1:712971-726891 REVERSE LENGTH=3601
CotAD_63425	AT2G39800.4	response to osmotic stress	Symbols: P5CS1 | delta1-pyrroline-5-carboxylate synthase 1 | chr2:16598516-16602939 REVERSE LENGTH=717
CotAD_63426	AT2G37770.2	response to osmotic stress	Symbols: | NAD(P)-linked oxidoreductase superfamily protein | chr2:15834888-15836659 FORWARD LENGTH=315
CotAD_63427	AT2G37770.2	response to osmotic stress	Symbols: | NAD(P)-linked oxidoreductase superfamily protein | chr2:15834888-15836659 FORWARD LENGTH=315
CotAD_63428	AT2G37770.1	response to osmotic stress	Symbols: | NAD(P)-linked oxidoreductase superfamily protein | chr2:15834888-15836390 FORWARD LENGTH=283
CotAD_63522	AT3G06190.1	response to osmotic stress	Symbols: ATBPM2, BPM2 | BTB-POZ and MATH domain 2 | chr3:1874577-1876575 REVERSE LENGTH=406
CotAD_63546	AT2G01570.1	response to osmotic stress	Symbols: RGA1, RGA | GRAS family transcription factor family protein | chr2:255581-257344 REVERSE LENGTH=587
CotAD_63547	AT2G01570.1	response to osmotic stress	Symbols: RGA1, RGA | GRAS family transcription factor family protein | chr2:255581-257344 REVERSE LENGTH=587
CotAD_63558	AT2G43790.1	response to osmotic stress	Symbols: ATMPK6, MPK6, MAPK6, ATMAPK6 | MAP kinase 6 | chr2:18138477-18140693 FORWARD LENGTH=395
CotAD_63570	AT3G14080.2	response to osmotic stress	Symbols: | Small nuclear ribonucleoprotein family protein | chr3:4667717-4668989 FORWARD LENGTH=128
CotAD_63578	AT5G49720.1	response to osmotic stress	Symbols: ATGH9A1, TSD1, DEC, KOR, RSW2, IRX2, KOR1, GH9A1 | glycosyl hydrolase 9A1 | chr5:20197765-20200168 REVERSE LENGTH=621
CotAD_63617	AT5G35750.1	response to osmotic stress	Symbols: AHK2, HK2 | histidine kinase 2 | chr5:13911743-13916337 REVERSE LENGTH=1176
CotAD_63643	AT3G01470.1	response to osmotic stress	Symbols: ATHB-1, ATHB1, HD-ZIP-1, HAT5, HB-1 | homeobox 1 | chr3:182648-184034 REVERSE LENGTH=272
CotAD_63698	AT4G39090.1	response to osmotic stress	Symbols: RD19, RD19A | Papain family cysteine protease | chr4:18215826-18217326 REVERSE LENGTH=368
CotAD_63763	AT1G15020.2	response to osmotic stress	Symbols: ATQSOX1, QSO2, QSOX1 | quiescin-sulfhydryl oxidase 1 | chr1:5173341-5176105 REVERSE LENGTH=528
CotAD_63770	AT1G78080.1	response to osmotic stress	Symbols: RAP2.4 | related to AP2 4 | chr1:29364790-29365794 FORWARD LENGTH=334
CotAD_63825	AT3G02230.1	response to osmotic stress	Symbols: RGP1, ATRGP1 | reversibly glycosylated polypeptide 1 | chr3:415463-417304 FORWARD LENGTH=357
CotAD_63879	AT2G01570.1	response to osmotic stress	Symbols: RGA1, RGA | GRAS family transcription factor family protein | chr2:255581-257344 REVERSE LENGTH=587
CotAD_63920	AT2G38750.1	response to osmotic stress	Symbols: ANNAT4 | annexin 4 | chr2:16196582-16198431 REVERSE LENGTH=319
CotAD_63921	AT2G38750.1	response to osmotic stress	Symbols: ANNAT4 | annexin 4 | chr2:16196582-16198431 REVERSE LENGTH=319
CotAD_63922	AT2G38760.1	response to osmotic stress	Symbols: ANNAT3, ANN3 | annexin 3 | chr2:16201086-16202490 FORWARD LENGTH=321
CotAD_64014	AT4G01280.2	response to osmotic stress	Symbols: | Homeodomain-like superfamily protein | chr4:535288-536854 FORWARD LENGTH=303
CotAD_64049	AT4G01370.1	response to osmotic stress	Symbols: ATMPK4, MPK4 | MAP kinase 4 | chr4:567219-568889 FORWARD LENGTH=376
CotAD_64052	AT4G01280.2	response to osmotic stress	Symbols: | Homeodomain-like superfamily protein | chr4:535288-536854 FORWARD LENGTH=303
CotAD_64081	AT5G15310.1	response to osmotic stress	Symbols: ATMYB16, ATMIXTA, MYB16 | myb domain protein 16 | chr5:4974894-4976106 FORWARD LENGTH=326
CotAD_64137	AT3G55990.1	response to osmotic stress	Symbols: ESK1, TBL29 | Plant protein of unknown function (DUF828) | chr3:20780410-20782931 FORWARD LENGTH=487
CotAD_64173	AT3G46550.1	response to osmotic stress	Symbols: SOS5 | Fasciclin-like arabinogalactan family protein | chr3:17136612-17137874 REVERSE LENGTH=420
CotAD_64206	AT5G17920.2	response to osmotic stress	Symbols: ATCIMS | Cobalamin-independent synthase family protein | chr5:5935771-5939195 FORWARD LENGTH=765
CotAD_64251	AT1G27320.1	response to osmotic stress	Symbols: AHK3, HK3 | histidine kinase 3 | chr1:9487780-9492027 FORWARD LENGTH=1036
CotAD_64297	AT1G56340.2	response to osmotic stress	Symbols: CRT1, CRT1a, AtCRT1a | calreticulin 1a | chr1:21090022-21092630 REVERSE LENGTH=424
CotAD_64321	AT2G47190.1	response to osmotic stress	Symbols: ATMYB2, MYB2 | myb domain protein 2 | chr2:19376284-19377297 FORWARD LENGTH=273
CotAD_64336	AT1G77510.1	response to osmotic stress	Symbols: ATPDIL1-2, PDI6, ATPDI6, PDIL1-2 | PDI-like 1-2 | chr1:29126742-29129433 FORWARD LENGTH=508
CotAD_64340	AT1G77120.1	response to osmotic stress	Symbols: ADH1, ADH, ATADH, ATADH1 | alcohol dehydrogenase 1 | chr1:28975509-28977216 FORWARD LENGTH=379
CotAD_64354	AT5G47030.1	response to osmotic stress	Symbols: | ATPase, F1 complex, delta/epsilon subunit | chr5:19090384-19092034 FORWARD LENGTH=203
CotAD_64461	AT1G55870.1	response to osmotic stress	Symbols: ATPARN, AHG2 | Polynucleotidyl transferase, ribonuclease H-like superfamily protein | chr1:20895663-20898359 FORWARD LENGTH=689
CotAD_64493	AT1G03060.1	response to osmotic stress	Symbols: SPI | Beige/BEACH domain ;WD domain, G-beta repeat protein | chr1:712971-726891 REVERSE LENGTH=3601
CotAD_64499	AT1G15690.1	response to osmotic stress	Symbols: AVP1, ATAVP3, AVP-3, AtVHP1;1 | Inorganic H pyrophosphatase family protein | chr1:5399115-5402185 FORWARD LENGTH=770
CotAD_64547	AT1G16060.1	response to osmotic stress	Symbols: ADAP | ARIA-interacting double AP2 domain protein | chr1:5508563-5511609 FORWARD LENGTH=345
CotAD_64649	AT3G10920.1	response to osmotic stress	Symbols: MSD1, MEE33, ATMSD1 | manganese superoxide dismutase 1 | chr3:3418015-3419581 FORWARD LENGTH=231
CotAD_64705	AT5G20510.1	response to osmotic stress	Symbols: AL5 | alfin-like 5 | chr5:6939991-6942846 REVERSE LENGTH=260
CotAD_64719	AT1G22640.1	response to osmotic stress	Symbols: ATMYB3, MYB3 | myb domain protein 3 | chr1:8006289-8007219 FORWARD LENGTH=257
CotAD_64738	AT5G14640.1	response to osmotic stress	Symbols: ATSK13, SK13 | shaggy-like kinase 13 | chr5:4719350-4721772 REVERSE LENGTH=410
CotAD_64770	AT1G01140.1	response to osmotic stress	Symbols: CIPK9, SnRK3.12, PKS6 | CBL-interacting protein kinase 9 | chr1:64398-67512 REVERSE LENGTH=447
CotAD_64780	AT1G43700.1	response to osmotic stress	Symbols: VIP1, SUE3 | VIRE2-interacting protein 1 | chr1:16484352-16486017 FORWARD LENGTH=341
CotAD_64986	AT5G17490.1	response to osmotic stress	Symbols: RGL3 | RGA-like protein 3 | chr5:5764316-5765887 REVERSE LENGTH=523
CotAD_64996	AT2G01570.1	response to osmotic stress	Symbols: RGA1, RGA | GRAS family transcription factor family protein | chr2:255581-257344 REVERSE LENGTH=587
CotAD_65107	AT2G05710.1	response to osmotic stress	Symbols: ACO3 | aconitase 3 | chr2:2141591-2146350 FORWARD LENGTH=990
CotAD_65138	AT1G05680.1	response to osmotic stress	Symbols: UGT74E2 | Uridine diphosphate glycosyltransferase 74E2 | chr1:1703196-1704639 REVERSE LENGTH=453
CotAD_65286	AT4G33000.2	response to osmotic stress	Symbols: CBL10, SCABP8, ATCBL10 | calcineurin B-like protein 10 | chr4:15924821-15926398 FORWARD LENGTH=246
CotAD_65315	AT1G56450.1	response to osmotic stress	Symbols: PBG1 | 20S proteasome beta subunit G1 | chr1:21141970-21144186 FORWARD LENGTH=246
CotAD_65317	AT4G23400.1	response to osmotic stress	Symbols: PIP1D, PIP1;5 | plasma membrane intrinsic protein 1;5 | chr4:12220792-12222155 FORWARD LENGTH=287
CotAD_65333	AT3G55530.1	response to osmotic stress	Symbols: SDIR1 | RING/U-box superfamily protein | chr3:20595300-20597188 REVERSE LENGTH=273
CotAD_65474	AT1G66350.1	response to osmotic stress	Symbols: RGL1, RGL | RGA-like 1 | chr1:24748327-24749862 FORWARD LENGTH=511
CotAD_65490	AT1G56600.1	response to osmotic stress	Symbols: AtGolS2, GolS2 | galactinol synthase 2 | chr1:21207620-21209291 FORWARD LENGTH=335
CotAD_65491	AT2G47180.1	response to osmotic stress	Symbols: AtGolS1, GolS1 | galactinol synthase 1 | chr2:19369049-19370372 REVERSE LENGTH=344
CotAD_65536	AT1G27760.3	response to osmotic stress	Symbols: SAT32, ATSAT32 | interferon-related developmental regulator family protein / IFRD protein family | chr1:9668895-9671322 FORWARD LENGTH=441
CotAD_65599	AT5G13330.1	response to osmotic stress	Symbols: Rap2.6L | related to AP2 6l | chr5:4272384-4274461 FORWARD LENGTH=212
CotAD_65633	AT5G24090.1	response to osmotic stress	Symbols: ATCHIA, CHIA | chitinase A | chr5:8143805-8145153 REVERSE LENGTH=302
CotAD_65689	AT1G77510.1	response to osmotic stress	Symbols: ATPDIL1-2, PDI6, ATPDI6, PDIL1-2 | PDI-like 1-2 | chr1:29126742-29129433 FORWARD LENGTH=508
CotAD_65690	AT1G44170.2	response to osmotic stress	Symbols: ALDH3H1, ALDH4 | aldehyde dehydrogenase 3H1 | chr1:16796564-16800031 REVERSE LENGTH=484
CotAD_65700	AT3G48330.2	response to osmotic stress	Symbols: PIMT1 | protein-l-isoaspartate methyltransferase 1 | chr3:17892969-17893975 REVERSE LENGTH=230
CotAD_65954	AT4G23650.1	response to osmotic stress	Symbols: CDPK6, CPK3 | calcium-dependent protein kinase 6 | chr4:12324967-12327415 REVERSE LENGTH=529
CotAD_65963	AT4G39090.1	response to osmotic stress	Symbols: RD19, RD19A | Papain family cysteine protease | chr4:18215826-18217326 REVERSE LENGTH=368
CotAD_66016	AT5G03280.1	response to osmotic stress	Symbols: EIN2, PIR2, CKR1, ERA3, ORE3, ORE2, ATEIN2 | NRAMP metal ion transporter family protein | chr5:788589-793066 FORWARD LENGTH=1294
CotAD_66025	AT2G37170.1	response to osmotic stress	Symbols: PIP2B, PIP2;2 | plasma membrane intrinsic protein 2 | chr2:15613624-15614791 REVERSE LENGTH=285
CotAD_66103	AT2G20880.1	response to osmotic stress	Symbols: | Integrase-type DNA-binding superfamily protein | chr2:8986053-8987063 FORWARD LENGTH=336
CotAD_66106	AT3G20250.1	response to osmotic stress	Symbols: APUM5, PUM5 | pumilio 5 | chr3:7059098-7062660 REVERSE LENGTH=961
CotAD_66127	AT3G51780.1	response to osmotic stress	Symbols: ATBAG4, BAG4 | BCL-2-associated athanogene 4 | chr3:19207029-19208178 REVERSE LENGTH=269
CotAD_66172	AT1G01140.3	response to osmotic stress	Symbols: CIPK9, PKS6 | CBL-interacting protein kinase 9 | chr1:64398-67512 REVERSE LENGTH=451
CotAD_66186	AT3G02230.1	response to osmotic stress	Symbols: RGP1, ATRGP1 | reversibly glycosylated polypeptide 1 | chr3:415463-417304 FORWARD LENGTH=357
CotAD_66235	AT4G34110.1	response to osmotic stress	Symbols: PAB2, PABP2, ATPAB2 | poly(A) binding protein 2 | chr4:16336732-16339892 FORWARD LENGTH=629
CotAD_66259	AT1G55870.1	response to osmotic stress	Symbols: ATPARN, AHG2 | Polynucleotidyl transferase, ribonuclease H-like superfamily protein | chr1:20895663-20898359 FORWARD LENGTH=689
CotAD_66297	AT3G07370.1	response to osmotic stress	Symbols: ATCHIP, CHIP | carboxyl terminus of HSC70-interacting protein | chr3:2358323-2360301 REVERSE LENGTH=278
CotAD_66344	AT3G23250.1	response to osmotic stress	Symbols: MYB15, ATY19, ATMYB15 | myb domain protein 15 | chr3:8309492-8310624 FORWARD LENGTH=285
CotAD_66412	AT1G04410.1	response to osmotic stress	Symbols: | Lactate/malate dehydrogenase family protein | chr1:1189418-1191267 REVERSE LENGTH=332
CotAD_66439	AT3G03250.1	response to osmotic stress	Symbols: UGP, UGP1, AtUGP1 | UDP-GLUCOSE PYROPHOSPHORYLASE 1 | chr3:749761-754014 REVERSE LENGTH=469
CotAD_66481	AT4G38240.3	response to osmotic stress	Symbols: CGL1 | alpha-1,3-mannosyl-glycoprotein beta-1,2-N-acetylglucosaminyltransferase, putative | chr4:17932006-17935209 REVERSE LENGTH=433
CotAD_66524	AT5G65020.1	response to osmotic stress	Symbols: ANNAT2 | annexin 2 | chr5:25973915-25975554 FORWARD LENGTH=317
CotAD_66525	AT2G04030.1	response to osmotic stress	Symbols: CR88, EMB1956, HSP90.5, Hsp88.1, AtHsp90.5 | Chaperone protein htpG family protein | chr2:1281983-1285909 FORWARD LENGTH=780
CotAD_66555	AT5G15310.1	response to osmotic stress	Symbols: ATMYB16, ATMIXTA, MYB16 | myb domain protein 16 | chr5:4974894-4976106 FORWARD LENGTH=326
CotAD_66561	AT1G24460.1	response to osmotic stress	Symbols: | unknown protein; FUNCTIONS IN: molecular_function unknown; INVOLVED IN: biological_process unknown; LOCATED IN: cellular_component unknown; EXPRESSED IN: 23 plant structures; EXPRESSED DURING: 14 growth stages; BEST Arabidopsis thaliana protein match is: unknown protein (TAIR:AT4G31570.1); Has 181008 Blast hits to 85359 proteins in 3551 species: Archae - 3290; Bacteria - 48304; Metazoa…
CotAD_66562	AT1G24460.2	response to osmotic stress	Symbols: | unknown protein; FUNCTIONS IN: molecular_function unknown; INVOLVED IN: biological_process unknown; LOCATED IN: cellular_component unknown; EXPRESSED IN: 22 plant structures; EXPRESSED DURING: 14 growth stages; BEST Arabidopsis thaliana protein match is: unknown protein (TAIR:AT4G31570.1). | chr1:8666072-8672338 FORWARD LENGTH=1732
CotAD_66563	AT1G24460.1	response to osmotic stress	Symbols: | unknown protein; FUNCTIONS IN: molecular_function unknown; INVOLVED IN: biological_process unknown; LOCATED IN: cellular_component unknown; EXPRESSED IN: 23 plant structures; EXPRESSED DURING: 14 growth stages; BEST Arabidopsis thaliana protein match is: unknown protein (TAIR:AT4G31570.1); Has 181008 Blast hits to 85359 proteins in 3551 species: Archae - 3290; Bacteria - 48304; Metazoa…
CotAD_66693	AT3G55990.1	response to osmotic stress	Symbols: ESK1, TBL29 | Plant protein of unknown function (DUF828) | chr3:20780410-20782931 FORWARD LENGTH=487
CotAD_66773	AT1G64060.1	response to osmotic stress	Symbols: ATRBOH F, ATRBOHF, RBOHAP108, RBOHF, RBOH F | respiratory burst oxidase protein F | chr1:23770266-23776317 FORWARD LENGTH=944
CotAD_66863	AT1G18330.1	response to osmotic stress	Symbols: EPR1, RVE7 | Homeodomain-like superfamily protein | chr1:6306196-6307640 REVERSE LENGTH=346
CotAD_66918	AT5G14920.1	response to osmotic stress	Symbols: | Gibberellin-regulated family protein | chr5:4826598-4827761 FORWARD LENGTH=275
CotAD_66932	AT1G65930.1	response to osmotic stress	Symbols: cICDH | cytosolic NADP+-dependent isocitrate dehydrogenase | chr1:24539088-24541861 FORWARD LENGTH=410
CotAD_66970	AT1G35910.1	response to osmotic stress	Symbols: TPPD | Haloacid dehalogenase-like hydrolase (HAD) superfamily protein | chr1:13363200-13364965 REVERSE LENGTH=369
CotAD_67068	AT1G53210.1	response to osmotic stress	Symbols: | sodium/calcium exchanger family protein / calcium-binding EF hand family protein | chr1:19844790-19847533 FORWARD LENGTH=585
CotAD_67155	AT2G44480.1	response to osmotic stress	Symbols: BGLU17 | beta glucosidase 17 | chr2:18359780-18363001 FORWARD LENGTH=517
CotAD_67209	AT4G17615.1	response to osmotic stress	Symbols: CBL1, ATCBL1, SCABP5 | calcineurin B-like protein 1 | chr4:9817142-9818995 FORWARD LENGTH=213
CotAD_67268	AT1G74520.1	response to osmotic stress	Symbols: ATHVA22A, HVA22A | HVA22 homologue A | chr1:28008109-28009156 REVERSE LENGTH=177
CotAD_67328	AT1G69700.1	response to osmotic stress	Symbols: ATHVA22C, HVA22C | HVA22 homologue C | chr1:26220337-26221663 FORWARD LENGTH=184
CotAD_67408	AT4G23400.1	response to osmotic stress	Symbols: PIP1D, PIP1;5 | plasma membrane intrinsic protein 1;5 | chr4:12220792-12222155 FORWARD LENGTH=287
CotAD_67417	AT5G20350.1	response to osmotic stress	Symbols: TIP1 | Ankyrin repeat family protein with DHHC zinc finger domain | chr5:6876772-6881102 FORWARD LENGTH=620
CotAD_67436	AT5G12250.1	response to osmotic stress	Symbols: TUB6 | beta-6 tubulin | chr5:3961317-3962971 REVERSE LENGTH=449
CotAD_67466	AT4G08500.1	response to osmotic stress	Symbols: MEKK1, ATMEKK1, MAPKKK8, ARAKIN | MAPK/ERK kinase kinase 1 | chr4:5404272-5407062 REVERSE LENGTH=608
CotAD_67488	AT2G43790.1	response to osmotic stress	Symbols: ATMPK6, MPK6, MAPK6, ATMAPK6 | MAP kinase 6 | chr2:18138477-18140693 FORWARD LENGTH=395
CotAD_67538	AT1G69310.2	response to osmotic stress	Symbols: WRKY57, ATWRKY57 | WRKY DNA-binding protein 57 | chr1:26056118-26057909 REVERSE LENGTH=287
CotAD_67539	AT5G19330.1	response to osmotic stress	Symbols: ARIA | ARM repeat protein interacting with ABF2 | chr5:6508095-6512701 REVERSE LENGTH=710
CotAD_67586	AT3G10920.1	response to osmotic stress	Symbols: MSD1, MEE33, ATMSD1 | manganese superoxide dismutase 1 | chr3:3418015-3419581 FORWARD LENGTH=231
CotAD_67589	AT3G10920.1	response to osmotic stress	Symbols: MSD1, MEE33, ATMSD1 | manganese superoxide dismutase 1 | chr3:3418015-3419581 FORWARD LENGTH=231
CotAD_67622	AT1G01620.1	response to osmotic stress	Symbols: PIP1C, TMP-B, PIP1;3 | plasma membrane intrinsic protein 1C | chr1:225986-227176 REVERSE LENGTH=286
CotAD_67645	AT5G01410.1	response to osmotic stress	Symbols: PDX1, ATPDX1.3, RSR4, PDX1.3, ATPDX1 | Aldolase-type TIM barrel family protein | chr5:172576-173505 REVERSE LENGTH=309
CotAD_67662	AT3G01470.1	response to osmotic stress	Symbols: ATHB-1, ATHB1, HD-ZIP-1, HAT5, HB-1 | homeobox 1 | chr3:182648-184034 REVERSE LENGTH=272
CotAD_67702	AT1G01140.1	response to osmotic stress	Symbols: CIPK9, SnRK3.12, PKS6 | CBL-interacting protein kinase 9 | chr1:64398-67512 REVERSE LENGTH=447
CotAD_67712	AT2G04030.1	response to osmotic stress	Symbols: CR88, EMB1956, HSP90.5, Hsp88.1, AtHsp90.5 | Chaperone protein htpG family protein | chr2:1281983-1285909 FORWARD LENGTH=780
CotAD_67757	AT5G35220.1	response to osmotic stress	Symbols: EGY1 | Peptidase M50 family protein | chr5:13484606-13487546 REVERSE LENGTH=548
CotAD_67761	AT3G03740.1	response to osmotic stress	Symbols: ATBPM4, BPM4 | BTB-POZ and MATH domain 4 | chr3:937106-939807 REVERSE LENGTH=465
CotAD_67775	AT5G57630.1	response to osmotic stress	Symbols: CIPK21, SnRK3.4 | CBL-interacting protein kinase 21 | chr5:23341092-23343143 REVERSE LENGTH=416
CotAD_67784	AT3G51780.1	response to osmotic stress	Symbols: ATBAG4, BAG4 | BCL-2-associated athanogene 4 | chr3:19207029-19208178 REVERSE LENGTH=269
CotAD_67836	AT2G47460.1	response to osmotic stress	Symbols: MYB12, ATMYB12, PFG1 | myb domain protein 12 | chr2:19476438-19479242 FORWARD LENGTH=371
CotAD_67875	AT5G43060.1	response to osmotic stress	Symbols: | Granulin repeat cysteine protease family protein | chr5:17269784-17272117 REVERSE LENGTH=463
CotAD_67952	AT4G17340.1	response to osmotic stress	Symbols: TIP2;2, DELTA-TIP2 | tonoplast intrinsic protein 2;2 | chr4:9699318-9700250 FORWARD LENGTH=250
CotAD_67961	AT4G24190.1	response to osmotic stress	Symbols: SHD, HSP90.7, AtHsp90.7, AtHsp90-7 | Chaperone protein htpG family protein | chr4:12551902-12555851 REVERSE LENGTH=823
CotAD_68109	AT1G08830.2	response to osmotic stress	Symbols: CSD1 | copper/zinc superoxide dismutase 1 | chr1:2827700-2829053 FORWARD LENGTH=152
CotAD_68115	AT5G47390.1	response to osmotic stress	Symbols: | myb-like transcription factor family protein | chr5:19227001-19228546 FORWARD LENGTH=365
CotAD_68171	AT1G74520.1	response to osmotic stress	Symbols: ATHVA22A, HVA22A | HVA22 homologue A | chr1:28008109-28009156 REVERSE LENGTH=177
CotAD_68317	AT1G16060.1	response to osmotic stress	Symbols: ADAP | ARIA-interacting double AP2 domain protein | chr1:5508563-5511609 FORWARD LENGTH=345
CotAD_68322	AT1G66340.1	response to osmotic stress	Symbols: ETR1, EIN1, ETR, AtETR1 | Signal transduction histidine kinase, hybrid-type, ethylene sensor | chr1:24734698-24737366 FORWARD LENGTH=738
CotAD_68379	AT4G32150.1	response to osmotic stress	Symbols: VAMP711, ATVAMP711 | vesicle-associated membrane protein 711 | chr4:15526407-15527651 REVERSE LENGTH=219
CotAD_68486	AT1G69700.1	response to osmotic stress	Symbols: ATHVA22C, HVA22C | HVA22 homologue C | chr1:26220337-26221663 FORWARD LENGTH=184
CotAD_68489	AT5G20350.1	response to osmotic stress	Symbols: TIP1 | Ankyrin repeat family protein with DHHC zinc finger domain | chr5:6876772-6881102 FORWARD LENGTH=620
CotAD_68491	AT5G35080.1	response to osmotic stress	Symbols: | INVOLVED IN: biological_process unknown; LOCATED IN: endomembrane system; EXPRESSED IN: 22 plant structures; EXPRESSED DURING: 13 growth stages; CONTAINS InterPro DOMAIN/s: Mannose-6-phosphate receptor, binding (InterPro:IPR009011), Glucosidase II beta subunit-like (InterPro:IPR012913); Has 30201 Blast hits to 17322 proteins in 780 species: Archae - 12; Bacteria - 1396; Metazoa - 17338…
CotAD_68500	AT4G33950.1	response to osmotic stress	Symbols: OST1, SNRK2-6, SRK2E, SNRK2.6, P44, ATOST1 | Protein kinase superfamily protein | chr4:16272364-16274657 FORWARD LENGTH=362
CotAD_68621	AT2G45960.1	response to osmotic stress	Symbols: PIP1B, TMP-A, ATHH2, PIP1;2 | plasma membrane intrinsic protein 1B | chr2:18910450-18911703 FORWARD LENGTH=286
CotAD_68679	AT1G72370.1	response to osmotic stress	Symbols: P40, AP40, RP40, RPSAA | 40s ribosomal protein SA | chr1:27243148-27244842 REVERSE LENGTH=298
CotAD_68680	AT4G24190.2	response to osmotic stress	Symbols: SHD, AtHsp90.7, AtHsp90-7 | Chaperone protein htpG family protein | chr4:12551902-12555851 REVERSE LENGTH=823
CotAD_68682	AT1G60490.1	response to osmotic stress	Symbols: ATVPS34, VPS34, PI3K | vacuolar protein sorting 34 | chr1:22285792-22290190 REVERSE LENGTH=814
CotAD_68689	AT2G01900.1	response to osmotic stress	Symbols: | DNAse I-like superfamily protein | chr2:406136-408933 FORWARD LENGTH=417
CotAD_68696	AT2G01830.2	response to osmotic stress	Symbols: WOL, CRE1, WOL1, AHK4, ATCRE1 | CHASE domain containing histidine kinase protein | chr2:363332-368016 REVERSE LENGTH=1080
CotAD_68698	AT1G32230.3	response to osmotic stress	Symbols: AtRCD1 | WWE protein-protein interaction domain protein family | chr1:11613427-11615748 FORWARD LENGTH=570
CotAD_68700	AT5G49630.1	response to osmotic stress	Symbols: AAP6 | amino acid permease 6 | chr5:20142681-20146441 REVERSE LENGTH=481
CotAD_68706	AT5G04280.1	response to osmotic stress	Symbols: | RNA-binding (RRM/RBD/RNP motifs) family protein with retrovirus zinc finger-like domain | chr5:1192461-1195413 FORWARD LENGTH=310
CotAD_68716	AT5G17960.1	response to osmotic stress	Symbols: | Cysteine/Histidine-rich C1 domain family protein | chr5:5945665-5947464 REVERSE LENGTH=599
CotAD_68768	AT2G37770.2	response to osmotic stress	Symbols: | NAD(P)-linked oxidoreductase superfamily protein | chr2:15834888-15836659 FORWARD LENGTH=315
CotAD_68818	AT5G20270.1	response to osmotic stress	Symbols: HHP1 | heptahelical transmembrane protein1 | chr5:6841025-6842656 REVERSE LENGTH=332
CotAD_68819	AT5G20270.1	response to osmotic stress	Symbols: HHP1 | heptahelical transmembrane protein1 | chr5:6841025-6842656 REVERSE LENGTH=332
CotAD_68830	AT1G05260.1	response to osmotic stress	Symbols: RCI3, RCI3A | Peroxidase superfamily protein | chr1:1529827-1531271 FORWARD LENGTH=326
CotAD_68846	AT3G61890.1	response to osmotic stress	Symbols: ATHB-12, ATHB12, HB-12 | homeobox 12 | chr3:22914346-22915239 REVERSE LENGTH=235
CotAD_68944	AT2G31180.1	response to osmotic stress	Symbols: ATMYB14, MYB14AT, MYB14 | myb domain protein 14 | chr2:13286806-13288175 REVERSE LENGTH=249
CotAD_68953	AT3G08720.2	response to osmotic stress	Symbols: ATPK19, ATPK2 | serine/threonine protein kinase 2 | chr3:2648625-2650407 REVERSE LENGTH=471
CotAD_68954	AT1G74840.1	response to osmotic stress	Symbols: | Homeodomain-like superfamily protein | chr1:28116201-28117317 REVERSE LENGTH=265
CotAD_69006	AT2G43000.1	response to osmotic stress	Symbols: anac042, NAC042 | NAC domain containing protein 42 | chr2:17880617-17882584 REVERSE LENGTH=275
CotAD_69046	AT5G57630.1	response to osmotic stress	Symbols: CIPK21, SnRK3.4 | CBL-interacting protein kinase 21 | chr5:23341092-23343143 REVERSE LENGTH=416
CotAD_69067	AT2G01980.1	response to osmotic stress	Symbols: SOS1, ATSOS1, ATNHX7 | sodium proton exchanger, putative (NHX7) (SOS1) | chr2:457070-463145 FORWARD LENGTH=1146
CotAD_69068	AT2G01980.1	response to osmotic stress	Symbols: SOS1, ATSOS1, ATNHX7 | sodium proton exchanger, putative (NHX7) (SOS1) | chr2:457070-463145 FORWARD LENGTH=1146
CotAD_69069	AT1G59960.1	response to osmotic stress	Symbols: | NAD(P)-linked oxidoreductase superfamily protein | chr1:22071410-22073067 REVERSE LENGTH=326
CotAD_69081	AT4G10310.1	response to osmotic stress	Symbols: HKT1, ATHKT1 | high-affinity K+ transporter 1 | chr4:6392008-6395667 FORWARD LENGTH=506
CotAD_69308	AT3G02230.1	response to osmotic stress	Symbols: RGP1, ATRGP1 | reversibly glycosylated polypeptide 1 | chr3:415463-417304 FORWARD LENGTH=357
CotAD_69311	AT5G17310.2	response to osmotic stress	Symbols: UGP2 | UDP-glucose pyrophosphorylase 2 | chr5:5696955-5700845 REVERSE LENGTH=470
CotAD_69312	AT5G17310.2	response to osmotic stress	Symbols: UGP2 | UDP-glucose pyrophosphorylase 2 | chr5:5696955-5700845 REVERSE LENGTH=470
CotAD_69338	AT2G04240.2	response to osmotic stress	Symbols: XERICO | RING/U-box superfamily protein | chr2:1461816-1462304 REVERSE LENGTH=162
CotAD_69339	AT2G04240.2	response to osmotic stress	Symbols: XERICO | RING/U-box superfamily protein | chr2:1461816-1462304 REVERSE LENGTH=162
CotAD_69340	AT2G04240.2	response to osmotic stress	Symbols: XERICO | RING/U-box superfamily protein | chr2:1461816-1462304 REVERSE LENGTH=162
CotAD_69353	AT3G44110.1	response to osmotic stress	Symbols: ATJ3, ATJ | DNAJ homologue 3 | chr3:15869115-15871059 REVERSE LENGTH=420
CotAD_69377	AT5G47910.1	response to osmotic stress	Symbols: RBOHD, ATRBOHD | respiratory burst oxidase homologue D | chr5:19397585-19401768 FORWARD LENGTH=921
CotAD_69386	AT2G33700.1	response to osmotic stress	Symbols: | Protein phosphatase 2C family protein | chr2:14254200-14255784 FORWARD LENGTH=380
CotAD_69498	AT5G17310.2	response to osmotic stress	Symbols: UGP2 | UDP-glucose pyrophosphorylase 2 | chr5:5696955-5700845 REVERSE LENGTH=470
CotAD_69501	AT4G34110.1	response to osmotic stress	Symbols: PAB2, PABP2, ATPAB2 | poly(A) binding protein 2 | chr4:16336732-16339892 FORWARD LENGTH=629
CotAD_69604	AT3G57290.1	response to osmotic stress	Symbols: EIF3E, TIF3E1, ATEIF3E-1, INT-6, ATINT6, INT6 | eukaryotic translation initiation factor 3E | chr3:21196786-21199073 REVERSE LENGTH=441
CotAD_69680	AT2G39760.1	response to osmotic stress	Symbols: ATBPM3, BPM3 | BTB/POZ/MATH-domains containing protein | chr2:16583213-16585983 FORWARD LENGTH=408
CotAD_69780	AT1G27320.1	response to osmotic stress	Symbols: AHK3, HK3 | histidine kinase 3 | chr1:9487780-9492027 FORWARD LENGTH=1036
CotAD_69855	AT3G23490.1	response to osmotic stress	Symbols: CYN | cyanase | chr3:8423238-8424415 REVERSE LENGTH=168
CotAD_69856	AT5G46050.1	response to osmotic stress	Symbols: ATPTR3, PTR3 | peptide transporter 3 | chr5:18675062-18679071 REVERSE LENGTH=582
CotAD_69871	AT3G23940.1	response to osmotic stress	Symbols: | dehydratase family | chr3:8648780-8652323 FORWARD LENGTH=608
CotAD_69876	AT4G08500.1	response to osmotic stress	Symbols: MEKK1, ATMEKK1, MAPKKK8, ARAKIN | MAPK/ERK kinase kinase 1 | chr4:5404272-5407062 REVERSE LENGTH=608
CotAD_69908	AT2G04240.2	response to osmotic stress	Symbols: XERICO | RING/U-box superfamily protein | chr2:1461816-1462304 REVERSE LENGTH=162
CotAD_69975	AT2G21660.2	response to osmotic stress	Symbols: ATGRP7, CCR2 | cold, circadian rhythm, and rna binding 2 | chr2:9265477-9266316 REVERSE LENGTH=159
CotAD_70128	AT3G57290.1	response to osmotic stress	Symbols: EIF3E, TIF3E1, ATEIF3E-1, INT-6, ATINT6, INT6 | eukaryotic translation initiation factor 3E | chr3:21196786-21199073 REVERSE LENGTH=441
CotAD_70142	AT2G47730.1	response to osmotic stress	Symbols: ATGSTF8, ATGSTF5, GST6, GSTF8 | glutathione S-transferase phi 8 | chr2:19558213-19559266 FORWARD LENGTH=263
CotAD_70157	AT1G60940.2	response to osmotic stress	Symbols: SNRK2-10, SNRK2.10, SRK2B | SNF1-related protein kinase 2.10 | chr1:22439398-22441896 REVERSE LENGTH=361
CotAD_70208	AT2G04240.2	response to osmotic stress	Symbols: XERICO | RING/U-box superfamily protein | chr2:1461816-1462304 REVERSE LENGTH=162
CotAD_70219	AT5G12250.1	response to osmotic stress	Symbols: TUB6 | beta-6 tubulin | chr5:3961317-3962971 REVERSE LENGTH=449
CotAD_70223	AT2G21660.2	response to osmotic stress	Symbols: ATGRP7, CCR2 | cold, circadian rhythm, and rna binding 2 | chr2:9265477-9266316 REVERSE LENGTH=159
CotAD_70276	AT5G24090.1	response to osmotic stress	Symbols: ATCHIA, CHIA | chitinase A | chr5:8143805-8145153 REVERSE LENGTH=302
CotAD_70277	AT5G24090.1	response to osmotic stress	Symbols: ATCHIA, CHIA | chitinase A | chr5:8143805-8145153 REVERSE LENGTH=302
CotAD_70325	AT4G33950.1	response to osmotic stress	Symbols: OST1, SNRK2-6, SRK2E, SNRK2.6, P44, ATOST1 | Protein kinase superfamily protein | chr4:16272364-16274657 FORWARD LENGTH=362
CotAD_70349	AT4G22330.1	response to osmotic stress	Symbols: ATCES1 | Alkaline phytoceramidase (aPHC) | chr4:11798483-11799549 FORWARD LENGTH=255
CotAD_70376	AT3G55990.1	response to osmotic stress	Symbols: ESK1, TBL29 | Plant protein of unknown function (DUF828) | chr3:20780410-20782931 FORWARD LENGTH=487
CotAD_70377	AT3G55990.1	response to osmotic stress	Symbols: ESK1, TBL29 | Plant protein of unknown function (DUF828) | chr3:20780410-20782931 FORWARD LENGTH=487
CotAD_70382	AT3G55990.1	response to osmotic stress	Symbols: ESK1, TBL29 | Plant protein of unknown function (DUF828) | chr3:20780410-20782931 FORWARD LENGTH=487
CotAD_70480	AT3G04720.1	response to osmotic stress	Symbols: PR4, HEL, PR-4 | pathogenesis-related 4 | chr3:1285691-1286531 REVERSE LENGTH=212
CotAD_70481	AT3G04720.1	response to osmotic stress	Symbols: PR4, HEL, PR-4 | pathogenesis-related 4 | chr3:1285691-1286531 REVERSE LENGTH=212
CotAD_70512	AT1G56450.1	response to osmotic stress	Symbols: PBG1 | 20S proteasome beta subunit G1 | chr1:21141970-21144186 FORWARD LENGTH=246
CotAD_70585	AT1G22640.1	response to osmotic stress	Symbols: ATMYB3, MYB3 | myb domain protein 3 | chr1:8006289-8007219 FORWARD LENGTH=257
CotAD_70621	AT5G03740.1	response to osmotic stress	Symbols: HD2C, HDT3 | histone deacetylase 2C | chr5:981994-983961 FORWARD LENGTH=294
CotAD_70622	AT2G36530.1	response to osmotic stress	Symbols: LOS2, ENO2 | Enolase | chr2:15321081-15323786 REVERSE LENGTH=444
CotAD_70626	AT2G38380.1	response to osmotic stress	Symbols: | Peroxidase superfamily protein | chr2:16076443-16078314 FORWARD LENGTH=349
CotAD_70642	AT1G22450.1	response to osmotic stress	Symbols: COX6B, ATCOX6B2 | cytochrome C oxidase 6B | chr1:7925447-7926918 FORWARD LENGTH=191
CotAD_70669	AT3G02360.1	response to osmotic stress	Symbols: | 6-phosphogluconate dehydrogenase family protein | chr3:482498-483958 FORWARD LENGTH=486
CotAD_70718	AT2G01570.1	response to osmotic stress	Symbols: RGA1, RGA | GRAS family transcription factor family protein | chr2:255581-257344 REVERSE LENGTH=587
CotAD_70809	AT4G35920.2	response to osmotic stress	Symbols: MCA1 | PLAC8 family protein | chr4:17012106-17014192 REVERSE LENGTH=421
CotAD_70812	AT3G16350.1	response to osmotic stress	Symbols: | Homeodomain-like superfamily protein | chr3:5547828-5549397 FORWARD LENGTH=387
CotAD_70826	AT5G58140.1	response to osmotic stress	Symbols: PHOT2, NPL1 | phototropin 2 | chr5:23524771-23529993 FORWARD LENGTH=915
CotAD_70827	AT5G58140.4	response to osmotic stress	Symbols: PHOT2, NPL1 | phototropin 2 | chr5:23524771-23528541 FORWARD LENGTH=689
CotAD_70935	AT4G26630.2	response to osmotic stress	Symbols: | DEK domain-containing chromatin associated protein | chr4:13430873-13434877 REVERSE LENGTH=763
CotAD_70965	AT2G16500.1	response to osmotic stress	Symbols: ADC1, ARGDC1, ARGDC, SPE1 | arginine decarboxylase 1 | chr2:7150796-7152904 REVERSE LENGTH=702
CotAD_71047	AT3G57530.1	response to osmotic stress	Symbols: CPK32, ATCPK32, CDPK32 | calcium-dependent protein kinase 32 | chr3:21296898-21299351 REVERSE LENGTH=538
CotAD_71071	AT3G06010.1	response to osmotic stress	Symbols: ATCHR12 | Homeotic gene regulator | chr3:1802435-1807284 REVERSE LENGTH=1102
CotAD_71072	AT5G19320.1	response to osmotic stress	Symbols: RANGAP2 | RAN GTPase activating protein 2 | chr5:6505310-6506947 REVERSE LENGTH=545
CotAD_71108	AT3G44550.1	response to osmotic stress	Symbols: FAR5 | fatty acid reductase 5 | chr3:16138060-16141409 FORWARD LENGTH=496
CotAD_71186	AT5G23860.2	response to osmotic stress	Symbols: TUB8 | tubulin beta 8 | chr5:8042962-8044528 FORWARD LENGTH=449
CotAD_71191	AT2G36530.1	response to osmotic stress	Symbols: LOS2, ENO2 | Enolase | chr2:15321081-15323786 REVERSE LENGTH=444
CotAD_71217	AT3G05700.1	response to osmotic stress	Symbols: | Drought-responsive family protein | chr3:1682432-1684323 REVERSE LENGTH=223
CotAD_71271	AT3G09350.1	response to osmotic stress	Symbols: Fes1A | Fes1A | chr3:2871216-2873109 FORWARD LENGTH=363
CotAD_71288	AT3G17510.1	response to osmotic stress	Symbols: CIPK1, SnRK3.16 | CBL-interacting protein kinase 1 | chr3:5989309-5992627 REVERSE LENGTH=444
CotAD_71294	AT3G06010.1	response to osmotic stress	Symbols: ATCHR12 | Homeotic gene regulator | chr3:1802435-1807284 REVERSE LENGTH=1102
CotAD_71295	AT5G19320.1	response to osmotic stress	Symbols: RANGAP2 | RAN GTPase activating protein 2 | chr5:6505310-6506947 REVERSE LENGTH=545
CotAD_71321	AT5G49720.1	response to osmotic stress	Symbols: ATGH9A1, TSD1, DEC, KOR, RSW2, IRX2, KOR1, GH9A1 | glycosyl hydrolase 9A1 | chr5:20197765-20200168 REVERSE LENGTH=621
CotAD_71324	AT5G37370.2	response to osmotic stress	Symbols: ATSRL1 | PRP38 family protein | chr5:14812845-14815988 REVERSE LENGTH=385
CotAD_71369	AT4G32410.1	response to osmotic stress	Symbols: CESA1, RSW1, AtCESA1 | cellulose synthase 1 | chr4:15641009-15646388 REVERSE LENGTH=1081
CotAD_71515	AT4G39090.1	response to osmotic stress	Symbols: RD19, RD19A | Papain family cysteine protease | chr4:18215826-18217326 REVERSE LENGTH=368
CotAD_71558	AT4G33950.1	response to osmotic stress	Symbols: OST1, SNRK2-6, SRK2E, SNRK2.6, P44, ATOST1 | Protein kinase superfamily protein | chr4:16272364-16274657 FORWARD LENGTH=362
CotAD_71581	AT1G27320.1	response to osmotic stress	Symbols: AHK3, HK3 | histidine kinase 3 | chr1:9487780-9492027 FORWARD LENGTH=1036
CotAD_71737	AT2G05710.1	response to osmotic stress	Symbols: ACO3 | aconitase 3 | chr2:2141591-2146350 FORWARD LENGTH=990
CotAD_71799	AT4G37530.1	response to osmotic stress	Symbols: | Peroxidase superfamily protein | chr4:17634786-17636082 FORWARD LENGTH=329
CotAD_71964	AT4G21440.1	response to osmotic stress	Symbols: ATMYB102, ATM4, MYB102 | MYB-like 102 | chr4:11418425-11419652 REVERSE LENGTH=350
CotAD_71976	AT3G22200.1	response to osmotic stress	Symbols: POP2, GABA-T, HER1 | Pyridoxal phosphate (PLP)-dependent transferases superfamily protein | chr3:7835286-7838863 FORWARD LENGTH=504
CotAD_72098	AT1G01140.3	response to osmotic stress	Symbols: CIPK9, PKS6 | CBL-interacting protein kinase 9 | chr1:64398-67512 REVERSE LENGTH=451
CotAD_72107	AT5G15310.1	response to osmotic stress	Symbols: ATMYB16, ATMIXTA, MYB16 | myb domain protein 16 | chr5:4974894-4976106 FORWARD LENGTH=326
CotAD_72108	AT4G21440.1	response to osmotic stress	Symbols: ATMYB102, ATM4, MYB102 | MYB-like 102 | chr4:11418425-11419652 REVERSE LENGTH=350
CotAD_72110	AT4G21440.1	response to osmotic stress	Symbols: ATMYB102, ATM4, MYB102 | MYB-like 102 | chr4:11418425-11419652 REVERSE LENGTH=350
CotAD_72118	AT1G59960.1	response to osmotic stress	Symbols: | NAD(P)-linked oxidoreductase superfamily protein | chr1:22071410-22073067 REVERSE LENGTH=326
CotAD_72119	AT1G59960.1	response to osmotic stress	Symbols: | NAD(P)-linked oxidoreductase superfamily protein | chr1:22071410-22073067 REVERSE LENGTH=326
CotAD_72121	AT1G59960.1	response to osmotic stress	Symbols: | NAD(P)-linked oxidoreductase superfamily protein | chr1:22071410-22073067 REVERSE LENGTH=326
CotAD_72160	AT2G37570.1	response to osmotic stress	Symbols: SLT1 | HSP20-like chaperones superfamily protein | chr2:15761466-15762950 REVERSE LENGTH=494
CotAD_72161	AT1G15690.1	response to osmotic stress	Symbols: AVP1, ATAVP3, AVP-3, AtVHP1;1 | Inorganic H pyrophosphatase family protein | chr1:5399115-5402185 FORWARD LENGTH=770
CotAD_72228	AT1G07890.8	response to osmotic stress	Symbols: APX1, MEE6, CS1, ATAPX1, ATAPX01 | ascorbate peroxidase 1 | chr1:2438005-2439435 FORWARD LENGTH=250
CotAD_72277	AT1G15100.1	response to osmotic stress	Symbols: RHA2A | RING-H2 finger A2A | chr1:5193703-5194170 REVERSE LENGTH=155
CotAD_72278	AT3G22200.1	response to osmotic stress	Symbols: POP2, GABA-T, HER1 | Pyridoxal phosphate (PLP)-dependent transferases superfamily protein | chr3:7835286-7838863 FORWARD LENGTH=504
CotAD_72373	AT5G52300.2	response to osmotic stress	Symbols: RD29B, LTI65 | CAP160 protein | chr5:21237205-21239404 FORWARD LENGTH=618
CotAD_72380	AT2G01980.1	response to osmotic stress	Symbols: SOS1, ATSOS1, ATNHX7 | sodium proton exchanger, putative (NHX7) (SOS1) | chr2:457070-463145 FORWARD LENGTH=1146
CotAD_72381	AT2G01980.1	response to osmotic stress	Symbols: SOS1, ATSOS1, ATNHX7 | sodium proton exchanger, putative (NHX7) (SOS1) | chr2:457070-463145 FORWARD LENGTH=1146
CotAD_72474	AT3G23940.1	response to osmotic stress	Symbols: | dehydratase family | chr3:8648780-8652323 FORWARD LENGTH=608
CotAD_72488	AT5G47030.1	response to osmotic stress	Symbols: | ATPase, F1 complex, delta/epsilon subunit | chr5:19090384-19092034 FORWARD LENGTH=203
CotAD_72522	AT1G68090.1	response to osmotic stress	Symbols: ANNAT5, ANN5 | annexin 5 | chr1:25519442-25520774 REVERSE LENGTH=316
CotAD_72528	AT1G01140.3	response to osmotic stress	Symbols: CIPK9, PKS6 | CBL-interacting protein kinase 9 | chr1:64398-67512 REVERSE LENGTH=451
CotAD_72571	AT5G47030.1	response to osmotic stress	Symbols: | ATPase, F1 complex, delta/epsilon subunit | chr5:19090384-19092034 FORWARD LENGTH=203
CotAD_72587	AT1G15690.2	response to osmotic stress	Symbols: AVP1, ATAVP3, AVP-3, AtVHP1;1 | Inorganic H pyrophosphatase family protein | chr1:5399115-5402185 FORWARD LENGTH=642
CotAD_72588	AT1G15690.1	response to osmotic stress	Symbols: AVP1, ATAVP3, AVP-3, AtVHP1;1 | Inorganic H pyrophosphatase family protein | chr1:5399115-5402185 FORWARD LENGTH=770
CotAD_72589	AT1G56340.2	response to osmotic stress	Symbols: CRT1, CRT1a, AtCRT1a | calreticulin 1a | chr1:21090022-21092630 REVERSE LENGTH=424
CotAD_72735	AT2G04240.2	response to osmotic stress	Symbols: XERICO | RING/U-box superfamily protein | chr2:1461816-1462304 REVERSE LENGTH=162
CotAD_72766	AT1G50010.1	response to osmotic stress	Symbols: TUA2 | tubulin alpha-2 chain | chr1:18517737-18519729 FORWARD LENGTH=450
CotAD_72917	AT1G78080.1	response to osmotic stress	Symbols: RAP2.4 | related to AP2 4 | chr1:29364790-29365794 FORWARD LENGTH=334
CotAD_72924	AT2G33700.1	response to osmotic stress	Symbols: | Protein phosphatase 2C family protein | chr2:14254200-14255784 FORWARD LENGTH=380
CotAD_72929	AT1G74520.1	response to osmotic stress	Symbols: ATHVA22A, HVA22A | HVA22 homologue A | chr1:28008109-28009156 REVERSE LENGTH=177
CotAD_72934	AT3G12360.1	response to osmotic stress	Symbols: ITN1 | Ankyrin repeat family protein | chr3:3934146-3936495 FORWARD LENGTH=590
CotAD_72970	AT4G34110.1	response to osmotic stress	Symbols: PAB2, PABP2, ATPAB2 | poly(A) binding protein 2 | chr4:16336732-16339892 FORWARD LENGTH=629
CotAD_73078	AT3G23600.1	response to osmotic stress	Symbols: | alpha/beta-Hydrolases superfamily protein | chr3:8473833-8475655 FORWARD LENGTH=239
CotAD_73252	AT3G49810.1	response to osmotic stress	Symbols: | ARM repeat superfamily protein | chr3:18474936-18476282 REVERSE LENGTH=448
CotAD_73363	AT5G46830.1	response to osmotic stress	Symbols: ATNIG1, NIG1 | NACL-inducible gene 1 | chr5:19002719-19004254 FORWARD LENGTH=511
CotAD_73451	AT5G49720.1	response to osmotic stress	Symbols: ATGH9A1, TSD1, DEC, KOR, RSW2, IRX2, KOR1, GH9A1 | glycosyl hydrolase 9A1 | chr5:20197765-20200168 REVERSE LENGTH=621
CotAD_73462	AT5G46180.1	response to osmotic stress	Symbols: DELTA-OAT | ornithine-delta-aminotransferase | chr5:18718766-18721271 REVERSE LENGTH=475
CotAD_73500	AT3G20250.1	response to osmotic stress	Symbols: APUM5, PUM5 | pumilio 5 | chr3:7059098-7062660 REVERSE LENGTH=961
CotAD_73520	AT2G43090.1	response to osmotic stress	Symbols: | Aconitase/3-isopropylmalate dehydratase protein | chr2:17918957-17919712 FORWARD LENGTH=251
CotAD_73695	AT5G17640.1	response to osmotic stress	Symbols: | Protein of unknown function (DUF1005) | chr5:5811047-5812429 REVERSE LENGTH=432
CotAD_73704	AT5G50950.2	response to osmotic stress	Symbols: FUM2 | FUMARASE 2 | chr5:20729687-20733636 FORWARD LENGTH=499
CotAD_73788	AT2G33380.1	response to osmotic stress	Symbols: RD20, CLO-3 | Caleosin-related family protein | chr2:14144984-14146374 REVERSE LENGTH=236
CotAD_73813	AT5G15310.1	response to osmotic stress	Symbols: ATMYB16, ATMIXTA, MYB16 | myb domain protein 16 | chr5:4974894-4976106 FORWARD LENGTH=326
CotAD_73884	AT5G46830.1	response to osmotic stress	Symbols: ATNIG1, NIG1 | NACL-inducible gene 1 | chr5:19002719-19004254 FORWARD LENGTH=511
CotAD_73886	AT1G50010.1	response to osmotic stress	Symbols: TUA2 | tubulin alpha-2 chain | chr1:18517737-18519729 FORWARD LENGTH=450
CotAD_73953	AT1G21750.1	response to osmotic stress	Symbols: ATPDIL1-1, ATPDI5, PDI5, PDIL1-1 | PDI-like 1-1 | chr1:7645767-7648514 FORWARD LENGTH=501
CotAD_74233	AT5G63980.1	response to osmotic stress	Symbols: SAL1, ALX8, ATSAL1, HOS2, FRY1, RON1 | Inositol monophosphatase family protein | chr5:25609840-25611802 FORWARD LENGTH=407
CotAD_74366	AT1G44170.2	response to osmotic stress	Symbols: ALDH3H1, ALDH4 | aldehyde dehydrogenase 3H1 | chr1:16796564-16800031 REVERSE LENGTH=484
CotAD_74494	AT2G47180.1	response to osmotic stress	Symbols: AtGolS1, GolS1 | galactinol synthase 1 | chr2:19369049-19370372 REVERSE LENGTH=344
CotAD_74524	AT5G61780.1	response to osmotic stress	Symbols: Tudor2, AtTudor2, TSN2 | TUDOR-SN protein 2 | chr5:24822012-24826641 FORWARD LENGTH=985
CotAD_74556	AT2G31180.1	response to osmotic stress	Symbols: ATMYB14, MYB14AT, MYB14 | myb domain protein 14 | chr2:13286806-13288175 REVERSE LENGTH=249
CotAD_74592	AT4G14300.1	response to osmotic stress	Symbols: | RNA-binding (RRM/RBD/RNP motifs) family protein | chr4:8231179-8232785 FORWARD LENGTH=411
CotAD_74660	AT4G14960.1	response to osmotic stress	Symbols: TUA6 | Tubulin/FtsZ family protein | chr4:8548753-8550319 REVERSE LENGTH=427
CotAD_74673	AT1G27320.1	response to osmotic stress	Symbols: AHK3, HK3 | histidine kinase 3 | chr1:9487780-9492027 FORWARD LENGTH=1036
CotAD_74703	AT3G55270.1	response to osmotic stress	Symbols: MKP1, ATMKP1 | mitogen-activated protein kinase phosphatase 1 | chr3:20496775-20499408 FORWARD LENGTH=784
CotAD_74738	AT2G04240.2	response to osmotic stress	Symbols: XERICO | RING/U-box superfamily protein | chr2:1461816-1462304 REVERSE LENGTH=162
CotAD_74747	AT1G49010.1	response to osmotic stress	Symbols: | Duplicated homeodomain-like superfamily protein | chr1:18132714-18133778 FORWARD LENGTH=314
CotAD_74756	AT3G16920.1	response to osmotic stress	Symbols: CTL2, ATCTL2 | chitinase-like protein 2 | chr3:5776663-5777886 REVERSE LENGTH=348
CotAD_74771	AT3G23940.1	response to osmotic stress	Symbols: | dehydratase family | chr3:8648780-8652323 FORWARD LENGTH=608
CotAD_74815	AT5G49480.1	response to osmotic stress	Symbols: ATCP1, CP1 | Ca2+-binding protein 1 | chr5:20070812-20071294 FORWARD LENGTH=160
CotAD_74825	AT4G21440.1	response to osmotic stress	Symbols: ATMYB102, ATM4, MYB102 | MYB-like 102 | chr4:11418425-11419652 REVERSE LENGTH=350
CotAD_74858	AT2G01570.1	response to osmotic stress	Symbols: RGA1, RGA | GRAS family transcription factor family protein | chr2:255581-257344 REVERSE LENGTH=587
CotAD_74865	AT5G67450.1	response to osmotic stress	Symbols: AZF1, ZF1 | zinc-finger protein 1 | chr5:26919142-26919879 REVERSE LENGTH=245
CotAD_74884	AT4G17260.1	response to osmotic stress	Symbols: | Lactate/malate dehydrogenase family protein | chr4:9674057-9675309 FORWARD LENGTH=353
CotAD_74894	AT2G47900.3	response to osmotic stress	Symbols: TLP3 | tubby like protein 3 | chr2:19611196-19612766 REVERSE LENGTH=407
CotAD_74937	AT2G21660.2	response to osmotic stress	Symbols: ATGRP7, CCR2 | cold, circadian rhythm, and rna binding 2 | chr2:9265477-9266316 REVERSE LENGTH=159
CotAD_74978	AT1G10370.1	response to osmotic stress	Symbols: GST30, ATGSTU17, GST30B, ERD9 | Glutathione S-transferase family protein | chr1:3397274-3398273 REVERSE LENGTH=227
CotAD_74979	AT1G10370.1	response to osmotic stress	Symbols: GST30, ATGSTU17, GST30B, ERD9 | Glutathione S-transferase family protein | chr1:3397274-3398273 REVERSE LENGTH=227
CotAD_74988	AT5G35080.1	response to osmotic stress	Symbols: | INVOLVED IN: biological_process unknown; LOCATED IN: endomembrane system; EXPRESSED IN: 22 plant structures; EXPRESSED DURING: 13 growth stages; CONTAINS InterPro DOMAIN/s: Mannose-6-phosphate receptor, binding (InterPro:IPR009011), Glucosidase II beta subunit-like (InterPro:IPR012913); Has 30201 Blast hits to 17322 proteins in 780 species: Archae - 12; Bacteria - 1396; Metazoa - 17338…
CotAD_75083	AT5G37370.2	response to osmotic stress	Symbols: ATSRL1 | PRP38 family protein | chr5:14812845-14815988 REVERSE LENGTH=385
CotAD_75091	AT5G19660.1	response to osmotic stress	Symbols: ATSBT6.1, S1P, ATS1P | SITE-1 protease | chr5:6642118-6646418 REVERSE LENGTH=1038
CotAD_75139	AT3G52300.1	response to osmotic stress	Symbols: ATPQ | ATP synthase D chain, mitochondrial | chr3:19396689-19398119 FORWARD LENGTH=168
CotAD_75157	AT4G21440.1	response to osmotic stress	Symbols: ATMYB102, ATM4, MYB102 | MYB-like 102 | chr4:11418425-11419652 REVERSE LENGTH=350
CotAD_75266	AT5G15310.1	response to osmotic stress	Symbols: ATMYB16, ATMIXTA, MYB16 | myb domain protein 16 | chr5:4974894-4976106 FORWARD LENGTH=326
CotAD_75303	AT1G77180.3	response to osmotic stress	Symbols: SKIP | chromatin protein family | chr1:28999791-29001632 REVERSE LENGTH=511
CotAD_75517	AT1G22450.1	response to osmotic stress	Symbols: COX6B, ATCOX6B2 | cytochrome C oxidase 6B | chr1:7925447-7926918 FORWARD LENGTH=191
CotAD_75522	AT1G45249.1	response to osmotic stress	Symbols: ABF2, AREB1, ATAREB1 | abscisic acid responsive elements-binding factor 2 | chr1:17165420-17167415 REVERSE LENGTH=416
CotAD_75580	AT3G06190.1	response to osmotic stress	Symbols: ATBPM2, BPM2 | BTB-POZ and MATH domain 2 | chr3:1874577-1876575 REVERSE LENGTH=406
CotAD_75630	AT1G35910.1	response to osmotic stress	Symbols: TPPD | Haloacid dehalogenase-like hydrolase (HAD) superfamily protein | chr1:13363200-13364965 REVERSE LENGTH=369
CotAD_75757	AT1G10880.1	response to osmotic stress	Symbols: | Core-2/I-branching beta-1,6-N-acetylglucosaminyltransferase family protein | chr1:3624035-3627021 REVERSE LENGTH=651
CotAD_75766	AT4G33000.2	response to osmotic stress	Symbols: CBL10, SCABP8, ATCBL10 | calcineurin B-like protein 10 | chr4:15924821-15926398 FORWARD LENGTH=246
CotAD_75831	AT1G77120.1	response to osmotic stress	Symbols: ADH1, ADH, ATADH, ATADH1 | alcohol dehydrogenase 1 | chr1:28975509-28977216 FORWARD LENGTH=379
CotAD_75885	AT5G35220.1	response to osmotic stress	Symbols: EGY1 | Peptidase M50 family protein | chr5:13484606-13487546 REVERSE LENGTH=548
CotAD_75899	AT5G03280.1	response to osmotic stress	Symbols: EIN2, PIR2, CKR1, ERA3, ORE3, ORE2, ATEIN2 | NRAMP metal ion transporter family protein | chr5:788589-793066 FORWARD LENGTH=1294
CotAD_75901	AT5G63510.1	response to osmotic stress	Symbols: GAMMA CAL1 | gamma carbonic anhydrase like 1 | chr5:25424054-25425612 FORWARD LENGTH=252
CotAD_75935	AT3G49810.1	response to osmotic stress	Symbols: | ARM repeat superfamily protein | chr3:18474936-18476282 REVERSE LENGTH=448
CotAD_75994	AT5G49720.1	response to osmotic stress	Symbols: ATGH9A1, TSD1, DEC, KOR, RSW2, IRX2, KOR1, GH9A1 | glycosyl hydrolase 9A1 | chr5:20197765-20200168 REVERSE LENGTH=621
CotAD_76044	AT1G78080.1	response to osmotic stress	Symbols: RAP2.4 | related to AP2 4 | chr1:29364790-29365794 FORWARD LENGTH=334
CotAD_76057	AT2G04240.2	response to osmotic stress	Symbols: XERICO | RING/U-box superfamily protein | chr2:1461816-1462304 REVERSE LENGTH=162
CotAD_76090	AT5G19660.1	response to osmotic stress	Symbols: ATSBT6.1, S1P, ATS1P | SITE-1 protease | chr5:6642118-6646418 REVERSE LENGTH=1038
CotAD_76122	AT3G52300.1	response to osmotic stress	Symbols: ATPQ | ATP synthase D chain, mitochondrial | chr3:19396689-19398119 FORWARD LENGTH=168
CotAD_76173	AT3G02230.1	response to osmotic stress	Symbols: RGP1, ATRGP1 | reversibly glycosylated polypeptide 1 | chr3:415463-417304 FORWARD LENGTH=357
CotAD_76224	AT5G03280.1	response to osmotic stress	Symbols: EIN2, PIR2, CKR1, ERA3, ORE3, ORE2, ATEIN2 | NRAMP metal ion transporter family protein | chr5:788589-793066 FORWARD LENGTH=1294
CotAD_76227	AT5G52660.1	response to osmotic stress	Symbols: | Homeodomain-like superfamily protein | chr5:21359423-21362037 REVERSE LENGTH=330
CotAD_76279	AT3G20290.2	response to osmotic stress	Symbols: ATEHD1, EHD1 | EPS15 homology domain 1 | chr3:7075057-7078655 REVERSE LENGTH=545
CotAD_76288	AT2G36460.1	response to osmotic stress	Symbols: | Aldolase superfamily protein | chr2:15296929-15298387 REVERSE LENGTH=358
CotAD_76341	AT5G63510.1	response to osmotic stress	Symbols: GAMMA CAL1 | gamma carbonic anhydrase like 1 | chr5:25424054-25425612 FORWARD LENGTH=252
CotAD_76405	AT4G34110.1	response to osmotic stress	Symbols: PAB2, PABP2, ATPAB2 | poly(A) binding protein 2 | chr4:16336732-16339892 FORWARD LENGTH=629
CotAD_76417	AT1G44170.3	response to osmotic stress	Symbols: ALDH3H1, ALDH4 | aldehyde dehydrogenase 3H1 | chr1:16796564-16798574 REVERSE LENGTH=421
CotAD_76457	AT1G77120.1	response to osmotic stress	Symbols: ADH1, ADH, ATADH, ATADH1 | alcohol dehydrogenase 1 | chr1:28975509-28977216 FORWARD LENGTH=379
CotAD_76494	AT4G14960.1	response to osmotic stress	Symbols: TUA6 | Tubulin/FtsZ family protein | chr4:8548753-8550319 REVERSE LENGTH=427
CotAD_76587	AT1G03230.1	response to osmotic stress	Symbols: | Eukaryotic aspartyl protease family protein | chr1:790110-791414 FORWARD LENGTH=434
CotAD_76595	AT3G52300.1	response to osmotic stress	Symbols: ATPQ | ATP synthase D chain, mitochondrial | chr3:19396689-19398119 FORWARD LENGTH=168
CotAD_76598	AT2G21660.2	response to osmotic stress	Symbols: ATGRP7, CCR2 | cold, circadian rhythm, and rna binding 2 | chr2:9265477-9266316 REVERSE LENGTH=159
CotAD_76599	AT1G01140.1	response to osmotic stress	Symbols: CIPK9, SnRK3.12, PKS6 | CBL-interacting protein kinase 9 | chr1:64398-67512 REVERSE LENGTH=447
CotAD_76601	AT4G34110.1	response to osmotic stress	Symbols: PAB2, PABP2, ATPAB2 | poly(A) binding protein 2 | chr4:16336732-16339892 FORWARD LENGTH=629
CotAD_76879	AT1G22640.1	response to osmotic stress	Symbols: ATMYB3, MYB3 | myb domain protein 3 | chr1:8006289-8007219 FORWARD LENGTH=257
CotAD_76899	AT1G64060.1	response to osmotic stress	Symbols: ATRBOH F, ATRBOHF, RBOHAP108, RBOHF, RBOH F | respiratory burst oxidase protein F | chr1:23770266-23776317 FORWARD LENGTH=944
CotAD_76902	AT1G65930.1	response to osmotic stress	Symbols: cICDH | cytosolic NADP+-dependent isocitrate dehydrogenase | chr1:24539088-24541861 FORWARD LENGTH=410
CotAD_76932	AT1G65930.1	response to osmotic stress	Symbols: cICDH | cytosolic NADP+-dependent isocitrate dehydrogenase | chr1:24539088-24541861 FORWARD LENGTH=410
CotAD_76943	AT2G45960.1	response to osmotic stress	Symbols: PIP1B, TMP-A, ATHH2, PIP1;2 | plasma membrane intrinsic protein 1B | chr2:18910450-18911703 FORWARD LENGTH=286

## Sheet: S7d salt-pro 36
Accession	NO.	E4/E0 Mean+SD	N4/N0 Mean+SD	E24/E0 Mean+SD	N24/N0 Mean+SD	Desription	Mass	Score(set1|set2|set3)	Cov(set1|set2|set3)	SameSets(set1|set2|set3)	Spectrum(set1|set2|set3)	Unique Spectrum(set1|set2|set3)	Peptide(set1|set2|set3)	Unique Peptide(set1|set2|set3)	E0-VS-E4@Ratio@set1,1E0_114-VS-1E4_116	E0-VS-E4@Ratio@set2,2E0_114-VS-2E4_116	E0-VS-E4@Ratio@set3,3E0_114-VS-3E4_116	E0-VS-E4@QuantNumber@set1,1E0_114-VS-1E4_116	E0-VS-E4@QuantNumber@set2,2E0_114-VS-2E4_116	E0-VS-E4@QuantNumber@set3,3E0_114-VS-3E4_116	E0-VS-E4@Sig@set1,1E0_114-VS-1E4_116	E0-VS-E4@Sig@set2,2E0_114-VS-2E4_116	E0-VS-E4@Sig@set3,3E0_114-VS-3E4_116	E0-VS-E4@Mean	E0-VS-E4@SD	E0-VS-E24@Ratio@set1,1E0_114-VS-1E24_118	E0-VS-E24@Ratio@set2,2E0_114-VS-2E24_118	E0-VS-E24@Ratio@set3,3E0_114-VS-3E24_118	E0-VS-E24@QuantNumber@set1,1E0_114-VS-1E24_118	E0-VS-E24@QuantNumber@set2,2E0_114-VS-2E24_118	E0-VS-E24@QuantNumber@set3,3E0_114-VS-3E24_118	E0-VS-E24@Sig@set1,1E0_114-VS-1E24_118	E0-VS-E24@Sig@set2,2E0_114-VS-2E24_118	E0-VS-E24@Sig@set3,3E0_114-VS-3E24_118	E0-VS-E24@Mean	E0-VS-E24@SD	N0-VS-N4@Ratio@set1,1N0_113-VS-1N4_115	N0-VS-N4@Ratio@set2,2N0_113-VS-2N4_115	N0-VS-N4@Ratio@set3,3N0_113-VS-3N4_115	N0-VS-N4@QuantNumber@set1,1N0_113-VS-1N4_115	N0-VS-N4@QuantNumber@set2,2N0_113-VS-2N4_115	N0-VS-N4@QuantNumber@set3,3N0_113-VS-3N4_115	N0-VS-N4@Sig@set1,1N0_113-VS-1N4_115	N0-VS-N4@Sig@set2,2N0_113-VS-2N4_115	N0-VS-N4@Sig@set3,3N0_113-VS-3N4_115	N0-VS-N4@Mean	N0-VS-N4@SD	N0-VS-N24@Ratio@set1,1N0_113-VS-1N24_117	N0-VS-N24@Ratio@set2,2N0_113-VS-2N24_117
CotAD_47170	1	1.87±0.42	1.63±0.39	1.234±0.28	0.893±0.14	[mRNA] locus=LG19:866576:870036:+ [translate_table: standard]	114268	20|20|21	0.8|0.8|0.8	-|-|-	4|4|4	4|4|4	1|1|1	1|1|1	1.605	2.349	1.655	4	4	4	-	*	*	1.86967	0.415867	0.964	1.529	1.209	4	4	4	-	-	-	1.234	0.283328	2.031	1.262	1.598	4	4	3	*	-	-	1.63033	0.385518	0.865	0.772
CotAD_69676	2	1.237±0.03	0.899±0.09	1.047±0.06	0.733±0.06	[mRNA] locus=scaffold4864.1:1341:3602:+ [translate_table: standard]	39387	131|132|112	21.0|21.0|11.7	-|-|-	6|7|6	4|5|4	4|4|3	2|2|1	1.232	1.209	1.271	4	4	3	-	*	*	1.23733	0.0313422	0.981	1.1	1.059	4	4	3	-	-	-	1.04667	0.0604511	0.862	1.005	0.829	4	4	3	-	-	-	0.898667	0.0935539	0.783	0.747
CotAD_01726	3	1.273±0.08	1.056±0.08	1.095±0.07	1.159±0.12	[mRNA] locus=LG19:58836811:58837122:- [translate_table: standard]	14719	332|360|344	40.8|40.8|40.8	2|2|2	16|21|17	16|21|17	4|4|4	4|4|4	1.351	1.276	1.193	15	17	14	*	*	-	1.27333	0.0790337	1.032	1.17	1.082	15	17	14	-	-	-	1.09467	0.0698665	1.09	0.965	1.114	15	17	13	-	-	-	1.05633	0.0800021	1.248	1.209
CotAD_44196	4	1.239±0.25	1.058±0.23	1.371±0.04	1.246±0.07	[mRNA] locus=LG14:9038267:9040682:+ [translate_table: standard]	46681	193|307|246	23.0|20.0|25.7	-|-|-	7|8|7	7|8|7	6|5|6	6|5|6	1.425	0.949	1.344	7	6	6	*	-	*	1.23933	0.254677	1.393	1.328	1.392	6	6	7	-	-	*	1.371	0.0372424	1.027	1.306	0.841	6	8	7	-	-	-	1.058	0.234045	1.324	1.207
CotAD_24215	5	1.223±0.19	0.949±0.33	1.214±0.19	1.017±0.18	[mRNA] locus=LG21:36828904:36829526:- [translate_table: standard]	16007	55|60|79	16.5|8.7|8.7	3|3|3	4|3|5	4|3|5	2|1|1	2|1|1	1.34	1.003	1.326	2	3	3	*	-	*	1.223	0.190654	1.419	1.054	1.17	2	3	3	*	-	-	1.21433	0.186495	1.326	0.788	0.732	2	3	4	-	-	-	0.948667	0.327978	1.216	0.953
CotAD_46943	6	1.293±0.32	1.132±0.22	1.244±0.13	1.248±0.1	[mRNA] locus=scaffold1485.1:102480:103905:+ [translate_table: standard]	21505	622|577|479	38.1|38.1|38.1	-|-|-	23|19|18	7|6|7	6|6|6	3|3|3	1.372	0.945	1.562	7	6	7	*	-	*	1.293	0.315995	1.349	1.092	1.29	5	6	7	*	-	*	1.24367	0.134619	1.258	1.254	0.883	7	6	7	-	-	-	1.13167	0.215361	1.363	1.177
CotAD_63170	7	1.225±0.13	0.928±0.09	1.138±0.14	1.113±0.06	[mRNA] locus=LG2:1786527:1789686:- [translate_table: standard] >CotAD_34877 [mRNA] locus=scaffold480.1:796506:799643:- [translate_table: standard]	57728	416|462|601	34.5|23.4|32.9	-|-|-	23|25|26	15|14|16	10|7|9	9|6|8	1.255	1.082	1.339	12	9	14	*	-	*	1.22533	0.131043	1.027	1.086	1.301	12	10	15	-	-	-	1.138	0.144212	0.825	0.992	0.968	11	9	14	-	-	-	0.928333	0.0902903	1.181	1.093
CotAD_00572	8	1.324±0.08	0.839±0.09	1.303±0.09	1.112±0.06	[mRNA] locus=scaffold26.1:168149:172628:+ [translate_table: standard]	69443	416|514|501	8.0|8.0|8.3	7|7|7	18|23|23	18|23|23	4|4|4	4|4|4	1.418	1.262	1.292	16	18	16	*	*	*	1.324	0.0827768	1.347	1.199	1.364	16	18	16	*	*	*	1.30333	0.0907542	0.878	0.899	0.741	15	18	16	*	-	-	0.839333	0.085804	1.066	1.186
CotAD_09870	9	1.256±0.01	1.174±0.15	1.158±0.1	0.953±0.08	[mRNA] locus=scaffold615.1:450548:450916:+ [translate_table: standard] >CotAD_09945 [mRNA] locus=scaffold615.1:692537:692905:- [translate_table: standard] >CotAD_09978 [mRNA] locus=scaffold615.1:771104:771472:+ [translate_table: standard]	15474	689|641|603	45.9|45.9|45.9	2|2|2	22|21|19	22|21|19	4|4|4	4|4|4	1.265	1.259	1.243	22	20	18	*	*	*	1.25567	0.0113725	1.254	1.161	1.059	22	21	18	*	*	-	1.158	0.0975346	1.269	1	1.254	22	21	18	*	-	-	1.17433	0.151163	0.951	0.876
CotAD_08392	10	0.709±0.03	0.924±0.11	0.806±0.13	1.061±0.06	[mRNA] locus=scaffold190.1:1252368:1252820:+ [translate_table: standard]	19204	245|152|139	34.0|34.0|25.3	-|-|-	18|11|10	11|7|7	4|4|3	3|3|2	0.747	0.698	0.682	9	4	5	*	-	*	0.709	0.0338674	0.907	0.659	0.851	9	4	4	-	*	*	0.805667	0.130067	1.048	0.867	0.856	8	4	5	-	-	-	0.923667	0.107816	1.009	1.049
CotAD_19475	11	0.786±0.09	1.058±0.09	0.937±0.02	0.657±0.03	[mRNA] locus=LG25:33057411:33059290:+ [translate_table: standard]	26573	247|211|239	39.3|39.3|39.3	1|1|1	12|13|12	12|13|12	6|6|6	6|6|6	0.854	0.687	0.816	10	10	12	-	*	*	0.785667	0.0875348	0.922	0.924	0.966	11	10	12	-	-	-	0.937333	0.0248462	1.152	1.046	0.976	11	10	12	-	-	-	1.058	0.0886115	0.646	0.693
CotAD_43834	12	0.668±0.06	1.319±0.06	0.648±0.07	0.777±0.09	[mRNA] locus=LG17:31516893:31520368:+ [translate_table: standard]	22660	163|147|155	22.1|7.1|22.1	1|1|1	7|5|5	7|5|5	2|1|2	2|1|2	0.6	0.704	0.699	6	5	3	*	*	-	0.667667	0.0586544	0.64	0.579	0.724	6	5	3	*	*	-	0.647667	0.0728034	1.307	1.389	1.261	6	5	3	-	*	-	1.319	0.0648383	0.857	0.79
CotAD_34911	13	0.768±0.01	1.108±0.1	0.79±0.03	1.19±0.2	[mRNA] locus=scaffold854.1:113876:115214:+ [translate_table: standard]	21411	394|421|430	12.1|12.1|12.1	-|-|-	11|12|15	11|12|15	1|1|1	1|1|1	0.773	0.77	0.761	11	12	15	*	-	*	0.768	0.006245	0.766	0.817	0.786	11	12	15	*	*	*	0.789667	0.025697	1.194	0.996	1.133	11	12	15	*	-	-	1.10767	0.101402	1.423	1.047
CotAD_00786	14	0.769±0.02	1.316±0.03	0.748±0.06	0.899±0.05	[mRNA] locus=scaffold26.1:1902611:1904027:- [translate_table: standard]	30827	3502|3041|2857	35.5|35.5|38.5	-|-|-	99|93|91	13|13|13	8|7|8	1|1|1	0.749	0.79	0.767	13	11	12	-	*	*	0.768667	0.0205507	0.786	0.679	0.779	13	11	12	-	*	-	0.748	0.0598582	1.313	1.289	1.347	13	11	12	-	*	-	1.31633	0.0291433	0.958	0.875
CotAD_60572	15	0.752±0.01	1.232±0.04	0.802±0.07	0.936±0.06	[mRNA] locus=scaffold3328.1:84618:86036:- [translate_table: standard]	30567	3530|3162|2863	35.5|35.5|38.5	-|-|-	98|94|88	12|14|10	8|7|8	1|1|1	0.737	0.755	0.765	11	13	10	*	*	*	0.752333	0.0141892	0.871	0.74	0.795	11	13	10	*	*	*	0.802	0.0657799	1.256	1.25	1.19	11	14	8	*	*	*	1.232	0.0364966	0.871	0.974
CotAD_57421	16	0.554±0.03	1.366±0.08	0.464±0.02	0.518±0.04	[mRNA] locus=scaffold335.1:212149:213125:- [translate_table: standard]	30869	2575|2452|2359	39.8|39.8|39.8	-|-|-	65|65|61	10|9|10	7|7|7	3|3|3	0.589	0.535	0.538	8	7	9	*	*	*	0.554	0.030348	0.482	0.452	0.457	7	7	9	*	-	*	0.463667	0.0160728	1.453	1.322	1.324	8	7	9	*	*	*	1.36633	0.0750622	0.491	0.559
CotAD_18637	17	0.757±0.06	1.046±0.08	0.756±0.03	0.961±0.08	[mRNA] locus=scaffold71.1:1367972:1374990:+ [translate_table: standard]	214691	587|717|742	12.8|14.2|14.7	-|-|-	26|26|30	9|9|12	14|15|15	7|8|8	0.81	0.691	0.771	9	9	11	*	*	*	0.757333	0.0606658	0.785	0.729	0.754	9	9	11	*	*	*	0.756	0.0280535	1.124	0.97	1.043	9	9	11	-	-	-	1.04567	0.0770346	1.049	0.952
CotAD_16105	18	1.142±0.07	1.082±0.07	1.251±0.09	0.846±0.09	[mRNA] locus=scaffold154.1:1615204:1618262:- [translate_table: standard]	38951	411|380|308	11.0|13.7|11.0	-|-|-	14|15|11	14|15|11	3|4|3	3|4|3	1.124	1.082	1.22	14	13	10	-	-	-	1.142	0.070739	1.341	1.159	1.254	14	14	9	*	-	*	1.25133	0.0910293	1.069	1.156	1.021	14	14	10	-	-	-	1.082	0.0684324	0.813	0.947
CotAD_05433	19	1.364±0.24	0.907±0.05	1.413±0.09	0.983±0.14	[mRNA] locus=LG21:4159571:4167190:- [translate_table: standard]	75461	107|148|116	7.3|8.7|8.7	-|1|1	5|5|4	5|5|4	4|4|4	4|4|4	1.336	1.142	1.615	5	4	4	-	-	*	1.36433	0.237769	1.429	1.314	1.495	5	5	4	*	-	*	1.41267	0.0915988	0.9	0.862	0.96	5	5	4	-	-	-	0.907333	0.0494099	0.89	0.914
CotAD_30698	20	0.98±0.14	0.866±0.16	1.66±0.15	0.582±0.03	[mRNA] locus=LG24:54145489:54147106:+ [translate_table: standard]	51148	1422|1459|1349	32.0|40.6|38.3	-|-|-	60|63|61	3|3|2	9|12|11	1|1|1	0.866	0.943	1.13	2	3	2	-	-	-	0.979667	0.135766	1.495	1.706	1.778	2	3	2	*	*	-	1.65967	0.147079	0.684	0.982	0.932	2	3	2	-	-	-	0.866	0.159587	0.61	0.581
CotAD_46299	21	1.094±0.23	1.187±0.27	1.579±0.11	0.948±0.18	[mRNA] locus=LG5:35035100:35036219:+ [translate_table: standard]	21918	182|169|196	15.8|15.8|15.8	-|-|-	4|3|4	4|3|4	2|2|2	2|2|2	1.306	0.845	1.13	4	3	4	-	-	-	1.09367	0.232638	1.639	1.65	1.448	4	3	3	*	*	*	1.579	0.113583	0.996	1.073	1.493	4	3	4	-	-	*	1.18733	0.2675	0.89	0.805
CotAD_20848	22	0.963±0.04	0.871±0.05	1.213±0.16	0.85±0.08	[mRNA] locus=LG17:8040558:8042983:- [translate_table: standard]	57011	196|220|227	16.7|15.8|17.6	-|-|-	9|8|8	9|8|8	6|5|6	6|5|6	0.916	0.986	0.986	7	8	7	-	-	-	0.962667	0.0404145	1.034	1.278	1.328	7	8	7	-	*	*	1.21333	0.157306	0.812	0.898	0.904	6	8	7	-	-	-	0.871333	0.0514717	0.932	0.854
CotAD_00364	23	1.099±0.13	1.156±0.11	1.31±0.1	1.123±0.11	[mRNA] locus=LG19:66508708:66509325:- [translate_table: standard]	24901	213|289|225	9.3|9.3|9.3	1|1|1	7|10|8	7|10|8	1|1|1	1|1|1	1.051	1.243	1.004	7	10	4	-	-	-	1.09933	0.126619	1.411	1.305	1.214	7	10	7	*	*	*	1.31	0.0985951	1.048	1.149	1.271	7	10	7	-	-	-	1.156	0.111665	1.214	1.005
CotAD_04344	24	1.314±0.14	1.353±0.07	1.367±0.15	0.861±0.12	[mRNA] locus=LG4:77896031:77900256:- [translate_table: standard]	57810	87|78|55	4.1|4.1|4.1	4|4|4	5|6|4	5|6|4	2|2|2	2|2|2	1.208	1.477	1.256	4	4	3	-	-	-	1.31367	0.143472	1.232	1.535	1.334	4	4	3	-	*	*	1.367	0.154172	1.429	1.328	1.301	4	4	3	-	-	-	1.35267	0.067471	0.984	0.755
CotAD_45684	25	1.1±0.06	1.051±0.11	0.833±0.06	0.922±0.03	[mRNA] locus=LG13:53370888:53371579:+ [translate_table: standard] >CotAD_02899 [mRNA] locus=LG20:8025825:8026524:+ [translate_table: standard]	14465	791|735|841	76.1|76.1|77.9	-|-|-	28|25|30	20|18|21	5|5|6	3|3|3	1.048	1.085	1.166	20	18	19	-	-	*	1.09967	0.0603517	0.791	0.806	0.902	20	18	19	*	*	-	0.833	0.0602246	1.095	1.13	0.928	20	18	20	-	-	-	1.051	0.107949	0.939	0.944
CotAD_00435	26	1.008±0.06	1.064±0.1	0.794±0.01	0.89±0.03	[mRNA] locus=LG19:67011183:67011517:+ [translate_table: standard]	10707	190|200|161	16.0|16.0|16.0	1|1|1	11|8|10	11|8|10	1|1|1	1|1|1	1	1.07	0.953	11	8	9	-	-	-	1.00767	0.0588756	0.803	0.798	0.78	11	8	7	*	*	*	0.793667	0.0120968	1.173	1.035	0.984	11	8	9	*	-	-	1.064	0.0977804	0.917	0.853
CotAD_40101	27	0.84±0.05	1.081±0.05	0.748±0.1	0.971±0.09	[mRNA] locus=scaffold2005.1:78096:81733:+ [translate_table: standard]	27842	299|327|255	18.7|18.7|18.7	-|-|-	8|10|9	8|10|9	3|3|3	3|3|3	0.834	0.797	0.889	8	10	9	-	*	-	0.84	0.0462925	0.652	0.734	0.858	8	10	9	*	*	-	0.748	0.103711	1.13	1.083	1.031	8	10	9	-	-	-	1.08133	0.049521	0.873	1.006
CotAD_21292	28	0.895±0.02	0.941±0.03	0.76±0.02	0.93±0.06	[mRNA] locus=LG16:222284:222775:+ [translate_table: standard]	18117	954|854|900	43.2|43.2|66.7	-|-|-	31|29|28	10|29|28	4|4|5	2|4|5	0.907	0.901	0.876	7	28	25	-	*	*	0.894667	0.0164418	0.742	0.785	0.752	8	29	25	*	*	*	0.759667	0.0225019	0.903	0.951	0.968	8	29	25	-	-	-	0.940667	0.0337095	0.949	0.975
CotAD_17997	29	0.923±0.06	1.189±0.01	0.817±0.02	1.072±0.11	[mRNA] locus=LG24:27016939:27018664:- [translate_table: standard]	26158	494|451|354	27.0|27.0|27.0	1|1|1	19|19|16	19|19|16	4|4|4	4|4|4	0.995	0.878	0.896	16	17	14	-	*	-	0.923	0.063	0.832	0.82	0.8	16	17	13	*	*	*	0.817333	0.0161658	1.197	1.176	1.195	16	17	12	-	-	*	1.18933	0.0115902	1.014	1.003
CotAD_05829	30	0.858±0.04	1.161±0.04	0.833±0.02	1.098±0.03	[mRNA] locus=LG20:49514636:49515374:+ [translate_table: standard]	25396	585|606|645	29.9|37.3|37.3	-|-|-	27|30|30	19|19|22	4|5|5	3|4|4	0.826	0.896	0.853	19	19	20	*	*	*	0.858333	0.0353034	0.825	0.815	0.859	19	19	19	*	*	*	0.833	0.0230651	1.115	1.178	1.19	19	19	20	*	*	*	1.161	0.0402865	1.06	1.113
CotAD_40833	31	1.108±0.03	0.897±0.01	0.816±0.05	0.911±0.01	[mRNA] locus=LG3:29118566:29119122:+ [translate_table: standard] >CotAD_20887 [mRNA] locus=LG17:7310123:7310679:+ [translate_table: standard]	22125	1275|1113|1055	55.3|53.5|55.3	-|-|-	50|39|46	50|39|39	7|6|7	7|6|6	1.119	1.077	1.129	38	28	28	*	-	-	1.10833	0.0275923	0.832	0.756	0.86	38	28	28	*	*	*	0.816	0.0538145	0.884	0.898	0.908	38	28	28	-	*	-	0.896667	0.0120554	0.902	0.921
CotAD_00400	32	0.912±0.11	0.815±0.04	0.684±0.05	0.805±0.03	[mRNA] locus=LG19:66762717:66764399:+ [translate_table: standard]	39803	207|255|216	16.9|23.7|16.9	-|-|-	9|12|10	2|5|3	4|5|4	1|2|1	0.787	0.975	0.974	2	4	2	-	-	-	0.912	0.108254	0.643	0.735	0.675	2	4	2	-	*	*	0.684333	0.0467047	0.856	0.793	0.795	2	4	2	-	-	-	0.814667	0.0358097	0.77	0.822
CotAD_57498	33	1.026±0.12	0.788±0.03	0.681±0.05	0.814±0.14	[mRNA] locus=scaffold2904.1:166913:168671:+ [translate_table: standard]	14905	381|444|375	25.9|25.9|25.9	-|-|-	8|9|8	8|9|8	2|2|2	2|2|2	0.903	1.028	1.147	8	9	8	-	-	-	1.026	0.122012	0.634	0.67	0.739	8	9	8	-	*	*	0.681	0.0533573	0.827	0.773	0.764	8	9	8	-	-	-	0.788	0.0340734	0.933	0.846
CotAD_54350	34	0.981±0.02	1.162±0.02	0.8±0.03	1.051±0.02	[mRNA] locus=scaffold1899.1:283551:284054:+ [translate_table: standard]	20977	2089|1888|1996	44.3|44.3|33.5	-|-|-	83|85|78	83|85|78	6|6|5	6|6|5	0.969	0.97	1.004	79	81	73	-	-	-	0.981	0.0199249	0.82	0.812	0.768	79	81	73	*	*	*	0.8	0.028	1.164	1.146	1.177	79	81	73	-	-	-	1.16233	0.0155671	1.031	1.072
CotAD_10811	35	0.856±0.01	0.876±0.02	0.791±0.04	1.002±0.09	[mRNA] locus=LG21:12196699:12199128:- [translate_table: standard]	21449	382|299|348	22.9|22.9|22.9	1|1|1	16|11|10	16|11|10	3|3|3	3|3|3	0.843	0.857	0.867	16	10	10	-	*	-	0.855667	0.0120554	0.749	0.823	0.802	15	10	10	*	*	*	0.791333	0.0381357	0.867	0.859	0.902	16	10	10	*	*	-	0.876	0.0228692	0.904	1.035
CotAD_61750	36	1.111±0.02	0.879±0.06	0.703±0.09	0.931±0.11	[mRNA] locus=LG8:74162439:74166173:+ [translate_table: standard]	68939	117|91|171	15.7|15.3|16.3	-|-|-	6|7|6	6|3|2	5|6|6	5|3|2	1.127	1.115	1.091	6	2	2	-	-	-	1.111	0.0183303	0.754	0.758	0.596	6	2	2	*	*	-	0.702667	0.0923977	0.851	0.842	0.944	5	2	2	-	-	-	0.879	0.0564712	0.961	0.809
[truncated: 35 more columns]

## Sheet: S7e PPI 34482
Protein1	Accession 1	Protein 2	Accession 2	combined_score
CotAD_21843	AT1G48450.1	CotAD_02376	AT5G66720.1	150
CotAD_53728	AT1G48450.1	CotAD_02376	AT5G66720.1	150
CotAD_71616	AT1G48450.1	CotAD_02376	AT5G66720.1	150
CotAD_26149	AT5G13340.1	CotAD_14060	AT5G41850.1	150
CotAD_02466	AT3G01650.1	CotAD_14172	AT5G67490.1	150
CotAD_01451	AT1G80060.1	CotAD_14874	AT5G27400.1	150
CotAD_02133	AT1G27070.1	CotAD_16053	AT5G58440.1	150
CotAD_67664	AT1G27070.1	CotAD_16053	AT5G58440.1	150
CotAD_03126	AT4G19980.1	CotAD_19603	AT5G44730.1	150
CotAD_40455	AT4G19980.1	CotAD_19603	AT5G44730.1	150
CotAD_20476	AT2G41960.1	CotAD_21214	AT5G66030.1	150
CotAD_11668	AT5G21080.1	CotAD_31444	AT4G29180.2	150
CotAD_73517	AT5G21080.1	CotAD_31444	AT4G29180.2	150
CotAD_76813	AT5G21080.1	CotAD_31444	AT4G29180.2	150
CotAD_05116	AT2G32970.2	CotAD_31708	AT5G61040.1	150
CotAD_47381	AT2G32970.2	CotAD_31708	AT5G61040.1	150
CotAD_59069	AT2G32970.2	CotAD_31708	AT5G61040.1	150
CotAD_61212	AT2G32970.2	CotAD_31708	AT5G61040.1	150
CotAD_64107	AT2G32970.2	CotAD_31708	AT5G61040.1	150
CotAD_01102	AT3G63500.2	CotAD_33552	AT5G67250.1	150
CotAD_24405	AT5G08660.1	CotAD_33552	AT5G67250.1	150
CotAD_63201	AT3G63500.2	CotAD_33552	AT5G67250.1	150
CotAD_02330	AT4G36440.1	CotAD_33885	AT5G66180.1	150
CotAD_33925	AT4G36440.1	CotAD_33885	AT5G66180.1	150
CotAD_40368	AT5G45160.1	CotAD_33885	AT5G66180.1	150
CotAD_48655	AT5G45160.1	CotAD_33885	AT5G66180.1	150
CotAD_48656	AT5G45160.1	CotAD_33885	AT5G66180.1	150
CotAD_55108	AT5G45160.1	CotAD_33885	AT5G66180.1	150
CotAD_59049	AT5G45160.1	CotAD_33885	AT5G66180.1	150
CotAD_69978	AT1G27150.1	CotAD_34991	AT5G64180.1	150
CotAD_73326	AT1G27150.1	CotAD_34991	AT5G64180.1	150
CotAD_56551	AT5G17370.1	CotAD_37062	AT5G64930.1	150
CotAD_65015	AT5G17370.1	CotAD_37062	AT5G64930.1	150
CotAD_41046	AT5G37710.1	CotAD_37070	AT5G65207.1	150
CotAD_67893	AT5G37710.1	CotAD_37070	AT5G65207.1	150
CotAD_63556	AT3G51650.1	CotAD_37252	AT5G66200.1	150
CotAD_67486	AT3G51650.1	CotAD_37252	AT5G66200.1	150
CotAD_68093	AT3G51650.1	CotAD_37252	AT5G66200.1	150
CotAD_54201	AT3G61750.1	CotAD_41224	AT5G62220.1	150
CotAD_06057	AT5G54540.1	CotAD_42007	AT5G65430.3	150
CotAD_23193	AT5G54540.1	CotAD_42007	AT5G65430.3	150
CotAD_23194	AT5G54540.1	CotAD_42007	AT5G65430.3	150
CotAD_47302	AT5G54540.1	CotAD_42007	AT5G65430.3	150
CotAD_55405	AT5G54540.1	CotAD_42007	AT5G65430.3	150
CotAD_06523	AT4G05450.1	CotAD_46197	ATMG01360.1	150
CotAD_26060	AT4G32360.1	CotAD_46197	ATMG01360.1	150
CotAD_29255	AT4G32360.1	CotAD_46197	ATMG01360.1	150
CotAD_32945	AT4G05450.1	CotAD_46197	ATMG01360.1	150
CotAD_40841	AT4G05450.1	CotAD_46197	ATMG01360.1	150
CotAD_43507	AT4G05450.1	CotAD_46197	ATMG01360.1	150
CotAD_57711	AT4G05450.1	CotAD_46197	ATMG01360.1	150
CotAD_52236	AT1G30240.2	CotAD_48857	AT5G67630.1	150
CotAD_56261	AT1G30240.2	CotAD_48857	AT5G67630.1	150
CotAD_63728	AT1G30240.2	CotAD_48857	AT5G67630.1	150
CotAD_04720	AT3G03740.1	CotAD_49510	AT5G65960.1	150
CotAD_07522	AT5G64430.1	CotAD_49510	AT5G65960.1	150
CotAD_14294	AT5G64430.1	CotAD_49510	AT5G65960.1	150
CotAD_29545	AT3G03740.1	CotAD_49510	AT5G65960.1	150
CotAD_36857	AT5G64430.1	CotAD_49510	AT5G65960.1	150
CotAD_38801	AT3G03740.1	CotAD_49510	AT5G65960.1	150
CotAD_45522	AT5G64430.1	CotAD_49510	AT5G65960.1	150
CotAD_50876	AT3G03740.1	CotAD_49510	AT5G65960.1	150
CotAD_55697	AT5G64430.1	CotAD_49510	AT5G65960.1	150
CotAD_59691	AT3G03740.1	CotAD_49510	AT5G65960.1	150
CotAD_67761	AT3G03740.1	CotAD_49510	AT5G65960.1	150
CotAD_73260	AT5G64430.1	CotAD_49510	AT5G65960.1	150
CotAD_38759	AT4G35530.1	CotAD_50006	AT5G62880.1	150
CotAD_49499	AT4G35530.1	CotAD_50006	AT5G62880.1	150
CotAD_50870	AT5G37480.1	CotAD_50014	AT5G63030.1	150
CotAD_76611	AT5G37480.1	CotAD_50014	AT5G63030.1	150
CotAD_21285	AT5G18750.1	CotAD_52545	AT5G13680.1	150
CotAD_33992	AT5G18750.1	CotAD_52545	AT5G13680.1	150
CotAD_34664	AT5G18750.1	CotAD_52545	AT5G13680.1	150
CotAD_43120	AT5G18750.1	CotAD_52545	AT5G13680.1	150
CotAD_01699	AT3G20770.1	CotAD_54664	AT5G67300.1	150
CotAD_04609	AT3G20770.1	CotAD_54664	AT5G67300.1	150
CotAD_06236	AT3G20770.1	CotAD_54664	AT5G67300.1	150
CotAD_09579	AT3G20770.1	CotAD_54664	AT5G67300.1	150
CotAD_10722	AT4G13110.1	CotAD_54664	AT5G67300.1	150
CotAD_33979	AT4G13110.1	CotAD_54664	AT5G67300.1	150
CotAD_35093	AT3G20770.1	CotAD_54664	AT5G67300.1	150
CotAD_42463	AT3G20770.1	CotAD_54664	AT5G67300.1	150
CotAD_44614	AT3G20770.1	CotAD_54664	AT5G67300.1	150
CotAD_54247	AT3G20770.1	CotAD_54664	AT5G67300.1	150
CotAD_60554	AT4G13110.1	CotAD_54664	AT5G67300.1	150
CotAD_69542	AT3G20770.1	CotAD_54664	AT5G67300.1	150
CotAD_69550	AT3G20770.1	CotAD_54664	AT5G67300.1	150
CotAD_71789	AT3G20770.1	CotAD_54664	AT5G67300.1	150
CotAD_72102	AT3G20770.1	CotAD_54664	AT5G67300.1	150
CotAD_20900	AT4G28140.1	CotAD_54732	ATCG00720.1	150
CotAD_36350	AT5G22390.1	CotAD_55347	AT3G59400.1	150
CotAD_38055	AT5G22390.1	CotAD_55347	AT3G59400.1	150
CotAD_46889	AT5G22390.1	CotAD_55347	AT3G59400.1	150
CotAD_61390	AT5G22390.1	CotAD_55347	AT3G59400.1	150
CotAD_05279	AT5G16220.1	CotAD_55611	AT5G66680.1	150
CotAD_09351	AT5G16220.1	CotAD_55611	AT5G66680.1	150
CotAD_45703	AT5G52180.1	CotAD_55611	AT5G66680.1	150
CotAD_52430	AT5G52180.1	CotAD_55611	AT5G66680.1	150
CotAD_66190	AT5G52180.1	CotAD_55611	AT5G66680.1	150
CotAD_10894	AT3G07660.1	CotAD_56397	AT5G64420.1	150
CotAD_30184	AT3G07660.1	CotAD_56397	AT5G64420.1	150
CotAD_44930	AT3G07660.1	CotAD_56397	AT5G64420.1	150
CotAD_45100	AT3G07660.1	CotAD_56397	AT5G64420.1	150
CotAD_45486	AT3G07660.1	CotAD_56397	AT5G64420.1	150
CotAD_45801	AT3G07660.1	CotAD_56397	AT5G64420.1	150
CotAD_46925	AT3G07660.1	CotAD_56397	AT5G64420.1	150
CotAD_52084	AT3G07660.1	CotAD_56397	AT5G64420.1	150
CotAD_72405	AT3G07660.1	CotAD_56397	AT5G64420.1	150
CotAD_00635	AT1G53210.1	CotAD_57033	AT5G55280.1	150
CotAD_16852	AT1G53210.1	CotAD_57033	AT5G55280.1	150
CotAD_53426	AT1G53210.1	CotAD_57033	AT5G55280.1	150
CotAD_67068	AT1G53210.1	CotAD_57033	AT5G55280.1	150
CotAD_55934	AT4G25610.1	CotAD_57604	AT4G16144.1	150
CotAD_57846	AT4G25610.1	CotAD_57604	AT4G16144.1	150
CotAD_72347	AT4G25610.1	CotAD_57604	AT4G16144.1	150
CotAD_15777	AT1G69290.1	CotAD_57934	AT1G02420.1	150
CotAD_65215	AT1G69290.1	CotAD_57934	AT1G02420.1	150
CotAD_02503	AT3G07960.1	CotAD_58704	AT5G67200.1	150
CotAD_28270	AT2G41210.1	CotAD_58704	AT5G67200.1	150
CotAD_33856	AT3G56960.1	CotAD_58704	AT5G67200.1	150
CotAD_40680	AT2G41210.1	CotAD_58704	AT5G67200.1	150
CotAD_40690	AT3G07960.1	CotAD_58704	AT5G67200.1	150
CotAD_46712	AT3G07960.1	CotAD_58704	AT5G67200.1	150
CotAD_49524	AT3G07960.1	CotAD_58704	AT5G67200.1	150
CotAD_56530	AT4G23790.1	CotAD_58704	AT5G67200.1	150
CotAD_58242	AT3G07960.1	CotAD_58704	AT5G67200.1	150
CotAD_58243	AT3G07960.1	CotAD_58704	AT5G67200.1	150
CotAD_67464	AT1G21980.1	CotAD_58704	AT5G67200.1	150
CotAD_71082	AT3G07960.1	CotAD_58704	AT5G67200.1	150
CotAD_74327	AT3G56960.1	CotAD_58704	AT5G67200.1	150
CotAD_76614	AT3G56960.1	CotAD_58704	AT5G67200.1	150
CotAD_34208	AT1G48770.1	CotAD_58718	AT5G25240.1	150
CotAD_27612	AT1G06510.1	CotAD_62474	AT5G65220.1	150
CotAD_72077	AT1G06510.1	CotAD_62474	AT5G65220.1	150
CotAD_72081	AT1G06510.1	CotAD_62474	AT5G65220.1	150
CotAD_27066	AT4G36160.1	CotAD_63022	AT5G64340.1	150
CotAD_58950	AT4G36160.1	CotAD_63022	AT5G64340.1	150
CotAD_01636	AT2G36870.1	CotAD_63784	AT5G67370.1	150
CotAD_02840	AT2G36870.1	CotAD_63784	AT5G67370.1	150
CotAD_08632	AT2G36870.1	CotAD_63784	AT5G67370.1	150
CotAD_09626	AT4G09900.1	CotAD_63784	AT5G67370.1	150
CotAD_23065	AT2G36870.1	CotAD_63784	AT5G67370.1	150
CotAD_30017	AT2G36870.1	CotAD_63784	AT5G67370.1	150
CotAD_30534	AT2G36870.1	CotAD_63784	AT5G67370.1	150
CotAD_30893	AT2G36870.1	CotAD_63784	AT5G67370.1	150
CotAD_39167	AT2G20570.2	CotAD_63784	AT5G67370.1	150
CotAD_39820	AT2G36870.1	CotAD_63784	AT5G67370.1	150
CotAD_46687	AT1G79600.1	CotAD_63784	AT5G67370.1	150
CotAD_48493	AT4G09900.1	CotAD_63784	AT5G67370.1	150
CotAD_49530	AT1G79600.1	CotAD_63784	AT5G67370.1	150
CotAD_49531	AT1G79600.1	CotAD_63784	AT5G67370.1	150
CotAD_51367	AT2G36870.1	CotAD_63784	AT5G67370.1	150
CotAD_55960	AT2G36870.1	CotAD_63784	AT5G67370.1	150
CotAD_58248	AT1G79600.1	CotAD_63784	AT5G67370.1	150
CotAD_67746	AT4G09900.1	CotAD_63784	AT5G67370.1	150
CotAD_01597	AT5G49810.1	CotAD_64156	AT5G63840.1	150
CotAD_25987	AT1G04910.1	CotAD_64156	AT5G63840.1	150
CotAD_29984	AT5G49810.1	CotAD_64156	AT5G63840.1	150
CotAD_29985	AT5G49810.1	CotAD_64156	AT5G63840.1	150
CotAD_33479	AT1G04910.1	CotAD_64156	AT5G63840.1	150
CotAD_43037	AT5G49810.1	CotAD_64156	AT5G63840.1	150
CotAD_46578	AT1G04910.1	CotAD_64156	AT5G63840.1	150
CotAD_58551	AT1G04910.1	CotAD_64156	AT5G63840.1	150
CotAD_76923	AT5G49810.1	CotAD_64156	AT5G63840.1	150
CotAD_26704	AT2G20490.1	CotAD_64309	ATCG01300.1	150
CotAD_41283	AT2G20490.1	CotAD_64309	ATCG01300.1	150
CotAD_49478	AT2G20490.1	CotAD_64309	ATCG01300.1	150
CotAD_59037	AT2G20490.1	CotAD_64309	ATCG01300.1	150
CotAD_46361	AT4G36730.1	CotAD_65006	AT5G67380.1	150
CotAD_56122	AT4G36730.1	CotAD_65006	AT5G67380.1	150
CotAD_32848	AT2G46790.1	CotAD_65009	AT5G67320.1	150
CotAD_39063	AT2G46790.1	CotAD_65009	AT5G67320.1	150
CotAD_27601	AT3G58830.1	CotAD_65369	AT5G67070.1	150
CotAD_40387	AT2G17240.1	CotAD_65369	AT5G67070.1	150
CotAD_40390	AT2G17240.1	CotAD_65369	AT5G67070.1	150
CotAD_66206	AT3G58830.1	CotAD_65369	AT5G67070.1	150
CotAD_13797	AT4G18530.1	CotAD_65502	AT5G65310.1	150
CotAD_46237	AT4G18530.1	CotAD_65502	AT5G65310.1	150
CotAD_49851	AT4G18530.1	CotAD_65502	AT5G65310.1	150
CotAD_02382	AT2G18630.1	CotAD_65533	AT5G65920.1	150
CotAD_02383	AT2G18630.1	CotAD_65533	AT5G65920.1	150
CotAD_02384	AT2G18630.1	CotAD_65533	AT5G65920.1	150
CotAD_02386	AT2G18630.1	CotAD_65533	AT5G65920.1	150
CotAD_02387	AT2G18630.1	CotAD_65533	AT5G65920.1	150
CotAD_02388	AT2G18630.1	CotAD_65533	AT5G65920.1	150
CotAD_46372	AT2G18630.1	CotAD_65533	AT5G65920.1	150
CotAD_56112	AT2G18630.1	CotAD_65533	AT5G65920.1	150
CotAD_09154	AT1G63850.1	CotAD_65564	AT5G64670.1	150
CotAD_09836	AT1G63850.1	CotAD_65564	AT5G64670.1	150
CotAD_11325	AT1G63850.1	CotAD_65564	AT5G64670.1	150
CotAD_11329	AT1G63850.1	CotAD_65564	AT5G64670.1	150
CotAD_19807	AT1G63850.1	CotAD_65564	AT5G64670.1	150
CotAD_20345	AT1G63850.1	CotAD_65564	AT5G64670.1	150
CotAD_39853	AT1G63850.1	CotAD_65564	AT5G64670.1	150
CotAD_60139	AT1G63850.1	CotAD_65564	AT5G64670.1	150
CotAD_60140	AT1G63850.1	CotAD_65564	AT5G64670.1	150
CotAD_60301	AT1G63850.1	CotAD_65564	AT5G64670.1	150
CotAD_68964	AT1G63850.1	CotAD_65564	AT5G64670.1	150
CotAD_69970	AT1G63850.1	CotAD_65564	AT5G64670.1	150
CotAD_70227	AT1G63850.1	CotAD_65564	AT5G64670.1	150
CotAD_06698	AT4G29120.1	CotAD_65728	AT5G66770.1	150
CotAD_31471	AT4G29120.1	CotAD_65728	AT5G66770.1	150
CotAD_36965	AT4G29120.1	CotAD_65728	AT5G66770.1	150
CotAD_03387	AT5G02180.1	CotAD_66681	AT5G67030.1	150
CotAD_19000	AT5G02180.1	CotAD_66681	AT5G67030.1	150
CotAD_50719	AT4G04750.1	CotAD_66681	AT5G67030.1	150
CotAD_53183	AT4G04750.1	CotAD_66681	AT5G67030.1	150
CotAD_67576	AT5G02180.1	CotAD_66681	AT5G67030.1	150
CotAD_68626	AT4G04750.1	CotAD_66681	AT5G67030.1	150
CotAD_68627	AT4G04750.1	CotAD_66681	AT5G67030.1	150
CotAD_34195	AT3G05070.1	CotAD_66904	ATCG00380.1	150
CotAD_70330	AT3G05070.1	CotAD_66904	ATCG00380.1	150
CotAD_59884	AT2G25605.1	CotAD_67025	AT5G66190.1	150
CotAD_18582	AT5G04530.1	CotAD_67247	AT5G66330.1	150
CotAD_22400	AT5G04530.1	CotAD_67247	AT5G66330.1	150
CotAD_22401	AT5G04530.1	CotAD_67247	AT5G66330.1	150
CotAD_22435	AT5G04530.1	CotAD_67247	AT5G66330.1	150
CotAD_22436	AT5G04530.1	CotAD_67247	AT5G66330.1	150
CotAD_22438	AT5G04530.1	CotAD_67247	AT5G66330.1	150
CotAD_22876	AT5G04530.1	CotAD_67247	AT5G66330.1	150
CotAD_25486	AT5G04530.1	CotAD_67247	AT5G66330.1	150
CotAD_25524	AT5G04530.1	CotAD_67247	AT5G66330.1	150
CotAD_25525	AT5G04530.1	CotAD_67247	AT5G66330.1	150
CotAD_25526	AT5G04530.1	CotAD_67247	AT5G66330.1	150
CotAD_25528	AT5G04530.1	CotAD_67247	AT5G66330.1	150
CotAD_30866	AT5G04530.1	CotAD_67247	AT5G66330.1	150
CotAD_72932	AT5G04530.1	CotAD_67247	AT5G66330.1	150
CotAD_43159	AT1G27090.1	CotAD_67550	AT5G63860.1	150
CotAD_46433	AT1G27090.1	CotAD_67550	AT5G63860.1	150
CotAD_48470	AT1G27090.1	CotAD_67550	AT5G63860.1	150
CotAD_57722	AT1G27090.1	CotAD_67550	AT5G63860.1	150
CotAD_60389	AT1G27090.1	CotAD_67550	AT5G63860.1	150
CotAD_03394	AT3G53850.1	CotAD_67874	AT5G67260.1	150
CotAD_18974	AT3G53850.1	CotAD_67874	AT5G67260.1	150
CotAD_50188	AT3G53850.1	CotAD_67874	AT5G67260.1	150
CotAD_07176	AT3G23070.1	CotAD_68861	ATCG00810.1	150
CotAD_35889	AT1G47420.1	CotAD_68884	AT5G67590.1	150
CotAD_54674	AT1G47420.1	CotAD_68884	AT5G67590.1	150
CotAD_02262	AT4G35880.1	CotAD_69147	AT5G63380.1	150
CotAD_04092	AT5G36260.1	CotAD_69147	AT5G63380.1	150
CotAD_04684	AT5G22850.1	CotAD_69147	AT5G63380.1	150
CotAD_07656	AT3G12700.1	CotAD_69147	AT5G63380.1	150
CotAD_09273	AT4G35880.1	CotAD_69147	AT5G63380.1	150
CotAD_10905	AT3G12700.1	CotAD_69147	AT5G63380.1	150
CotAD_14767	AT5G36260.1	CotAD_69147	AT5G63380.1	150
CotAD_16259	AT1G25510.1	CotAD_69147	AT5G63380.1	150
CotAD_19306	AT2G39710.1	CotAD_69147	AT5G63380.1	150
CotAD_19612	AT3G50050.1	CotAD_69147	AT5G63380.1	150
CotAD_22039	AT1G25510.1	CotAD_69147	AT5G63380.1	150
CotAD_22856	AT2G39710.1	CotAD_69147	AT5G63380.1	150
CotAD_26870	AT4G16563.1	CotAD_69147	AT5G63380.1	150
CotAD_26871	AT4G16563.1	CotAD_69147	AT5G63380.1	150
CotAD_28987	AT5G22850.1	CotAD_69147	AT5G63380.1	150
CotAD_30763	AT1G64830.1	CotAD_69147	AT5G63380.1	150
CotAD_31125	AT2G39710.1	CotAD_69147	AT5G63380.1	150
CotAD_31860	AT2G35615.1	CotAD_69147	AT5G63380.1	150
CotAD_39776	AT3G12700.1	CotAD_69147	AT5G63380.1	150
CotAD_42783	AT1G64830.1	CotAD_69147	AT5G63380.1	150
CotAD_42784	AT1G64830.1	CotAD_69147	AT5G63380.1	150
CotAD_43802	AT5G22850.1	CotAD_69147	AT5G63380.1	150
CotAD_46156	AT4G16563.1	CotAD_69147	AT5G63380.1	150
CotAD_47391	AT3G12700.1	CotAD_69147	AT5G63380.1	150
CotAD_48661	AT5G45120.1	CotAD_69147	AT5G63380.1	150
CotAD_50264	AT2G35615.1	CotAD_69147	AT5G63380.1	150
CotAD_52516	AT1G64830.1	CotAD_69147	AT5G63380.1	150
CotAD_55721	AT4G35880.1	CotAD_69147	AT5G63380.1	150
CotAD_55765	AT1G64830.1	CotAD_69147	AT5G63380.1	150
CotAD_55766	AT5G33340.1	CotAD_69147	AT5G63380.1	150
CotAD_55767	AT1G64830.1	CotAD_69147	AT5G63380.1	150
CotAD_56560	AT3G50050.1	CotAD_69147	AT5G63380.1	150
CotAD_57134	AT4G35880.1	CotAD_69147	AT5G63380.1	150
CotAD_58158	AT3G12700.1	CotAD_69147	AT5G63380.1	150
CotAD_59022	AT1G64830.1	CotAD_69147	AT5G63380.1	150
CotAD_63610	AT5G45120.1	CotAD_69147	AT5G63380.1	150
CotAD_65007	AT3G50050.1	CotAD_69147	AT5G63380.1	150
CotAD_65629	AT5G33340.1	CotAD_69147	AT5G63380.1	150
CotAD_65630	AT5G33340.1	CotAD_69147	AT5G63380.1	150
CotAD_66245	AT2G35615.1	CotAD_69147	AT5G63380.1	150
CotAD_66934	AT3G12700.1	CotAD_69147	AT5G63380.1	150
CotAD_67945	AT4G16563.1	CotAD_69147	AT5G63380.1	150
CotAD_68085	AT1G64830.1	CotAD_69147	AT5G63380.1	150
CotAD_68087	AT1G64830.1	CotAD_69147	AT5G63380.1	150
CotAD_68294	AT5G22850.1	CotAD_69147	AT5G63380.1	150
CotAD_69117	AT1G25510.1	CotAD_69147	AT5G63380.1	150
CotAD_72024	AT1G64830.1	CotAD_69147	AT5G63380.1	150
CotAD_72968	AT5G22850.1	CotAD_69147	AT5G63380.1	150
CotAD_16362	AT5G23110.1	CotAD_69294	AT5G64270.1	150
CotAD_16363	AT5G23110.1	CotAD_69294	AT5G64270.1	150
CotAD_58101	AT5G23110.1	CotAD_69294	AT5G64270.1	150
CotAD_36717	AT1G10750.1	CotAD_69814	AT1G53140.1	150
CotAD_49258	AT1G10750.1	CotAD_69814	AT1G53140.1	150
CotAD_54766	AT1G10750.1	CotAD_69814	AT1G53140.1	150
CotAD_07565	AT4G07990.1	CotAD_71187	AT5G59140.1	150
CotAD_25622	AT4G07990.1	CotAD_71187	AT5G59140.1	150
CotAD_08755	AT5G19080.1	CotAD_71575	AT5G62180.1	150
CotAD_14865	AT5G19080.1	CotAD_71575	AT5G62180.1	150
CotAD_62370	AT5G19080.1	CotAD_71575	AT5G62180.1	150
CotAD_07833	AT5G63180.1	CotAD_71801	AT5G67385.1	150
CotAD_07899	AT5G63180.1	CotAD_71801	AT5G67385.1	150
CotAD_19857	AT5G63180.1	CotAD_71801	AT5G67385.1	150
CotAD_56014	AT5G63180.1	CotAD_71801	AT5G67385.1	150
CotAD_59813	AT5G63180.1	CotAD_71801	AT5G67385.1	150
CotAD_61258	AT2G29180.1	CotAD_71801	AT5G67385.1	150
CotAD_61848	AT5G63180.1	CotAD_71801	AT5G67385.1	150
CotAD_72325	AT2G29180.1	CotAD_71801	AT5G67385.1	150
CotAD_04781	AT5G12970.1	CotAD_72614	AT5G67270.1	150
CotAD_39930	AT5G12970.1	CotAD_72614	AT5G67270.1	150
CotAD_07654	AT2G05320.1	CotAD_73147	AT5G67230.1	150
CotAD_10907	AT2G05320.1	CotAD_73147	AT5G67230.1	150
CotAD_50439	AT2G05320.1	CotAD_73147	AT5G67230.1	150
CotAD_17345	AT3G16560.1	CotAD_73332	AT5G67420.1	150
CotAD_32684	AT3G16560.1	CotAD_73332	AT5G67420.1	150
CotAD_47515	AT3G16560.1	CotAD_73332	AT5G67420.1	150
CotAD_69232	AT3G16560.1	CotAD_73332	AT5G67420.1	150
CotAD_09841	AT1G19330.3	CotAD_73337	AT5G64840.1	150
CotAD_20359	AT1G19330.3	CotAD_73337	AT5G64840.1	150
CotAD_39859	AT1G19330.3	CotAD_73337	AT5G64840.1	150
CotAD_07475	AT1G02070.1	CotAD_73388	AT5G45960.1	150
CotAD_42006	AT1G02070.1	CotAD_73388	AT5G45960.1	150
CotAD_42750	AT1G02070.1	CotAD_73388	AT5G45960.1	150
CotAD_69025	AT1G02070.1	CotAD_73388	AT5G45960.1	150
CotAD_01556	AT3G21180.1	CotAD_73773	ATCG00140.1	150
CotAD_07218	AT4G29900.1	CotAD_73773	ATCG00140.1	150
CotAD_10213	AT4G37640.1	CotAD_73773	ATCG00140.1	150
CotAD_10233	AT3G22910.1	CotAD_73773	ATCG00140.1	150
CotAD_10245	AT3G22910.1	CotAD_73773	ATCG00140.1	150
CotAD_10596	AT3G22910.1	CotAD_73773	ATCG00140.1	150
CotAD_10607	AT3G22910.1	CotAD_73773	ATCG00140.1	150
CotAD_10608	AT3G22910.1	CotAD_73773	ATCG00140.1	150
CotAD_14405	AT4G37640.1	CotAD_73773	ATCG00140.1	150
CotAD_15582	AT3G21180.1	CotAD_73773	ATCG00140.1	150
CotAD_19392	AT4G37640.1	CotAD_73773	ATCG00140.1	150
CotAD_20564	AT3G57330.1	CotAD_73773	ATCG00140.1	150
CotAD_22395	AT3G57330.1	CotAD_73773	ATCG00140.1	150
CotAD_25589	AT1G27770.1	CotAD_73773	ATCG00140.1	150
CotAD_33582	AT4G37640.1	CotAD_73773	ATCG00140.1	150
CotAD_43310	AT3G57330.1	CotAD_73773	ATCG00140.1	150
CotAD_43422	AT3G57330.1	CotAD_73773	ATCG00140.1	150
CotAD_49676	AT4G37640.1	CotAD_73773	ATCG00140.1	150
CotAD_56251	AT3G21180.1	CotAD_73773	ATCG00140.1	150
CotAD_67366	AT4G37640.1	CotAD_73773	ATCG00140.1	150
CotAD_69371	AT4G37640.1	CotAD_73773	ATCG00140.1	150
CotAD_71374	AT3G21180.1	CotAD_73773	ATCG00140.1	150
CotAD_75622	AT3G21180.1	CotAD_73773	ATCG00140.1	150
CotAD_76165	AT4G37640.1	CotAD_73773	ATCG00140.1	150
CotAD_76336	AT4G37640.1	CotAD_73773	ATCG00140.1	150
CotAD_28506	AT5G64020.1	CotAD_73943	AT5G65670.1	150
CotAD_45349	AT5G64020.1	CotAD_73943	AT5G65670.1	150
CotAD_01816	AT1G62660.1	CotAD_74865	AT5G67450.1	150
CotAD_06827	AT3G13790.1	CotAD_74865	AT5G67450.1	150
CotAD_06828	AT3G13790.1	CotAD_74865	AT5G67450.1	150
CotAD_11371	AT1G12240.1	CotAD_74865	AT5G67450.1	150
CotAD_13150	AT2G03890.1	CotAD_74865	AT5G67450.1	150
CotAD_13851	AT1G67980.1	CotAD_74865	AT5G67450.1	150
CotAD_13852	AT1G67980.1	CotAD_74865	AT5G67450.1	150
CotAD_13853	AT1G67980.1	CotAD_74865	AT5G67450.1	150
CotAD_13854	AT1G67980.1	CotAD_74865	AT5G67450.1	150
CotAD_15712	AT2G03890.1	CotAD_74865	AT5G67450.1	150
CotAD_17871	AT2G03890.1	CotAD_74865	AT5G67450.1	150
CotAD_17872	AT2G03890.1	CotAD_74865	AT5G67450.1	150
CotAD_18091	AT1G67980.1	CotAD_74865	AT5G67450.1	150
CotAD_19755	AT1G12240.1	CotAD_74865	AT5G67450.1	150
CotAD_21919	AT3G13790.1	CotAD_74865	AT5G67450.1	150
CotAD_24527	AT3G52600.1	CotAD_74865	AT5G67450.1	150
CotAD_27103	AT1G26270.1	CotAD_74865	AT5G67450.1	150
CotAD_31024	AT1G26270.1	CotAD_74865	AT5G67450.1	150
CotAD_31849	AT1G12240.1	CotAD_74865	AT5G67450.1	150
CotAD_33871	AT2G40850.1	CotAD_74865	AT5G67450.1	150
CotAD_34240	AT1G12240.1	CotAD_74865	AT5G67450.1	150
CotAD_42828	AT1G12240.1	CotAD_74865	AT5G67450.1	150
CotAD_43961	AT3G52600.1	CotAD_74865	AT5G67450.1	150
CotAD_44706	AT2G03890.1	CotAD_74865	AT5G67450.1	150
CotAD_45974	AT1G12240.1	CotAD_74865	AT5G67450.1	150
CotAD_46258	AT1G67980.1	CotAD_74865	AT5G67450.1	150
CotAD_46830	AT3G13790.1	CotAD_74865	AT5G67450.1	150
CotAD_57808	AT2G03890.1	CotAD_74865	AT5G67450.1	150
CotAD_60770	AT3G13790.1	CotAD_74865	AT5G67450.1	150
CotAD_64662	AT3G13790.1	CotAD_74865	AT5G67450.1	150
CotAD_66240	AT1G62660.1	CotAD_74865	AT5G67450.1	150
CotAD_72628	AT1G26270.1	CotAD_74865	AT5G67450.1	150
CotAD_07984	AT5G49360.1	CotAD_75270	AT5G67540.2	150
CotAD_30201	AT1G04990.1	CotAD_75270	AT5G67540.2	150
CotAD_48173	AT1G04990.1	CotAD_75270	AT5G67540.2	150
CotAD_50567	AT1G04990.1	CotAD_75270	AT5G67540.2	150
CotAD_66058	AT5G49360.1	CotAD_75270	AT5G67540.2	150
CotAD_67005	AT5G49360.1	CotAD_75270	AT5G67540.2	150
CotAD_72868	AT1G04990.1	CotAD_75270	AT5G67540.2	150
CotAD_07467	AT1G28230.1	CotAD_75312	AT5G59320.1	150
CotAD_07468	AT1G28230.1	CotAD_75312	AT5G59320.1	150
CotAD_48142	AT1G28230.1	CotAD_75312	AT5G59320.1	150
CotAD_11224	AT5G40520.2	CotAD_75725	AT5G67240.1	150
CotAD_56690	AT4G11270.1	CotAD_75943	AT5G65950.1	150
CotAD_68149	AT4G11270.1	CotAD_75943	AT5G65950.1	150
CotAD_00334	AT2G26460.1	CotAD_76292	AT5G67530.1	150
CotAD_40847	AT2G26460.1	CotAD_76292	AT5G67530.1	150
CotAD_00190	AT2G25730.2	CotAD_76563	AT5G67480.2	150
CotAD_00191	AT2G25730.2	CotAD_76563	AT5G67480.2	150
CotAD_58072	AT2G25730.2	CotAD_76563	AT5G67480.2	150
CotAD_58073	AT2G25730.2	CotAD_76563	AT5G67480.2	150
CotAD_34448	AT5G04740.1	CotAD_76576	AT5G65110.1	150
CotAD_04902	AT3G56900.1	CotAD_01902	AT5G65900.1	151
CotAD_45776	AT5G56220.1	CotAD_02410	AT5G66560.1	151
CotAD_47478	AT5G56220.1	CotAD_02410	AT5G66560.1	151
CotAD_45495	AT5G48290.1	CotAD_03326	AT5G02780.1	151
CotAD_45496	AT5G48290.1	CotAD_03326	AT5G02780.1	151
CotAD_65213	AT5G48290.1	CotAD_03326	AT5G02780.1	151
CotAD_02894	AT3G09980.1	CotAD_07368	AT5G63530.1	151
CotAD_45679	AT3G09980.1	CotAD_07368	AT5G63530.1	151
CotAD_06888	AT4G32060.1	CotAD_14172	AT5G67490.1	151
CotAD_06927	AT2G19330.1	CotAD_14172	AT5G67490.1	151
CotAD_08104	AT2G19330.1	CotAD_14172	AT5G67490.1	151
CotAD_08625	AT4G32060.1	CotAD_14172	AT5G67490.1	151
CotAD_10961	AT4G32060.1	CotAD_14172	AT5G67490.1	151
CotAD_11002	AT2G19330.1	CotAD_14172	AT5G67490.1	151
CotAD_11003	AT2G19330.1	CotAD_14172	AT5G67490.1	151
CotAD_43008	AT2G23530.1	CotAD_14172	AT5G67490.1	151
CotAD_48829	AT2G23530.1	CotAD_14172	AT5G67490.1	151
CotAD_58720	AT4G32060.1	CotAD_14172	AT5G67490.1	151
CotAD_59348	AT4G32060.1	CotAD_14172	AT5G67490.1	151
CotAD_61194	AT4G32060.1	CotAD_14172	AT5G67490.1	151
CotAD_74872	AT4G32060.1	CotAD_14172	AT5G67490.1	151
CotAD_05465	AT5G39250.1	CotAD_17245	AT5G58020.1	151
CotAD_10171	AT5G39250.1	CotAD_17245	AT5G58020.1	151
CotAD_52145	AT5G39250.1	CotAD_17245	AT5G58020.1	151
CotAD_02820	AT4G32180.1	CotAD_25249	AT5G66910.1	151
CotAD_27135	AT4G32180.1	CotAD_25249	AT5G66910.1	151
CotAD_49896	AT4G32180.1	CotAD_25249	AT5G66910.1	151
CotAD_50026	AT4G32180.1	CotAD_25249	AT5G66910.1	151
CotAD_59359	AT1G79770.1	CotAD_28825	AT4G27360.1	151
CotAD_61722	AT1G79770.1	CotAD_28825	AT4G27360.1	151
CotAD_16601	AT1G32500.1	CotAD_33546	AT5G67220.1	151
CotAD_21192	AT4G36390.1	CotAD_33546	AT5G67220.1	151
CotAD_25279	AT4G36390.1	CotAD_33546	AT5G67220.1	151
CotAD_36440	AT1G32500.1	CotAD_33546	AT5G67220.1	151
CotAD_39370	AT3G17430.1	CotAD_33546	AT5G67220.1	151
CotAD_48776	AT4G36390.1	CotAD_33546	AT5G67220.1	151
CotAD_56649	AT4G36390.1	CotAD_33546	AT5G67220.1	151
CotAD_71287	AT3G17430.1	CotAD_33546	AT5G67220.1	151
CotAD_71731	AT4G36390.1	CotAD_33546	AT5G67220.1	151
CotAD_00082	AT4G31860.1	CotAD_33564	AT5G67340.1	151
CotAD_01505	AT4G31860.1	CotAD_33564	AT5G67340.1	151
CotAD_09428	AT5G58620.1	CotAD_33564	AT5G67340.1	151
CotAD_09431	AT5G58620.1	CotAD_33564	AT5G67340.1	151
CotAD_09813	AT5G58620.1	CotAD_33564	AT5G67340.1	151
CotAD_10468	AT4G31860.1	CotAD_33564	AT5G67340.1	151
CotAD_18527	AT5G58620.1	CotAD_33564	AT5G67340.1	151
CotAD_24459	AT4G31860.1	CotAD_33564	AT5G67340.1	151
CotAD_26629	AT5G58620.1	CotAD_33564	AT5G67340.1	151
CotAD_28963	AT5G58620.1	CotAD_33564	AT5G67340.1	151
CotAD_28964	AT5G58620.1	CotAD_33564	AT5G67340.1	151
CotAD_30243	AT5G58620.1	CotAD_33564	AT5G67340.1	151
CotAD_30244	AT5G58620.1	CotAD_33564	AT5G67340.1	151
CotAD_32035	AT4G31860.1	CotAD_33564	AT5G67340.1	151
CotAD_41014	AT4G31860.1	CotAD_33564	AT5G67340.1	151
CotAD_66299	AT3G25250.1	CotAD_33564	AT5G67340.1	151
CotAD_66799	AT4G31860.1	CotAD_33564	AT5G67340.1	151
CotAD_69376	AT5G58620.1	CotAD_33564	AT5G67340.1	151
CotAD_72285	AT4G31860.1	CotAD_33564	AT5G67340.1	151
CotAD_48721	AT3G50430.1	CotAD_33885	AT5G66180.1	151
CotAD_54628	AT3G50430.1	CotAD_33885	AT5G66180.1	151
CotAD_00207	AT4G32750.1	CotAD_33896	AT5G66240.2	151
CotAD_04026	AT1G65020.1	CotAD_33896	AT5G66240.2	151
CotAD_24066	AT1G65020.1	CotAD_33896	AT5G66240.2	151
CotAD_33229	AT4G32750.1	CotAD_33896	AT5G66240.2	151
CotAD_37828	AT5G06130.2	CotAD_33896	AT5G66240.2	151
CotAD_46473	AT4G32750.1	CotAD_33896	AT5G66240.2	151
CotAD_47352	AT1G65020.1	CotAD_33896	AT5G66240.2	151
CotAD_50408	AT5G64010.1	CotAD_33896	AT5G66240.2	151
CotAD_56259	AT5G64010.1	CotAD_33896	AT5G66240.2	151
CotAD_56332	AT1G65020.1	CotAD_33896	AT5G66240.2	151
CotAD_60385	AT1G27120.1	CotAD_33896	AT5G66240.2	151
CotAD_65635	AT1G65020.1	CotAD_33896	AT5G66240.2	151
CotAD_03225	AT2G31600.1	CotAD_33919	AT5G66360.2	151
CotAD_22671	AT2G31600.1	CotAD_33919	AT5G66360.2	151
CotAD_29345	AT2G31600.1	CotAD_33919	AT5G66360.2	151
CotAD_45838	AT2G31600.1	CotAD_33919	AT5G66360.2	151
CotAD_56184	AT2G17350.1	CotAD_33919	AT5G66360.2	151
CotAD_69628	AT2G17350.1	CotAD_33919	AT5G66360.2	151
CotAD_06487	AT1G15385.1	CotAD_34189	AT5G43570.1	151
CotAD_03483	AT5G02090.1	CotAD_35218	AT5G47450.1	151
CotAD_18979	AT5G02090.1	CotAD_35218	AT5G47450.1	151
CotAD_42253	AT5G02090.1	CotAD_35218	AT5G47450.1	151
CotAD_50184	AT5G02090.1	CotAD_35218	AT5G47450.1	151
CotAD_60367	AT5G02090.1	CotAD_35218	AT5G47450.1	151
CotAD_19816	AT5G41780.1	CotAD_35365	AT5G60070.1	151
CotAD_47455	AT5G50220.1	CotAD_35365	AT5G60070.1	151
CotAD_56525	AT5G41780.1	CotAD_35365	AT5G60070.1	151
CotAD_44666	AT3G18400.1	CotAD_38777	AT5G63270.1	151
CotAD_52329	AT3G18400.1	CotAD_38777	AT5G63270.1	151
CotAD_22786	AT5G51260.1	CotAD_40097	AT5G51040.3	151
CotAD_24207	AT5G51260.1	CotAD_40097	AT5G51040.3	151
CotAD_30728	AT5G51260.1	CotAD_40097	AT5G51040.3	151
CotAD_15275	AT4G27810.1	CotAD_40455	AT4G19980.1	151
CotAD_35563	AT4G27810.1	CotAD_40455	AT4G19980.1	151
CotAD_55256	AT4G27810.1	CotAD_40455	AT4G19980.1	151
CotAD_66891	AT4G27810.1	CotAD_40455	AT4G19980.1	151
CotAD_12964	AT2G47890.1	CotAD_42007	AT5G65430.3	151
CotAD_45719	AT2G47890.1	CotAD_42007	AT5G65430.3	151
CotAD_57339	AT2G47890.1	CotAD_42007	AT5G65430.3	151
CotAD_47684	AT1G74530.3	CotAD_42528	AT5G66450.1	151
CotAD_72928	AT1G74530.3	CotAD_42528	AT5G66450.1	151
CotAD_00674	AT4G20970.1	CotAD_43224	AT5G61890.1	151
CotAD_12765	AT4G20970.1	CotAD_43224	AT5G61890.1	151
CotAD_20873	AT4G20970.1	CotAD_43224	AT5G61890.1	151
CotAD_38451	AT4G20970.1	CotAD_43224	AT5G61890.1	151
CotAD_46063	AT4G20970.1	CotAD_43224	AT5G61890.1	151
CotAD_53654	AT4G20970.1	CotAD_43224	AT5G61890.1	151
CotAD_68863	AT4G20970.1	CotAD_43224	AT5G61890.1	151
CotAD_71329	AT4G20970.1	CotAD_43224	AT5G61890.1	151
CotAD_10747	AT3G24760.1	CotAD_43427	AT3G51940.1	151
CotAD_14474	AT3G24760.1	CotAD_43427	AT3G51940.1	151
CotAD_32133	AT3G51480.1	CotAD_46356	AT5G66750.1	151
CotAD_38752	AT3G51480.1	CotAD_46356	AT5G66750.1	151
CotAD_49506	AT3G51480.1	CotAD_46356	AT5G66750.1	151
CotAD_04688	AT5G22790.1	CotAD_46581	AT5G62270.2	151
CotAD_30270	AT5G22790.1	CotAD_46581	AT5G62270.2	151
CotAD_64281	AT5G22790.1	CotAD_46581	AT5G62270.2	151
CotAD_68731	AT1G15190.1	CotAD_48124	AT5G64160.1	151
CotAD_75912	AT1G15190.1	CotAD_48124	AT5G64160.1	151
CotAD_71072	AT5G19320.1	CotAD_48857	AT5G67630.1	151
CotAD_71295	AT5G19320.1	CotAD_48857	AT5G67630.1	151
CotAD_22201	AT1G61170.1	CotAD_49624	AT5G56260.1	151
CotAD_41235	AT1G61170.1	CotAD_49624	AT5G56260.1	151
CotAD_00570	AT1G29200.2	CotAD_49711	AT2G41610.1	151
CotAD_22752	AT1G29200.2	CotAD_49711	AT2G41610.1	151
CotAD_25724	AT1G29200.2	CotAD_49711	AT2G41610.1	151
CotAD_51355	AT1G29200.2	CotAD_49711	AT2G41610.1	151
CotAD_38568	AT4G26380.1	CotAD_50027	AT5G62520.1	151
CotAD_42150	AT4G19450.1	CotAD_50460	AT5G17000.1	151
CotAD_51934	AT2G40390.1	CotAD_50479	AT1G78950.1	151
CotAD_55537	AT2G40390.1	CotAD_50479	AT1G78950.1	151
CotAD_27267	AT5G42670.1	CotAD_50901	AT5G56780.1	151
CotAD_35394	AT3G19870.1	CotAD_53043	AT5G45250.1	151
CotAD_28504	AT5G53590.1	CotAD_53455	AT3G06730.1	151
CotAD_01529	AT1G78980.1	CotAD_53742	AT5G67280.1	151
CotAD_04776	AT3G20820.1	CotAD_53742	AT5G67280.1	151
CotAD_06244	AT3G20820.1	CotAD_53742	AT5G67280.1	151
CotAD_07327	AT3G20820.1	CotAD_53742	AT5G67280.1	151
CotAD_12493	AT3G20820.1	CotAD_53742	AT5G67280.1	151
CotAD_29444	AT4G12980.1	CotAD_53742	AT5G67280.1	151
CotAD_44305	AT4G12980.1	CotAD_53742	AT5G67280.1	151
CotAD_50478	AT1G78980.1	CotAD_53742	AT5G67280.1	151
CotAD_53454	AT1G78980.1	CotAD_53742	AT5G67280.1	151
CotAD_59975	AT3G20820.1	CotAD_53742	AT5G67280.1	151
CotAD_62836	AT1G78980.1	CotAD_53742	AT5G67280.1	151
CotAD_18200	AT4G25550.1	CotAD_54614	AT5G66860.1	151
CotAD_23648	AT4G25550.1	CotAD_54614	AT5G66860.1	151
CotAD_52747	AT4G25550.1	CotAD_54614	AT5G66860.1	151
CotAD_74799	AT4G25550.1	CotAD_54614	AT5G66860.1	151
CotAD_23005	AT5G21960.1	CotAD_54664	AT5G67300.1	151
CotAD_66141	AT1G10560.1	CotAD_54664	AT5G67300.1	151
CotAD_71538	AT1G10560.1	CotAD_54664	AT5G67300.1	151
CotAD_51426	AT1G71730.1	CotAD_55126	AT5G61170.1	151
CotAD_62828	AT1G71730.1	CotAD_55126	AT5G61170.1	151
CotAD_10832	AT3G07440.1	CotAD_55679	AT5G65400.1	151
CotAD_25023	AT3G07440.1	CotAD_55679	AT5G65400.1	151
CotAD_32487	AT4G23930.1	CotAD_55679	AT5G65400.1	151
CotAD_68063	AT4G23930.1	CotAD_55679	AT5G65400.1	151
CotAD_09736	AT3G14260.1	CotAD_55728	AT5G66050.1	151
CotAD_16720	AT1G22610.1	CotAD_56326	AT5G22760.1	151
CotAD_34806	AT1G22610.1	CotAD_56326	AT5G22760.1	151
CotAD_07210	AT3G10572.1	CotAD_58616	AT5G63620.1	151
CotAD_00374	AT5G20540.1	CotAD_58704	AT5G67200.1	151
CotAD_06588	AT5G20540.1	CotAD_58704	AT5G67200.1	151
CotAD_06773	AT5G20540.1	CotAD_58704	AT5G67200.1	151
CotAD_06774	AT5G20540.1	CotAD_58704	AT5G67200.1	151
CotAD_25178	AT5G20540.1	CotAD_58704	AT5G67200.1	151
CotAD_26947	AT5G20540.1	CotAD_58704	AT5G67200.1	151
CotAD_47950	AT5G20540.1	CotAD_58704	AT5G67200.1	151
CotAD_59471	AT5G20540.1	CotAD_58704	AT5G67200.1	151
CotAD_09224	AT2G21220.1	CotAD_59723	AT5G65730.1	151
CotAD_25325	AT2G21220.1	CotAD_59723	AT5G65730.1	151
CotAD_48875	AT2G21220.1	CotAD_59723	AT5G65730.1	151
CotAD_75965	AT2G21220.1	CotAD_59723	AT5G65730.1	151
CotAD_02636	AT1G32860.1	CotAD_62991	AT5G67100.1	151
CotAD_14131	AT1G32860.1	CotAD_62991	AT5G67100.1	151
CotAD_15359	AT1G32860.1	CotAD_62991	AT5G67100.1	151
CotAD_28082	AT3G43270.1	CotAD_62991	AT5G67100.1	151
CotAD_63237	AT1G32860.1	CotAD_62991	AT5G67100.1	151
CotAD_63897	AT1G32860.1	CotAD_62991	AT5G67100.1	151
CotAD_69688	AT1G32860.1	CotAD_62991	AT5G67100.1	151
CotAD_07035	AT3G20510.1	CotAD_62997	AT5G67080.1	151
CotAD_41099	AT3G20510.1	CotAD_62997	AT5G67080.1	151
CotAD_02646	AT4G01575.1	CotAD_63529	AT5G66070.2	151
CotAD_14143	AT4G01575.1	CotAD_63529	AT5G66070.2	151
CotAD_15320	AT4G01575.1	CotAD_63529	AT5G66070.2	151
CotAD_25808	AT4G01575.1	CotAD_63529	AT5G66070.2	151
CotAD_32831	AT4G01575.1	CotAD_63529	AT5G66070.2	151
CotAD_33115	AT4G01575.1	CotAD_63529	AT5G66070.2	151
CotAD_39081	AT4G01575.1	CotAD_63529	AT5G66070.2	151
CotAD_42032	AT4G01575.1	CotAD_63529	AT5G66070.2	151
CotAD_60076	AT4G01575.1	CotAD_63529	AT5G66070.2	151
CotAD_66075	AT4G01575.1	CotAD_63529	AT5G66070.2	151
CotAD_67304	AT4G01575.1	CotAD_63529	AT5G66070.2	151
CotAD_16248	AT3G25855.1	CotAD_63647	AT5G20970.1	151
CotAD_57639	AT3G25855.1	CotAD_63647	AT5G20970.1	151
CotAD_73021	AT3G25855.1	CotAD_63647	AT5G20970.1	151
CotAD_12522	AT3G51510.1	CotAD_63784	AT5G67370.1	151
CotAD_52605	AT3G51510.1	CotAD_63784	AT5G67370.1	151
CotAD_10065	AT3G02050.1	CotAD_64164	AT5G65460.1	151
CotAD_21392	AT3G02050.1	CotAD_64164	AT5G65460.1	151
CotAD_36800	AT3G02050.1	CotAD_64164	AT5G65460.1	151
CotAD_51314	AT3G02050.1	CotAD_64164	AT5G65460.1	151
CotAD_03113	AT4G05460.1	CotAD_65006	AT5G67380.1	151
CotAD_03442	AT2G37340.1	CotAD_65006	AT5G67380.1	151
CotAD_18616	AT5G14430.1	CotAD_65006	AT5G67380.1	151
CotAD_25471	AT2G37340.1	CotAD_65006	AT5G67380.1	151
CotAD_30449	AT2G37340.1	CotAD_65006	AT5G67380.1	151
CotAD_40463	AT4G05460.1	CotAD_65006	AT5G67380.1	151
CotAD_44992	AT5G14430.1	CotAD_65006	AT5G67380.1	151
CotAD_46669	AT2G37340.1	CotAD_65006	AT5G67380.1	151
CotAD_56746	AT5G41960.1	CotAD_65006	AT5G67380.1	151
CotAD_70081	AT5G41960.1	CotAD_65006	AT5G67380.1	151
CotAD_73331	AT2G37340.1	CotAD_65006	AT5G67380.1	151
CotAD_73458	AT2G37340.1	CotAD_65006	AT5G67380.1	151
CotAD_19098	AT5G22450.1	CotAD_65009	AT5G67320.1	151
CotAD_26661	AT5G22450.1	CotAD_65009	AT5G67320.1	151
CotAD_36358	AT5G22450.1	CotAD_65009	AT5G67320.1	151
CotAD_36359	AT5G22450.1	CotAD_65009	AT5G67320.1	151
CotAD_38046	AT5G22450.1	CotAD_65009	AT5G67320.1	151
CotAD_00814	AT1G11545.1	CotAD_65369	AT5G67070.1	151
CotAD_19225	AT1G11545.1	CotAD_65369	AT5G67070.1	151
CotAD_33151	AT1G11545.1	CotAD_65369	AT5G67070.1	151
CotAD_35508	AT1G11545.1	CotAD_65369	AT5G67070.1	151
CotAD_13664	AT3G45880.1	CotAD_65593	AT5G66710.1	151
CotAD_49663	AT3G45880.1	CotAD_65593	AT5G66710.1	151
CotAD_51923	AT3G63090.1	CotAD_65728	AT5G66770.1	151
CotAD_58461	AT3G63090.1	CotAD_65728	AT5G66770.1	151
CotAD_04491	AT5G38600.1	CotAD_65809	AT5G66410.1	151
CotAD_29686	AT5G38600.1	CotAD_65809	AT5G66410.1	151
CotAD_15821	AT1G13940.1	CotAD_65823	AT5G60050.1	151
CotAD_56300	AT1G13940.1	CotAD_65823	AT5G60050.1	151
CotAD_19364	AT2G35690.1	CotAD_65903	AT5G66810.1	151
CotAD_45726	AT2G35690.1	CotAD_65903	AT5G66810.1	151
CotAD_48645	AT2G35690.1	CotAD_65903	AT5G66810.1	151
CotAD_18340	AT3G53320.1	CotAD_66137	AT5G40270.1	151
CotAD_44231	AT3G53320.1	CotAD_66137	AT5G40270.1	151
CotAD_03671	AT4G07390.1	CotAD_66524	AT5G65020.1	151
CotAD_31323	AT4G07390.1	CotAD_66524	AT5G65020.1	151
CotAD_10207	AT5G43630.1	CotAD_66681	AT5G67030.1	151
CotAD_10629	AT5G43630.1	CotAD_66681	AT5G67030.1	151
CotAD_10630	AT5G43630.1	CotAD_66681	AT5G67030.1	151
CotAD_60834	AT1G36320.1	CotAD_67025	AT5G66190.1	151
CotAD_70527	AT1G36320.1	CotAD_67025	AT5G66190.1	151
CotAD_10012	AT5G10830.1	CotAD_67346	AT5G64660.1	151
CotAD_39341	AT3G16920.1	CotAD_67878	AT5G67210.1	151
CotAD_57611	AT3G16920.1	CotAD_67878	AT5G67210.1	151
CotAD_74756	AT3G16920.1	CotAD_67878	AT5G67210.1	151
CotAD_11359	AT4G22810.1	CotAD_68497	AT5G66870.1	151
CotAD_19767	AT4G22810.1	CotAD_68497	AT5G66870.1	151
CotAD_28049	AT4G22810.1	CotAD_68497	AT5G66870.1	151
CotAD_37433	AT4G22810.1	CotAD_68497	AT5G66870.1	151
CotAD_02650	AT5G54150.1	CotAD_69394	AT3G52525.1	151
CotAD_14145	AT5G54150.1	CotAD_69394	AT3G52525.1	151
CotAD_15309	AT5G54150.1	CotAD_69394	AT3G52525.1	151
CotAD_24001	AT5G64700.1	CotAD_69688	AT1G32860.1	151
CotAD_26118	AT5G64700.1	CotAD_69688	AT1G32860.1	151
CotAD_26119	AT5G64700.1	CotAD_69688	AT1G32860.1	151
CotAD_31919	AT5G64700.1	CotAD_69688	AT1G32860.1	151
CotAD_49210	AT5G64700.1	CotAD_69688	AT1G32860.1	151
CotAD_12303	AT3G05100.1	CotAD_70085	AT4G35335.1	151
CotAD_45258	AT3G05100.1	CotAD_70085	AT4G35335.1	151
CotAD_02443	AT4G21550.1	CotAD_70835	AT5G66460.1	151
CotAD_16115	AT4G23500.1	CotAD_70835	AT5G66460.1	151
CotAD_32157	AT4G21550.1	CotAD_70835	AT5G66460.1	151
CotAD_60131	AT4G23500.1	CotAD_70835	AT5G66460.1	151
CotAD_65889	AT2G41190.1	CotAD_70835	AT5G66460.1	151
CotAD_68968	AT4G23500.1	CotAD_70835	AT5G66460.1	151
CotAD_75537	AT2G41190.1	CotAD_70835	AT5G66460.1	151
CotAD_07543	AT5G49650.1	CotAD_70913	AT5G65620.1	151
CotAD_36055	AT5G49650.1	CotAD_70913	AT5G65620.1	151
CotAD_08323	AT2G21280.1	CotAD_71801	AT5G67385.1	151
CotAD_17090	AT3G61780.1	CotAD_71801	AT5G67385.1	151
CotAD_21700	AT3G61780.1	CotAD_71801	AT5G67385.1	151
CotAD_35440	AT3G15190.1	CotAD_71801	AT5G67385.1	151
CotAD_39300	AT4G24810.2	CotAD_71801	AT5G67385.1	151
CotAD_43148	AT4G15545.1	CotAD_71801	AT5G67385.1	151
CotAD_48424	AT3G25480.1	CotAD_71801	AT5G67385.1	151
CotAD_52801	AT3G25480.1	CotAD_71801	AT5G67385.1	151
CotAD_54419	AT4G15545.1	CotAD_71801	AT5G67385.1	151
CotAD_74994	AT3G15190.1	CotAD_71801	AT5G67385.1	151
CotAD_17765	AT2G11890.1	CotAD_72222	AT5G64550.1	151
CotAD_26223	AT2G11890.1	CotAD_72222	AT5G64550.1	151
CotAD_10283	AT4G14920.1	CotAD_72543	AT5G65290.1	151
CotAD_10293	AT4G14920.1	CotAD_72543	AT5G65290.1	151
CotAD_11587	AT4G14920.1	CotAD_72543	AT5G65290.1	151
CotAD_26925	AT4G14920.1	CotAD_72543	AT5G65290.1	151
CotAD_29869	AT4G14920.1	CotAD_72543	AT5G65290.1	151
CotAD_51289	AT4G14920.1	CotAD_72543	AT5G65290.1	151
CotAD_66121	AT4G14920.1	CotAD_72543	AT5G65290.1	151
CotAD_67726	AT4G14920.1	CotAD_72543	AT5G65290.1	151
CotAD_69816	AT4G14920.1	CotAD_72543	AT5G65290.1	151
CotAD_09528	AT2G28790.1	CotAD_72614	AT5G67270.1	151
CotAD_09529	AT2G28790.1	CotAD_72614	AT5G67270.1	151
CotAD_18440	AT2G28790.1	CotAD_72614	AT5G67270.1	151
CotAD_29503	AT2G28790.1	CotAD_72614	AT5G67270.1	151
CotAD_38837	AT2G28790.1	CotAD_72614	AT5G67270.1	151
CotAD_40811	AT2G30575.1	CotAD_73147	AT5G67230.1	151
CotAD_66450	AT2G30575.1	CotAD_73147	AT5G67230.1	151
CotAD_29107	AT1G21050.1	CotAD_73289	AT5G62280.1	151
CotAD_56457	AT1G21050.1	CotAD_73289	AT5G62280.1	151
CotAD_04551	AT1G13700.1	CotAD_73332	AT5G67420.1	151
CotAD_15762	AT1G13700.1	CotAD_73332	AT5G67420.1	151
CotAD_42092	AT1G13700.1	CotAD_73332	AT5G67420.1	151
CotAD_62139	AT1G13700.1	CotAD_73332	AT5G67420.1	151
CotAD_70657	AT1G13700.1	CotAD_73332	AT5G67420.1	151
CotAD_15302	AT5G53660.1	CotAD_74215	AT5G60020.1	151
CotAD_58231	AT5G53660.1	CotAD_74215	AT5G60020.1	151
CotAD_03658	AT4G34110.1	CotAD_74681	ATMG01190.1	151
CotAD_23113	AT2G36660.1	CotAD_74681	ATMG01190.1	151
CotAD_27831	AT4G34110.1	CotAD_74681	ATMG01190.1	151
CotAD_31336	AT4G34110.1	CotAD_74681	ATMG01190.1	151
CotAD_33759	AT2G36660.1	CotAD_74681	ATMG01190.1	151
CotAD_37335	AT4G34110.1	CotAD_74681	ATMG01190.1	151
CotAD_37884	AT4G34110.1	CotAD_74681	ATMG01190.1	151
CotAD_37886	AT2G23350.1	CotAD_74681	ATMG01190.1	151
CotAD_50345	AT3G16380.1	CotAD_74681	ATMG01190.1	151
CotAD_56547	AT2G23350.1	CotAD_74681	ATMG01190.1	151
CotAD_56779	AT4G34110.1	CotAD_74681	ATMG01190.1	151
CotAD_60829	AT3G16380.1	CotAD_74681	ATMG01190.1	151
CotAD_61143	AT2G36660.1	CotAD_74681	ATMG01190.1	151
CotAD_62833	AT4G34110.1	CotAD_74681	ATMG01190.1	151
CotAD_63186	AT4G34110.1	CotAD_74681	ATMG01190.1	151
CotAD_66235	AT4G34110.1	CotAD_74681	ATMG01190.1	151
CotAD_67707	AT2G36660.1	CotAD_74681	ATMG01190.1	151
CotAD_69501	AT4G34110.1	CotAD_74681	ATMG01190.1	151
CotAD_72970	AT4G34110.1	CotAD_74681	ATMG01190.1	151
CotAD_74519	AT2G36660.1	CotAD_74681	ATMG01190.1	151
CotAD_74639	AT2G36660.1	CotAD_74681	ATMG01190.1	151
CotAD_76405	AT4G34110.1	CotAD_74681	ATMG01190.1	151
CotAD_76601	AT4G34110.1	CotAD_74681	ATMG01190.1	151
CotAD_76651	AT2G36660.1	CotAD_74681	ATMG01190.1	151
CotAD_09397	AT3G02800.1	CotAD_74865	AT5G67450.1	151
CotAD_10341	AT1G29690.1	CotAD_74865	AT5G67450.1	151
CotAD_13978	AT3G02800.1	CotAD_74865	AT5G67450.1	151
CotAD_14604	AT1G29690.1	CotAD_74865	AT5G67450.1	151
CotAD_20283	AT1G61250.1	CotAD_74865	AT5G67450.1	151
CotAD_20285	AT1G61250.1	CotAD_74865	AT5G67450.1	151
CotAD_22198	AT1G61250.1	CotAD_74865	AT5G67450.1	151
CotAD_23051	AT1G29690.1	CotAD_74865	AT5G67450.1	151
CotAD_25568	AT2G23270.1	CotAD_74865	AT5G67450.1	151
CotAD_25699	AT1G29690.1	CotAD_74865	AT5G67450.1	151
CotAD_27534	AT5G09800.1	CotAD_74865	AT5G67450.1	151
CotAD_31962	AT1G61250.1	CotAD_74865	AT5G67450.1	151
CotAD_33715	AT1G29690.1	CotAD_74865	AT5G67450.1	151
CotAD_41238	AT1G61250.1	CotAD_74865	AT5G67450.1	151
CotAD_48040	AT1G29690.1	CotAD_74865	AT5G67450.1	151
CotAD_49848	AT3G02800.1	CotAD_74865	AT5G67450.1	151
CotAD_51018	AT1G61250.1	CotAD_74865	AT5G67450.1	151
CotAD_52284	AT1G29690.1	CotAD_74865	AT5G67450.1	151
CotAD_52993	AT5G09800.1	CotAD_74865	AT5G67450.1	151
CotAD_53566	AT1G61250.1	CotAD_74865	AT5G67450.1	151
CotAD_53567	AT1G61250.1	CotAD_74865	AT5G67450.1	151
CotAD_54103	AT1G61250.1	CotAD_74865	AT5G67450.1	151
CotAD_60215	AT1G29690.1	CotAD_74865	AT5G67450.1	151
CotAD_62719	AT3G02800.1	CotAD_74865	AT5G67450.1	151
CotAD_70592	AT1G29690.1	CotAD_74865	AT5G67450.1	151
CotAD_10194	AT4G14455.1	CotAD_74947	ATCG00190.1	151
CotAD_10642	AT4G14455.1	CotAD_74947	ATCG00190.1	151
CotAD_12624	AT3G58170.1	CotAD_74947	ATCG00190.1	151
CotAD_14381	AT3G58170.1	CotAD_74947	ATCG00190.1	151
CotAD_24901	AT3G58170.1	CotAD_74947	ATCG00190.1	151
CotAD_49103	AT3G58170.1	CotAD_74947	ATCG00190.1	151
CotAD_04396	AT3G45400.1	CotAD_75270	AT5G67540.2	151
CotAD_29893	AT2G04280.1	CotAD_75270	AT5G67540.2	151
CotAD_30785	AT3G45400.1	CotAD_75270	AT5G67540.2	151
CotAD_34635	AT3G45400.1	CotAD_75270	AT5G67540.2	151
CotAD_35810	AT2G04280.1	CotAD_75270	AT5G67540.2	151
CotAD_44156	AT2G04280.1	CotAD_75270	AT5G67540.2	151
CotAD_44920	AT2G04280.1	CotAD_75270	AT5G67540.2	151
CotAD_73868	AT3G45400.1	CotAD_75270	AT5G67540.2	151
CotAD_19081	AT4G09740.1	CotAD_75539	AT5G23960.1	151
CotAD_00941	AT1G30480.1	CotAD_75546	AT5G65090.1	151
CotAD_15208	AT1G30480.1	CotAD_75546	AT5G65090.1	151
CotAD_04052	AT2G16485.1	CotAD_75725	AT5G67240.1	151
CotAD_08326	AT2G16485.1	CotAD_75725	AT5G67240.1	151
CotAD_08327	AT2G16485.1	CotAD_75725	AT5G67240.1	151
CotAD_16805	AT2G16485.1	CotAD_75725	AT5G67240.1	151
CotAD_31803	AT2G16485.1	CotAD_75725	AT5G67240.1	151
CotAD_19311	AT2G39760.1	CotAD_75943	AT5G65950.1	151
CotAD_22851	AT2G39760.1	CotAD_75943	AT5G65950.1	151
CotAD_69680	AT2G39760.1	CotAD_75943	AT5G65950.1	151
CotAD_04138	AT1G33420.1	CotAD_76042	AT5G56350.1	151
CotAD_14717	AT1G33420.1	CotAD_76042	AT5G56350.1	151
CotAD_50385	AT1G33420.1	CotAD_76042	AT5G56350.1	151
CotAD_58631	AT1G33420.1	CotAD_76042	AT5G56350.1	151
CotAD_05757	AT4G22350.2	CotAD_76292	AT5G67530.1	151
CotAD_28228	AT4G22350.2	CotAD_76292	AT5G67530.1	151
CotAD_32354	AT4G22350.2	CotAD_76292	AT5G67530.1	151
CotAD_52343	AT4G22350.2	CotAD_76292	AT5G67530.1	151
CotAD_00026	AT5G10625.1	CotAD_76563	AT5G67480.2	151
CotAD_43495	AT5G10625.1	CotAD_76563	AT5G67480.2	151
CotAD_48887	AT5G10625.1	CotAD_76563	AT5G67480.2	151
CotAD_58131	AT5G10625.1	CotAD_76563	AT5G67480.2	151
CotAD_00109	AT5G10970.1	CotAD_76733	AT4G21445.1	151
CotAD_06894	AT5G10970.1	CotAD_76733	AT4G21445.1	151
CotAD_10965	AT5G10970.1	CotAD_76733	AT4G21445.1	151
CotAD_40989	AT5G10970.1	CotAD_76733	AT4G21445.1	151
CotAD_08573	AT2G22475.1	CotAD_76819	AT5G65270.1	151
CotAD_19358	AT2G22475.1	CotAD_76819	AT5G65270.1	151
CotAD_19655	AT2G22475.1	CotAD_76819	AT5G65270.1	151
CotAD_37106	AT2G22475.1	CotAD_76819	AT5G65270.1	151
CotAD_61220	AT2G22475.1	CotAD_76819	AT5G65270.1	151
CotAD_61743	AT2G22475.1	CotAD_76819	AT5G65270.1	151
CotAD_66686	AT2G22475.1	CotAD_76819	AT5G65270.1	151
CotAD_72658	AT2G22475.1	CotAD_76819	AT5G65270.1	151
CotAD_01100	AT3G08020.1	CotAD_03890	AT5G55670.1	152
CotAD_07338	AT3G08020.1	CotAD_03890	AT5G55670.1	152
CotAD_50689	AT3G08020.1	CotAD_03890	AT5G55670.1	152
CotAD_63204	AT3G08020.1	CotAD_03890	AT5G55670.1	152
CotAD_49721	AT1G16290.1	CotAD_08132	AT1G17540.1	152
CotAD_49722	AT1G16290.1	CotAD_08132	AT1G17540.1	152
CotAD_49723	AT1G16290.1	CotAD_08132	AT1G17540.1	152
CotAD_55130	AT1G16290.1	CotAD_08132	AT1G17540.1	152
CotAD_62063	AT1G16290.1	CotAD_08132	AT1G17540.1	152
CotAD_67609	AT1G16290.1	CotAD_08132	AT1G17540.1	152
CotAD_67610	AT1G16290.1	CotAD_08132	AT1G17540.1	152
CotAD_10291	AT3G22430.1	CotAD_09198	AT4G34030.1	152
CotAD_43780	AT3G22430.1	CotAD_09198	AT4G34030.1	152
[truncated: 34,063 more rows]

## Sheet: S7f 72pairs
Protein1(DEG/DAP)	NO.	SE4/SE0	SN4/SN0	SE24/SE0	SN24/SN0	Quantition(SE4/SE0)	Quantition(SN4/SN0)	Quantition(SE24/SE0)	Quantition(SN24/SN0)	Protein1	protein1	Description	GO Component	GO Function	GO Process	Protein2	protein2	Description	combined_score
[truncated: 72 more rows]
